# Supplementary material for: Ion mobility-based sterolomics reveals spatially and temporally distinctive sterol lipids in the mouse brain
Source: Nat Commun. 2021 Jul 15;12:4343. doi: 10.1038/s41467-021-24672-x (PMC8282640; doi:10.1038/s41467-021-24672-x)
Supplement: Supplementary file 4 — Dataset 1 [file 41467_2021_24672_MOESM4_ESM.xlsx]

## Sheet: derivatized group
ST1 LM_ID	ST2 LM_ID	CCS1	CCS2	CCS difference	adduct
LMST02010035	LMST02020071	254.8	200.8	0.211931	[M+2PA+Na]+
LMST02030151	LMST02030167	219.9	263.3	0.197362	[M+PA+Na]+
LMST02010035	LMST02020065	254.8	214.7	0.157378	[M+2PA+Na]+
LMST01030093	LMST03010001	265.6	230.4	0.13253	[M+PA+Na]+
LMST03020246	LMST03020231	244.7	277	0.131998	[M+2PA+Na]+
LMST02030195	LMST02030086	214.2	241.5	0.127451	[M+PA+Na]+
LMST03020001	LMST01010242	234.9	264.6	0.126437	[M+PA+Na]+
LMST03020001	LMST01010066	234.9	263.6	0.12218	[M+PA+Na]+
LMST02030184	LMST02030182	209.1	234.4	0.120995	[M+PA+Na]+
LMST03020001	LMST01010069	234.9	263	0.119625	[M+PA+Na]+
LMST03020001	LMST01010016	234.9	262.5	0.117497	[M+PA+Na]+
LMST02030168	LMST02030182	210.2	234.4	0.115128	[M+PA+Na]+
LMST01010018	LMST01010014	248.6	274.3	0.103379	[M+2PA+Na]+
LMST01010018	LMST01010201	248.6	273.7	0.100965	[M+2PA+Na]+
LMST04010024	LMST04010040	260	233.8	0.100769	[M+2PA+Na]+
LMST03020246	LMST01010049	244.7	267.9	0.09481	[M+2PA+Na]+
LMST02030089	LMST02030151	241.9	219.9	0.0909467	[M+PA+Na]+
LMST02030089	LMST02030167	241.9	263.3	0.0884663	[M+PA+Na]+
LMST04010033	LMST04010024	239.6	260	0.0851419	[M+2PA+Na]+
LMST01010018	LMST01010013	248.6	269.7	0.0848753	[M+2PA+Na]+
LMST01010014	LMST01010267	274.3	252.9	0.0780168	[M+2PA+Na]+
LMST02030168	LMST02030087	210.2	226.3	0.0765937	[M+PA+Na]+
LMST02030087	LMST02030184	226.3	209.1	0.0760053	[M+PA+Na]+
LMST01010201	LMST01010267	273.7	252.9	0.0759956	[M+2PA+Na]+
LMST01010018	LMST01010014	248.6	267	0.0740145	[M+2PA+Na]+
LMST01010014	LMST01010088	274.3	254.3	0.0729129	[M+2PA+Na]+
LMST01010164	LMST01010014	255.7	274.3	0.0727415	[M+2PA+Na]+
LMST01010018	LMST01010011	248.6	266.5	0.0720032	[M+2PA+Na]+
LMST01010201	LMST01010088	273.7	254.3	0.0708805	[M+2PA+Na]+
LMST01010164	LMST01010201	255.7	273.7	0.070395	[M+2PA+Na]+
LMST01010018	LMST01010047	248.6	265.5	0.0679807	[M+2PA+Na]+
LMST01010054	LMST01010014	257.3	274.3	0.0660707	[M+2PA+Na]+
LMST02020065	LMST02020071	214.7	200.8	0.0647415	[M+PA+Na]+
LMST02010032	LMST02010041	232	246.9	0.0642241	[M+2PA+Na]+
LMST02030095	LMST02030001	218.4	232.4	0.0641026	[M+PA+Na]+
LMST01010054	LMST01010201	257.3	273.7	0.0637388	[M+2PA+Na]+
LMST01010013	LMST01010267	269.7	252.9	0.0622914	[M+2PA+Na]+
LMST02030195	LMST02030186	214.2	227.2	0.0606909	[M+PA+Na]+
LMST02030086	LMST02030186	241.5	227.2	0.0592133	[M+PA+Na]+
LMST01010013	LMST01010088	269.7	254.3	0.0571005	[M+2PA+Na]+
LMST01010164	LMST01010013	255.7	269.7	0.0547517	[M+2PA+Na]+
LMST01010014	LMST01010267	267	252.9	0.052809	[M+2PA+Na]+
LMST01010011	LMST01010267	266.5	252.9	0.0510319	[M+PA+Na]+
LMST02020064	LMST02020068	245.9	233.8	0.049207	[M+2PA+Na]+
LMST01010054	LMST01010013	257.3	269.7	0.0481928	[M+2PA+Na]+
LMST01010014	LMST01010088	267	254.3	0.0475655	[M+2PA+Na]+
LMST01010047	LMST01010267	265.5	252.9	0.0474576	[M+2PA+Na]+
LMST01010011	LMST01010088	266.5	254.3	0.0457786	[M+PA+Na]+
LMST02020023	LMST02020059	224.1	214	0.0450692	[M+PA+Na]+
LMST01010164	LMST01010014	255.7	267	0.0441924	[M+2PA+Na]+
LMST01010164	LMST01010011	255.7	266.5	0.042237	[M+2PA+Na]+
LMST01010047	LMST01010088	265.5	254.3	0.0421846	[M+2PA+Na]+
LMST04010088	LMST04010067	266.4	277.4	0.0412913	[M+3PA+Na]+
LMST02020059	LMST02020001	214	222.8	0.0411215	[M+PA+Na]+
LMST01010164	LMST01010047	255.7	265.5	0.0383262	[M+2PA+Na]+
LMST01010054	LMST01010014	257.3	267	0.0376992	[M+2PA+Na]+
LMST02030175	LMST02030185	222.5	230.8	0.0373034	[M+PA+Na]+
LMST02030130	LMST02030175	230.8	222.5	0.0359619	[M+PA+Na]+
LMST02030087	LMST02030182	226.3	234.4	0.0357932	[M+PA+Na]+
LMST01010054	LMST01010011	257.3	266.5	0.0357559	[M+2PA+Na]+
LMST02020059	LMST02020069	214	221.5	0.0350467	[M+PA+Na]+
LMST01010018	LMST01010054	248.6	257.3	0.034996	[M+2PA+Na]+
LMST01010049	LMST03020231	267.9	277	0.0339679	[M+PA+Na]+
LMST02030130	LMST02030157	230.8	223	0.0337955	[M+PA+Na]+
LMST02030185	LMST02030157	230.8	223	0.0337955	[M+PA+Na]+
LMST01010047	LMST01010014	265.5	274.3	0.033145	[M+2PA+Na]+
LMST04010088	LMST04010066	266.4	275	0.0322823	[M+3PA+Na]+
LMST01010054	LMST01010047	257.3	265.5	0.0318694	[M+2PA+Na]+
LMST02020054	LMST02020064	238.4	245.9	0.0314597	[M+2PA+Na]+
LMST01010201	LMST01010047	273.7	265.5	0.0299598	[M+2PA+Na]+
LMST01010011	LMST01010014	266.5	274.3	0.0292683	[M+PA+Na]+
LMST01010018	LMST01010164	248.6	255.7	0.0285599	[M+2PA+Na]+
LMST02020064	LMST02020070	245.9	239.1	0.0276535	[M+2PA+Na]+
LMST01010201	LMST01010011	273.7	266.5	0.0263062	[M+2PA+Na]+
LMST02030090	LMST02030026	232.2	238.2	0.0258398	[M+PA+Na]+
LMST01010201	LMST01010014	273.7	267	0.0244794	[M+2PA+Na]+
LMST04010033	LMST04010040	239.6	233.8	0.024207	[M+2PA+Na]+
LMST01010018	LMST01010088	248.6	254.3	0.0229284	[M+2PA+Na]+
LMST02020068	LMST02020070	233.8	239.1	0.0226689	[M+2PA+Na]+
LMST02020054	LMST02020068	238.4	233.8	0.0192953	[M+2PA+Na]+
LMST01010018	LMST01010267	248.6	252.9	0.0172969	[M+2PA+Na]+
LMST01010054	LMST01010267	257.3	252.9	0.0171007	[M+2PA+Na]+
LMST01010013	LMST01010014	269.7	274.3	0.017056	[M+2PA+Na]+
LMST01010047	LMST01010013	265.5	269.7	0.0158192	[M+2PA+Na]+
LMST01010201	LMST01010013	273.7	269.7	0.0146145	[M+2PA+Na]+
LMST02020103	LMST02020051	222.9	219.8	0.0139076	[M+PA+Na]+
LMST01010013	LMST01010011	269.7	266.5	0.011865	[M+2PA+Na]+
LMST02010028	LMST02010049	263.2	266.3	0.0117781	[M+2PA+Na]+
LMST01010054	LMST01010088	257.3	254.3	0.0116595	[M+2PA+Na]+
LMST02020023	LMST02020069	224.1	221.5	0.011602	[M+PA+Na]+
LMST02010028	LMST02010045	263.2	266.1	0.0110182	[M+2PA+Na]+
LMST01010164	LMST01010267	255.7	252.9	0.0109503	[M+2PA+Na]+
LMST04010004	LMST04010003	222.1	219.7	0.0108059	[M+PA+Na]+
LMST01010013	LMST01010014	269.7	267	0.0100111	[M+2PA+Na]+
LMST02010027	LMST02010028	265.8	263.2	0.00978179	[M+2PA+Na]+
LMST04010066	LMST04010067	275	277.4	0.00872727	[M+3PA+Na]+
LMST01010016	LMST01010242	262.5	264.6	0.008	[M+PA+Na]+
LMST02020051	LMST02020002	219.8	221.5	0.0077343	[M+PA+Na]+
LMST01010078	LMST01010077	264.3	266.3	0.00756716	[M+PA+Na]+
LMST02020103	LMST02020002	222.9	221.5	0.00628084	[M+PA+Na]+
LMST01010164	LMST01010054	255.7	257.3	0.00625733	[M+2PA+Na]+
LMST01010069	LMST01010242	263	264.6	0.00608365	[M+PA+Na]+
LMST02020069	LMST02020001	221.5	222.8	0.00586907	[M+PA+Na]+
LMST02020023	LMST02020001	224.1	222.8	0.00580098	[M+PA+Na]+
LMST01010047	LMST01010014	265.5	267	0.00564972	[M+2PA+Na]+
LMST01010088	LMST01010267	254.3	252.9	0.00550531	[M+2PA+Na]+
LMST01010164	LMST01010088	255.7	254.3	0.00547517	[M+2PA+Na]+
LMST02030168	LMST02030184	210.2	209.1	0.00523311	[M+PA+Na]+
LMST01080009	LMST03020258	264.7	265.9	0.00453343	[M+PA+Na]+
LMST01010089	LMST01010001	266.1	264.9	0.00450958	[M+PA+Na]+
LMST01010016	LMST01010066	262.5	263.6	0.00419048	[M+PA+Na]+
LMST01010066	LMST01010242	263.6	264.6	0.00379363	[M+PA+Na]+
LMST01010047	LMST01010011	265.5	266.5	0.00376648	[M+2PA+Na]+
LMST02020054	LMST02020070	238.4	239.1	0.00293624	[M+2PA+Na]+
LMST04030174	LMST04030081	290.7	291.5	0.00275198	[M+3PA+Na]+
LMST01010069	LMST01010066	263	263.6	0.00228137	[M+PA+Na]+
LMST02030175	LMST02030157	222.5	223	0.00224719	[M+PA+Na]+
LMST01010201	LMST01010014	273.7	274.3	0.00219218	[M+2PA+Na]+
LMST02030169	LMST02030088	231.6	231.1	0.0021589	[M+PA+Na]+
LMST01010069	LMST01010016	263	262.5	0.00190114	[M+PA+Na]+
LMST02010027	LMST02010049	265.8	266.3	0.00188111	[M+2PA+Na]+
LMST01010011	LMST01010014	266.5	267	0.00187617	[M+PA+Na]+
LMST02010027	LMST02010045	265.8	266.1	0.00112867	[M+2PA+Na]+
LMST02010045	LMST02010049	266.1	266.3	0.000751597	[M+3PA+Na]+
LMST02030130	LMST02030185	230.8	230.8	0	[M+PA+Na]+

## Sheet: underivatized group
ST1 LM_ID	ST2 LM_ID	CCS1	CCS2	CCS difference	adduct
LMST01010164	LMST01010014	202.17	228.49	0.130187	[M+H-H2O]+
LMST01010014	LMST01010088	228.49	199.72	0.125914	[M+H-H2O]+
LMST01010054	LMST01010014	203.8	228.49	0.121148	[M+H-H2O]+
LMST01010018	LMST01010014	206.02	228.49	0.109067	[M+H-H2O]+
LMST01010047	LMST01010014	207.22	228.49	0.102645	[M+H-H2O]+
LMST01010013	LMST01010014	207.42	228.49	0.101581	[M+H-H2O]+
LMST01010201	LMST01010014	207.48	228.49	0.101263	[M+H-H2O]+
LMST01010011	LMST01010014	207.6	228.49	0.100626	[M+H-H2O]+
LMST01010014	LMST01010267	228.49	208.14	0.089063	[M+H-H2O]+
LMST01010164	LMST01010014	202.17	214.45	0.060741	[M+H-H2O]+
LMST02030089	LMST02030151	171.74	182.09	0.0602655	[M+H-H2O]+
LMST01010054	LMST01010014	203.8	214.45	0.0522571	[M+H-H2O]+
LMST01010088	LMST01010267	199.72	208.14	0.042159	[M+H-H2O]+
LMST01010018	LMST01010014	206.02	214.45	0.0409184	[M+H-H2O]+
LMST02030089	LMST02030167	171.74	178.5	0.0393618	[M+H-H2O]+
LMST03020001	LMST01010069	195.22	202.85	0.0390841	[M+H-H2O]+
LMST03020001	LMST01010242	195.22	202.71	0.038367	[M+H-H2O]+
LMST01010011	LMST01010088	207.6	199.72	0.0379576	[M+H-H2O]+
LMST01010201	LMST01010088	207.48	199.72	0.0374012	[M+H-H2O]+
LMST01010013	LMST01010088	207.42	199.72	0.0371227	[M+H-H2O]+
LMST01010047	LMST01010088	207.22	199.72	0.0361934	[M+H-H2O]+
LMST01010047	LMST01010014	207.22	214.45	0.0348905	[M+H-H2O]+
LMST03020246	LMST01010049	196.76	203.61	0.034814	[M+H-H2O]+
LMST02030195	LMST02030086	175.64	181.62	0.0340469	[M+H-H2O]+
LMST01010013	LMST01010014	207.42	214.45	0.0338926	[M+H-H2O]+
LMST01010201	LMST01010014	207.48	214.45	0.0335936	[M+H-H2O]+
LMST01010011	LMST01010014	207.6	214.45	0.0329961	[M+H-H2O]+
LMST02030130	LMST02030175	176.04	170.59	0.0309589	[M+H-H2O]+
LMST03020246	LMST03020231	196.76	202.84	0.0309006	[M+H-H2O]+
LMST01010018	LMST01010088	206.02	199.72	0.0305796	[M+H-H2O]+
LMST01030093	LMST03010001	203.25	197.08	0.0303567	[M+H-H2O]+
LMST02030168	LMST02030184	171.34	176.45	0.0298237	[M+H-H2O]+
LMST01010164	LMST01010267	202.17	208.14	0.0295296	[M+H-H2O]+
LMST01010014	LMST01010267	214.45	208.14	0.0294241	[M+H-H2O]+
LMST02030185	LMST02030175	175.44	170.59	0.0276448	[M+H-H2O]+
LMST02030195	LMST02030186	175.64	180.42	0.0272148	[M+H-H2O]+
LMST02030168	LMST02030182	171.34	176	0.0271974	[M+H-H2O]+
LMST01010164	LMST01010011	202.17	207.6	0.0268586	[M+H-H2O]+
LMST01010164	LMST01010201	202.17	207.48	0.026265	[M+H-H2O]+
LMST01010069	LMST01010066	202.85	197.53	0.0262263	[M+H-H2O]+
LMST01010066	LMST01010242	197.53	202.71	0.0262239	[M+H-H2O]+
LMST01010164	LMST01010013	202.17	207.42	0.0259682	[M+H-H2O]+
LMST02030168	LMST02030087	171.34	175.76	0.0257967	[M+H-H2O]+
LMST02030095	LMST02030001	182.53	187.21	0.0256396	[M+H-H2O]+
LMST01010164	LMST01010047	202.17	207.22	0.024979	[M+H-H2O]+
LMST01010054	LMST01010267	203.8	208.14	0.0212954	[M+H-H2O]+
LMST03020001	LMST01010016	195.22	199.24	0.0205922	[M+H-H2O]+
LMST02010035	LMST02020065	168.32	171.7	0.0200808	[M+H-H2O]+
LMST01010054	LMST01010088	203.8	199.72	0.0200196	[M+H-H2O]+
LMST02030151	LMST02030167	182.09	178.5	0.0197155	[M+H-H2O]+
LMST01010018	LMST01010164	206.02	202.17	0.0186875	[M+H-H2O]+
LMST01010054	LMST01010011	203.8	207.6	0.0186457	[M+H-H2O]+
LMST01010054	LMST01010201	203.8	207.48	0.0180569	[M+H-H2O]+
LMST02030175	LMST02030175	173.71	170.59	0.017961	[M+H-H2O]+
LMST01010069	LMST01010016	202.85	199.24	0.0177964	[M+H-H2O]+
LMST01010054	LMST01010013	203.8	207.42	0.0177625	[M+H-H2O]+
LMST01010016	LMST01010242	199.24	202.71	0.0174162	[M+H-H2O]+
LMST01010054	LMST01010047	203.8	207.22	0.0167812	[M+H-H2O]+
LMST02010035	LMST02020071	168.32	170.84	0.0149715	[M+H-H2O]+
LMST01010014	LMST01010088	214.45	199.72	0.0686873	[M+H-H2O]+
LMST02010027	LMST02010045	163.47	165.68	0.0135193	[M+H-H2O]+
LMST02010028	LMST02010045	163.47	165.68	0.0135193	[M+H-H2O]+
LMST02030130	LMST02030175	176.04	173.71	0.0132356	[M+H-H2O]+
LMST01010164	LMST01010088	202.17	199.72	0.0121185	[M+H-H2O]+
LMST02020023	LMST02020069	165.87	167.87	0.0120576	[M+H-H2O]+
LMST03020001	LMST01010066	195.22	197.53	0.0118328	[M+H-H2O]+
LMST02010027	LMST02010049	163.47	165.33	0.0113782	[M+H-H2O]+
LMST02010028	LMST02010049	163.47	165.33	0.0113782	[M+H-H2O]+
LMST01010018	LMST01010054	206.02	203.8	0.0107757	[M+H-H2O]+
LMST01010018	LMST01010267	206.02	208.14	0.0102903	[M+H-H2O]+
LMST02020064	LMST02020068	170.18	171.91	0.0101657	[M+H-H2O]+
LMST02030175	LMST02030185	173.71	175.44	0.00995913	[M+H-H2O]+
LMST02020069	LMST02020001	167.87	166.41	0.00869721	[M+H-H2O]+
LMST02020064	LMST02020070	170.18	171.65	0.00863791	[M+H-H2O]+
LMST01010016	LMST01010066	199.24	197.53	0.00858261	[M+H-H2O]+
LMST02020054	LMST02020064	171.65	170.18	0.00856394	[M+H-H2O]+
LMST01010164	LMST01010054	202.17	203.8	0.00806252	[M+H-H2O]+
LMST02020059	LMST02020069	166.57	167.87	0.00780453	[M+H-H2O]+
LMST01010018	LMST01010011	206.02	207.6	0.00766916	[M+H-H2O]+
LMST02020051	LMST02020002	165	166.24	0.00751515	[M+H-H2O]+
LMST04030174	LMST04030081	200.52	199.07	0.0072312	[M+H-H2O]+
LMST01010018	LMST01010201	206.02	207.48	0.00708669	[M+H-H2O]+
LMST01010018	LMST01010013	206.02	207.42	0.00679546	[M+H-H2O]+
LMST01080009	LMST03020258	205.3	203.93	0.00667316	[M+H-H2O]+
LMST02030086	LMST02030186	181.62	180.42	0.0066072	[M+H-H2O]+
LMST01010018	LMST01010047	206.02	207.22	0.00582468	[M+H-H2O]+
LMST02020103	LMST02020051	165.93	165	0.00560477	[M+H-H2O]+
LMST02030090	LMST02030026	183.56	182.54	0.00555677	[M+H-H2O]+
LMST02020065	LMST02020071	171.7	170.84	0.00500874	[M+H-H2O]+
LMST01010047	LMST01010267	207.22	208.14	0.00443973	[M+H-H2O]+
LMST02020023	LMST02020059	165.87	166.57	0.00422017	[M+H-H2O]+
LMST02030087	LMST02030184	175.76	176.45	0.00392581	[M+H-H2O]+
LMST01010049	LMST03020231	203.61	202.84	0.00378174	[M+H-H2O]+
LMST01010078	LMST01010077	206.89	207.66	0.00372179	[M+H-H2O]+
LMST01010013	LMST01010267	207.42	208.14	0.00347122	[M+H-H2O]+
LMST02030130	LMST02030185	176.04	175.44	0.00340832	[M+H-H2O]+
LMST02020023	LMST02020001	165.87	166.41	0.00325556	[M+H-H2O]+
LMST01010201	LMST01010267	207.48	208.14	0.00318103	[M+H-H2O]+
LMST02030169	LMST02030088	174.3	173.8	0.00286862	[M+H-H2O]+
LMST01010011	LMST01010267	207.6	208.14	0.00260116	[M+H-H2O]+
LMST02030184	LMST02030182	176.45	176	0.0025503	[M+H-H2O]+
LMST02010045	LMST02010049	165.68	165.33	0.00211251	[M+H-H2O]+
LMST02020103	LMST02020002	165.93	166.24	0.00186826	[M+H-H2O]+
LMST01010047	LMST01010011	207.22	207.6	0.0018338	[M+H-H2O]+
LMST01010089	LMST01010001	204.09	203.75	0.00166593	[M+H-H2O]+
LMST02020054	LMST02020068	171.65	171.91	0.00151471	[M+H-H2O]+
LMST02020068	LMST02020070	171.91	171.65	0.00151242	[M+H-H2O]+
LMST02030087	LMST02030182	175.76	176	0.0013655	[M+H-H2O]+
LMST01010201	LMST01010047	207.48	207.22	0.00125313	[M+H-H2O]+
LMST02010032	LMST02010041	163.56	163.74	0.00110051	[M+H-H2O]+
LMST01010047	LMST01010013	207.22	207.42	0.000965158	[M+H-H2O]+
LMST02020059	LMST02020001	166.57	166.41	0.000960557	[M+H-H2O]+
LMST01010013	LMST01010011	207.42	207.6	0.000867804	[M+H-H2O]+
LMST01010069	LMST01010242	202.85	202.71	0.000690165	[M+H-H2O]+
LMST01010201	LMST01010011	207.48	207.6	0.000578369	[M+H-H2O]+
LMST01010201	LMST01010013	207.48	207.42	0.000289184	[M+H-H2O]+
LMST02010027	LMST02010028	163.47	163.47	0	[M+H-H2O]+
LMST02020054	LMST02020070	171.65	171.65	0	[M+H-H2O]+
LMST02030130	LMST02030185	208.259	212.729	0.0214636	[M+Na]+
LMST02020059	LMST02020001	207.844	203.445	0.0211615	[M+Na]+
LMST02010028	LMST02010049	197.355	194.01	0.0169496	[M+Na]+
LMST02010045	LMST02010049	196.857	194.01	0.0144628	[M+Na]+
LMST02020054	LMST02020064	206.876	204.207	0.0129021	[M+Na]+
LMST02020054	LMST02020068	206.876	204.207	0.0129021	[M+Na]+
LMST02020069	LMST02020001	206.032	203.445	0.0125562	[M+Na]+
LMST02030130	LMST02030175	208.259	210.752	0.0119701	[M+Na]+
LMST02020065	LMST02020071	204.429	202.362	0.0101107	[M+Na]+
LMST02030175	LMST02030185	210.752	212.729	0.0093812	[M+Na]+
LMST02020059	LMST02020069	207.844	206.032	0.00871474	[M+Na]+
LMST02020064	LMST02020070	204.207	205.929	0.00843273	[M+Na]+
LMST02020068	LMST02020070	204.207	205.929	0.00843273	[M+Na]+
LMST02010032	LMST02010041	195.615	194.234	0.00705869	[M+Na]+
LMST02020054	LMST02020070	206.876	205.929	0.00457816	[M+Na]+
LMST02010028	LMST02010045	197.355	196.857	0.00252327	[M+Na]+
LMST02020064	LMST02020068	204.207	204.207	0	[M+Na]+
LMST04010004	LMST04010003	208.57	203.85	0.0226303	[M-H]-
LMST04010033	LMST04010024	200.74	202.63	0.00941516	[M-H]-
LMST04010033	LMST04010040	200.74	202.35	0.00802033	[M-H]-
LMST04010088	LMST04010066	203.22	204.5	0.00629859	[M-H]-
LMST04010066	LMST04010067	204.5	203.65	0.00415648	[M-H]-
LMST04010088	LMST04010067	203.22	203.65	0.00211593	[M-H]-
LMST04010024	LMST04010040	202.63	202.35	0.00138183	[M-H]-
LMST02030130	LMST02030175	170.629	168.193	0.014275	[M+H-2H2O]+
LMST02030130	LMST02030175	170.629	168.983	0.00964608	[M+H-2H2O]+
LMST02030169	LMST02030088	169.113	170.552	0.00851072	[M+H-2H2O]+
LMST02030130	LMST02030185	170.629	169.329	0.00761533	[M+H-2H2O]+
LMST02020059	LMST02020069	160.762	161.894	0.00703954	[M+H-2H2O]+
LMST02030185	LMST02030175	169.329	168.193	0.00671082	[M+H-2H2O]+
LMST02020065	LMST02020071	164.836	163.88	0.00579646	[M+H-2H2O]+
LMST02020059	LMST02020001	160.762	161.651	0.0055288	[M+H-2H2O]+
LMST02030175	LMST02030175	168.983	168.193	0.00467405	[M+H-2H2O]+
LMST02020103	LMST02020051	160.6	159.868	0.00455743	[M+H-2H2O]+
LMST02020023	LMST02020069	161.3	161.894	0.00368243	[M+H-2H2O]+
LMST02020023	LMST02020059	161.3	160.762	0.00333365	[M+H-2H2O]+
LMST02020054	LMST02020064	165.819	165.298	0.00314184	[M+H-2H2O]+
LMST02020054	LMST02020070	165.819	165.385	0.0026182	[M+H-2H2O]+
LMST02020103	LMST02020002	160.6	160.19	0.00255108	[M+H-2H2O]+
LMST02020023	LMST02020001	161.3	161.651	0.00217672	[M+H-2H2O]+
LMST02030175	LMST02030185	168.983	169.329	0.00205053	[M+H-2H2O]+
LMST02020051	LMST02020002	159.868	160.19	0.00201554	[M+H-2H2O]+
LMST02020069	LMST02020001	161.894	161.651	0.00150018	[M+H-2H2O]+
LMST02010045	LMST02010049	159.695	159.607	0.000545342	[M+H-2H2O]+
LMST02020064	LMST02020070	165.298	165.385	0.00052529	[M+H-2H2O]+
