# Supplementary material for: Ion mobility-based sterolomics reveals spatially and temporally distinctive sterol lipids in the mouse brain
Source: Nat Commun. 2021 Jul 15;12:4343. doi: 10.1038/s41467-021-24672-x (PMC8282640; doi:10.1038/s41467-021-24672-x)
Supplement: Supplementary file 5 — Dataset 2 [file 41467_2021_24672_MOESM5_ESM.xlsx]

## Sheet: Supplementary Data 2
ST1 LM_ID	ST2 LM_ID	RT1	RT2	RTw1	RTw2	CCS1	CCS2	CCSw1	CCSw2	RT resolution	CCS resolution	2D resolution
LMST01010201	LMST01010011	8.24	10.92	0.2091	0.221	273.7	266.5	10.2116	10.3697	12.46	0.7	12.48
LMST01010201	LMST01010014	8.24	11.52	0.2091	0.3298	273.7	267	10.2116	10.472	12.17	0.65	12.19
LMST01010201	LMST01010014	8.24	11.52	0.2091	0.3298	273.7	274.3	10.2116	9.45391	12.17	0.06	12.17
LMST01080009	LMST03020258	9.03	7.05	0.1921	0.1428	264.7	265.9	10.217	15.9297	11.82	0.09	11.82
LMST01010018	LMST01010014	8.09	11.52	0.2652	0.3298	248.6	274.3	11.622	9.45391	11.53	2.44	11.78
LMST01010018	LMST01010011	8.09	10.92	0.2652	0.221	248.6	266.5	11.622	10.3697	11.64	1.63	11.75
LMST01010018	LMST01010014	8.09	11.52	0.2652	0.3298	248.6	267	11.622	10.472	11.53	1.67	11.65
LMST01010164	LMST01010014	8.92	11.52	0.1462	0.3298	255.7	274.3	12.2031	9.45391	10.92	1.72	11.06
LMST01010164	LMST01010014	8.92	11.52	0.1462	0.3298	255.7	267	12.2031	10.472	10.92	1	10.97
LMST01010164	LMST01010011	8.92	10.92	0.1462	0.221	255.7	266.5	12.2031	10.3697	10.89	0.96	10.94
LMST01010054	LMST01010014	9.03	11.52	0.2465	0.3298	257.3	274.3	11.0409	9.45391	8.64	1.66	8.8
LMST01010054	LMST01010014	9.03	11.52	0.2465	0.3298	257.3	267	11.0409	10.472	8.64	0.9	8.69
LMST01010201	LMST01010013	8.24	10.04	0.2091	0.2312	273.7	269.7	10.2116	11.4901	8.18	0.37	8.18
LMST01010054	LMST01010011	9.03	10.92	0.2465	0.221	257.3	266.5	11.0409	10.3697	8.09	0.86	8.13
LMST01010018	LMST01010013	8.09	10.04	0.2652	0.2312	248.6	269.7	11.622	11.4901	7.86	1.83	8.07
LMST03020246	LMST03020231	8.25	9.71	0.1411	0.2652	244.7	277	13.3818	10.4623	7.19	2.71	7.68
LMST02010035	LMST02020071	5.8	5.27	0.102	0.1343	254.8	200.8	12.2406	7.18357	4.49	5.56	7.14
LMST03020246	LMST01010049	8.25	9.19	0.1411	0.1649	244.7	267.9	13.3818	9.92256	6.14	1.99	6.46
LMST01010164	LMST01010013	8.92	10.04	0.1462	0.2312	255.7	269.7	12.2031	11.4901	5.94	1.18	6.05
LMST01010014	LMST01010267	11.52	9.46	0.3298	0.4029	274.3	252.9	9.45391	11.6355	5.62	2.03	5.98
LMST01010014	LMST01010267	11.52	9.46	0.3298	0.4029	267	252.9	10.472	11.6355	5.62	1.28	5.77
LMST02010035	LMST02020065	5.8	5.44	0.102	0.0816	254.8	214.7	12.2406	8.64961	3.92	3.84	5.49
LMST01010018	LMST01010047	8.09	10.04	0.2652	0.4794	248.6	265.5	11.622	13.6718	5.24	1.34	5.41
LMST01010201	LMST01010088	8.24	9.73	0.2091	0.3672	273.7	254.3	10.2116	13.9627	5.17	1.61	5.41
LMST01010014	LMST01010088	11.52	9.73	0.3298	0.3672	274.3	254.3	9.45391	13.9627	5.14	1.71	5.41
LMST01010013	LMST01010014	10.04	11.52	0.2312	0.3298	269.7	274.3	11.4901	9.45391	5.28	0.44	5.29
LMST01010013	LMST01010014	10.04	11.52	0.2312	0.3298	269.7	267	11.4901	10.472	5.28	0.25	5.28
LMST01010201	LMST01010047	8.24	10.04	0.2091	0.4794	273.7	265.5	10.2116	13.6718	5.23	0.69	5.27
LMST01010014	LMST01010088	11.52	9.73	0.3298	0.3672	267	254.3	10.472	13.9627	5.14	1.04	5.24
LMST02030195	LMST02030086	5.36	5.78	0.102	0.0782	214.2	241.5	10.5468	12.6795	4.66	2.35	5.22
LMST01010018	LMST01010088	8.09	9.73	0.2652	0.3672	248.6	254.3	11.622	13.9627	5.19	0.45	5.21
LMST01030093	LMST03010001	13.33	12.36	0.2805	0.2465	265.6	230.4	9.93436	9.64217	3.68	3.6	5.15
LMST03020001	LMST01010242	12.37	13.37	0.2788	0.2329	234.9	264.6	8.47838	9.64789	3.91	3.28	5.1
LMST01010011	LMST01010267	10.92	9.46	0.221	0.4029	266.5	252.9	10.3697	11.6355	4.68	1.24	4.84
LMST01010201	LMST01010267	8.24	9.46	0.2091	0.4029	273.7	252.9	10.2116	11.6355	3.99	1.9	4.42
LMST01010054	LMST01010013	9.03	10.04	0.2465	0.2312	257.3	269.7	11.0409	11.4901	4.23	1.1	4.37
LMST03020001	LMST01010069	12.37	13.35	0.2788	0.3536	234.9	263	8.47838	10.2206	3.1	3.01	4.32
LMST02030151	LMST02030167	5.75	5.92	0.1462	0.0969	219.9	263.3	8.50124	12.8314	1.4	4.07	4.3
LMST01010011	LMST01010088	10.92	9.73	0.221	0.3672	266.5	254.3	10.3697	13.9627	4.05	1	4.17
LMST01010164	LMST01010201	8.92	8.24	0.1462	0.2091	255.7	273.7	12.2031	10.2116	3.83	1.61	4.15
LMST01010018	LMST01010267	8.09	9.46	0.2652	0.4029	248.6	252.9	11.622	11.6355	4.1	0.37	4.12
LMST01010018	LMST01010164	8.09	8.92	0.2652	0.1462	248.6	255.7	11.622	12.2031	4.04	0.6	4.08
LMST01010013	LMST01010011	10.04	10.92	0.2312	0.221	269.7	266.5	11.4901	10.3697	3.89	0.29	3.9
LMST01010054	LMST01010201	9.03	8.24	0.2465	0.2091	257.3	273.7	11.0409	10.2116	3.47	1.54	3.8
LMST03020001	LMST01010066	12.37	12.94	0.2788	0.2516	234.9	263.6	8.47838	9.92861	2.15	3.12	3.79
LMST03020001	LMST01010016	12.37	13.06	0.2788	0.3162	234.9	262.5	8.47838	10.0746	2.32	2.98	3.77
LMST01010018	LMST01010054	8.09	9.03	0.2652	0.2465	248.6	257.3	11.622	11.0409	3.67	0.77	3.75
LMST01010047	LMST01010014	10.04	11.52	0.4794	0.3298	265.5	274.3	13.6718	9.45391	3.66	0.76	3.74
LMST01010164	LMST01010047	8.92	10.04	0.1462	0.4794	255.7	265.5	12.2031	13.6718	3.58	0.76	3.66
LMST01010047	LMST01010014	10.04	11.52	0.4794	0.3298	265.5	267	13.6718	10.472	3.66	0.12	3.66
LMST02030087	LMST02030184	5.81	5.48	0.1462	0.0816	226.3	209.1	9.66774	8.50244	2.9	1.89	3.46
LMST02030184	LMST02030182	5.48	5.66	0.0816	0.2669	209.1	234.4	8.50244	8.29412	1.03	3.01	3.18
LMST01010164	LMST01010088	8.92	9.73	0.1462	0.3672	255.7	254.3	12.2031	13.9627	3.16	0.11	3.16
LMST02030168	LMST02030087	5.47	5.81	0.119	0.1462	210.2	226.3	8.79754	9.66774	2.56	1.74	3.1
LMST02030168	LMST02030182	5.47	5.66	0.119	0.2669	210.2	234.4	8.79754	8.29412	0.98	2.83	3
LMST02020051	LMST02020002	5.98	5.71	0.087	0.0952	219.8	221.5	3.37353	8.82308	2.96	0.28	2.98
LMST02030086	LMST02030186	5.78	5.49	0.0782	0.1445	241.5	227.2	12.6795	9.0812	2.6	1.31	2.92
LMST04030174	LMST04030081	7.06	7.38	0.0833	0.1394	290.7	291.5	12.176	13.3224	2.87	0.06	2.87
LMST01010054	LMST01010047	9.03	10.04	0.2465	0.4794	257.3	265.5	11.0409	13.6718	2.78	0.66	2.86
LMST02020064	LMST02020068	5.72	5.53	0.0782	0.0782	245.9	233.8	10.4179	9.76245	2.43	1.2	2.71
LMST02030089	LMST02030151	5.8	5.75	0.0816	0.1462	241.9	219.9	8.35479	8.50124	0.44	2.61	2.65
LMST01010049	LMST03020231	9.19	9.71	0.1649	0.2652	267.9	277	9.92256	10.4623	2.42	0.89	2.58
LMST02030169	LMST02030088	5.84	6.14	0.0867	0.1479	231.6	231.1	9.39254	7.48406	2.56	0.06	2.56
LMST01010047	LMST01010011	10.04	10.92	0.4794	0.221	265.5	266.5	13.6718	10.3697	2.51	0.08	2.51
LMST02030089	LMST02030167	5.8	5.92	0.0816	0.0969	241.9	263.3	8.35479	12.8314	1.34	2.02	2.43
LMST01010018	LMST01010201	8.09	8.24	0.2652	0.2091	248.6	273.7	11.622	10.2116	0.63	2.3	2.38
LMST02020065	LMST02020071	5.44	5.27	0.0816	0.1343	214.7	200.8	8.64961	7.18357	1.57	1.76	2.36
LMST01010013	LMST01010267	10.04	9.46	0.2312	0.4029	269.7	252.9	11.4901	11.6355	1.83	1.45	2.34
LMST01010011	LMST01010014	10.92	11.52	0.221	0.3298	266.5	274.3	10.3697	9.45391	2.18	0.79	2.32
LMST01010054	LMST01010088	9.03	9.73	0.2465	0.3672	257.3	254.3	11.0409	13.9627	2.28	0.24	2.29
LMST01010011	LMST01010014	10.92	11.52	0.221	0.3298	266.5	267	10.3697	10.472	2.18	0.05	2.18
LMST04010033	LMST04010024	5.95	6.03	0.0765	0.1275	239.6	260	9.60045	10.4543	0.78	2.03	2.18
LMST04010024	LMST04010040	6.03	6.01	0.1275	0.0782	260	233.8	10.4543	13.6763	0.19	2.17	2.18
LMST02020103	LMST02020051	5.8	5.98	0.0986	0.087	222.9	219.8	8.9702	3.37353	1.94	0.5	2
LMST01010164	LMST01010267	8.92	9.46	0.1462	0.4029	255.7	252.9	12.2031	11.6355	1.97	0.23	1.98
LMST02030095	LMST02030001	5.5	5.4	0.0782	0.0833	218.4	232.4	10.7563	9.51195	1.24	1.38	1.86
LMST02010032	LMST02010041	5.52	5.6	0.0816	0.0816	232	246.9	8.75909	10.8029	0.98	1.52	1.81
LMST01010066	LMST01010242	12.94	13.37	0.2516	0.2329	263.6	264.6	9.92861	9.64789	1.78	0.1	1.78
LMST04010088	LMST04010067	5.96	6.1	0.0748	0.1139	266.4	277.4	12.6111	10.2918	1.48	0.96	1.77
LMST02030195	LMST02030186	5.36	5.49	0.102	0.1445	214.2	227.2	10.5468	9.0812	1.05	1.32	1.69
LMST01010047	LMST01010267	10.04	9.46	0.4794	0.4029	265.5	252.9	13.6718	11.6355	1.31	1	1.65
LMST02020054	LMST02020064	5.6	5.72	0.0867	0.0782	238.4	245.9	11.0738	10.4179	1.46	0.7	1.61
LMST01010013	LMST01010088	10.04	9.73	0.2312	0.3672	269.7	254.3	11.4901	13.9627	1.04	1.21	1.59
LMST02020064	LMST02020070	5.72	5.6	0.0782	0.0935	245.9	239.1	10.4179	10.1996	1.4	0.66	1.55
LMST01010078	LMST01010077	14.44	15.03	0.4981	0.3196	264.3	266.3	10.8025	9.49979	1.44	0.2	1.46
LMST04010004	LMST04010003	6.64	6.82	0.0935	0.1581	222.1	219.7	8.9206	8.6274	1.43	0.27	1.46
LMST01010054	LMST01010267	9.03	9.46	0.2465	0.4029	257.3	252.9	11.0409	11.6355	1.32	0.39	1.38
LMST01010069	LMST01010066	13.35	12.94	0.3536	0.2516	263	263.6	10.2206	9.92861	1.35	0.06	1.36
LMST04010088	LMST04010066	5.96	6.05	0.0748	0.0833	266.4	275	12.6111	11.1615	1.14	0.72	1.35
LMST02030175	LMST02030185	6.23	6.14	0.1003	0.0935	222.5	230.8	8.36229	9.68266	0.93	0.92	1.31
LMST02020023	LMST02020059	5.85	5.88	0.0918	0.085	224.1	214	9.69263	7.92351	0.34	1.15	1.2
LMST02030185	LMST02030157	6.14	6.22	0.0935	0.0918	230.8	223	9.68266	8.95107	0.86	0.84	1.2
LMST02030087	LMST02030182	5.81	5.66	0.1462	0.2669	226.3	234.4	9.66774	8.29412	0.73	0.9	1.16
LMST01010016	LMST01010242	13.06	13.37	0.3162	0.2329	262.5	264.6	10.0746	9.64789	1.13	0.21	1.15
LMST01010047	LMST01010088	10.04	9.73	0.4794	0.3672	265.5	254.3	13.6718	13.9627	0.73	0.81	1.09
LMST02030130	LMST02030175	6.17	6.23	0.0952	0.1003	230.8	222.5	10.1228	8.36229	0.61	0.9	1.09
LMST02030090	LMST02030026	5.42	5.36	0.0816	0.0833	232.2	238.2	3.78688	11.215	0.73	0.8	1.08
LMST02020059	LMST02020001	5.88	5.83	0.085	0.1377	214	222.8	7.92351	10.1441	0.45	0.97	1.07
LMST02030130	LMST02030157	6.17	6.22	0.0952	0.0918	230.8	223	10.1228	8.95107	0.53	0.82	0.98
LMST02020068	LMST02020070	5.53	5.6	0.0782	0.0935	233.8	239.1	9.76245	10.1996	0.82	0.53	0.97
LMST02020054	LMST02020068	5.6	5.53	0.0867	0.0782	238.4	233.8	11.0738	9.76245	0.85	0.44	0.96
LMST02020059	LMST02020069	5.88	5.85	0.085	0.1377	214	221.5	7.92351	8.8039	0.27	0.9	0.94
LMST02020103	LMST02020002	5.8	5.71	0.0986	0.0952	222.9	221.5	8.9702	8.82308	0.93	0.16	0.94
LMST04010033	LMST04010040	5.95	6.01	0.0765	0.0782	239.6	233.8	9.60045	13.6763	0.78	0.5	0.92
LMST01010069	LMST01010016	13.35	13.06	0.3536	0.3162	263	262.5	10.2206	10.0746	0.87	0.05	0.87
LMST01010088	LMST01010267	9.73	9.46	0.3672	0.4029	254.3	252.9	13.9627	11.6355	0.7	0.11	0.71
LMST01010164	LMST01010054	8.92	9.03	0.1462	0.2465	255.7	257.3	12.2031	11.0409	0.56	0.14	0.58
LMST04010066	LMST04010067	6.05	6.1	0.0833	0.1139	275	277.4	11.1615	10.2918	0.51	0.22	0.55
LMST02010027	LMST02010049	5.7	5.65	0.0969	0.0952	265.8	266.3	10.7555	9.30207	0.52	0.05	0.52
LMST01010089	LMST01010001	14.13	14.34	0.5593	0.2822	266.1	264.9	9.92761	9.34363	0.5	0.12	0.51
LMST01010016	LMST01010066	13.06	12.94	0.3162	0.2516	262.5	263.6	10.0746	9.92861	0.42	0.11	0.44
LMST02010027	LMST02010028	5.7	5.66	0.0969	0.1462	265.8	263.2	10.7555	10.4648	0.33	0.25	0.41
LMST01010047	LMST01010013	10.04	10.04	0.4794	0.2312	265.5	269.7	13.6718	11.4901	0	0.33	0.33
LMST02010028	LMST02010049	5.66	5.65	0.1462	0.0952	263.2	266.3	10.4648	9.30207	0.08	0.31	0.32
LMST02030130	LMST02030185	6.17	6.14	0.0952	0.0935	230.8	230.8	10.1228	9.68266	0.32	0	0.32
LMST02010028	LMST02010045	5.66	5.68	0.1462	0.1513	263.2	266.1	10.4648	11.7729	0.13	0.26	0.29
LMST02020023	LMST02020069	5.85	5.85	0.0918	0.1377	224.1	221.5	9.69263	8.8039	0	0.28	0.28
LMST02010045	LMST02010049	5.68	5.65	0.1513	0.0952	266.1	266.3	11.7729	9.30207	0.24	0.02	0.24
LMST02020023	LMST02020001	5.85	5.83	0.0918	0.1377	224.1	222.8	9.69263	10.1441	0.17	0.13	0.22
LMST02020069	LMST02020001	5.85	5.83	0.1377	0.1377	221.5	222.8	8.8039	10.1441	0.15	0.14	0.2
LMST01010069	LMST01010242	13.35	13.37	0.3536	0.2329	263	264.6	10.2206	9.64789	0.07	0.16	0.17
LMST02030168	LMST02030184	5.47	5.48	0.119	0.0816	210.2	209.1	8.79754	8.50244	0.1	0.13	0.16
LMST02010027	LMST02010045	5.7	5.68	0.0969	0.1513	265.8	266.1	10.7555	11.7729	0.16	0.03	0.16
LMST02030175	LMST02030157	6.23	6.22	0.1003	0.0918	222.5	223	8.36229	8.95107	0.1	0.06	0.12
LMST02020054	LMST02020070	5.6	5.6	0.0867	0.0935	238.4	239.1	11.0738	10.1996	0	0.07	0.07
