# Supplementary material for: Ion mobility-based sterolomics reveals spatially and temporally distinctive sterol lipids in the mouse brain
Source: Nat Commun. 2021 Jul 15;12:4343. doi: 10.1038/s41467-021-24672-x (PMC8282640; doi:10.1038/s41467-021-24672-x)
Supplement: Supplementary file 6 — Dataset 3 [file 41467_2021_24672_MOESM6_ESM.xlsx]

## Sheet: standard ST library
LM_ID	label of chemical standards	SUB_CLASS	MS1 m/z	skeleton ion m/z	derivate ion m/z	experimental rt	experimental ccs
LMST01010001	Cholesterol	Cholesterol and derivatives [ST0101]	514.366	369.352	146.022	860.4	264.9
LMST01010011	5,6alpha-Epoxy-cholesterol	Cholesterol and derivatives [ST0101]	530.361	385.347	146.022	655.2	266.5
LMST01010013	7alpha-hydroxy-cholesterol	Cholesterol and derivatives [ST0101]	635.382	512.35	146.022	602.4	269.7
LMST01010014	4beta-Hydroxy-cholesterol	Cholesterol and derivatives [ST0101]	635.382	512.35	146.022	691.2	274.3
LMST01010016	Desmosterol	Cholesterol and derivatives [ST0101]	512.35	367.336	146.022	783.6	262.5
LMST01010017	Lanosterol	Cholesterol and derivatives [ST0101]	554.397	409.383	146.022	867.6	271.3
LMST01010018	25-Hydroxy-cholesterol	Cholesterol and derivatives [ST0101]	530.361	385.347	146.022	481.8	248.6
LMST01010047	7beta-Hydroxy-cholesterol	Cholesterol and derivatives [ST0101]	635.382	512.35	146.022	602.4	265.5
LMST01010049	7-oxo-cholesterol	Cholesterol and derivatives [ST0101]	528.345	383.331	146.022	551.4	267.9
LMST01010054	22beta-Hydroxy-cholesterol	Cholesterol and derivatives [ST0101]	635.382	512.35	146.022	541.8	257.3
LMST01010066	Zymosterol	Cholesterol and derivatives [ST0101]	512.35	367.336	146.022	776.4	263.6
LMST01010069	7-Dehydrocholesterol	Cholesterol and derivatives [ST0101]	512.35	367.336	146.022	801	263
LMST01010077	Dihydrocholesterol/5α-Cholestan-3β-ol	Cholesterol and derivatives [ST0101]	516.382	371.368	146.022	901.8	266.3
LMST01010078	Coprostanol	Cholesterol and derivatives [ST0101]	516.382	371.368	146.022	866.4	264.3
LMST01010087	24,25-Dihydrolanosterol	Cholesterol and derivatives [ST0101]	556.413	411.399	146.022	949.2	273.3
LMST01010088	27-hydroxy-cholesterol(25R)	Cholesterol and derivatives [ST0101]	635.382	512.35	146.022	583.8	254.3
LMST01010089	Lathosterol	Cholesterol and derivatives [ST0101]	514.366	369.352	146.022	847.8	266.1
LMST01010135	6alpha-Hydroxy-cholestanol	Cholesterol and derivatives [ST0101]	637.398	514.366	146.022	671.4	273.6
LMST01010149	4,4-Dimethyl-5alpha-cholesta-8,14,24-trien-3beta-ol	Cholesterol and derivatives [ST0101]	538.366	393.352	146.022	781.2	268.6
LMST01010164	24-Hydroxy-cholesterol	Cholesterol and derivatives [ST0101]	635.382	512.35	146.022	535.2	255.7
LMST01010201	20-Hydroxy-cholesterol	Cholesterol and derivatives [ST0101]	530.361	407.329	146.022	494.4	273.7
LMST01010242	8-Dehydrocholesterol	Cholesterol and derivatives [ST0101]	512.35	367.336	146.022	802.2	264.6
LMST01010267	5α-cholest-8(14)-ene-3,15α-diol	Cholesterol and derivatives [ST0101]	635.382	512.35	146.022	567.6	252.9
LMST01030093	Ergosterol (Provitamin D2)	Ergosterols and C24-methyl derivatives [ST0103]	524.35	379.336	146.022	799.8	265.6
LMST01030097	Campesterol	Ergosterols and C24-methyl derivatives [ST0103]	528.382	383.368	146.022	906.6	269
LMST01040129	Sitosterol	Stigmasterols and C24-ethyl derivatives [ST0104]	542.397	397.383	146.022	960.6	273.7
LMST01040146	Fucosterol	Stigmasterols and C24-ethyl derivatives [ST0104]	540.382	395.368	146.022	885	272.4
LMST01040266	Stigmastanol	Stigmasterols and C24-ethyl derivatives [ST0104]	544.413	399.399	146.022	1012.2	275.7
LMST01080009	Tigogenin	Spirostanols and derivatives [ST0108]	544.34	399.326	146.022	541.8	264.7
LMST02010004	Estrone	C18 steroids (estrogens) and derivatives [ST0201]	398.173	253.159	146.022	338.4	219
LMST02010027	2-Hydroxy-17β-estradiol	C18 steroids (estrogens) and derivatives [ST0201]	626.227	380.163	146.022	342	265.8
LMST02010028	4-Hydroxy-17β-estradiol	C18 steroids (estrogens) and derivatives [ST0201]	626.227	380.163	146.022	339.6	263.2
LMST02010029	α-Estradiol	C18 steroids (estrogens) and derivatives [ST0201]	505.21	382.178	146.022	349.8	255.6
LMST02010032	2-Hydroxy Estrone	C18 steroids (estrogens) and derivatives [ST0201]	519.19	396.158	146.022	331.2	232
LMST02010033	2-Methoxy Estrone	C18 steroids (estrogens) and derivatives [ST0201]	428.184	283.17	146.022	336.6	219.2
LMST02010035	2-Methoxyestradiol-17beta	C18 steroids (estrogens) and derivatives [ST0201]	535.221	412.189	146.022	348	254.8
LMST02010036	Ethynyl estradiol	C18 steroids (estrogens) and derivatives [ST0201]	424.411	178.347	146.022	339	214.6
LMST02010041	16α-Hydroxy Estrone	C18 steroids (estrogens) and derivatives [ST0201]	519.19	396.158	146.022	336	246.9
LMST02010045	Estriol	C18 steroids (estrogens) and derivatives [ST0201]	626.227	380.163	146.022	340.8	266.1
LMST02010049	17-Epiestriol	C18 steroids (estrogens) and derivatives [ST0201]	626.227	380.163	146.022	339	266.3
LMST02020001	Androsterone	C19 steroids (androgens) and derivatives [ST0202]	418.236	273.222	146.022	349.8	222.8
LMST02020002	Testosterone	C19 steroids (androgens) and derivatives [ST0202]	416.22	271.206	146.022	342.6	221.5
LMST02020023	Epiandrosterone	C19 steroids (androgens) and derivatives [ST0202]	418.236	273.222	146.022	351	224.1
LMST02020051	Epitestosterone	C19 steroids (androgens) and derivatives [ST0202]	416.22	271.206	146.022	358.8	219.8
LMST02020054	6beta-hydroxytestosterone	C19 steroids (androgens) and derivatives [ST0202]	537.236	414.204	146.022	336	238.4
LMST02020059	Etiocholanone	C19 steroids (androgens) and derivatives [ST0202]	418.236	273.222	146.022	352.8	214
LMST02020064	16α-Hydroxydehydroepiandrosterone	C19 steroids (androgens) and derivatives [ST0202]	537.236	414.204	146.022	343.2	245.9
LMST02020065	16α-Hydroxyandrostenedione	C19 steroids (androgens) and derivatives [ST0202]	430.199	285.185	146.022	326.4	214.7
LMST02020068	7alpha-Hydroxytestosterone	C19 steroids (androgens) and derivatives [ST0202]	537.236	414.204	146.022	331.8	233.8
LMST02020069	5beta-Dihydrotestosterone	C19 steroids (androgens) and derivatives [ST0202]	418.236	273.222	146.022	351	221.5
LMST02020070	19-Hydroxytestosterone	C19 steroids (androgens) and derivatives [ST0202]	537.236	414.204	146.022	336	239.1
LMST02020071	7α-Hydroxyandrostenedione	C19 steroids (androgens) and derivatives [ST0202]	430.199	285.185	146.022	316.2	200.8
LMST02020077	5β-Androstane-3α,17β-diol	C19 steroids (androgens) and derivatives [ST0202]	525.273	402.241	146.022	373.8	221.7
LMST02020103	trans-Dehydroandrosterone	C19 steroids (androgens) and derivatives [ST0202]	416.22	271.206	146.022	348	222.9
LMST02030001	Cortisol	C21 steroids (gluco/mineralocorticoids, progestogins) and derivatives [ST0203]	490.221	244.157	146.022	324	232.4
LMST02030026	Aldosterone	C21 steroids (gluco/mineralocorticoids, progestogins) and derivatives [ST0203]	593.226	470.194	146.022	321.6	238.2
LMST02030086	11-Deoxycortisol	C21 steroids (gluco/mineralocorticoids, progestogins) and derivatives [ST0203]	474.226	329.212	146.022	346.8	241.5
LMST02030087	21-Hydroxyprogesterone	C21 steroids (gluco/mineralocorticoids, progestogins) and derivatives [ST0203]	458.231	313.217	146.022	348.6	226.3
LMST02030088	Pregnenolone	C21 steroids (gluco/mineralocorticoids, progestogins) and derivatives [ST0203]	444.251	299.237	146.022	368.4	231.1
LMST02030089	17alpha-Hydroxypregnenolone	C21 steroids (gluco/mineralocorticoids, progestogins) and derivatives [ST0203]	460.246	337.214	146.022	348	241.9
LMST02030090	Cortisone	C21 steroids (gluco/mineralocorticoids, progestogins) and derivatives [ST0203]	593.226	448.212	146.022	337.2	232.2
LMST02030095	5β-Dihydrocortisone	C21 steroids (gluco/mineralocorticoids, progestogins) and derivatives [ST0203]	490.221	367.189	146.022	330	218.4
LMST02030098	Tetrahydro Cortisone	C21 steroids (gluco/mineralocorticoids, progestogins) and derivatives [ST0203]	597.258	474.226	146.022	341.4	228.1
LMST02030100	Tetrahydro corticosterone	C21 steroids (gluco/mineralocorticoids, progestogins) and derivatives [ST0203]	688.3	442.236	146.022	343.2	265.3
LMST02030130	(3α)-Allopregnanolone	C21 steroids (gluco/mineralocorticoids, progestogins) and derivatives [ST0203]	446.267	301.253	146.022	370.2	230.8
LMST02030143	Tetrahydrocortisol	C21 steroids (gluco/mineralocorticoids, progestogins) and derivatives [ST0203]	599.273	353.209	146.022	342	229.8
LMST02030151	4-Pregnen-17α, 20α-diol-3-one	C21 steroids (gluco/mineralocorticoids, progestogins) and derivatives [ST0203]	460.246	337.214	146.022	345	219.9
LMST02030157	3-Hydroxy-5β-pregnan-20-one	C21 steroids (gluco/mineralocorticoids, progestogins) and derivatives [ST0203]	446.267	301.253	146.022	373.2	223
LMST02030161	17alpha-Hydroxyprogesterone	C21 steroids (gluco/mineralocorticoids, progestogins) and derivatives [ST0203]	458.231	313.217	146.022	344.4	208.3
LMST02030167	21-Hydroxypregnenolone	C21 steroids (gluco/mineralocorticoids, progestogins) and derivatives [ST0203]	565.268	442.236	146.022	355.2	263.3
LMST02030168	11beta-Hydroxyprogesterone	C21 steroids (gluco/mineralocorticoids, progestogins) and derivatives [ST0203]	458.231	313.217	146.022	328.2	210.2
LMST02030169	20a-Hydroxypregn-4-en-3-one	C21 steroids (gluco/mineralocorticoids, progestogins) and derivatives [ST0203]	444.251	299.237	146.022	350.4	231.6
LMST02030175	3alpha-Hydroxy-5beta-pregnan-20-one	C21 steroids (gluco/mineralocorticoids, progestogins) and derivatives [ST0203]	446.267	301.253	146.022	373.8	222.5
LMST02030182	16α-Hydroxy Progesterone	C21 steroids (gluco/mineralocorticoids, progestogins) and derivatives [ST0203]	460.246	315.232	146.022	339.6	234.4
LMST02030184	11α-Hydroxy Progesterone	C21 steroids (gluco/mineralocorticoids, progestogins) and derivatives [ST0203]	458.231	313.217	146.022	328.8	209.1
LMST02030185	Epipregnanolone	C21 steroids (gluco/mineralocorticoids, progestogins) and derivatives [ST0203]	446.267	301.253	146.022	368.4	230.8
LMST02030186	Corticosterone	C21 steroids (gluco/mineralocorticoids, progestogins) and derivatives [ST0203]	474.226	329.212	146.022	329.4	227.2
LMST02030195	21-Deoxy Cortisol	C21 steroids (gluco/mineralocorticoids, progestogins) and derivatives [ST0203]	474.226	329.212	146.022	321.6	214.2
LMST02030202	Pregnanediol	C21 steroids (gluco/mineralocorticoids, progestogins) and derivatives [ST0203]	553.304	430.272	146.022	399	226.7
LMST03010001	Vitamin D2 (Ergocalciferol)	Vitamin D2 and derivatives [ST0301]	524.35	379.336	146.022	741.6	230.4
LMST03010030	25-Hydroxyvitamin D2	Vitamin D2 and derivatives [ST0301]	645.367	522.335	146.022	497.4	250.3
LMST03010056	Dihydrotachysterol	Vitamin D2 and derivatives [ST0301]	526.366	381.352	146.022	785.4	237.8
LMST03020001	Vitamin D3	Vitamin D3 and derivatives [ST0302]	512.35	367.336	146.022	742.2	234.9
LMST03020231	1alpha-Hydroxyvitamin D3	Vitamin D3 and derivatives [ST0302]	633.367	510.335	146.022	582.6	277
LMST03020246	25-Hydroxyvitamin D3	Vitamin D3 and derivatives [ST0302]	633.367	510.335	146.022	495	244.7
LMST03020258	1α,25-Dihydroxyvitamin D3	Vitamin D3 and derivatives [ST0302]	754.383	508.319	146.022	423	265.9
LMST04010003	Lithocholic acid	C24 bile acids, alcohols, and derivatives [ST0401]	504.309	359.295	146.022	409.2	219.7
LMST04010004	Isolithocholate	C24 bile acids, alcohols, and derivatives [ST0401]	504.309	359.295	146.022	398.4	222.1
LMST04010024	Hyodeoxycholic acid	C24 bile acids, alcohols, and derivatives [ST0401]	625.325	502.293	146.022	361.8	260
LMST04010033	Ursodeoxycholic acid	C24 bile acids, alcohols, and derivatives [ST0401]	625.325	502.293	146.022	357	239.6
LMST04010040	Deoxycholic acid	C24 bile acids, alcohols, and derivatives [ST0401]	625.325	502.293	146.022	360.6	233.8
LMST04010066	α-Muricholic Acid	C24 bile acids, alcohols, and derivatives [ST0401]	746.342	500.278	146.022	363	275
LMST04010067	β-Muricholic Acid	C24 bile acids, alcohols, and derivatives [ST0401]	746.342	500.278	146.022	366	277.4
LMST04010088	Ursocholic Acid	C24 bile acids, alcohols, and derivatives [ST0401]	746.342	500.278	146.022	357.6	266.4
LMST04030035	5beta-Cholestane-3alpha,7alpha,12alpha-triol	C27 bile acids, alcohols, and derivatives [ST0403]	758.414	512.35	146.022	439.8	269.8
LMST04030081	7alpha,27-Dihydroxycholesterol	C27 bile acids, alcohols, and derivatives [ST0403]	756.399	510.335	146.022	442.8	291.5
LMST04030174	7alpha,24-Dihydroxycholesterol	C27 bile acids, alcohols, and derivatives [ST0403]	756.399	510.335	146.022	423.6	290.7

## Sheet: extended ST Library
LM_ID	COMMON_NAME	SYSTEMATIC_NAME	SYNONYMS	SUB_CLASS	EXACT_MASS	MS1 m/z	skeleton ion m/z	derivate ion m/z	predicted rt	predicted ccs
LMST01010010	5beta,6beta-epoxy-cholesterol	5beta,6beta-epoxy-cholestan-3beta-ol	5beta,6beta-epoxy-cholestanol	Cholesterol and derivatives [ST0101]	402.35	530.361	385.347	146.022	675.6	273.54
LMST01010012	24,25-epoxy-cholesterol	24S,25-epoxy-cholest-5-en-3beta-ol	24S,25-epoxy-cholesterol	Cholesterol and derivatives [ST0101]	400.334	528.345	383.331	146.022	619.8	242.954
LMST01010019	24S-hydroxy-cholesterol	cholest-5-en-3beta,24S-diol		Cholesterol and derivatives [ST0101]	402.35	635.382	512.351	146.022	556.195	259.521
LMST01010052	5alpha,6beta-dihydroxycholestanol	cholestane-3beta,5alpha,6beta-triol		Cholesterol and derivatives [ST0101]	420.36	758.414	512.35	146.022	515.786	258.836
LMST01010081		cholest-5-en-3alpha-ol		Cholesterol and derivatives [ST0101]	386.355	514.366	369.352	146.022	839.4	264.94
LMST01010086	22R-hydroxycholesterol	cholest-5-en-3beta,22R-diol		Cholesterol and derivatives [ST0101]	402.35	635.382	512.351	146.022	562.996	259.507
LMST01010094		4alpha-methyl-cholest-7-en-3beta-ol		Cholesterol and derivatives [ST0101]	400.371	528.382	383.368	146.022	891	270.534
LMST01010095	22-dehydrocholesterol	cholesta-5,22E-dien-3beta-ol	cholesta-5,22-dien-3beta-ol	Cholesterol and derivatives [ST0101]	384.339	512.35	367.337	146.022	819	265.141
LMST01010096	Zymostenol	5alpha-cholest-8-en-3beta-ol	5alpha-cholest-8(9)-en-3beta-ol	Cholesterol and derivatives [ST0101]	386.355	514.366	369.352	146.022	809.4	260.705
LMST01010097		cholest-8(14)-en-3beta-ol		Cholesterol and derivatives [ST0101]	386.355	514.366	369.352	146.022	808.8	263.201
LMST01010098	Epi-cholestanol	5alpha-cholestan-3alpha-ol		Cholesterol and derivatives [ST0101]	388.371	516.382	371.368	146.022	880.2	264.049
LMST01010099		5alpha-cholest-22E-en-3beta-ol		Cholesterol and derivatives [ST0101]	386.355	514.366	369.352	146.022	859.8	264.281
LMST01010100	Dormatinone	(25S)-3beta,26-dihydroxycholest-5-en-22-one		Cholesterol and derivatives [ST0101]	416.329	649.362	526.33	146.022	432.924	253.682
LMST01010101	Dormatinol	cholest-5-en-3beta,22S,26-triol		Cholesterol and derivatives [ST0101]	418.345	756.399	510.335	146.022	408.719	267.724
LMST01010103	Cucurbitacin A			Cholesterol and derivatives [ST0101]	574.314	1017.39	648.294	146.022	642.091	245.106
LMST01010104	Cucurbitacin B			Cholesterol and derivatives [ST0101]	558.319	896.373	650.309	146.022	635.327	245.273
LMST01010105	Cucurbitacin C			Cholesterol and derivatives [ST0101]	560.335	1003.41	634.314	146.022	616.444	247.028
LMST01010106	Cucurbitacin D			Cholesterol and derivatives [ST0101]	516.309	959.384	590.288	146.022	616.475	246.694
LMST01010107	Cucurbitacin E			Cholesterol and derivatives [ST0101]	556.304	894.358	648.294	146.022	635.852	245.272
LMST01010108	Cucurbitacin F			Cholesterol and derivatives [ST0101]	518.324	1066.42	574.293	146.022	622.814	246.994
LMST01010109	Cucurbitacin H			Cholesterol and derivatives [ST0101]	534.319	1082.42	590.288	146.022	635.444	245.917
LMST01010110	Cucurbitacin I			Cholesterol and derivatives [ST0101]	514.293	957.369	588.273	146.022	622.781	246.683
LMST01010111	Cucurbitacin J			Cholesterol and derivatives [ST0101]	532.304	1080.4	588.273	146.022	635.846	245.926
LMST01010112	Cucurbitacin L			Cholesterol and derivatives [ST0101]	516.309	959.384	590.288	146.022	620.863	246.756
LMST01010113	Cucurbitacin O			Cholesterol and derivatives [ST0101]	518.324	1066.42	574.293	146.022	622.814	246.994
LMST01010114	Cucurbitacin P			Cholesterol and derivatives [ST0101]	520.34	963.415	594.319	146.022	621.098	248.47
LMST01010115	Cucurbitacin Q			Cholesterol and derivatives [ST0101]	560.335	1003.41	634.314	146.022	629.57	245.635
LMST01010116	Cucurbitacin S			Cholesterol and derivatives [ST0101]	498.298	731.331	608.299	146.022	610.534	246.194
LMST01010120	3beta-Hydroxy-5alpha,6alpha-epoxy-9-oxo-9,10-seco-5-cholest-7-en-11-al	3beta-hydroxy-5alpha,6alpha-epoxy-9-oxo-9,10-seco-5-cholest-7-en-11-al		Cholesterol and derivatives [ST0101]	430.308	558.319	413.306	146.022	513	244.318
LMST01010121	7-dehydro-desmosterol	cholest-5,7,24-trien-3beta-ol	24-Dehydroprovitamin D3; 7,8-Didehydrodesmosterol	Cholesterol and derivatives [ST0101]	382.324	510.335	365.321	146.022	751.8	262.593
LMST01010122	Cholesta-5,7-diene-1,3-diol	cholesta-5,7-diene-1alpha,3beta-diol		Cholesterol and derivatives [ST0101]	400.334	633.367	510.335	146.022	547.214	268.728
LMST01010123	1,25-Dihydroxycholesterol	cholest-5-en-1alpha,3beta,25-triol		Cholesterol and derivatives [ST0101]	418.345	756.399	510.335	146.022	374.49	270.581
LMST01010124	32-hydroxylanosterol	4,4-dimethyl-14alpha-hydroxymethyl-5alpha-cholesta-8,24-dien-3beta-ol	lanosta-8,24-dien-3beta,30-diol	Cholesterol and derivatives [ST0101]	442.381	675.414	552.382	146.022	679.85	273.262
LMST01010125	Secosterol-B	3beta,5beta-dihydroxy-b-norcholestan-6beta-carboxaldehyde	3,5-dihydroxy-B-norcholestane-6-carboxaldehyde; Atheronal-B	Cholesterol and derivatives [ST0101]	418.345	651.377	528.345	146.022	583.447	253.486
LMST01010126	cholestan-6-oxo-3,5-diol	cholestan-6-oxo-3beta,5alpha-diol		Cholesterol and derivatives [ST0101]	418.345	651.377	528.345	146.022	551.543	262.242
LMST01010127	Secosterol-A	3beta,5-oxo-5,6-secocholestan-6-al	Atheronal-A	Cholesterol and derivatives [ST0101]	418.345	546.356	401.342	146.022	469.2	244.216
LMST01010128	24S,25-dihydroxycholesterol	cholest-5-en-3beta,24S,25-triol		Cholesterol and derivatives [ST0101]	418.345	756.399	510.335	146.022	436.803	266.296
LMST01010129	24S,27-dihydroxycholesterol	cholest-5-en-3beta,24S,26-triol		Cholesterol and derivatives [ST0101]	418.345	756.399	510.335	146.022	415.434	263.977
LMST01010131	25,27-dihydroxycholesterol	cholest-5-en-3beta,25,26-triol		Cholesterol and derivatives [ST0101]	418.345	756.399	510.335	146.022	409.037	266.992
LMST01010132	6,24S-dihydroxycholesterol	cholest-5-en-3beta,6,24S-triol		Cholesterol and derivatives [ST0101]	418.345	756.399	510.335	146.022	443.564	261.444
LMST01010133	24-oxocholesterol	24-oxo-cholest-5-en-3beta-ol		Cholesterol and derivatives [ST0101]	400.334	528.345	383.331	146.022	604.2	255.323
LMST01010134	20S-hydroxycholesterol	cholest-5-en-3beta,20S-diol	20(S)-OHC	Cholesterol and derivatives [ST0101]	402.35	635.382	512.351	146.022	516.013	263.163
LMST01010136		14-Methyl-cholest-8-en-3beta-ol		Cholesterol and derivatives [ST0101]	400.371	528.382	383.368	146.022	849	270.667
LMST01010137		4-Methyl-cholest-5-en-3beta-ol		Cholesterol and derivatives [ST0101]	400.371	528.382	383.368	146.022	874.8	273.825
LMST01010138		4alpha-methyl-cholest-5-en-3beta-ol		Cholesterol and derivatives [ST0101]	400.371	528.382	383.368	146.022	874.8	273.825
LMST01010139		4alpha-methyl-5alpha-cholestan-3beta-ol		Cholesterol and derivatives [ST0101]	402.386	530.397	385.384	146.022	929.4	273.67
LMST01010140		4alpha-methyl-5beta-cholestan-3beta-ol		Cholesterol and derivatives [ST0101]	402.386	530.397	385.384	146.022	929.4	273.67
LMST01010141		Lanosta-7,9(11)-dien-3eta-ol		Cholesterol and derivatives [ST0101]	426.386	554.397	409.384	146.022	928.2	267.934
LMST01010142		Lanost-9(11)-3beta-ol		Cholesterol and derivatives [ST0101]	426.386	554.397	409.384	146.022	851.4	270.414
LMST01010143		4,14-Dimethylcholest-8,24-dien-3beta-ol		Cholesterol and derivatives [ST0101]	412.371	540.382	395.368	146.022	852	273.842
LMST01010150	4alpha-carboxy-4beta-methyl-zymosterol	4alpha-carboxy-4beta-methyl-cholesta-8,24-dien-3beta-ol		Cholesterol and derivatives [ST0101]	442.345	570.356	425.342	146.022	546.6	263.27
LMST01010152	4alpha-carboxy-zymosterol	4alpha-carboxy-5alpha-cholesta-8,24-dien-3beta-ol		Cholesterol and derivatives [ST0101]	428.329	556.34	411.326	146.022	522.6	255.646
LMST01010154	24R-hydoxycholesterol	24R-Cholest-5-en-3beta,24-diol	24(R)-Hydoxycholesterol; (24R)-Cholest-5-ene-3-beta,24-diol	Cholesterol and derivatives [ST0101]	402.35	635.382	512.351	146.022	556.195	259.521
LMST01010155		24R-Cholest-5-en-3beta,7-alpha,24-triol	(24R)-Cholest-5-ene-3-beta,7-alpha,24-triol	Cholesterol and derivatives [ST0101]	418.345	756.399	510.335	146.022	402.079	272.729
LMST01010169	zymosterol intermediate 1a	4-(hydroxymethyl)-5alpha-cholesta-8,24-dien-3beta-ol		Cholesterol and derivatives [ST0101]	414.35	647.382	524.351	146.022	602.154	269.793
LMST01010170	zymosterol intermediate 1c	1-(3beta-hydroxy-5alpha-cholesta-8,24-dien-4-yl)ethanone		Cholesterol and derivatives [ST0101]	426.35	554.361	409.347	146.022	703.8	263.64
LMST01010171	zymosterol intermediate 1b	(20R)-3beta-hydroxy-5alpha-cholesta-8,24-diene-4-carbaldehyde		Cholesterol and derivatives [ST0101]	412.334	540.345	395.331	146.022	655.2	251.699
LMST01010172	3-dehydroecdysone	(22R)-2beta,14,22,25-tetrahydroxy-5beta-cholest-7-ene-3,6-dione	(2beta,5beta,22R)-2,14,22,25-tetrahydroxy-cholest-7-ene-3,6-dione ; 3-Dehydroecdysone; 3-dehydroecdysone	Cholesterol and derivatives [ST0101]	462.298	905.374	536.278	146.022	639.074	244.689
LMST01010175	3beta-hydroxy-4beta-methyl-5alpha-cholest-7-ene-4alpha-carboxylic acid	3beta-hydroxy-4beta-methyl-5alpha-cholest-7-ene-4alpha-carboxylic acid	3beta-Hydroxy-4beta-methyl-5alpha-cholest-7-ene-4alpha-carboxylate; 3beta-hydroxy-4beta-methyl-5alpha-cholest-7-ene-4alpha-carboxylic acid	Cholesterol and derivatives [ST0101]	444.36	572.372	427.358	146.022	546.6	267.987
LMST01010176	14-demethyllanosterol	4,4-dimethyl-5alpha-cholesta-8,24-dien-3beta-ol	(3beta,5alpha)-4,4-dimethylcholesta-8,24-dien-3-ol; 14-Demethyllanosterol; 4,4-Dimethyl-5alpha-cholesta-8,24-dien-3beta-ol; 4,4-dimethyl-5alpha-cholesta-8,24-dien-3beta-ol; 4,4-dimethylzymosterol	Cholesterol and derivatives [ST0101]	412.371	540.382	395.368	146.022	814.8	271.903
LMST01010179	2,22,25-trideoxyecdysone	3beta,14-dihydroxy-5beta-cholest-7-en-6-one	3beta,14alpha-Dihydroxy-5beta-cholest-7-en-6-one	Cholesterol and derivatives [ST0101]	416.329	649.362	526.33	146.022	602.484	246.534
LMST01010180	2-dehydroecdysone	(22R)-3beta,14,22,25-tetrahydroxy-5beta-cholest-7-ene-2,6-dione		Cholesterol and derivatives [ST0101]	462.298	905.374	536.278	146.022	642.871	244.528
LMST01010181	2-deoxy-20-hydroxyecdysone 22-phosphate	(22R)-3beta,14,20,25-tetrahydroxy-6-oxo-5beta-cholest-7-en-22-yl dihydrogen phosphate	2-Deoxy-20-hydroxyecdysone-22-phosphate; 2-Dhe-22-P	Cholesterol and derivatives [ST0101]	544.28	987.356	618.26	146.022	670.202	244.687
LMST01010182	2-deoxyecdysone	(22R)-3beta,14,22,25-tetrahydroxy-5beta-cholest-7-en-6-one	2-Deoxy-alpha-ecdysone	Cholesterol and derivatives [ST0101]	448.319	891.394	522.298	146.022	613.42	245.523
LMST01010183	2-deoxyecdysone 22-phosphate	(22R)-3beta,14,25-trihydroxy-6-oxo-5beta-cholest-7-en-22-yl dihydrogen phosphate	2-Deoxyecdysone-22-phosphate	Cholesterol and derivatives [ST0101]	528.285	866.339	620.275	146.022	670.202	245.26
LMST01010185	20-hydroxyecdysone 22-phosphate	(22R)-2beta,3beta,14,20,25-pentahydroxy-6-oxo-5beta-cholest-7-en-22-yl dihydrogen phosphate	20-Hydroxyecdysone-22-phosphate	Cholesterol and derivatives [ST0101]	560.275	1108.37	616.244	146.022	670.202	244.687
LMST01010187	25-deoxyecdysone	(22R)-2beta,3beta,14,22-tetrahydroxy-5beta-cholest-7-en-6-one		Cholesterol and derivatives [ST0101]	448.319	891.394	522.298	146.022	573.885	248.61
LMST01010188	3-O-acetylecdysone 2-phosphate	(22R)-14,22,25-trihydroxy-6-oxo-2beta-(phosphonooxy)-5beta-cholest-7-en-3beta-yl acetate	3-acetylecdysone 2-phosphate; ecdysone 2-phosphate 3-acetate	Cholesterol and derivatives [ST0101]	586.291	924.345	678.281	146.022	670.202	244.687
LMST01010189	3beta-hydroxy-4alpha-methyl-5alpha-cholest-7-ene-4beta-carboxylic acid	3beta-hydroxy-4alpha-methyl-5alpha-cholest-7-ene-4beta-carboxylic acid		Cholesterol and derivatives [ST0101]	444.36	572.372	427.358	146.022	546.6	267.987
LMST01010191	2-deoxy-20-hydroxy-5alpha-ecdysone 3-acetate	(22R)-14,20,22,25-tetrahydroxy-6-oxo-5alpha-cholest-7-en-3beta-yl acetate		Cholesterol and derivatives [ST0101]	506.324	949.4	580.304	146.022	656.893	244.654
LMST01010193	shidasterone	2beta,3beta,14,20-tetrahydroxy-22,25-epoxy-5beta-cholest-7-en-6-one	22,25-Oxido-5beta-cholest-7-en-6-one-2beta,3beta,14alpha,20-tetrol	Cholesterol and derivatives [ST0101]	462.298	905.374	536.278	146.022	663.535	244.687
LMST01010195	ponasterone A	(22R)-2beta,3beta,14,20,22-pentahydroxy-5beta-cholest-7-en-6-one	25-Deoxycedysterone; Ponasterone A	Cholesterol and derivatives [ST0101]	464.314	1012.41	520.283	146.022	644.888	244.915
LMST01010197	4alpha-methylcholest-8-en-3beta-ol	4alpha-methyl-5alpha-cholest-8-en-3beta-ol	4alpha-Methylcholesta-8-en-3beta-ol	Cholesterol and derivatives [ST0101]	400.371	528.382	383.368	146.022	854.4	268.889
LMST01010200	(20R,22R)-20,22-dihydroxycholesterol	cholest-5-en-3beta,20R,22R-triol	(20R,22R)-20,22-Dihydroxycholesterol;(22R)-20alpha,22-Dihydroxycholesterol; 20,22-Dihydroxycholesterol; 20R,22R-Dihydroxycholesterol; 20alpha,22beta-Dihydroxycholesterol	Cholesterol and derivatives [ST0101]	418.345	756.399	510.335	146.022	405.401	266.672
LMST01010202	4alpha-methylzymosterol	4alpha-methyl-5alpha-cholesta-8,24-dien-3beta-ol	(3beta,4alpha,5alpha)-4-methylcholesta-8,24-dien-3-ol; 4alpha-Methylzymosterol	Cholesterol and derivatives [ST0101]	398.355	526.366	381.352	146.022	814.8	267.703
LMST01010203	4beta-(hydroxymethyl)-4alpha-methyl-5alpha-cholest-7-en-3beta-ol	4beta-(hydroxymethyl)-4-methyl-5alpha-cholest-7-en-3beta-ol 4beta-(hydroxymethyl)-4alpha-methyl-5alpha-cholest-7-en-3beta-ol	4alpha-methyl-4beta-hydroxymethyl-5alpha-cholest-7-en-3beta-ol; 4beta-Hydroxymethyl-4alpha-methyl-5alpha-cholest-7-en-3beta-ol; 4beta-hydroxymethyl-4alpha-methyl-5alpha-cholest-7-en-3beta-ol	Cholesterol and derivatives [ST0101]	430.381	663.414	540.382	146.022	672.135	274.455
LMST01010204	3beta-hydroxy-4beta-methyl-5alpha-cholest-7-ene-4alpha-carbaldehyde	3beta-hydroxy-4beta-methyl-5alpha-cholest-7-ene-4alpha-carbaldehyde	3beta-Hydroxy-4beta-methyl-5alpha-cholest-7-ene-4alpha-carbaldehyde; 3beta-hydroxy-4beta-methyl-5alpha-cholest-7-ene-4alpha-carbaldehyde	Cholesterol and derivatives [ST0101]	428.365	556.377	411.363	146.022	679.8	264.06
LMST01010206	5alpha-cholesta-7,24-dien-3beta-ol	5alpha-cholesta-7,24-dien-3beta-ol	(3beta,5alpha)-cholesta-7,24-dien-3-ol; 5alpha-Cholesta-7,24-dien-3beta-ol; cholesta-7,24-dien-3-ol	Cholesterol and derivatives [ST0101]	384.339	512.35	367.337	146.022	800.4	260.477
LMST01010207	4,4-dimethyl-5alpha-cholest-7-en-3beta-ol	4,4-dimethyl-5alpha-cholest-7-en-3beta-ol	4,4-Dimethyl-5alpha-cholest-7-en-3beta-ol; 4,4-dimethyl-5alpha-cholest-7-en-3beta-ol	Cholesterol and derivatives [ST0101]	414.386	542.397	397.384	146.022	907.2	274.204
LMST01010210	Ecdysone	2beta,3beta,14alpha,22R,25-pentahydroxy-5beta-cholest-7-en-6-one	(22R)-2beta,3beta,14alpha,22,25-pentahydroxy-5beta-cholest-7-en-6-one; Ecdysone	Cholesterol and derivatives [ST0101]	464.314	1012.41	520.283	146.022	636.225	245.099
LMST01010211	20a-hydroxy cholesterol			Cholesterol and derivatives [ST0101]	402.35	635.382	512.351	146.022	516.013	263.163
LMST01010212	25-Azacholesterol			Cholesterol and derivatives [ST0101]	387.35	515.361	370.347	146.022	643.8	264.762
LMST01010213	27-Nor-cholestane-pentol	27-Nor-5b-cholestane-3a,7a,12a,24,25-pentol		Cholesterol and derivatives [ST0101]	438.335	986.432	494.303	146.022	404.917	275.503
LMST01010222	32-oxolanosterol	4,4-dimethyl-14alpha-formyl-5alpha-cholesta-8,24-dien-3beta-ol	3beta-hydroxylanosta-8,24-dien-32-al	Cholesterol and derivatives [ST0101]	440.365	568.377	423.363	146.022	721.2	271.398
LMST01010223		4,4-dimethyl-14alpha-formyl-5alpha-cholest-8-en-3beta-ol	3beta-hydroxylanost-8-en-32-al	Cholesterol and derivatives [ST0101]	442.381	570.392	425.378	146.022	747	275.556
LMST01010224		4,4-dimethyl-14alpha-hydroxymethyl-5alpha-cholest-8-en-3beta-ol	lanost-8-en-3beta,30-diol	Cholesterol and derivatives [ST0101]	444.397	677.429	554.397	146.022	707.982	274.771
LMST01010225		4,4-Dimethyl-5a-cholesta-8-en-3b-ol		Cholesterol and derivatives [ST0101]	414.386	542.397	397.384	146.022	877.8	273.813
LMST01010226		4alpha-Formyl-5alpha-cholesta-8,24-dien-3beta-ol		Cholesterol and derivatives [ST0101]	412.334	540.345	395.331	146.022	642	251.699
LMST01010227		4alpha-carboxy-4beta-methyl-5alpha-cholesta-8-en-3beta-ol		Cholesterol and derivatives [ST0101]	444.36	572.372	427.358	146.022	538.8	265.974
LMST01010228		4alpha-carboxy-5alpha-cholesta-8-en-3beta-ol		Cholesterol and derivatives [ST0101]	430.345	558.356	413.342	146.022	528	256.254
LMST01010229		4alpha-formyl-4beta-methyl-5alpha-cholesta-8,24-dien-3beta-ol		Cholesterol and derivatives [ST0101]	426.35	554.361	409.347	146.022	640.8	260.834
LMST01010230		4alpha-formyl-4beta-methyl-5alpha-cholesta-8-en-3beta-ol		Cholesterol and derivatives [ST0101]	428.365	556.377	411.363	146.022	657	262.541
LMST01010231		4alpha-formyl-5alpha-cholesta-8-en-3beta-ol		Cholesterol and derivatives [ST0101]	414.35	542.361	397.347	146.022	660	250.872
LMST01010232		4alpha-hydroxymethyl-4beta-methyl-5alpha-cholesta-8,24-dien-3beta-ol		Cholesterol and derivatives [ST0101]	428.365	661.398	538.366	146.022	606.647	276.02
LMST01010233		4alpha-hydroxymethyl-4beta-methyl-5alpha-cholesta-8-en-3beta-ol		Cholesterol and derivatives [ST0101]	430.381	663.414	540.382	146.022	644.019	276.996
LMST01010234		4alpha-hydroxymethyl-5alpha-cholesta-8,24-dien-3beta-ol		Cholesterol and derivatives [ST0101]	414.35	647.382	524.351	146.022	619.207	269.793
LMST01010235		4alpha-hydroxymethyl-5alpha-cholesta-8-en-3beta-ol		Cholesterol and derivatives [ST0101]	416.365	649.398	526.366	146.022	626.574	269.91
LMST01010238		5a-Cholestane-3a,7a,12a,23,25-pentol		Cholesterol and derivatives [ST0101]	452.35	1000.45	508.319	146.022	408.216	267.407
LMST01010240		5b-Cholestane-3a,7a,12a,23R,25-pentol		Cholesterol and derivatives [ST0101]	452.35	1000.45	508.319	146.022	408.216	267.407
LMST01010241		5b-Cholestane-3a,7a,12a,23S,25-pentol		Cholesterol and derivatives [ST0101]	452.35	1000.45	508.319	146.022	408.216	267.407
LMST01010246	Trihydroxycoprostanoic acid	4beta-carboxy-5alpha-cholestane-3alpha,7alpha,12alpha-triol		Cholesterol and derivatives [ST0101]	464.35	802.404	556.34	146.022	562.111	252.177
LMST01010247	Lumisterol 3			Cholesterol and derivatives [ST0101]	384.339	512.35	367.337	146.022	796.2	262.191
LMST01010249		5,6alpha-epoxy-cholest-7-en-3beta,9alpha-diol		Cholesterol and derivatives [ST0101]	416.329	649.362	526.33	146.022	558.092	267.683
LMST01010250		5alpha,9alpha-epidioxy-cholest-7-en-3beta,6alpha-diol		Cholesterol and derivatives [ST0101]	432.324	665.357	542.325	146.022	626.418	258.891
LMST01010251		5alpha,9alpha-epidioxy-cholest-7-en-3beta,6beta-diol		Cholesterol and derivatives [ST0101]	432.324	665.357	542.325	146.022	626.418	258.891
LMST01010252		5alpha,9alpha-epidioxy-8,14alpha-epoxy-cholest-6-en-3beta-ol		Cholesterol and derivatives [ST0101]	430.308	558.319	413.306	146.022	666	246.303
LMST01010253		cholesta-6,8(14)-dien-3beta,5alpha-diol		Cholesterol and derivatives [ST0101]	400.334	633.367	510.335	146.022	521.595	272.003
LMST01010254		cholesta-4,6,8(14)-trien-3beta-ol		Cholesterol and derivatives [ST0101]	382.324	510.335	365.321	146.022	785.4	263.529
LMST01010255		5,6alpha-epoxy-cholest-8(14)-en-3beta,7alpha-diol		Cholesterol and derivatives [ST0101]	416.329	649.362	526.33	146.022	575.06	274.979
LMST01010256		5,6alpha-epoxy-cholest-8(14)-en-3beta,7beta-diol		Cholesterol and derivatives [ST0101]	416.329	649.362	526.33	146.022	567.527	274.979
LMST01010257		5alpha,9alpha-epidioxy-cholesta-6,8(14)-dien-3beta-ol		Cholesterol and derivatives [ST0101]	414.313	542.325	397.311	146.022	624	270.471
LMST01010258		3beta,5alpha,9alpha-trihydroxycholest-7-en-6-one		Cholesterol and derivatives [ST0101]	432.324	770.378	524.314	146.022	531.96	253.705
LMST01010259		3beta,5alpha-dihydroxycholesta-7,9(11)-dien-6-one		Cholesterol and derivatives [ST0101]	414.313	647.346	524.314	146.022	520.398	260.698
LMST01010260	DHCEO	3beta,5alpha-dihydroxycholest-7-en-6-one		Cholesterol and derivatives [ST0101]	416.329	649.362	526.33	146.022	547.906	260.987
LMST01010261		3beta,5alpha,9alpha-trihydroxycholesta-7,14-dien-6-one		Cholesterol and derivatives [ST0101]	430.308	768.362	522.298	146.022	511.34	254.598
LMST01010262		cholest-7-en-3beta,5alpha,6alpha,9alpha-tetrol		Cholesterol and derivatives [ST0101]	434.34	877.415	508.319	146.022	500.941	255.617
LMST01010263		Cholest-7-en-3beta,5alpha,6beta,9alpha-tetrol		Cholesterol and derivatives [ST0101]	434.34	877.415	508.319	146.022	500.941	255.617
LMST01010268	15beta-hydroxycholestene	5alpha-cholest-8(14)-en-3beta,15beta-diol	15beta-hydroxycholestene	Cholesterol and derivatives [ST0101]	402.35	635.382	512.351	146.022	589.513	266.287
LMST01010269	15-ketocholestene	3beta-hydroxy-5alpha-cholest-8(14)-en-15-one		Cholesterol and derivatives [ST0101]	400.334	528.345	383.331	146.022	643.8	258.231
LMST01010270	15-ketocholestane	3beta-hydroxy-5alpha-cholestan-15-one		Cholesterol and derivatives [ST0101]	402.35	530.361	385.347	146.022	672.6	267.743
LMST01010271	3-oxo-7alpha-hydroxycholesterol	7alpha-hydroxy-cholest-5-en-3-one	3-keto-7alpha-hydroxycholesterol; 7alpha-hydroxy-cholesten-3-one	Cholesterol and derivatives [ST0101]	400.334	528.345	383.331	146.022	668.4	257.722
LMST01010273	15alpha-hydroxycholestane	5alpha-cholestan-3beta,15alpha-diol		Cholesterol and derivatives [ST0101]	404.365	637.398	514.366	146.022	624.143	261.524
LMST01010274	19-hydroxycholesterol	Cholest-5-en-3beta,19-diol		Cholesterol and derivatives [ST0101]	402.35	635.382	512.351	146.022	639.062	266.801
LMST01010275	5alpha-hydroxycholesterol	Cholestan-3beta,5alpha-diol		Cholesterol and derivatives [ST0101]	404.365	637.398	514.366	146.022	589.227	256.415
LMST01010276	6-oxocholestanol	5alpha-cholestan-6-oxo-3beta-ol	6-ketocholestanol	Cholesterol and derivatives [ST0101]	402.35	530.361	385.347	146.022	714.6	258.428
LMST01010277		4,4-dimethyl-5alpha-cholesta-8,14-dien-3beta-ol		Cholesterol and derivatives [ST0101]	412.371	540.382	395.368	146.022	862.8	271.828
LMST01010278	Cholesterol-5alpha-hydroperoxide	3beta-hydroxy-5alpha-cholest-6-ene-5-hydroperoxide	5alpha-hydroperoxy-cholest-6-ene-3beta-ol	Cholesterol and derivatives [ST0101]	418.345	546.356	401.342	146.022	670.2	255.388
LMST01010279	Cholesterol-6alpha-hydroperoxide	3beta-hydroxycholest-4-ene-6alpha-hydroperoxide		Cholesterol and derivatives [ST0101]	418.345	546.356	401.342	146.022	601.2	256.47
LMST01010280	Cholesterol-6beta-hydroperoxide	3beta-hydroxycholest-4-ene-6beta-hydroperoxide		Cholesterol and derivatives [ST0101]	418.345	546.356	401.342	146.022	601.2	256.47
LMST01010282	22-methylenecholesterol	23-methylene-cholest-5-en-3beta-ol		Cholesterol and derivatives [ST0101]	398.355	526.366	381.352	146.022	786	269.592
LMST01010283	Pinnasterol	2beta,3alpha,20R,22S-tetrahydroxy-cholesta-4,7-dien-6-one		Cholesterol and derivatives [ST0101]	446.303	889.379	520.283	146.022	558.033	252.087
LMST01010284		(22,23-dinor)-24-vinyl-cholest-5-en-3beta,24-diol		Cholesterol and derivatives [ST0101]	400.334	633.367	510.335	146.022	537.817	262.718
LMST01010285		24-vinyloxy-cholest-5,23Z-dien-3beta-ol		Cholesterol and derivatives [ST0101]	426.35	554.361	409.347	146.022	661.2	271.389
LMST01010286	Cystosterol	(20,23-cyclo)-cholest-5-en-3beta-ol		Cholesterol and derivatives [ST0101]	384.339	512.35	367.337	146.022	768.6	243.075
LMST01010287	26,27-bisnor-22-dehydro-cholesterol	26,27-bisnor-cholesta-5,22E-dien-3beta-ol		Cholesterol and derivatives [ST0101]	356.308	484.319	339.305	146.022	730.2	254.084
LMST01010288		26,27-dinor-cholest-5-en-23-yn-3beta-ol		Cholesterol and derivatives [ST0101]	354.292	482.303	337.29	146.022	713.4	244.687
LMST01010289		cholest-5-en-23-yn-3beta-ol		Cholesterol and derivatives [ST0101]	382.324	510.335	365.321	146.022	781.8	244.687
LMST01010290	15-dehydro-A-norcholestanol	3beta-hydroxymethyl-A-nor-5alpha-cholest-15-ene		Cholesterol and derivatives [ST0101]	386.355	514.366	369.352	146.022	724.2	258.502
LMST01010291	19-norcholestanol	19-nor-5alpha-cholestan-3beta-ol		Cholesterol and derivatives [ST0101]	374.355	502.366	357.352	146.022	883.2	258.234
LMST01010292	Herbasterol	9-oxo-9,11-seco-5beta-cholestan-2beta,3alpha,6beta,11,19-pentol		Cholesterol and derivatives [ST0101]	468.345	1016.44	524.314	146.022	664.736	244.687
LMST01010293		9,11alpha-epoxy-6alpha-acetoxy-cholest-7-en-3beta,5alpha,19-triol		Cholesterol and derivatives [ST0101]	490.329	828.384	582.319	146.022	612.642	251.696
LMST01010294	Hipposterol	5,6-seco-cholest-7-en-3beta,5beta,6-triol		Cholesterol and derivatives [ST0101]	420.36	758.414	512.35	146.022	382.97	243.776
LMST01010296	Penasterol	4,4-dimethyl-14-carboxy-cholesta-9(10),24-dien-3beta-ol		Cholesterol and derivatives [ST0101]	456.36	584.372	439.358	146.022	584.4	273.019
LMST01010297	24-ketocholestanol	24-oxo-5alpha-cholestan-3beta-ol		Cholesterol and derivatives [ST0101]	402.35	530.361	385.347	146.022	663	259.065
LMST01010298	24-ketocholesterol	24-oxocholest-5-en-3beta-ol		Cholesterol and derivatives [ST0101]	400.334	528.345	383.331	146.022	618	255.323
LMST01010299	24-keto-25dehydrocholesterol	24-oxocholesta-5,25-dien-3beta-ol		Cholesterol and derivatives [ST0101]	398.318	526.33	381.316	146.022	579.6	253.859
LMST01010300	24-keto-25dehydrocholestanol	24-oxocholest-25-en-3beta-ol		Cholesterol and derivatives [ST0101]	400.334	528.345	383.331	146.022	617.4	256.372
LMST01010301	22,23-epoxycampesterol	22,23-epoxycampest-5-en-3beta-ol	22,23-epoxy-24S-methylcholest-5-en-3beta-ol	Cholesterol and derivatives [ST0101]	414.35	542.361	397.347	146.022	657.6	243.271
LMST01010302		3beta-hydroxy-24-norchol-5-en-23-al	23-nor-22-oxo-chol-5-en-3beta-ol	Cholesterol and derivatives [ST0101]	344.272	472.283	327.269	146.022	480.6	215.451
LMST01010304	(24E)-24,26-dimethyldesmosterol	24,26-dimethylcholesta-5,24E-dien-3beta-ol		Cholesterol and derivatives [ST0101]	412.371	540.382	395.368	146.022	868.8	267.043
LMST01010305	(24Z)-24,26-dimethyldesmosterol	24,26-dimethylcholesta-5,24Z-dien-3beta-ol		Cholesterol and derivatives [ST0101]	412.371	540.382	395.368	146.022	868.8	267.043
LMST01010306	Echissaposterol	27-nor-23,26,26-trimethyl-cholest-5-en-3beta-ol		Cholesterol and derivatives [ST0101]	414.386	542.397	397.384	146.022	934.2	269.388
LMST01010307	20S-Hydroxycholestane-3,16-dione	20S-Hydroxy-5-alpha-cholestane-3,16-dione		Cholesterol and derivatives [ST0101]	416.329	544.34	399.326	146.022	466.2	243.617
LMST01010308	16beta,20S-dihydroxycholestan-3-one	16beta,20S-dihydroxy-5-alpha-cholestan-3-one	16S,20S-diydroxycholestane-3-dione	Cholesterol and derivatives [ST0101]	418.345	651.377	528.345	146.022	442.142	257.475
LMST01010309	20S-Hydroxycholest-1-en-3,16-dione	20S-Hydroxy-5-alpha-cholest-1-en-3,16-dione		Cholesterol and derivatives [ST0101]	414.313	542.325	397.311	146.022	477.6	245.61
LMST01010310	20S-Hydroxycholest-4-en-3,16-dione	20S-Hydroxycholest-4-en-3,16-dione		Cholesterol and derivatives [ST0101]	414.313	542.325	397.311	146.022	445.8	242.658
LMST01010311		12beta-hydroxy-24-norcholesta-1,4,22E-trien-3-one		Cholesterol and derivatives [ST0101]	382.287	510.298	365.284	146.022	633.6	251.648
LMST01010312		2alpha,7beta,15beta,18-tetraacetoxy-cholest-5-en-3alpha-ol		Cholesterol and derivatives [ST0101]	618.377	746.388	601.374	146.022	669.6	244.672
LMST01010314		15,20-dihydroxycholest-4,14-dien-3,16-dione	cholest-4,14-dien-15,20-diol-3,16-dione	Cholesterol and derivatives [ST0101]	428.293	661.325	538.293	146.022	372.76	258.056
LMST01010315	24-norcholesterol	24-nor-cholest-5-en-3beta-ol		Cholesterol and derivatives [ST0101]	372.339	500.35	355.337	146.022	798.6	261.475
LMST01010316	Patinosterol	(24S)-26-nor-5alpha-cholest-22E-en-3beta-ol		Cholesterol and derivatives [ST0101]	386.355	514.366	369.352	146.022	857.4	262.29
LMST01010317	22Z-dehydrocholesterol	cholesta-5,22Z-dien-3beta-ol		Cholesterol and derivatives [ST0101]	384.339	512.35	367.337	146.022	810	265.141
LMST01010318		9alpha,11alpha-epoxycholest-7-en-3beta,5alpha,6beta-triol		Cholesterol and derivatives [ST0101]	432.324	770.378	524.314	146.022	570.63	258.526
LMST01010319	Thornasterol A	3beta,6alpha,20S-trihydroxy-5alpha-cholest-9(11)-en-23-one	23-oxo--5alpha-cholest-9(11)-en-3beta,6alpha,20S-triol	Cholesterol and derivatives [ST0101]	432.324	770.378	524.314	146.022	358.807	271.911
LMST01010320	24-northornasterol A	24-nor-3beta,6alpha,20S-trihydroxy-5alpha-cholest-9(11)-en-23-one	24-nor-23-oxol-5alpha-cholest-9(11)-en-3beta,6alpha,20S-triol	Cholesterol and derivatives [ST0101]	418.308	756.362	510.298	146.022	317.659	266.418
LMST01010321		5alpha-cholestan-3beta,6alpha,8beta,15alpha,24S-triol		Cholesterol and derivatives [ST0101]	452.35	1000.45	508.319	146.022	399.857	268.574
LMST01010323		(25S)-5alpha-cholestan-3beta,6beta,15alpha,16beta,26-pentol		Cholesterol and derivatives [ST0101]	452.35	1000.45	508.319	146.022	441.629	270.24
LMST01010324		3beta-hydroxy-5alpha-cholest-8(9),14(15)-dien-23-one	23-oxo-5alpha-cholest-8(9),14(15)-dien-3beta-ol	Cholesterol and derivatives [ST0101]	398.318	526.33	381.316	146.022	600	252.574
LMST01010329		5beta-cholestan-3alpha,4alpha,11beta,12beta,21-pentol-3,21-disulphate		Cholesterol and derivatives [ST0101]	612.264	950.318	704.254	146.022	670.202	244.864
LMST01010330		14alpha-methyl-5alpha-cholest-9(11)-en-3beta-ol		Cholesterol and derivatives [ST0101]	400.371	528.382	383.368	146.022	876	269.766
LMST01010331		4alpha,14alpha-dimethyl-5alpha-cholest-9(11)-en-3beta-ol		Cholesterol and derivatives [ST0101]	414.386	542.397	397.384	146.022	922.2	275.926
LMST01010332		4,4,14alpha-trimethyl-5alpha-cholest-9(11),24-dien-3beta-ol		Cholesterol and derivatives [ST0101]	426.386	554.397	409.384	146.022	851.4	270.414
LMST01010333		5beta-cholest-22E-en-3beta-ol		Cholesterol and derivatives [ST0101]	386.355	514.366	369.352	146.022	859.8	264.281
LMST01010334		27-nor-22R-hydroxy-5alpha-cholestan-3,6-dione		Cholesterol and derivatives [ST0101]	402.313	530.325	385.311	146.022	504	249.661
LMST01010335		5alpha-cholestan-3alpha,12alpha,16alpha-triol		Cholesterol and derivatives [ST0101]	420.36	758.414	512.35	146.022	506.4	258.335
LMST01010336		11-acetoxy-3beta,6alpha-dihydroxy-9,11-seco-5alpha-cholest-7-en-9-one.		Cholesterol and derivatives [ST0101]	476.35	709.383	586.351	146.022	582.824	244.675
LMST01010337	Nebrosteroid J	Methyl 3beta-hydroxy-cholest-5,22E-dien-19-oate		Cholesterol and derivatives [ST0101]	428.329	556.34	411.326	146.022	630	270.682
LMST01010338	Nebrosteroid K	Methyl 3beta-hydroxy-cholest-5-en-19-oate		Cholesterol and derivatives [ST0101]	430.345	558.356	413.342	146.022	653.4	270.696
LMST01010339		12beta,16beta,20R-trihydroxy-cholest-1,4-dien-3-one	12beta,16beta,20alpha-trihydroxy-cholest-1,4-dien-3-one	Cholesterol and derivatives [ST0101]	430.308	768.362	522.298	146.022	481.749	256.365
LMST01010341	Cryptogenin	16,22-dioxo-25S-methyl-cholest-5-en-3beta-ol		Cholesterol and derivatives [ST0101]	430.308	663.341	540.309	146.022	412.772	258.296
LMST01010342	17(20)-Dehydrocryptogenin	16,22-dioxo-25S-methyl-cholest-5,17(20)Z-dien-3beta-ol		Cholesterol and derivatives [ST0101]	428.293	661.325	538.293	146.022	446.451	248.799
LMST01010343	Spongioside A	3-O-(Rhaa1-4(Rhaa1-2)Glcb)-16-O-(Glcb)-cholest-5-en-3beta,16beta,22S-triol	(22S)-16beta-[(beta-D-glucopyranosyl)oxy]-22-hydroxycholest-5-en-3beta-yl O-alpha-L-rhamnopyranosyl-(1-2)-O-[alpha-L-rhamnopyranosyl-(1-4)]-beta-D-glucopyranoside	Cholesterol and derivatives [ST0101]	1034.57	1162.58	1017.56	146.022	670.2	244.687
LMST01010344	Spongioside B	3-O-(Rhaa1-4(Rhaa1-2)Glcb)-16-O-(6-O-acetyl-Glcb)-12-oxo-cholest-5-en-3beta,16beta,22S-triol	(22S)-16beta-[(6-O-acetyl-beta-D-glucopyranosyl)oxy]-22-hydroxy-3beta-[(O-R-L-rhamnopyranosyl-(1-2)-O-[R-L-rhamnopyranosyl-(1-4)]-beta-D-glucopyranosyl)oxy]cholest-5-en-12-one	Cholesterol and derivatives [ST0101]	1090.56	1218.57	1073.55	146.022	670.2	244.687
LMST01010345	22S-hydroxycholesterol	cholest-5-en-3beta,22S-diol		Cholesterol and derivatives [ST0101]	402.35	635.382	512.351	146.022	562.996	259.507
LMST01010346		3beta,6alpha-dihydroxy-5alpha-cholesta-9(11),24-dien-23-one		Cholesterol and derivatives [ST0101]	414.313	647.346	524.314	146.022	498.131	253.158
LMST01010347		3beta,6alpha-dihydroxy-5alpha-cholesta-9(11)-en-23-one		Cholesterol and derivatives [ST0101]	416.329	649.362	526.33	146.022	485.798	259.212
LMST01010350	5, 20(22)-cholestadienol	Cholesta-5, 20(22)E-dien-3beta-ol	5, 20(22)-cholestadien-3beta-ol	Cholesterol and derivatives [ST0101]	384.339	512.35	367.337	146.022	790.2	264.809
LMST01010351	4,6-cholestadienol	Cholesta-4,6-dien-3beta-ol	4,6-cholestadien-3beta-ol	Cholesterol and derivatives [ST0101]	384.339	512.35	367.337	146.022	833.4	263.096
LMST01010352	4-cholestenol	Cholest-4-en-3beta-ol	4-cholesten-3beta-ol	Cholesterol and derivatives [ST0101]	386.355	514.366	369.352	146.022	843	262.77
LMST01010354	4beta-OH-7-DHC	cholesta-5,7-dien-3beta,4beta-diol		Cholesterol and derivatives [ST0101]	400.334	633.367	510.335	146.022	634.03	262.768
LMST01010355	4alpha-OH-7-DHC	cholesta-5,7-dien-3beta,4alpha-diol		Cholesterol and derivatives [ST0101]	400.334	633.367	510.335	146.022	634.03	262.768
LMST01010356	24S-OH-7-DHC	cholesta-5,7-dien-3beta,24S-diol		Cholesterol and derivatives [ST0101]	400.334	633.367	510.335	146.022	525.87	261.396
LMST01010357	7-OOH-5,8-dien-3beta-ol	7alpha-hydroperoxy-cholesta-5,8-dien-3beta-ol		Cholesterol and derivatives [ST0101]	416.329	544.34	399.326	146.022	670.2	262.833
LMST01010358	EnP(5,8)	5alpha,8alpha-epidioxy-cholest-6-en-3beta-ol		Cholesterol and derivatives [ST0101]	416.329	544.34	399.326	146.022	644.4	264.918
LMST01010359	15beta-hydroxycholestane	5alpha-cholest-8(14)-an-3beta,15beta-diol	15beta-hydroxycholestanol	Cholesterol and derivatives [ST0101]	404.365	637.398	514.366	146.022	635.672	261.524
LMST01010360	Cholesterol-5beta-hydroperoxide	5beta-hydroperoxy-cholest-6-ene-3beta-ol	3beta-hydroxy-5beta-cholest-6-ene-5-hydroperoxide	Cholesterol and derivatives [ST0101]	418.345	546.356	401.342	146.022	670.2	255.388
LMST01010361	22-iso-ecdysone	2beta,3beta,14alpha,22S,25-pentahydroxy-5beta-cholest-7-en-6-one	(22S)-2beta,3beta,14alpha,22,25-pentahydroxy-5beta-cholest-7-en-6-one	Cholesterol and derivatives [ST0101]	464.314	1012.41	520.283	146.022	636.225	245.099
LMST01010384	5alpha,6alpha-24S,25-diepoxy-cholesterol	5alpha,6alpha-24S,25-diepoxy-cholestan-3beta-ol	24,25-5,6 diepoxycholesterol	Cholesterol and derivatives [ST0101]	416.329	544.34	399.326	146.022	602.4	244.483
LMST01010386	(24Z),26-hydroxydesmosterol	cholest-5,24Z-dien-3beta,26-diol		Cholesterol and derivatives [ST0101]	400.334	633.367	510.335	146.022	564.172	257.747
LMST01010387	22-oxocholesterol	22-oxo-cholest-5-en-3beta-ol		Cholesterol and derivatives [ST0101]	400.334	528.345	383.331	146.022	611.4	259.777
LMST01010388	4beta-methyl-zymosterol-4alpha-carboxylic acid	3beta-hydroxy-4-methyl-5alpha-cholesta-8,24-diene-4alpha-carboxylic acid		Cholesterol and derivatives [ST0101]	442.345	570.356	425.342	146.022	546.6	263.27
LMST01010389	Fasciculic acid B	Lanost-8-ene-2alpha,3beta,12alpha,24R,25-pentol, 2-(3S-hydroxy-3-methylpentanedioate)		Cholesterol and derivatives [ST0101]	636.424	1184.52	692.393	146.022	660.745	244.925
LMST01010391	Ganoderic acid A	(25R)-3,11,23-trioxo-7beta,15alpha-dihydroxy-lanost-8-ene-26-oic acid		Cholesterol and derivatives [ST0101]	516.309	749.341	626.309	146.022	649.982	244.45
LMST01010392	Ganoderic acid B	(25R)-11,15,23-trioxo-3beta,7beta-dihydroxy-lanost-8-ene-26-oic acid	11,15,23-trioxo-3beta,7beta-dihydroxy-lanost-8-ene-26-oic acid	Cholesterol and derivatives [ST0101]	516.309	749.341	626.309	146.022	653.269	244.503
LMST01030094	5-dihydroergosterol	5alpha-ergosta-7,22E-dien-3beta-ol		Ergosterols and C24-methyl derivatives [ST0103]	398.355	526.366	381.352	146.022	868.2	268.252
LMST01030095	Fecosterol	24-methylene-5alpha-cholest-8-en-3beta-ol	24-methylene-cholest-8-en-3beta-ol	Ergosterols and C24-methyl derivatives [ST0103]	398.355	526.366	381.352	146.022	762	266
LMST01030096	22,23-dihydrobrassicasterol	ergost-5-en-3beta-ol		Ergosterols and C24-methyl derivatives [ST0103]	400.371	528.382	383.368	146.022	884.4	271.24
LMST01030098	Brassicasterol	ergosta-5,22E-dien-3beta-ol		Ergosterols and C24-methyl derivatives [ST0103]	398.355	526.366	381.352	146.022	856.8	271.457
LMST01030099	Chalinasterol	24-methylene-cholest-5-en-3beta-ol	Ostreasterol	Ergosterols and C24-methyl derivatives [ST0103]	398.355	526.366	381.352	146.022	780.6	269.774
LMST01030100		4alpha-methyl,24-methylene-cholest-7-en-3beta-ol		Ergosterols and C24-methyl derivatives [ST0103]	412.371	540.382	395.368	146.022	821.4	271.904
LMST01030101	Obtusifoliol	4alpha,14alpha-dimethyl-24-methylene-cholest-8-en-3beta-ol		Ergosterols and C24-methyl derivatives [ST0103]	426.386	554.397	409.384	146.022	838.8	269.823
LMST01030102	Ergostanol	5alpha-ergostan-3beta-ol		Ergosterols and C24-methyl derivatives [ST0103]	402.386	530.397	385.384	146.022	926.4	271.635
LMST01030103	Campestanol	5alpha-campestan-3beta-ol		Ergosterols and C24-methyl derivatives [ST0103]	402.386	530.397	385.384	146.022	926.4	271.635
LMST01030104		24-methylene,25-methylcholesta-5-en-3beta-ol		Ergosterols and C24-methyl derivatives [ST0103]	412.371	540.382	395.368	146.022	799.8	270.97
LMST01030105	Fungisterol	5apha-ergost-7-en-3beta-ol		Ergosterols and C24-methyl derivatives [ST0103]	400.371	528.382	383.368	146.022	888	268.359
LMST01030106		4alpha,14alpha-dimethyl-24-methylene-cholest-9(11)-en-3beta-ol		Ergosterols and C24-methyl derivatives [ST0103]	426.386	554.397	409.384	146.022	852.6	271.621
LMST01030107		4alpha,14alpha-dimethyl-24-methylene-cholest-7,9(11)-dien-3beta-ol		Ergosterols and C24-methyl derivatives [ST0103]	424.371	552.382	407.368	146.022	838.8	267.687
LMST01030108		stigmast-22E-en-3beta-ol		Ergosterols and C24-methyl derivatives [ST0103]	414.386	542.397	397.384	146.022	970.8	273.666
LMST01030109		24-methylcholesta-5,23E-dien-3beta-ol		Ergosterols and C24-methyl derivatives [ST0103]	398.355	526.366	381.352	146.022	837.6	269.81
LMST01030110		24-methylcholesta-5,24-dien-3beta-ol		Ergosterols and C24-methyl derivatives [ST0103]	398.355	526.366	381.352	146.022	813	268.596
LMST01030111	epicodisterol	campesta-5,25-dien-3beta-ol		Ergosterols and C24-methyl derivatives [ST0103]	398.355	526.366	381.352	146.022	781.2	269.77
LMST01030112		24-methylene-25-methyl-cholest-7-en-3beta-ol		Ergosterols and C24-methyl derivatives [ST0103]	412.371	540.382	395.368	146.022	807.6	268.803
LMST01030113		ergost-8(14)-en-3beta-ol		Ergosterols and C24-methyl derivatives [ST0103]	400.371	528.382	383.368	146.022	856.2	268.632
LMST01030114	24-epibrassicasterol	campesta-5,22E-dien-3beta-ol	Pincasterol; Crinosterol	Ergosterols and C24-methyl derivatives [ST0103]	398.355	526.366	381.352	146.022	856.8	271.457
LMST01030115	Episterol	24-methylene-cholest-7-en-3beta-ol		Ergosterols and C24-methyl derivatives [ST0103]	398.355	526.366	381.352	146.022	787.8	266.491
LMST01030116		24-methylene-cholestan-3beta-ol		Ergosterols and C24-methyl derivatives [ST0103]	400.371	528.382	383.368	146.022	826.2	270.074
LMST01030117	stellasterol	campesta-7,22E-dien-3beta-ol		Ergosterols and C24-methyl derivatives [ST0103]	398.355	526.366	381.352	146.022	873	268.252
LMST01030118		campest-8(14)-en-3beta-ol		Ergosterols and C24-methyl derivatives [ST0103]	400.371	528.382	383.368	146.022	856.2	268.632
LMST01030119		campest-7-en-3beta-ol		Ergosterols and C24-methyl derivatives [ST0103]	400.371	528.382	383.368	146.022	888	268.359
LMST01030120	6-deoxoteasterone	5alpha-campestan-3beta,22R,23R-triol		Ergosterols and C24-methyl derivatives [ST0103]	434.376	772.43	526.366	146.022	478.868	257.37
LMST01030121	Teasterone	6-oxo-5alpha-campestan-3beta,22R,23R-triol		Ergosterols and C24-methyl derivatives [ST0103]	448.355	786.409	540.345	146.022	451.839	258.792
LMST01030124	6-Deoxocathasterone	campestan-3beta,22S-diol		Ergosterols and C24-methyl derivatives [ST0103]	418.381	651.414	528.382	146.022	650.795	259.764
LMST01030125	3-Dehydro-6-deoxoteasterone	3-oxo-5alpha-campestan-22R,23R-diol	6-deoxo-3-dehydroteasterone; 22R,23R-dihydroxy-5a-campestan-3-one	Ergosterols and C24-methyl derivatives [ST0103]	432.36	665.393	542.361	146.022	503.676	259.443
LMST01030126	6-Deoxotyphasterol	5alpha-campestan-3alpha,22R,23R-triol		Ergosterols and C24-methyl derivatives [ST0103]	434.376	772.43	526.366	146.022	485.994	257.37
LMST01030127	6-Deoxocastasterone	campestan-2alpha,3alpha,22R,23R-tetrol		Ergosterols and C24-methyl derivatives [ST0103]	450.371	893.446	524.35	146.022	449.622	266.559
LMST01030128	6alpha-Hydroxycastasterone	campestan-2alpha,3alpha,6alpha,22R,23R-pentol		Ergosterols and C24-methyl derivatives [ST0103]	466.366	1014.46	522.335	146.022	506.27	256.598
LMST01030129	Castasterone	6-oxo-campestan-2alpha,3alpha,22R,23R-tetrol		Ergosterols and C24-methyl derivatives [ST0103]	464.35	907.426	538.33	146.022	500.41	256.984
LMST01030130	Typhasterol	6-oxo-campestan-3alpha,22R,23R-triol		Ergosterols and C24-methyl derivatives [ST0103]	448.355	786.409	540.345	146.022	451.839	258.792
LMST01030131	3-Dehydroteasterone	3,6-dioxo-campestan-22R,23R-diol		Ergosterols and C24-methyl derivatives [ST0103]	446.34	679.372	556.34	146.022	463.813	258.262
LMST01030132	Cathasterone	6-oxo-campestan-3beta,22S-diol		Ergosterols and C24-methyl derivatives [ST0103]	432.36	665.393	542.361	146.022	541.477	260.23
LMST01030133	6-oxocampestanol	6-oxo-campestan-3beta-ol		Ergosterols and C24-methyl derivatives [ST0103]	416.365	544.377	399.363	146.022	756	262.131
LMST01030134	6alpha-hydroxycampestanol	campestan-3beta,6alpha-diol		Ergosterols and C24-methyl derivatives [ST0103]	418.381	651.414	528.382	146.022	716.84	259.903
LMST01030135	5-dehydroepisterol	24-methylene-cholesta-5,7-dien-3beta-ol		Ergosterols and C24-methyl derivatives [ST0103]	396.339	524.35	379.337	146.022	749.4	267.082
LMST01030137		27-Nor-4alpha-methyl-5alpha-ergosta-8(14),22-dien-3beta-ol		Ergosterols and C24-methyl derivatives [ST0103]	398.355	526.366	381.352	146.022	838.8	269.094
LMST01030138		22,23-Methylene-24-methyl-cholest-5-en-3beta-ol		Ergosterols and C24-methyl derivatives [ST0103]	412.371	540.382	395.368	146.022	859.2	243.191
LMST01030139		4,24-Dimethylcholest-24-en-3beta-ol		Ergosterols and C24-methyl derivatives [ST0103]	414.386	542.397	397.384	146.022	852.6	275.818
LMST01030140		14-nor-lanosta-5-en-3beta-ol		Ergosterols and C24-methyl derivatives [ST0103]	414.386	542.397	397.384	146.022	887.4	277.237
LMST01030141		23R,24R-dimethylcholestan-3b-ol		Ergosterols and C24-methyl derivatives [ST0103]	416.402	544.413	399.399	146.022	976.8	272.64
LMST01030142		4alpha,23,24-Trimethyl-5alpha-cholest-17(20)-en-3beta-ol		Ergosterols and C24-methyl derivatives [ST0103]	428.402	556.413	411.399	146.022	937.2	270.44
LMST01030143		4alpha,24beta-Dimethyl-5alpha-cholest-22-en-3beta-4beta-diol		Ergosterols and C24-methyl derivatives [ST0103]	430.381	663.414	540.382	146.022	714.926	265.581
LMST01030144		23-methyl,24-methylene-cholest-5-en-3beta-ol		Ergosterols and C24-methyl derivatives [ST0103]	412.371	540.382	395.368	146.022	825.6	271.148
LMST01030145		23,24-Dimethylcholest-22-en-3beta-ol		Ergosterols and C24-methyl derivatives [ST0103]	414.386	542.397	397.384	146.022	934.2	271.993
LMST01030146		4alpha,24-Dimethyl-5alpha-cholestan-3beta-ol		Ergosterols and C24-methyl derivatives [ST0103]	416.402	544.413	399.399	146.022	965.4	276.754
LMST01030147		23S,24R-Dimethylcholestan-3beta-ol		Ergosterols and C24-methyl derivatives [ST0103]	416.402	544.413	399.399	146.022	979.8	272.64
LMST01030148		4alpha,23,24-Trimethyl-5alpha-cholestan-3beta-ol		Ergosterols and C24-methyl derivatives [ST0103]	430.417	558.429	413.415	146.022	1009.2	271.292
LMST01031002	Ergosta-5,7,24(28)-trienol	24-methylene-cholesta-5,7,22E-trien-3beta-ol		Ergosterols and C24-methyl derivatives [ST0103]	394.324	522.335	377.321	146.022	744	266.831
LMST01031014	5alpha-ergosta-7,22-diene-3beta,5-diol	5alpha-ergosta-7,22-diene-3beta,5-diol	5alpha-Ergosta-7,22-diene-3beta,5-diol; 5alpha-ergosta-7,22-diene-3beta,5-diol	Ergosterols and C24-methyl derivatives [ST0103]	414.35	647.382	524.351	146.022	587.265	267.32
LMST01031015	ergosta-5,7,22,24(28)-tetraen-3beta-ol	ergosta-5,7,22E,24(28)-tetraen-3beta-ol	(22E)-24-methylcholesta-5,7,22,24(24(1))-tetraen-3beta-ol; Ergosta-5,7,22,24(24(1))-tetraen-3beta-ol; Ergosta-5,7,22,24(241)-tetraen-3beta-ol; Ergosta-5,7,22,24(28)-tetraen-3beta-ol; ergosta-5,7,22,24(24(1))-tetraen-3beta-ol	Ergosterols and C24-methyl derivatives [ST0103]	394.324	522.335	377.321	146.022	751.2	266.831
LMST01031016	campest-4-en-3beta-ol	campest-4-en-3beta-ol	(24R)-ergost-4-en-3beta-ol	Ergosterols and C24-methyl derivatives [ST0103]	400.371	528.382	383.368	146.022	892.2	269.658
LMST01031019	4alpha-Methylfecosterol	4alpha-methyl-24-methylene-5a-cholest-8-en-3beta-ol	4alpha-methyl-5alpha-ergosta-8,24(28)-dien-3beta-ol	Ergosterols and C24-methyl derivatives [ST0103]	412.371	540.382	395.368	146.022	796.2	270.052
LMST01031020	Delta 8,14 -Sterol	4alpha-methyl-5alpha-ergosta-8,14,24(28)-trien-3beta-ol		Ergosterols and C24-methyl derivatives [ST0103]	410.355	538.366	393.352	146.022	779.4	267.127
LMST01031021	Dinosterol	4 alpha,23,24R-trimethyl-5 alpha-cholest-22-en-3beta-ol	4 alpha,23,24-trimethyl-5 alpha-cholest-22-en-3beta-ol; 4alpha,23-dimethyl-5alpha-ergost-22E-en-3beta-ol	Ergosterols and C24-methyl derivatives [ST0103]	428.402	556.413	411.399	146.022	962.4	271.65
LMST01031023	Dehydroergosterol	Ergosta-5,7,9(11),22-tetraen-3beta-ol		Ergosterols and C24-methyl derivatives [ST0103]	394.324	522.335	377.321	146.022	828	264.282
LMST01031024		5alpha-ergosta-5,22Z-dien-3beta-ol		Ergosterols and C24-methyl derivatives [ST0103]	398.355	526.366	381.352	146.022	868.2	268.252
LMST01031025		ergosta-4,7,22E-trien-3beta-ol		Ergosterols and C24-methyl derivatives [ST0103]	396.339	524.35	379.337	146.022	836.4	265.482
LMST01031026		ergosta-5,8,22E-trien-3beta-ol	ergosta-5,8(9),22E-trien-3beta-ol	Ergosterols and C24-methyl derivatives [ST0103]	396.339	524.35	379.337	146.022	834	267.147
LMST01031027	22-dihydroergosterol	Ergosta-5,7-dien-3beta-ol		Ergosterols and C24-methyl derivatives [ST0103]	398.355	526.366	381.352	146.022	841.2	267.962
LMST01031028	Codisterol	Ergosta-5,25-dien-3beta-ol		Ergosterols and C24-methyl derivatives [ST0103]	398.355	526.366	381.352	146.022	781.2	269.77
LMST01031032	Verongulasterol	24R,26,27-trimethyl-cholesta-5,25E-dien-3beta-ol		Ergosterols and C24-methyl derivatives [ST0103]	426.386	554.397	409.384	146.022	942	265.876
LMST01031033	Aplysterol	(25S)-24R,26-dimethylcholest-5-en-3beta-ol	(25S)-26-methylcampest-5-en-3beta-ol	Ergosterols and C24-methyl derivatives [ST0103]	414.386	542.397	397.384	146.022	931.8	269.364
LMST01031034	24(28)-dehydroaplysterol	(25S)-24-methylene,26-methylcholest-5-en-3beta-ol		Ergosterols and C24-methyl derivatives [ST0103]	412.371	540.382	395.368	146.022	825.6	267.796
LMST01031035	Xestosterol	24-methylene,26,27-dimethylcholest-5-en-3beta-ol		Ergosterols and C24-methyl derivatives [ST0103]	426.386	554.397	409.384	146.022	868.8	265.85
LMST01031036	25(26)-dehydroaplysterol	24R,26-dimethylcholesta-5,25E-dien-3beta-ol	26-methylcampesta-5,25E-dien-3beta-ol	Ergosterols and C24-methyl derivatives [ST0103]	412.371	540.382	395.368	146.022	888	267.813
LMST01031037	Mutasterol	24-methylene-25,26-dimethylcholest-5-en-3beta-ol		Ergosterols and C24-methyl derivatives [ST0103]	426.386	554.397	409.384	146.022	831.6	271.214
LMST01031038	Isoxestospongesterol	24,24,26,27-tetramethylcholesta-5,25E-dien-3beta-ol		Ergosterols and C24-methyl derivatives [ST0103]	440.402	568.413	423.399	146.022	932.4	269.812
LMST01031039	Xestospongesterol	24,24,26,27-tetramethylcholesta-5,25Z-dien-3beta-ol		Ergosterols and C24-methyl derivatives [ST0103]	440.402	568.413	423.399	146.022	932.4	269.812
LMST01031040	25-methylxestosterol	24-methylene,25,26,27-trimethylcholest-5-en-3beta-ol		Ergosterols and C24-methyl derivatives [ST0103]	440.402	568.413	423.399	146.022	868.8	270.969
LMST01031041	Stelliferasterol	26-methylstigmasta-5,25E-dien-3beta-ol		Ergosterols and C24-methyl derivatives [ST0103]	426.386	554.397	409.384	146.022	951.6	268.014
LMST01031043	Durissimasterol	24,24,26-trimethylcholest-5,25(27)-dien-3beta-ol		Ergosterols and C24-methyl derivatives [ST0103]	426.386	554.397	409.384	146.022	830.4	270.108
LMST01031044	Ficisterol	23-ethyl-24-methyl-27-norcholesta-5,25-dien-3beta-ol		Ergosterols and C24-methyl derivatives [ST0103]	412.371	540.382	395.368	146.022	858.6	269.843
LMST01031046	Peridinosterol	4alpha,23R,24R-trimethyl-5alpha-cholest-17E(20)-en-3beta-ol		Ergosterols and C24-methyl derivatives [ST0103]	428.402	556.413	411.399	146.022	937.2	270.44
LMST01031047	23-methylene-24-methylcholestanol	23-methylene-24-methyl-5alpha-cholestan-3beta-ol		Ergosterols and C24-methyl derivatives [ST0103]	414.386	542.397	397.384	146.022	861.6	271.952
LMST01031048		27-nor-(24R)-methylcholest-5,22E-dien-3beta-ol	27-nor-ergosta-5,22E-dien-3beta-ol	Ergosterols and C24-methyl derivatives [ST0103]	384.339	512.35	367.337	146.022	807.6	262.778
LMST01031049	Occelasterol	27-nor-(24S)-methylcholest-5,22E-dien-3beta-ol	27-nor-campesta-5,22E-dien-3beta-ol	Ergosterols and C24-methyl derivatives [ST0103]	384.339	512.35	367.337	146.022	816.6	262.778
LMST01031050		24-nor-cholest-5,22E-dien-3beta-ol		Ergosterols and C24-methyl derivatives [ST0103]	370.324	498.335	353.321	146.022	785.4	261.714
LMST01031051	4alpha-demethyldinosterol	23-methyl-ergosta-5,22E-dien-3beta-ol	22-dehydro-23,24-dimethylcholesterol; 22-dehydro-23,24R-dimethylcholesterol; 23,24R-dimethyl-cholesta-5,22E-dien-3beta-ol	Ergosterols and C24-methyl derivatives [ST0103]	412.371	540.382	395.368	146.022	888	271.173
LMST01031052	(22E,24R)-24,26-dimethylcholesta-5,22,25(27)-trien-3beta-ol	26-methylcampesta-5,22E,25(27)-trien-3beta-ol		Ergosterols and C24-methyl derivatives [ST0103]	410.355	538.366	393.352	146.022	811.8	267.818
LMST01031053	24S-isopropenyl-cholesterol	24S-isopropenyl-cholest-5-en-3beta-ol		Ergosterols and C24-methyl derivatives [ST0103]	426.386	554.397	409.384	146.022	861	273.184
LMST01031055	Remeisterol	23,24,26-trimethylcholest-5,24(28)-dien-3beta-ol	23,26-dimethyl-24-methylene-cholest-5-en-3beta-ol	Ergosterols and C24-methyl derivatives [ST0103]	426.386	554.397	409.384	146.022	867.6	270.596
LMST01031056	Sipalosterol	23-ethyl-24,26-dimethylcholest-5,24(28)-dien-3beta-ol	23-ethyl-26-methyl-24-methylene-cholest-5-en-3beta-ol	Ergosterols and C24-methyl derivatives [ST0103]	440.402	568.413	423.399	146.022	911.4	270.866
LMST01031057		cholesta-5,24(28),25-trien-3beta-ol		Ergosterols and C24-methyl derivatives [ST0103]	396.339	524.35	379.337	146.022	704.4	268.609
LMST01031058	Sarcosterol	23R,24R-dimethylcholest-5,17(20)-dien-3beta-ol		Ergosterols and C24-methyl derivatives [ST0103]	412.371	540.382	395.368	146.022	861	269.024
LMST01031059		25-acetoxy-ergosta-3beta,5alpha,6beta-triol		Ergosterols and C24-methyl derivatives [ST0103]	492.381	830.436	584.372	146.022	525.014	262.544
LMST01031061		ergosta-3beta,5alpha,6beta,25-tetrol		Ergosterols and C24-methyl derivatives [ST0103]	450.371	893.446	524.35	146.022	485.98	261.916
LMST01031062		5alpha,6beta-dihydroxy-24-methylenecholestan-3-one		Ergosterols and C24-methyl derivatives [ST0103]	430.345	663.377	540.345	146.022	544.722	265.881
LMST01031063	Xeniasterol-b	7beta-acetoxy-ergost-22E-en-3beta,5alpha,6beta-triol		Ergosterols and C24-methyl derivatives [ST0103]	490.366	828.42	582.356	146.022	530.858	266.661
LMST01031064	Xeniasterol-a	7beta-acetoxy-ergostan-3beta,5alpha,6beta-triol		Ergosterols and C24-methyl derivatives [ST0103]	492.381	830.436	584.372	146.022	539.501	266.497
LMST01031065		6beta-acetoxy-24-methylcholestan-3beta,5alpha,22R,24-tetrol		Ergosterols and C24-methyl derivatives [ST0103]	508.376	951.452	582.356	146.022	510.614	259.402
LMST01031066		24-methylene-cholest-5-en-3beta,19-diol		Ergosterols and C24-methyl derivatives [ST0103]	414.35	647.382	524.351	146.022	620.383	272.808
LMST01031067		24-methylene-cholest-5-en-3beta,7beta,19-triol		Ergosterols and C24-methyl derivatives [ST0103]	430.345	768.399	522.335	146.022	525.06	281.566
LMST01031068		24-methylene-5beta,6beta-epoxy-cholest-5-en-3beta,19-diol		Ergosterols and C24-methyl derivatives [ST0103]	430.345	663.377	540.345	146.022	590.377	262.27
LMST01031069		9-oxo-9,11-seco-campest-5-en-3beta,11-diol		Ergosterols and C24-methyl derivatives [ST0103]	432.36	665.393	542.361	146.022	462.916	242.795
LMST01031070		9-oxo-24-methylene-9,11-seco-cholest-5-en-3beta,11-diol		Ergosterols and C24-methyl derivatives [ST0103]	430.345	663.377	540.345	146.022	452.558	242.625
LMST01031071	Stoloniferone A	11alpha-hydroxy-5beta,6beta-epoxy-24-methylenecholest-2-en-1-one	cholest-4,14-dien-15,20-diol-3,16-dione	Ergosterols and C24-methyl derivatives [ST0103]	426.313	554.325	409.311	146.022	623.4	253.857
LMST01031072	Stoloniferone B	11alpha-hydroxy-5beta,6beta-epoxy-ergosta-2,22E-dien-1-one	cholest-4,14-dien-15,20-diol-3,16-dione	Ergosterols and C24-methyl derivatives [ST0103]	426.313	554.325	409.311	146.022	642.6	255.112
LMST01031073	Stoloniferone C	11alpha-hydroxy-5beta,6beta-epoxy-ergost-2-en-1-one	cholest-4,14-dien-15,20-diol-3,16-dione	Ergosterols and C24-methyl derivatives [ST0103]	428.329	556.34	411.326	146.022	651	254.524
LMST01031074		23S-methyl-5alpha-ergostan-3beta-ol		Ergosterols and C24-methyl derivatives [ST0103]	416.402	544.413	399.399	146.022	976.8	272.64
LMST01031075	(20S,24S)-Thornasterol B	3beta,6alpha,20S-trihydroxy-5alpha-campest-9(11)-en-23-one	23-oxo-24S-methyl-5alpha-cholest-9(11)-en-3beta,6alpha,20S-triol	Ergosterols and C24-methyl derivatives [ST0103]	446.34	784.394	538.33	146.022	364.31	268.769
LMST01031076	920S,24R)-Thornasterol B	3beta,6alpha,20S-trihydroxy-5alpha-ergost-9(11)-en-23-one	23-oxo-24R-methyl-5alpha-cholest-9(11)-en-3beta,6alpha,20S-triol	Ergosterols and C24-methyl derivatives [ST0103]	446.34	784.394	538.33	146.022	364.31	268.769
LMST01031077		22R,23S-epoxy-5alpha-campest-9(11)-en-3beta,6alpha,20S-triol	22R,23S-epoxy-24S-methyl-5alpha-cholest-9(11)-en-3beta,6alpha,20S-triol	Ergosterols and C24-methyl derivatives [ST0103]	446.34	784.394	538.33	146.022	497.301	244.486
LMST01031081		24-methylene-5beta-cholestan-3beta-ol		Ergosterols and C24-methyl derivatives [ST0103]	400.371	528.382	383.368	146.022	826.2	270.074
LMST01031082		22,23-epoxy-5beta-campestan-3beta-ol	22,23-epoxy-24S-methyl-5beta-cholestan-3beta-ol	Ergosterols and C24-methyl derivatives [ST0103]	416.365	544.377	399.363	146.022	703.2	243.617
LMST01031083	Conicasterol	4-methylene-5alpha-campest-8(14)-en-3beta-ol		Ergosterols and C24-methyl derivatives [ST0103]	412.371	540.382	395.368	146.022	799.8	271.175
LMST01031084	Dehydroconicasterol	4,24-dimethylene-5alpha-cholest-8(14)-en-3beta-ol		Ergosterols and C24-methyl derivatives [ST0103]	410.355	538.366	393.352	146.022	701.4	267.757
LMST01031085	Conicasterol B	4-methylene-5alpha-campest-7,9(11),14-trien-3beta-ol	4-methylene-24R-methylcholest-7,9(11),14-trien-3beta-ol	Ergosterols and C24-methyl derivatives [ST0103]	408.339	536.35	391.337	146.022	784.8	264.448
LMST01031086	Conicasterol C	4-methylene-9alpha-methoxy-5alpha-campest-8(14)-en-3beta,15beta-diol	4-methylene-9alpha-methoxy-24R-methylcholest-8(14)-en-3beta,15beta-diol	Ergosterols and C24-methyl derivatives [ST0103]	458.376	691.409	568.377	146.022	583.956	256.157
LMST01031087	Conicasterol D	4-methylene-5alpha-campest-8(14)-en-3beta,9alpha,15beta-triol	4-methylene-24R-methylcholest-8(14)-en-3beta,9alpha,15beta-triol	Ergosterols and C24-methyl derivatives [ST0103]	444.36	782.414	536.35	146.022	498.684	259.792
LMST01031088		5alpha-ergost-22E-en-3alpha,12alpha,16alpha-triol		Ergosterols and C24-methyl derivatives [ST0103]	432.36	770.414	524.35	146.022	526.069	256.472
LMST01031089		24-methylene-5alpha-cholestan-3alpha,12alpha,16alpha-triol		Ergosterols and C24-methyl derivatives [ST0103]	432.36	770.414	524.35	146.022	498.774	258.613
LMST01031091	29-demethylgeodisterol-O-sulfite	19-nor-24-methylene-cholesta-1,3,5(10)-trien-3,16beta,20S-triol 3-sulfate	(16S,20S)-16,20-dihydroxy-19-norergosta-1,3,5(10),24(28)-tetraen-3-yl sulfate	Ergosterols and C24-methyl derivatives [ST0103]	492.255	725.287	602.255	146.022	670.202	259.576
LMST01031092	Stoloniferone F	2beta,5alpha,6beta,11alpha-tetrahydroxyergost-3-en-1-one		Ergosterols and C24-methyl derivatives [ST0103]	462.335	905.41	536.314	146.022	641.86	244.888
LMST01031093	Stoloniferone E	6beta,11alpha-dihydroxy-ergost-2,4-dien-1-one		Ergosterols and C24-methyl derivatives [ST0103]	428.329	661.362	538.33	146.022	646.961	245.761
LMST01031094	Stoloniferone G	2beta,5alpha,6beta,11alpha-tetrahydroxy-24-methylene-cholest-3-en-1-one		Ergosterols and C24-methyl derivatives [ST0103]	460.319	903.394	534.298	146.022	634.373	244.847
LMST01031095	Stoloniferone H	5alpha,6beta,11alpha-trihydroxyergost-2,22E-dien-1-one		Ergosterols and C24-methyl derivatives [ST0103]	444.324	782.378	536.314	146.022	619.886	245.429
LMST01031096	Stoloniferone I	5alpha,6beta,11alpha-trihydroxy-24-methylene-cholest-2-en-1-one		Ergosterols and C24-methyl derivatives [ST0103]	444.324	782.378	536.314	146.022	603.947	245.242
LMST01031097	Stoloniferone K	5alpha,6beta,11alpha-trihydroxy-ergost-2-en-1-one		Ergosterols and C24-methyl derivatives [ST0103]	446.34	784.394	538.33	146.022	626.255	245.352
LMST01031098	Stoloniferone L	3beta,11alpha-dihydroxy-5beta,6beta-epoxy-ergost-22E-en-1-one		Ergosterols and C24-methyl derivatives [ST0103]	444.324	677.357	554.325	146.022	532.652	272.904
LMST01031099	Stoloniferone N	3beta,11alpha-dihydroxy-5beta,6beta-epoxy-ergostan-1-one		Ergosterols and C24-methyl derivatives [ST0103]	446.34	679.372	556.34	146.022	538.488	273.094
LMST01031100	Stoloniferone O	6beta,11alpha-dihydroxy-ergosta-2,4,22E-trien-1-one		Ergosterols and C24-methyl derivatives [ST0103]	426.313	659.346	536.314	146.022	637.517	245.894
LMST01031101	Stoloniferone P	6beta,11alpha-dihydroxy-24-methylene-cholesta-2,4-dien-1-one		Ergosterols and C24-methyl derivatives [ST0103]	426.313	659.346	536.314	146.022	609.025	245.409
LMST01031102		11-acetoxy-3beta,6alpha-dihydroxy-24-methyl-27-nor-9,11-seco-5alpha-cholesta-7,22E-dien-9-one.		Ergosterols and C24-methyl derivatives [ST0103]	474.335	707.367	584.335	146.022	577.285	244.673
LMST01031103		11-acetoxy-3beta,6alpha-dihydroxy-24-methylene-9,11-seco-5alpha-cholesta-7,22E-dien-9-one.	11-acetoxy-3beta,6alpha-dihydroxy-24-methyl-9,11-seco-5alpha-cholesta-7,24(28)-dien-9-one	Ergosterols and C24-methyl derivatives [ST0103]	488.35	721.383	598.351	146.022	609.364	244.673
LMST01031104		11-acetoxy-3beta,6alpha-dihydroxy-24-methyl-9,11-seco-5alpha-cholesta-7,22Z-dien-9-one.		Ergosterols and C24-methyl derivatives [ST0103]	488.35	721.383	598.351	146.022	588.515	244.677
LMST01031105	Chabrosterol	7-oxo-24-methylene-19-nor-cholest-5(10)-en-3beta-ol	7-oxo-19-nor-ergost-5(10),24(28)-dien-3beta-ol; 3beta-hydroxy-19-nor-ergost-5(10),24(28)-dien-7-one	Ergosterols and C24-methyl derivatives [ST0103]	398.318	526.33	381.316	146.022	630.6	258.553
LMST01031106		24-methylene-cholest-5-en-3beta,23S-diol		Ergosterols and C24-methyl derivatives [ST0103]	414.35	647.382	524.351	146.022	567.387	267.318
LMST01031107		24-methylene-cholest-5-en-3beta,23R-diol		Ergosterols and C24-methyl derivatives [ST0103]	414.35	647.382	524.351	146.022	567.387	267.318
LMST01031108		24-methylene-cholest-5-en-3beta,17alpha,22S-triol		Ergosterols and C24-methyl derivatives [ST0103]	430.345	768.399	522.335	146.022	413.896	271.483
LMST01031110		5alpha,8alpha-epidioxy-24-methyl-27-nor-cholest-6,22Z-dien-3beta-ol	(22Z)-5alpha,8alpha-epidioxy-24-methyl-27-nor-cholesta-6,22-dien-3beta-ol	Ergosterols and C24-methyl derivatives [ST0103]	414.313	542.325	397.311	146.022	639.6	266.399
LMST01031111	Nebrosteroid I	Methyl 3beta-hydroxy-24-methylene-cholest-5-en-19-oate		Ergosterols and C24-methyl derivatives [ST0103]	442.345	570.356	425.342	146.022	634.2	272.851
LMST01031112	Nebrosteroid L	3beta-hydroxy-6beta-acetoxy-24-methylene-cholest-5-en-19-al		Ergosterols and C24-methyl derivatives [ST0103]	470.34	598.351	453.337	146.022	637.8	256.139
LMST01031113	Nebrosteroid M	4alpha-methyl-24-methylene-cholestan-3beta,8beta,11beta-triol		Ergosterols and C24-methyl derivatives [ST0103]	446.376	784.43	538.366	146.022	497.333	268.703
LMST01031114	Nebrosteroid M	4alpha-methyl-ergosta-6,8(14)-dien-3beta-ol		Ergosterols and C24-methyl derivatives [ST0103]	410.355	538.366	393.352	146.022	867	273.914
LMST01031115	22S-hydroxycampesterol	campest-5-en-3beta,22S-diol		Ergosterols and C24-methyl derivatives [ST0103]	416.365	649.398	526.366	146.022	604.974	262.93
LMST01031116		22S-hydroxy-campest-4-en-3-one	(22S, 24R)-22-hydroxyergost-4-en-3-one	Ergosterols and C24-methyl derivatives [ST0103]	414.35	542.361	397.347	146.022	679.8	259.882
LMST01031117		22S-hydroxy-5alpha-campestan-3-one	(22S, 24R)-22-hydroxy-5alpha-ergostan-3-one	Ergosterols and C24-methyl derivatives [ST0103]	416.365	544.377	399.363	146.022	702	261.859
LMST01031119	22S-hydroxy-24-methylene-cholesterol	24-methylene-cholest-5-en-3beta,22S-diol		Ergosterols and C24-methyl derivatives [ST0103]	414.35	647.382	524.351	146.022	560.452	265.744
LMST01031120	3-epi-6-deoxocathasterone	5alpha-campestan-3alpha,22S-diol		Ergosterols and C24-methyl derivatives [ST0103]	418.381	651.414	528.382	146.022	650.795	259.764
LMST01031124	6-deoxo-3-dehydroteasterone	3-oxo-campest-4-en-22R,23R-diol	22R,23R-dihydroxy-campest-4-en-3-one	Ergosterols and C24-methyl derivatives [ST0103]	430.345	663.377	540.345	146.022	492.517	261.159
LMST01031125	22,23-dihydroxycampesterol	Campest-5-en-3beta,22R,23R-triol		Ergosterols and C24-methyl derivatives [ST0103]	432.36	770.414	524.35	146.022	445.162	264.154
LMST01040120	7-dehydrositosterol	stigmasta-5,7-dien-3beta-ol		Stigmasterols and C24-ethyl derivatives [ST0104]	412.371	540.382	395.368	146.022	909	268.597
LMST01040121		24Z-ethylidene-cholest-5-en-3-ol		Stigmasterols and C24-ethyl derivatives [ST0104]	412.371	540.382	395.368	146.022	907.2	270.16
LMST01040122	Clionasterol	poriferast-5-en-3beta-ol		Stigmasterols and C24-ethyl derivatives [ST0104]	414.386	542.397	397.384	146.022	948	272.165
LMST01040123	Stigmasterol	stigmasta-5,22E-dien-3beta-ol		Stigmasterols and C24-ethyl derivatives [ST0104]	412.371	540.382	395.368	146.022	921.6	272.335
LMST01040124	Clerosterol	Poriferasta-5,25-dien-3beta-ol		Stigmasterols and C24-ethyl derivatives [ST0104]	412.371	540.382	395.368	146.022	837.6	270.129
LMST01040125		poriferast-7-en-3beta-ol		Stigmasterols and C24-ethyl derivatives [ST0104]	414.386	542.397	397.384	146.022	953.4	269.783
LMST01040126	Chondrillasterol	Stigmasta-7,22E-dien-3beta-ol	24R-ethyl-5alpha-cholesta-7,22E-dien-3beta-ol	Stigmasterols and C24-ethyl derivatives [ST0104]	412.371	540.382	395.368	146.022	933	269.673
LMST01040127		poriferastan-3beta-ol		Stigmasterols and C24-ethyl derivatives [ST0104]	416.402	544.413	399.399	146.022	991.2	273.457
LMST01040128	Dihydro-sitosterol	5alpha-stigmastan-3beta-ol	Dihydro-beta-sitosterol; stigmastanol	Stigmasterols and C24-ethyl derivatives [ST0104]	416.402	544.413	399.399	146.022	991.2	273.457
LMST01040130	Poriferasterol	poriferasta-5,22E-dien-3beta-ol		Stigmasterols and C24-ethyl derivatives [ST0104]	412.371	540.382	395.368	146.022	921.6	272.335
LMST01040131		24-ethylcholesta-5,24-dien-3beta-ol		Stigmasterols and C24-ethyl derivatives [ST0104]	412.371	540.382	395.368	146.022	883.8	268.675
LMST01040132		stigmasta-5,22E,25-trien-3beta-ol		Stigmasterols and C24-ethyl derivatives [ST0104]	410.355	538.366	393.352	146.022	830.4	270.147
LMST01040133	Scottenol	stigmast-7-en-3beta-ol		Stigmasterols and C24-ethyl derivatives [ST0104]	414.386	542.397	397.384	146.022	953.4	269.783
LMST01040134		poriferast-8(14)-en-3beta-ol		Stigmasterols and C24-ethyl derivatives [ST0104]	414.386	542.397	397.384	146.022	921.6	269.227
LMST01040135		stigmast-25-en-3beta-ol		Stigmasterols and C24-ethyl derivatives [ST0104]	414.386	542.397	397.384	146.022	876.6	271.267
LMST01040136		24-ethyl-cholesta-7,24-dien-3beta-ol		Stigmasterols and C24-ethyl derivatives [ST0104]	412.371	540.382	395.368	146.022	886.8	266.262
LMST01040137		stigmasta-7,25-dien-3beta-ol		Stigmasterols and C24-ethyl derivatives [ST0104]	412.371	540.382	395.368	146.022	844.8	267.312
LMST01040138		stigmasta-7,22E,25-trien-3beta-ol		Stigmasterols and C24-ethyl derivatives [ST0104]	410.355	538.366	393.352	146.022	831	266.856
LMST01040139		14alpha-methyl-poriferast-9(11)-en-3beta-ol		Stigmasterols and C24-ethyl derivatives [ST0104]	428.402	556.413	411.399	146.022	982.2	275.182
LMST01040140	Spinasterol	Poriferasta-7,22E-dien-3beta-ol	24S-ethyl-5alpha-cholesta-7,22E-dien-3beta-ol	Stigmasterols and C24-ethyl derivatives [ST0104]	412.371	540.382	395.368	146.022	933	269.673
LMST01040141		poriferast-8-en-3beta-ol		Stigmasterols and C24-ethyl derivatives [ST0104]	414.386	542.397	397.384	146.022	926.4	267.505
LMST01040142		24-ethylcholesta-5,23E-dien-3beta-ol		Stigmasterols and C24-ethyl derivatives [ST0104]	412.371	540.382	395.368	146.022	906.6	270.169
LMST01040143		stigmasta-8,22E-dien-3beta-ol		Stigmasterols and C24-ethyl derivatives [ST0104]	412.371	540.382	395.368	146.022	901.8	267.333
LMST01040144	24-ethylidene Iophenol	4alpha-methyl-24Z-ethylidene-cholest-7-en-3beta-ol		Stigmasterols and C24-ethyl derivatives [ST0104]	426.386	554.397	409.384	146.022	945.6	272.454
LMST01040145	Isofucosterol	24Z-ethylidene-cholest-5-en-3beta-ol	Delta5-avenasterol	Stigmasterols and C24-ethyl derivatives [ST0104]	412.371	540.382	395.368	146.022	900.6	270.16
LMST01040147		4-methyl-stigmastan-3beta-ol		Stigmasterols and C24-ethyl derivatives [ST0104]	430.417	558.429	413.415	146.022	1027.8	277.967
LMST01040148		4alpha-Methyl-24-ethyl-cholest-8(14)-en-3beta-ol		Stigmasterols and C24-ethyl derivatives [ST0104]	428.402	556.413	411.399	146.022	960.6	274.204
LMST01040149		4-Methyl-24-ethyl-5alpha-cholestan-3beta-ol		Stigmasterols and C24-ethyl derivatives [ST0104]	430.417	558.429	413.415	146.022	1027.8	277.967
LMST01040150		4alpha-methyl-24-ethyl-5alpha-cholest-22-en-3beta-ol		Stigmasterols and C24-ethyl derivatives [ST0104]	428.402	556.413	411.399	146.022	1008.6	278.17
LMST01040151	(3beta,24R,24'R)-fucosterol epoxide	24R,28R-epoxystigmast-5-en-3beta-ol	(24R,24'R)-Fucosterol epoxide;(24R,28R)-Fucosterol epoxide; (24R,28R)-24,28-epoxystigmast-5-en-3beta-ol	Stigmasterols and C24-ethyl derivatives [ST0104]	428.365	556.377	411.363	146.022	721.2	243.023
LMST01040152	ajugalactone	(22R)-2beta,3beta,14,20-tetrahydroxy-22,26-epoxy-5beta-stigmasta-7,24-diene-6,12,26-trione	Ajugalactone	Stigmasterols and C24-ethyl derivatives [ST0104]	516.272	959.348	590.252	146.022	661.031	244.687
LMST01040153	cyasterone	(22R,24S,25S,28R)-2beta,3beta,14,20,22-pentahydroxy-26,28-epoxy-5beta-stigmast-7-ene-6,26-dione	Cyasteron; Cyasterone	Stigmasterols and C24-ethyl derivatives [ST0104]	520.304	1068.4	576.273	146.022	664.102	244.687
LMST01040154	Delta7-Avenasterol	24Z-ethylidene-cholest-7-en-3beta-ol		Stigmasterols and C24-ethyl derivatives [ST0104]	412.371	540.382	395.368	146.022	910.8	267.415
LMST01040155	5-Dehydro-avenasterol	24Z-ethylidene-cholesta-5,7-dien-3beta-ol		Stigmasterols and C24-ethyl derivatives [ST0104]	410.355	538.366	393.352	146.022	861	267.412
LMST01040156	Baikalosterol	24-ethyl-26-norcholesta-5,22E,25-trien-3beta-ol		Stigmasterols and C24-ethyl derivatives [ST0104]	396.339	524.35	379.337	146.022	790.8	263.906
LMST01040157	Fucostanol	5alpha-24E-ethylidene-cholestan-3beta-ol	7-dehydrostigmasterol	Stigmasterols and C24-ethyl derivatives [ST0104]	414.386	542.397	397.384	146.022	948	271.312
LMST01040159	28-methylxestosterol	24E-ethylidene-26,27-dimethylcholest-5-en-3beta-ol		Stigmasterols and C24-ethyl derivatives [ST0104]	440.402	568.413	423.399	146.022	994.8	266.019
LMST01040160	Isostelliferasterol	(25S)-24Z-ethylidene-26-methylcholest-5-en-3beta-ol		Stigmasterols and C24-ethyl derivatives [ST0104]	426.386	554.397	409.384	146.022	950.4	268.025
LMST01040161	Strongylosterol	26-methylstigmasta-5,25(27)-dien-3beta-ol		Stigmasterols and C24-ethyl derivatives [ST0104]	426.386	554.397	409.384	146.022	870.6	268.003
LMST01040162	28-Isofucostanol	5alpha-24Z-ethylidene-cholestan-3beta-ol	7-dehydrostigmasterol	Stigmasterols and C24-ethyl derivatives [ST0104]	414.386	542.397	397.384	146.022	952.2	271.312
LMST01040163	(25E)-26-methylstrongylosterol	26,27-dimethylstigmasta-5,25E-dien-3beta-ol		Stigmasterols and C24-ethyl derivatives [ST0104]	440.402	568.413	423.399	146.022	1000.8	266.02
LMST01040164	(25Z)-26-methylstrongylosterol	26,27-dimethylstigmasta-5,25Z-dien-3beta-ol		Stigmasterols and C24-ethyl derivatives [ST0104]	440.402	568.413	423.399	146.022	994.8	266.02
LMST01040165	Axinyssasterol	24E-ethylidene-25-methylcholest-5-en-3beta-ol	25-methylfucosterol	Stigmasterols and C24-ethyl derivatives [ST0104]	426.386	554.397	409.384	146.022	884.4	273.143
LMST01040166		24-ethylcholesta-5,7,23Z-trien-3beta-ol		Stigmasterols and C24-ethyl derivatives [ST0104]	412.371	540.382	395.368	146.022	899.4	270.169
LMST01040167	Saringosterol	24-vinyl-cholest-5-ene-3beta,24-diol		Stigmasterols and C24-ethyl derivatives [ST0104]	428.365	661.398	538.366	146.022	587.289	265.646
LMST01040168	(3beta,24S,24'S)-fucosterol epoxide	24S,28S-epoxystigmast-5-en-3beta-ol	(3beta,24S,28S)-fucosterol epoxide	Stigmasterols and C24-ethyl derivatives [ST0104]	428.365	556.377	411.363	146.022	711	243.023
LMST01040169		3beta-hydroxy-stigmast-5-en-7-one		Stigmasterols and C24-ethyl derivatives [ST0104]	428.365	556.377	411.363	146.022	779.4	273.471
LMST01040170	Sutinasterol	26,26-dimethyl-5alpha-stigmasta-7,25(27)-dien-3beta-ol	24R-ethyl-26,26-dimethyl-3beta-hydroxycholesta-7,25(27)-diene	Stigmasterols and C24-ethyl derivatives [ST0104]	440.402	568.413	423.399	146.022	909	268.894
LMST01040171	24R-Ethyl-26,26,27-trimethyl-3beta-hydroxycholesta-7,26-(30)-diene	26,27-dimethyl-26-methylene-5alpha-stigmast-7-en-3beta-ol	24R-ethyl-26-methylene-26,27-dimethyl-cholest-7-en-3beta-ol	Stigmasterols and C24-ethyl derivatives [ST0104]	454.417	582.429	437.415	146.022	952.8	267.241
LMST01040172	24-allenyl-cholesterol	cholesta-5,24(28),28-trien-3beta-ol		Stigmasterols and C24-ethyl derivatives [ST0104]	410.355	538.366	393.352	146.022	882	270.203
LMST01040173		24-ethyl-23,26-dimethylcholest-5,24E(28)-dien-3beta-ol	23,26-dimethyl-24E-ethylidene-cholest-5-en-3beta-ol	Stigmasterols and C24-ethyl derivatives [ST0104]	440.402	568.413	423.399	146.022	1008.6	270.716
LMST01040174		5alpha,8alpha-epidioxy-stigmasta-6,9(11),22E-trien-3beta-ol		Stigmasterols and C24-ethyl derivatives [ST0104]	440.329	568.34	423.326	146.022	646.8	275.946
LMST01040175	(20S,24S)-24-ethylthornasterol	3beta,6alpha,20S-trihydroxy-5alpha-stigmast-9(11)-en-23-one	23-oxo-24S-ethyl-5alpha-cholest-9(11)-en-3beta,6alpha,20S-triol	Stigmasterols and C24-ethyl derivatives [ST0104]	460.355	798.409	552.345	146.022	381.18	273.382
LMST01040176		22S,23S-epoxy-5alpha-stigmast-8(9),14(15)-dien-3beta-ol	22S,23S-epoxy-24S-ethyl-5alpha-cholest-8(9),14(15)-dien-3beta-ol	Stigmasterols and C24-ethyl derivatives [ST0104]	426.35	554.361	409.347	146.022	684	243.239
LMST01040177	24-hydroperoxy-24-vinylcholesterol	24-hydroperoxy-24-vinyl-cholest-5-en-3beta-ol		Stigmasterols and C24-ethyl derivatives [ST0104]	446.376	574.387	429.373	146.022	573	259.596
LMST01040178		4alpha-methyl-5alpha-poriferastan-3beta-ol		Stigmasterols and C24-ethyl derivatives [ST0104]	430.417	558.429	413.415	146.022	1027.8	277.967
LMST01040179	Saoussazine	24-methyl-poriferast-5-en-3beta,28-diol	24S-methyl-24-(1'-hydroxyethyl)-cholest-5-en-3beta-ol	Stigmasterols and C24-ethyl derivatives [ST0104]	444.397	677.429	554.397	146.022	720.389	267.266
LMST01040180	Theonellasterol	4-methylene-5alpha-poriferast-8(14)-en-3beta-ol		Stigmasterols and C24-ethyl derivatives [ST0104]	426.386	554.397	409.384	146.022	853.2	271.082
LMST01040181	Theonellasterol B	4-methylene-5alpha-poriferast-7,9(11),14-trien-3beta-ol	4-methylene-24S-ethylcholest-7,9(11),14-trien-3beta-ol	Stigmasterols and C24-ethyl derivatives [ST0104]	422.355	550.366	405.352	146.022	841.2	264.332
LMST01040182	Theonellasterol D	4-methylene-9alpha-methoxy-5alpha-poriferast-8(14)-en-3beta,15beta-diol	4-methylene-9alpha-methoxy-24S-ethylcholest-8(14)-en-3beta,15beta-diol	Stigmasterols and C24-ethyl derivatives [ST0104]	472.392	705.424	582.392	146.022	621.193	256.381
LMST01040183	Theonellasterol C	4-methylene-15-oxo-5alpha-poriferast-8(9)-en-3beta-ol	3beta-hydroxy-4-methylene-24S-ethylcholest-8(9)-en-15-one	Stigmasterols and C24-ethyl derivatives [ST0104]	440.365	568.377	423.363	146.022	699.6	268.93
LMST01040184	Theonellasterol E	4-methylene-5alpha-poriferast-8(14)-en-3beta,9alpha,15beta-triol	4-methylene-24S-ethylcholest-8(14)-en-3beta,9alpha,15beta-triol	Stigmasterols and C24-ethyl derivatives [ST0104]	458.376	796.43	550.366	146.022	535.445	261.3
LMST01040185	Theonellasterol F	4-methylene-5alpha-poriferast-8(14)-en-3beta,7alpha,15beta-triol	4-methylene-24S-ethylcholest-8(14)-en-3beta,7alpha,15beta-triol	Stigmasterols and C24-ethyl derivatives [ST0104]	458.376	796.43	550.366	146.022	536.45	262.82
LMST01040186	Theonellasterol G	4-methylene-5alpha-poriferast-8(9)-en-3beta,11beta,14alpha,15alpha-tetrol	4-methylene-24S-ethylcholest-8(9)-en-3beta,11beta,14alpha,15alpha-tetraol	Stigmasterols and C24-ethyl derivatives [ST0104]	474.371	917.446	548.35	146.022	533.831	256.995
LMST01040187	Theonellasterol H	4-methylene-5alpha-poriferast-8(9)-en-3beta,11alpha,14alpha,15alpha-tetrol	4-methylene-24S-ethylcholest-8(9)-en-3beta,11alpha,14alpha,15alpha-tetraol	Stigmasterols and C24-ethyl derivatives [ST0104]	474.371	917.446	548.35	146.022	533.831	256.995
LMST01040188		24-ethyl-5alpha-cholest-25-en-3alpha,12alpha,16alpha-triol		Stigmasterols and C24-ethyl derivatives [ST0104]	446.376	784.43	538.366	146.022	543.483	260.95
LMST01040189	Norselic acid A	3-oxo-24R-hydroxy-poriferast-1,4,6,26-tetraen-18-oic acid		Stigmasterols and C24-ethyl derivatives [ST0104]	452.293	580.304	435.29	146.022	508.2	252.375
LMST01040191	Norselic acid B	3-oxo-24R-hydroxy-5alpha-poriferast-1,26-dien-18-oic acid		Stigmasterols and C24-ethyl derivatives [ST0104]	456.324	584.335	439.321	146.022	507.6	255.962
LMST01040192	Norselic acid D	3-oxo-24R-hydroxy-poriferast-4,26-dien-18-oic acid		Stigmasterols and C24-ethyl derivatives [ST0104]	456.324	584.335	439.321	146.022	509.4	252.482
LMST01040193	geodisterol-O-sulfite	19-nor-24E-ethylidene-cholesta-1,3,5(10)-trien-3,16beta,20S-triol 3-sulfate	(16S,20S,24E)-16,20- dihydroxy-19-norstigmasta-1,3,5(10),24(28)-tetraen-3-yl sulfate	Stigmasterols and C24-ethyl derivatives [ST0104]	506.27	739.303	616.271	146.022	670.202	259.625
LMST01040194		5alpha,8alpha-epidioxy-24E-ethylidene-cholest-6-en-3beta-ol	(24E)-5alpha,8alpha-epidioxy-24-ethyl-cholesta-6,24(28)-dien-3beta-ol	Stigmasterols and C24-ethyl derivatives [ST0104]	442.345	570.356	425.342	146.022	649.2	275.528
LMST01040195	22S-hydroxysitosterol	stigmast-5-en-3beta,22S-diol		Stigmasterols and C24-ethyl derivatives [ST0104]	430.381	663.414	540.382	146.022	668.585	266.276
LMST01040196	22S-hydroxyisofucosterol	24Z-ethylidene-cholest-5-en-3beta,22S-diol		Stigmasterols and C24-ethyl derivatives [ST0104]	428.365	661.398	538.366	146.022	637.727	268.519
LMST01040203	Corbisterol	Stigmasta-5,7,22E-trien-3beta-ol	7-dehydrostigmasterol	Stigmasterols and C24-ethyl derivatives [ST0104]	410.355	538.366	393.352	146.022	894	268.477
LMST01040237	(3beta,5alpha,22E,24S)-Stigmasta-7,22,25-trien-3-ol	14-[(3E)-5-ethyl-6-methylhepta-3,6-dien-2-yl]-2,15-dimethyltetracyclo[8.7.0.0^{2,7}.0^{11,15}]heptadec-9-en-5-ol		Stigmasterols and C24-ethyl derivatives [ST0104]	410.355	538.366	393.352	146.022	831	266.856
LMST01040238	(3beta,5alpha,24R)-Stigmast-8(14)-en-3-ol	14-(5-ethyl-6-methylheptan-2-yl)-2,15-dimethyltetracyclo[8.7.0.0^{2,7}.0^{11,15}]heptadec-10-en-5-ol		Stigmasterols and C24-ethyl derivatives [ST0104]	414.386	542.397	397.384	146.022	921.6	269.227
LMST01040239	(3beta,5alpha,24S)-Stigmasta-7,25-dien-3-ol	14-(5-ethyl-6-methylhept-6-en-2-yl)-2,15-dimethyltetracyclo[8.7.0.0^{2,7}.0^{11,15}]heptadec-9-en-5-ol		Stigmasterols and C24-ethyl derivatives [ST0104]	412.371	540.382	395.368	146.022	844.8	267.312
LMST01040240	(3beta,5alpha,6beta,24R)-Stigmastane-3,5,6-triol	14-(5-ethyl-6-methylheptan-2-yl)-2,15-dimethyltetracyclo[8.7.0.0^{2,7}.0^{11,15}]heptadecane-5,7,8-triol		Stigmasterols and C24-ethyl derivatives [ST0104]	448.392	786.446	540.382	146.022	603.129	266.39
LMST01040242	24-Ethyllophenol	14-(5-ethyl-6-methylheptan-2-yl)-2,6,15-trimethyltetracyclo[8.7.0.0^{2,7}.0^{11,15}]heptadec-9-en-5-ol		Stigmasterols and C24-ethyl derivatives [ST0104]	428.402	556.413	411.399	146.022	993.6	274.962
LMST01040243	3-Hydroxystigmast-5-en-7-one	14-(5-ethyl-6-methylheptan-2-yl)-5-hydroxy-2,15-dimethyltetracyclo[8.7.0.0^{2,7}.0^{11,15}]heptadec-7-en-9-one		Stigmasterols and C24-ethyl derivatives [ST0104]	428.365	556.377	411.363	146.022	785.4	273.471
LMST01040248	alpha-Spinasterol	14-[(3E)-5-ethyl-6-methylhept-3-en-2-yl]-2,15-dimethyltetracyclo[8.7.0.0^{2,7}.0^{11,15}]heptadec-9-en-5-ol		Stigmasterols and C24-ethyl derivatives [ST0104]	412.371	540.382	395.368	146.022	933	269.673
LMST01040250	beta-sitosterol	(8S,9S,10R,13R,14S,17R)-17-[(1R,4R)-4-ethyl-1,5-dimethyl-hexyl]-10,13-dimethyl-2,3,4,7,8,9,11,12,14,15,16,17-dodecahydro-1H-cyclopenta[a]phenanthren-3-ol		Stigmasterols and C24-ethyl derivatives [ST0104]	414.386	542.397	397.383	146.022	942.6	272.165
LMST01040252	Chondrillasterol	(2S,5S,7S,14R,15R)-14-[(2R,3E,5R)-5-ethyl-6-methylhept-3-en-2-yl]-2,15-dimethyltetracyclo[8.7.0.0^{2,7}.0^{11,15}]heptadec-9-en-5-ol		Stigmasterols and C24-ethyl derivatives [ST0104]	412.371	540.382	395.368	146.022	936.6	269.673
LMST01040253	clathsterol disulfonic acid	(2beta,3alpha,15alpha,16beta,24xi)-15-(acetyloxy)-16-hydroxy-2,3-bis(sulfooxy)stigmastane-22,23-diyl dibutanoate		Stigmasterols and C24-ethyl derivatives [ST0104]	838.384	966.395	821.382	146.022	670.2	244.687
LMST01040255	fucosterol	(24E)-stigmasta-5,24(28)-dien-3beta-ol	(24E)-24-n-propylidenecholesterol;(3beta,24E)-stigmasta-5,24(28)-dien-3-ol;(E)-stigmasta-5,24(28)-dien-3beta-ol;24E-ethylidene-cholest-5-en-3beta-ol;fucosterin;trans-24-ethylidenecholesterol	Stigmasterols and C24-ethyl derivatives [ST0104]	412.371	540.382	395.368	146.022	900.6	270.16
LMST01040256	halosterol A	(22R)-22-hydroxystigmast-4-en-3-one	(22R,24R)-24-ethyl-3-oxo-cholest-4-ene-22-ol	Stigmasterols and C24-ethyl derivatives [ST0104]	428.365	556.377	411.363	146.022	745.8	262.03
LMST01040257	halosterol B	(3beta,22R)-stigmasta-4,6-diene-3,22-diol	(22R,24R)-24-ethyl-cholest-4,6-diene-3beta,22-diol	Stigmasterols and C24-ethyl derivatives [ST0104]	428.365	661.398	538.366	146.022	676.724	264.587
LMST01040258	Ikshusterol	14-(5-ethyl-6-methylheptan-2-yl)-2,15-dimethyltetracyclo[8.7.0.0^{2,7}.0^{11,15}]heptadec-7-ene-5,9-diol		Stigmasterols and C24-ethyl derivatives [ST0104]	430.381	663.414	540.382	146.022	718.975	274.191
LMST01040259	isofucostanol	17-[(Z)-4-isopropyl-1-methyl-hex-4-enyl]-10,13-dimethyl-2,3,4,5,6,7,8,9,11,12,14,15,16,17-tetradecahydro-1H-cyclopenta[a]phenanthren-3-ol		Stigmasterols and C24-ethyl derivatives [ST0104]	414.386	542.397	397.383	146.022	948	271.312
LMST01040260	leucisterol	(3beta,22E)-stigmasta-5,22-diene-3,20-diol		Stigmasterols and C24-ethyl derivatives [ST0104]	428.365	661.398	538.366	146.022	610.332	271.101
LMST01040261	Peposterol	14-(5-ethyl-6-methylhept-5-en-2-yl)-2,15-dimethyltetracyclo[8.7.0.0^{2,7}.0^{11,15}]heptadec-9-en-5-ol		Stigmasterols and C24-ethyl derivatives [ST0104]	412.371	540.382	395.368	146.022	886.8	266.262
LMST01050007	29-methylisofucosterol	24Z-propylidene-cholest-5-en-3beta-ol		C24-propyl sterols and derivatives [ST0105]	426.386	554.397	409.384	146.022	942.6	268.553
LMST01050011	Ophirasterol	(22E,24R)-24-(1-Buten-2-yl)-cholesta-5,22-dien-3beta-ol		C24-propyl sterols and derivatives [ST0105]	438.386	566.397	421.384	146.022	889.2	271.902
LMST01050012	24-Ethyl-24-methyl-22E-dehydrocholesterol	24-Ethyl-24-methyl-cholesta-5,22E-dien-3beta-ol		C24-propyl sterols and derivatives [ST0105]	440.402	568.413	423.399	146.022	968.4	273.246
LMST01050013	24-Isopropyl-22E-dehydrocholesterol	24-isopropyl-cholesta-5,22E-dien-3beta-ol		C24-propyl sterols and derivatives [ST0105]	426.386	554.397	409.384	146.022	961.8	275.484
LMST01050014	24-Isopropyl-cholesterol	24-isopropyl-cholest-5-en-3beta-ol		C24-propyl sterols and derivatives [ST0105]	428.402	556.413	411.399	146.022	984.6	275.335
LMST01050015	24-ethyl-24-methyl-cholesterol	24-ethyl-24-methyl-cholest-5-en-3beta-ol		C24-propyl sterols and derivatives [ST0105]	428.402	556.413	411.399	146.022	957.6	273.233
LMST01050016	25-Methyl-24-isopropenyl-22E-dehydrocholesterol	25-Methyl-24-isopropenyl-cholesta-5,22E-dien-3beta-ol		C24-propyl sterols and derivatives [ST0105]	438.386	566.397	421.384	146.022	825.6	265.233
LMST01050017	25-Methyl-24-isopropenyl-cholesterol	25-Methyl-24-isopropenyl-cholest-5-en-3beta-ol		C24-propyl sterols and derivatives [ST0105]	440.402	568.413	423.399	146.022	838.8	265.17
LMST01050018	24-isopropenyl-22E-dehydrocholesterol	24-isopropenyl-cholesta-5,22E-dien-3beta-ol		C24-propyl sterols and derivatives [ST0105]	424.371	552.382	407.368	146.022	853.2	273.248
LMST01050019	24-Isopropenylcholesterol	24-isopropenyl-cholest-5-en-3beta-ol		C24-propyl sterols and derivatives [ST0105]	426.386	554.397	409.384	146.022	861	273.184
LMST01050020		24S,28R-methylene-stigmast-5-en-3beta-ol		C24-propyl sterols and derivatives [ST0105]	426.386	554.397	409.384	146.022	909.6	243.03
LMST01050021	24E-propylidenecholesterol	24E-propylidenecholest-5-en-3beta-ol		C24-propyl sterols and derivatives [ST0105]	426.386	554.397	409.384	146.022	942.6	268.553
LMST01060001	Gorgosterol	gorgost-5-en-3beta-ol		Gorgosterols and derivatives [ST0106]	426.386	554.397	409.384	146.022	855	243.59
LMST01060002		gorgostan-3beta-ol		Gorgosterols and derivatives [ST0106]	428.402	556.413	411.399	146.022	885	243.884
LMST01060004		4alpha-Methyl-23-methylene-cholest-5-en-3beta-ol		Gorgosterols and derivatives [ST0106]	412.371	540.382	395.368	146.022	836.4	275.509
LMST01060005		23-Methylcholesta-5,22E-dien-3beta-ol		Gorgosterols and derivatives [ST0106]	398.355	526.366	381.352	146.022	867	271.084
LMST01060007	23-demethylgorgosterol	23-demethylgorgost-5-en-3beta-ol		Gorgosterols and derivatives [ST0106]	412.371	540.382	395.368	146.022	857.4	243.191
LMST01060008	A-norgorgostanol	3beta-hydroxymethyl-A-nor-5alpha-gorgostane		Gorgosterols and derivatives [ST0106]	428.402	556.413	411.399	146.022	739.8	243.938
LMST01060009	22S,23S-methylenecholesterol	22S,23S-methylenecholest-5-en-3beta-ol		Gorgosterols and derivatives [ST0106]	398.355	526.366	381.352	146.022	835.2	243.202
LMST01060010	(22R,23R)-methylenecholesterol	(22R,23R)-methylene-cholest-5-en-3beta-ol		Gorgosterols and derivatives [ST0106]	398.355	526.366	381.352	146.022	835.2	243.202
LMST01060011		7beta-acetoxy-gorgostan-3beta,5alpha,6beta-triol		Gorgosterols and derivatives [ST0106]	518.397	856.451	610.387	146.022	626.863	244.731
LMST01060012	Stoloniferone D	11alpha-hydroxy-5beta,6beta-epoxy-23-demethylgorgost-2-en-1-one		Gorgosterols and derivatives [ST0106]	440.329	568.34	423.326	146.022	667.2	244.643
LMST01060013		23-demethyl-4alpha-methyl-5alpha-gorgostan-3beta-ol		Gorgosterols and derivatives [ST0106]	428.402	556.413	411.399	146.022	924.6	243.949
LMST01060014	Stoloniferone J	5alpha,6beta,11alpha-trihydroxy-23-demethyl-gorgost-2-en-1-one		Gorgosterols and derivatives [ST0106]	458.34	796.394	550.33	146.022	643.814	244.684
LMST01060015	Stoloniferone M	3beta,11alpha-dihydroxy-5beta,6beta-epoxy-23-demethyl-gorgostan-1-one		Gorgosterols and derivatives [ST0106]	458.34	691.372	568.34	146.022	631.554	244.734
LMST01060016	Stoloniferone Q	6beta,11alpha-dihydroxy-23-demethyl-gorgosta-2,4-dien-1-one		Gorgosterols and derivatives [ST0106]	440.329	673.362	550.33	146.022	658.283	244.647
LMST01080001	Porrigenin A	(25R)-5alpha-spirostan-2beta,3beta,6beta-triol		Spirostanols and derivatives [ST0108]	448.319	786.373	540.309	146.022	560.237	254.471
LMST01080002	(25R)-5beta-spirostan-1beta,3alpha-diol	(25R)-5beta-spirostan-1beta,3alpha-diol		Spirostanols and derivatives [ST0108]	432.324	665.357	542.325	146.022	541.259	261.892
LMST01080004	Digitogenin	(25R)-5alpha-spirostan-2alpha,3beta,15beta-triol	Digitogenin	Spirostanols and derivatives [ST0108]	448.319	786.373	540.309	146.022	593.775	250.898
LMST01080005	(25R)-5beta-spirostan-3beta-ol	(25R)-5beta-spirostan-3beta-ol	Smilagenin	Spirostanols and derivatives [ST0108]	416.329	544.34	399.326	146.022	585.6	266.95
LMST01080007	Sarsasapogenenin	(25S)-5beta-spirostan-3beta-ol	Parigenin; Sarsasapogenin	Spirostanols and derivatives [ST0108]	416.329	544.34	399.326	146.022	563.4	266.95
LMST01080010	Gitogenin	(25R)-5alpha-spirostan-2alpha,3beta-diol		Spirostanols and derivatives [ST0108]	432.324	665.357	542.325	146.022	539.256	263.216
LMST01080011	Yuccagenin	(25R)-spirost-5-en-2alpha,3beta-diol		Spirostanols and derivatives [ST0108]	430.308	663.341	540.309	146.022	530.864	266.406
LMST01080012	Karatavigenin B	(25R)-2-O-benzoyl-spirostan-2alpha,3beta,5alpha,6beta-tetrol	(25R)-2alpha-benzoyloxy-spirostan-3beta,5alpha,6beta-triol	Spirostanols and derivatives [ST0108]	568.34	906.394	660.33	146.022	652.711	244.688
LMST01080013	Alliogenin	(25R)-spirostan-2alpha,3beta,5alpha,6beta-tetrol		Spirostanols and derivatives [ST0108]	464.314	907.389	538.293	146.022	596.189	249.918
LMST01080014	Hecogenin	(25R)-12-oxo-spirostan-3beta-ol	(25R)-3beta-hydroxy-5alpha-spirostan-12-one	Spirostanols and derivatives [ST0108]	430.308	558.319	413.306	146.022	586.8	253.945
LMST01080015	Agigenin	(25R)-5alpha-spirostan-2alpha,3beta,6beta-triol		Spirostanols and derivatives [ST0108]	448.319	786.373	540.309	146.022	573.789	254.471
LMST01080016	Digalogenin	(25R)-5alpha-spirostan-3beta,15beta-diol		Spirostanols and derivatives [ST0108]	432.324	665.357	542.325	146.022	579.639	252.735
LMST01080017	Rockogenin	(25R)-5alpha-spirostan-3beta,12beta-diol		Spirostanols and derivatives [ST0108]	432.324	665.357	542.325	146.022	551.381	256.331
LMST01080018	beta-Chlorogenin	(25R)-5alpha-spirostan-3beta,6beta-diol		Spirostanols and derivatives [ST0108]	432.324	665.357	542.325	146.022	543.981	257.903
LMST01080019	Neotigogenin	(25S)-5alpha-spirostan-3beta-ol		Spirostanols and derivatives [ST0108]	416.329	544.34	399.326	146.022	563.4	266.95
LMST01080020	Neochlorogenin	(25S)-5alpha-spirostan-3beta,6alpha-diol		Spirostanols and derivatives [ST0108]	432.324	665.357	542.325	146.022	543.981	257.903
LMST01080021	Paniculogenin	(25S)-5alpha-spirostan-3beta,6alpha,23S-triol		Spirostanols and derivatives [ST0108]	448.319	681.351	558.319	146.022	614.518	249.293
LMST01080022	Neoagigenin	(25S)-5alpha-spirostan-2alpha,3beta,6beta-triol		Spirostanols and derivatives [ST0108]	448.319	786.373	540.309	146.022	560.237	254.471
LMST01080023	Neoallilogenin	(25S)-5alpha-spirostan-2alpha,3beta,5alpha,6beta-tetrol		Spirostanols and derivatives [ST0108]	464.314	907.389	538.293	146.022	596.189	249.918
LMST01080024	Solagenin	(25S)-3-oxo-5alpha-spirostan-6alpha-ol	(25S)-6alpha-hydroxy-5alpha-spirostan-3-one	Spirostanols and derivatives [ST0108]	430.308	558.319	413.306	146.022	573	255.928
LMST01080025	Sisalagenin	(25S)-12-oxo-5alpha-spirostan-3beta-ol	(25S)-3beta-hydroxy-5alpha-spirostan-12-one	Spirostanols and derivatives [ST0108]	430.308	558.319	413.306	146.022	586.8	253.945
LMST01080026	Yonogenin	(25R)-5beta-spirostan-2beta,3alpha-diol		Spirostanols and derivatives [ST0108]	432.324	665.357	542.325	146.022	539.256	263.216
LMST01080027	Tokorogenin	(25R)-5beta-spirostan-1beta,2beta,3alpha-triol		Spirostanols and derivatives [ST0108]	448.319	786.373	540.309	146.022	540.341	260.049
LMST01080028	Epimetagenin	(25R)-5beta-spirostan-2beta,3alpha,11alpha-triol		Spirostanols and derivatives [ST0108]	448.319	786.373	540.309	146.022	555.84	256.896
LMST01080029	Metagenin	(25R)-5beta-spirostan-2beta,3beta,11alpha-triol		Spirostanols and derivatives [ST0108]	448.319	786.373	540.309	146.022	555.84	256.896
LMST01080030	Protometagenin	(25R)-spirost-4-en-2beta,3beta,11alpha-triol		Spirostanols and derivatives [ST0108]	446.303	784.357	538.293	146.022	560.334	257.102
LMST01080031	Nogiragenin	(25R)-5beta-spirostan-3beta,11alpha-diol		Spirostanols and derivatives [ST0108]	432.324	665.357	542.325	146.022	534.013	261.082
LMST01080032	Isorhodeasapogenin	(25R)-5beta-spirostan-1beta,3beta-diol		Spirostanols and derivatives [ST0108]	432.324	665.357	542.325	146.022	541.259	261.892
LMST01080033	Rhodeasapagenin	(25S)-5beta-spirostan-1beta,3beta-diol		Spirostanols and derivatives [ST0108]	432.324	665.357	542.325	146.022	541.259	261.892
LMST01080034	Convallagenin A	(25S)-spirostan-1beta,3beta,5beta-triol		Spirostanols and derivatives [ST0108]	448.319	786.373	540.309	146.022	622.963	249.389
LMST01080035	Convallagenin B	(25S)-spirostan-1beta,3beta,4beta,5beta-tetrol		Spirostanols and derivatives [ST0108]	464.314	907.389	538.293	146.022	602.924	256.041
LMST01080036	Neotokorogenin	(25S)-spirostan-1beta,2beta,3alpha-triol		Spirostanols and derivatives [ST0108]	448.319	786.373	540.309	146.022	540.341	260.049
LMST01080037	Diosgenin	(25R)-spirost-5-en-3beta-diol		Spirostanols and derivatives [ST0108]	414.313	542.325	397.311	146.022	554.4	269.252
LMST01080038	Ruscogenin	(25R)-spirost-5-en-1beta,3beta-diol		Spirostanols and derivatives [ST0108]	430.308	663.341	540.309	146.022	549.573	262.397
LMST01080039	Karatavegenin C	(25R)-spirost-5-en-2alpha,3beta,24S-triol		Spirostanols and derivatives [ST0108]	446.303	784.357	538.293	146.022	629.983	245.325
LMST01080040	Kammogenin	(25R)-12-oxo-spirost-5-en-2alpha,3beta-diol	(25R)-2alpha,3beta-dihydroxy-spirost-5-en-12-one	Spirostanols and derivatives [ST0108]	444.288	677.32	554.288	146.022	549.547	255.687
LMST01080041	Pennogenin	(25R)-spirost-5-en-3beta,17alpha-diol		Spirostanols and derivatives [ST0108]	430.308	663.341	540.309	146.022	577.677	253.211
LMST01080042	Prazerigenin A	(25R)-spirost-5-en-3beta,14alpha-diol		Spirostanols and derivatives [ST0108]	430.308	663.341	540.309	146.022	573.1	255.305
LMST01080043	Epidiosgenin	(25R)-spirost-5-en-3alpha-ol		Spirostanols and derivatives [ST0108]	414.313	542.325	397.311	146.022	554.4	269.252
LMST01080044	Epiruscogenin	(25R)-spirost-5-en-1beta,3alpha-diol		Spirostanols and derivatives [ST0108]	430.308	663.341	540.309	146.022	571.207	262.397
LMST01080045	Yamogenin	(25S)-spirost-5-en-3beta-ol		Spirostanols and derivatives [ST0108]	414.313	542.325	397.311	146.022	577.8	269.252
LMST01080046	Hispigenin	(22R,25S)-5alpha-spirostan-3beta,6beta,23S-triol		Spirostanols and derivatives [ST0108]	448.319	786.373	540.309	146.022	614.518	249.394
LMST01080047	Trillenogenin	(25S)-15-oxo-18-nor-spirost-5,13-dien-1beta,3beta,21,23S,24R-pentol	(23S,24R,25S)-1beta,3beta,21,23,24-Pentahydroxy-18-norspirosta-5,13-dien-15-one	Spirostanols and derivatives [ST0108]	476.241	1024.34	532.21	146.022	648.535	244.873
LMST01080048	delta5-Convallamarogenin	Spirosta-5,25(27)-dien-1beta,3beta-diol		Spirostanols and derivatives [ST0108]	428.293	661.325	538.293	146.022	575.606	258.614
LMST01080049	Convallamarogenin	5alpha-spirost-25(27)-en-1beta,3beta-diol		Spirostanols and derivatives [ST0108]	430.308	663.341	540.309	146.022	574.777	262.053
LMST01080050	Episceptrumgenin	Spirosta-5,25(27)-dien-3alpha-ol		Spirostanols and derivatives [ST0108]	412.298	540.309	395.295	146.022	565.2	267.123
LMST01080051	Solaspigenin	(25R)-5alpha-spirostan-3beta,6alpha,23R-triol		Spirostanols and derivatives [ST0108]	448.319	786.373	540.309	146.022	614.518	249.394
LMST01080052	Neosolaspigenin	(25S)-5alpha-spirostan-3beta,6alpha,23R-triol		Spirostanols and derivatives [ST0108]	448.319	786.373	540.309	146.022	614.518	249.394
LMST01080063	Isonarthogenin	(25R)-spirost-5-en-3beta,27-diol		Spirostanols and derivatives [ST0108]	446.34	679.372	556.34	146.022	534.43	244.705
LMST01080072	Agavegenin A	(25R)-alpha-spirostan-3beta,6alpha,11alpha,23S-tetrol		Spirostanols and derivatives [ST0108]	480.345	923.421	554.325	146.022	594.456	244.752
LMST01080073	Hongguanggenin	(25R)-5alpha-spirostan-3beta,6alpha,23S-triol		Spirostanols and derivatives [ST0108]	464.35	802.404	556.34	146.022	591.268	244.701
LMST01080086	Chlorogenin	(25R)-5alpha-spirostan-3beta,6alpha-diol		Spirostanols and derivatives [ST0108]	448.355	681.388	558.356	146.022	524.447	244.555
LMST01080093	9(11)-dehydroxyhecogenin	(25R)-12-oxo-5alpha-spirost-9(11)en-3beta-ol	(25R)-3beta-hydroxy-5alpha-spirost-9(11)en-12-one	Spirostanols and derivatives [ST0108]	444.324	572.335	427.321	146.022	590.4	244.59
LMST01090001	Nuatigenin	22S,25S-furospirost-5-en-3beta,26-diol		Furospirostanols and derivatives [ST0109]	430.308	663.341	540.309	146.022	638.708	253.738
LMST01090005	Hippuristanacetal	3alpha-acetoxy-11beta-hydroxy-24S-methyl-5alpha-furospirostane 18,20R-lactone		Furospirostanols and derivatives [ST0109]	516.309	644.32	499.306	146.022	670.2	244.687
LMST01100001	24-methylene-cycloartanol	24-methylene-9beta,19-cyclo-lanostan-3beta-ol		Cycloartanols and derivatives [ST0110]	440.402	568.413	423.399	146.022	750	267.302
LMST01100002	cycloartanol	9beta,19-cyclo-lanostan-3beta-ol		Cycloartanols and derivatives [ST0110]	428.402	556.413	411.399	146.022	771	266.919
LMST01100004		14-Nor-24-Methyl-9beta,19-cyclo-lanostan-3beta-ol		Cycloartanols and derivatives [ST0110]	428.402	556.413	411.399	146.022	782.4	277.973
LMST01100005	cimigenol	16beta,23R:16alpha,24S-diepoxy-9beta,19-cyclolanostane-3beta,15alpha,25-triol		Cycloartanols and derivatives [ST0110]	488.35	826.404	580.34	146.022	666.699	244.862
LMST01100007	cimicifoetiside B	3beta-(2-O-acetyl-alpha-L-arabinopyranosyloxy)-15alpha-hydroxy-16beta,23R:16alpha,24S-diepoxy-9beta,19-cyclolanostan-25-yl acetate	(23R,24S)-25-acetoxy-15alpha-hydroxy-16beta,23:16alpha,24-diepoxy-9beta,19-cyclolanostan-3beta-yl 2-O-acetyl-alpha-L-arabinopyranoside; 25-O-acetylcimigenol 3-O-(2-O-acetyl-alpha-L-arabinopyranoside)	Cycloartanols and derivatives [ST0110]	704.414	832.425	687.411	146.022	670.2	244.687
LMST01100008	cycloartenol	9beta,19-cyclolanost-24-en-3beta-ol	9beta,19-Cyclo-24-lanosten-3beta-ol; Cycloartenol; cycloartenol	Cycloartanols and derivatives [ST0110]	426.386	554.397	409.384	146.022	758.4	271.133
LMST01100010	(24R)-24-methylcycloart-25-en-3beta-ol	(24R)-24-methyl-9beta,19-cyclolanost-25-en-3beta-ol	(24R)-24-Methylcycloarta-8,25-dien-3-beta-ol;(24R)-24-methylcycloart-25-en-3beta-ol;(3beta,9beta,24R)-24-methyl-9,19-cyclolanost-25-en-3-ol	Cycloartanols and derivatives [ST0110]	440.402	568.413	423.399	146.022	747	267.3
LMST01100011	cycloeucalenol	4alpha,14-dimethyl-9beta,19-cyclo-5alpha-ergost-24(28)-en-3beta-ol	3beta,4alpha,5alpha-4,14-dimethyl-9,19-cycloergost-24(28)-en-3-ol; Cycloeucalenol; cycloeucalenol; cycloleucalenol	Cycloartanols and derivatives [ST0110]	426.386	554.397	409.384	146.022	746.4	280.426
LMST01100012		(25R)-12alpha-hydroxy-24R,26R-dimethyl-26,27-cyclo-cholest-4-en-3,6-dione		Cycloartanols and derivatives [ST0110]	456.324	689.357	566.325	146.022	581.209	244.625
LMST01110001	Calysterol	23,28-cyclostigmasta-5,23(24)-dien-3beta-ol		Calysterols and cyclopropyl sidechain derivatives [ST0111]	410.355	538.366	393.352	146.022	782.4	243.074
LMST01110004	(23R)-isocalysterol	23R,28-cyclostigmasta-5,24(28)-dien-3beta-ol		Calysterols and cyclopropyl sidechain derivatives [ST0111]	410.355	538.366	393.352	146.022	784.8	243.073
LMST01110005	(24S)-isocalysterol	(24S)-23,28-cyclostigmasta-5,23(28)-dien-3beta-ol		Calysterols and cyclopropyl sidechain derivatives [ST0111]	410.355	538.366	393.352	146.022	783.6	243.072
LMST01110006	Petrosterol	(25R)-24R,26R-dimethyl-26,27-cyclo-cholest-5-en-3beta-ol	(24R,25R,26R)-24,26-dimethyl-26,27-cyclo-cholest-5-en-3beta-ol	Calysterols and cyclopropyl sidechain derivatives [ST0111]	412.371	540.382	395.368	146.022	894.6	242.905
LMST01110008	24,26-cyclocholesterol	(25S)-24S,26-cyclocholest-5-en-3beta-ol		Calysterols and cyclopropyl sidechain derivatives [ST0111]	384.339	512.35	367.337	146.022	822	243.04
LMST01110009	Hebesterol	(25S)-23R-ethyl-24S,26-cyclo-cholest-5-en-3beta-ol	(23R,24S,25S)-23-ethyl-24,26-cyclo-cholest-5-en-3beta-ol	Calysterols and cyclopropyl sidechain derivatives [ST0111]	412.371	540.382	395.368	146.022	903	243.299
LMST01110010	Petrostanol	(25R)-24R,26R-dimethyl-26,27-cyclo-5alpha-cholestan-3beta-ol		Calysterols and cyclopropyl sidechain derivatives [ST0111]	414.386	542.397	397.384	146.022	937.8	243.342
LMST01110011	23,24-dihydro-5alpha-calystanol	(24S)-23S,28R-cyclostigmastan-3beta-ol		Calysterols and cyclopropyl sidechain derivatives [ST0111]	414.386	542.397	397.384	146.022	841.8	243.516
LMST01110012	23,24-dihydro-calysterol	(24S)-23S,28R-cyclostigmast-5-en-3beta-ol		Calysterols and cyclopropyl sidechain derivatives [ST0111]	412.371	540.382	395.368	146.022	816	243.109
LMST01110013	Nicasterol	(24S)-23S,25-cyclostigmast-5-en-3beta-ol		Calysterols and cyclopropyl sidechain derivatives [ST0111]	412.371	540.382	395.368	146.022	800.4	243.121
LMST01110014	Glaucasterol	(25S)-24S,26-cyclo-cholest-5-en-3beta-ol	22-dehydro-24,26-cyclocholesterol	Calysterols and cyclopropyl sidechain derivatives [ST0111]	382.324	510.335	365.321	146.022	802.2	243.047
LMST01110015		(25S)-24S,26-cyclo-5alpha-cholestan-3beta-ol	22-dehydro-24,26-cyclocholestanol	Calysterols and cyclopropyl sidechain derivatives [ST0111]	384.339	512.35	367.337	146.022	849.6	243.434
LMST01110016	Aragusteroketal	(25R)-3,3-dimethoxy-24R,26R-dimethyl-26,27-cyclo-5alpha-cholestan-12beta,20S-diol		Calysterols and cyclopropyl sidechain derivatives [ST0111]	490.402	723.435	600.403	146.022	547.107	244.501
LMST01110017		(25R)-5alpha,6alpha-epoxy-24R,26R-dimethyl-26,27-cyclo-cholestan-3beta-ol		Calysterols and cyclopropyl sidechain derivatives [ST0111]	428.365	556.377	411.363	146.022	695.4	244.377
LMST01110018		(25R)-5alpha,8alpha-epidioxy-24R,26-cyclo-cholest-6,22E-dien-3beta-ol		Calysterols and cyclopropyl sidechain derivatives [ST0111]	412.298	540.309	395.295	146.022	637.2	244.698
LMST01120001	Digitoxigenin	3-beta,14beta-dihydroxy-5-beta-card-20(22)-enolide		Cardanolides and derivatives [ST0112]	374.246	607.278	484.246	146.022	478.781	244.239
LMST01120002	diginatigenin	3beta,12beta,14,16beta-tetrahydroxy-5beta-card-20(22)-enolide		Cardanolides and derivatives [ST0112]	406.236	849.311	480.215	146.022	535.32	244.787
LMST01120003	gitoxigenin	3beta,14,16beta-trihydroxy-5beta-card-20(22)-enolide	16beta-Hydroxydigitoxigenin	Cardanolides and derivatives [ST0112]	390.241	728.295	482.231	146.022	500.241	244.53
LMST01120004	cannogenin	3beta,14-dihydroxy-19-oxo-5beta-card-20(22)-enolide		Cardanolides and derivatives [ST0112]	388.225	621.258	498.226	146.022	559.066	244.497
LMST01120005	strophanthidin	3beta,5,14-trihydroxy-19-oxo-5beta-card-20(22)-enolide	5beta-Hydroxy-19-oxodigitoxigenin; Convallatoxigenin; Corchorgenin; Corchorin; Corchoside A aglycon; Corchsularin; Erysimupicrone; Strophanthidin K; Strophanthidine	Cardanolides and derivatives [ST0112]	404.22	742.274	496.21	146.022	625.592	244.684
LMST01120006	bipindogenin	3beta,5,11alpha,14-tetrahydroxy-5beta-card-20(22)-enolide		Cardanolides and derivatives [ST0112]	406.236	849.311	480.215	146.022	540.778	244.776
LMST01120007	antiogenin	3beta,5,12beta,14-tetrahydroxy-5beta-card-20(22)-enolide		Cardanolides and derivatives [ST0112]	406.236	849.311	480.215	146.022	614.044	244.696
LMST01120008	Digoxigenin	3beta,12beta,14-trihydroxy-5beta-card-20(22)-enolide		Cardanolides and derivatives [ST0112]	390.241	728.295	482.231	146.022	537.095	244.678
LMST01120009	adonitoxigenin	3beta,14,16beta-trihydroxy-19-oxo-5beta-card-20(22)-enolide	Glaucorigenin	Cardanolides and derivatives [ST0112]	404.22	742.274	496.21	146.022	571.669	244.691
LMST01120024	sarmentogenin	3beta,11alpha,14-trihydroxy-5beta-card-20(22)-enolide	11-alpha-Hydroxydigitoxigenin	Cardanolides and derivatives [ST0112]	388.261	726.315	480.251	146.022	470.621	244.444
LMST01130001	Bufalin	3beta,14beta-dihydroxy-5beta-bufa-20,22-dienolide		Bufanolides and derivatives [ST0113]	386.246	619.278	496.246	146.022	484.88	244.269
LMST01130002	Scillirosidin	6beta-acetoxy-3beta,8beta,14beta-trihydroxybufa-4,20,22-trienolide		Bufanolides and derivatives [ST0113]	442.236	780.29	534.226	146.022	539.193	244.756
LMST01130003	Scillarenin	3beta,14-dihydroxybufa-4,20,22-trienolide	Cardiogenin; Scillarenin A; beta-Scillarenin	Bufanolides and derivatives [ST0113]	384.23	617.263	494.231	146.022	473.621	244.207
LMST01130004	hellebrigenin	3beta,5,14-trihydroxy-19-oxo-5beta-bufa-20,22-dienolide	Bufotalidin; Gellebrigenin	Bufanolides and derivatives [ST0113]	416.22	754.274	508.21	146.022	634.828	244.692
LMST01140001	Brassinolide	2alpha,3alpha,22R,23R-tetrahydroxy-6,7-seco-5-campestano-6,7-lactone		Brassinolides and derivatives [ST0114]	480.345	923.421	554.325	146.022	572.606	247.079
LMST01140002	24-epi-brassinolide	(22R,23R)-2alpha,3alpha,22,23-tetrahydroxy-7a-homo-7-oxa-5alpha-ergostan-6-one	24-epi-Brassinolide	Brassinolides and derivatives [ST0114]	480.345	923.421	554.325	146.022	572.606	247.079
LMST01140003	7-oxotyphasterol	3alpha,22R,23R-trihydroxy-6,7-seco-5alpha-campestano-6,7-lactone		Brassinolides and derivatives [ST0114]	464.35	802.404	556.34	146.022	531.452	248.01
LMST01150001	Demissidine	solanidan-3beta-ol		Solanidines and alkaloid derivatives [ST0115]	399.35	527.361	382.347	146.022	699.6	263.671
LMST01150002	soladulcidine	(22R,25R)-spirosolan-3beta-ol		Solanidines and alkaloid derivatives [ST0115]	415.345	543.356	398.342	146.022	577.8	266.931
LMST01150003	tomatidine	(22S,25S)-spirosolan-3beta-ol		Solanidines and alkaloid derivatives [ST0115]	415.345	543.356	398.342	146.022	577.8	266.931
LMST01150004	Solasodine	(22R,25R)-spirosol-5-en-3beta-ol		Solanidines and alkaloid derivatives [ST0115]	413.329	541.341	396.327	146.022	586.2	269.304
LMST01150005	tomatidinol	(22S,25S)-spirosol-5-en-3beta-ol		Solanidines and alkaloid derivatives [ST0115]	413.329	541.341	396.327	146.022	586.2	269.304
LMST01150006	Verazine	(20S,25S)-22,26-iminocholesta-5,22(N)-dien-3beta-ol		Solanidines and alkaloid derivatives [ST0115]	397.334	525.346	380.332	146.022	656.4	243.727
LMST01150007	Solanidine	solanid-5-en-3beta-ol		Solanidines and alkaloid derivatives [ST0115]	397.334	525.346	380.332	146.022	680.4	264.753
LMST01150008	Etioline	(25S)-22,26-iminocholesta-5,22(N)-dien-3beta,16beta-diol		Solanidines and alkaloid derivatives [ST0115]	413.329	646.362	523.33	146.022	493.039	244.004
LMST01150009	Leptinidine	solanid-5-en-3beta,23S-diol		Solanidines and alkaloid derivatives [ST0115]	413.329	646.362	523.33	146.022	628.142	261.866
LMST01150010	Teinemine	(22S,25S)-22,26-epiminocholest-5-en-3beta,16alpha-diol		Solanidines and alkaloid derivatives [ST0115]	415.345	648.378	525.346	146.022	457.802	244.019
LMST01150011	25-iso-etioline	(25R)-22,26-iminocholesta-5,22(N)-dien-3beta,16beta-diol		Solanidines and alkaloid derivatives [ST0115]	413.329	646.362	523.33	146.022	493.039	244.004
LMST01150012	22-iso-teinemine	(22R,25S)-22,26-epiminocholest-5-en-3beta,16alpha-diol		Solanidines and alkaloid derivatives [ST0115]	415.345	648.378	525.346	146.022	457.802	244.019
LMST01160001	15beta-Hydroxynicandrin B	1-oxo-5alpha,12alpha,15beta-trihydroxy-6alpha,7alpha-epoxy-witha-2,24-dienolide		Withanolides and derivatives [ST0116]	486.262	824.316	578.252	146.022	622.437	244.692
LMST01160010	4beta-Hydroxywithanolide E	15-[1-(4,5-dimethyl-6-oxo-3,6-dihydro-2H-pyran-2-yl)-1-hydroxyethyl]-6,12,15-trihydroxy-2,16-dimethyl-8-oxapentacyclo[9.7.0.0^{2,7}.0^{7,9}.0^{12,16}]octadec-4-en-3-one		Withanolides and derivatives [ST0116]	502.257	945.332	576.236	146.022	650.261	244.698
LMST01160011	Ixocarpalactone A	15-[1-(3,4-dimethyl-5-oxooxolan-2-yl)-1,2-dihydroxypropan-2-yl]-6,14-dihydroxy-2,16-dimethyl-8-oxapentacyclo[9.7.0.0^{2,7}.0^{7,9}.0^{12,16}]octadec-4-en-3-one		Withanolides and derivatives [ST0116]	504.272	947.348	578.252	146.022	646.1	244.73
LMST01160012	Physalolactone	6-(1-{8-chloro-6,7,11,14-tetrahydroxy-2,15-dimethyl-3-oxotetracyclo[8.7.0.0^{2,7}.0^{11,15}]heptadec-4-en-14-yl}-1-hydroxyethyl)-3,4-dimethyl-5,6-dihydro-2H-pyran-2-one		Withanolides and derivatives [ST0116]	538.233	1086.33	594.202	146.022	670.202	244.693
LMST01160013	Physalolactone B	14-[1-(4,5-dimethyl-6-oxo-3,6-dihydro-2H-pyran-2-yl)-1-hydroxyethyl]-5-hydroxy-2,15-dimethyltetracyclo[8.7.0.0^{2,7}.0^{11,15}]heptadec-7-en-3-yl acetate		Withanolides and derivatives [ST0116]	500.314	733.346	610.314	146.022	548.911	244.701
LMST01160014	Physalolactone C	6-(1-{8-chloro-6,7,14-trihydroxy-2,15-dimethyl-3-oxotetracyclo[8.7.0.0^{2,7}.0^{11,15}]heptadeca-4,11-dien-14-yl}-1-hydroxyethyl)-3,4-dimethyl-5,6-dihydro-2H-pyran-2-one		Withanolides and derivatives [ST0116]	520.223	963.298	594.202	146.022	670.202	244.696
LMST01160015	Physapubenolide	15-[1-(4,5-dimethyl-6-oxo-3,6-dihydro-2H-pyran-2-yl)ethyl]-6,12-dihydroxy-2,16-dimethyl-3-oxo-8-oxapentacyclo[9.7.0.0^{2,7}.0^{7,9}.0^{12,16}]octadec-4-en-13-yl acetate		Withanolides and derivatives [ST0116]	528.272	761.305	638.273	146.022	660.602	244.687
LMST01160017	Withaferin A	2,3,3-trimethyl-2H-benzo[g]benzofuran-4,5-dione	Withaferine A; NSC101088; NSC 273757; WITHAFERIN DERIV JPR, IOWA U. COMPOUND; NSC-101088	Withanolides and derivatives [ST0116]	470.267	703.299	580.268	146.022	571.174	244.725
LMST01160018	Withanolide	(1S,2R,6S,9R,11S,12S,15S,16S)-15-[(1R)-1-[(2R)-4,5-dimethyl-6-oxo-3,6-dihydro-2H-pyran-2-yl]-1-hydroxyethyl]-6-hydroxy-2,16-dimethyl-8-oxapentacyclo[9.7.0.0^{2,7}.0^{7,9}.0^{12,16}]octadec-4-en-3-one		Withanolides and derivatives [ST0116]	470.267	703.299	580.268	146.022	624.109	244.686
LMST01160019	Withanolide A	15-[1-(4,5-dimethyl-6-oxo-3,6-dihydro-2H-pyran-2-yl)-1-hydroxyethyl]-5-hydroxy-10,14-dimethyl-3-oxapentacyclo[9.7.0.0^{2,4}.0^{5,10}.0^{14,18}]octadec-7-en-9-one		Withanolides and derivatives [ST0116]	470.267	703.299	580.268	146.022	619.41	244.688
LMST01160020	Withanolide D	(3aS,5aR,9bR)-5a,9-dimethyl-3-methylene-4,5,6,7,8,9b-hexahydro-3aH-benzo[g]benzofuran-2-one	withanolide; AC1L4PUZ; CHEBI:10041	Withanolides and derivatives [ST0116]	470.267	703.299	580.268	146.022	623.694	244.686
LMST02010001	Beta-estradiol	estra-1,3,5(10)-triene-3,17beta-diol	Beta-estradiol; 17beta-Estradiol; 17b-Oestradiol; 3,17b-Dihydroxyestra-1,3,5(10)-triene	C18 steroids (estrogens) and derivatives [ST0201]	272.178	505.21	382.178	146.022	381.79	253.367
LMST02010003		estra-1,3,5(10)-triene-3,16,17-triol		C18 steroids (estrogens) and derivatives [ST0201]	288.173	626.227	380.163	146.022	319.604	264.091
LMST02010006		estra-1,3.5(10)-triene-3,16beta,17beta-triol		C18 steroids (estrogens) and derivatives [ST0201]	288.173	626.227	380.163	146.022	319.604	264.091
LMST02010007		3-hydroxy-estra-1,3,5(10),6,8-pentaen-17-one		C18 steroids (estrogens) and derivatives [ST0201]	266.131	394.142	249.128	146.022	338.4	229.407
LMST02010012		estra-5,7,9-triene-3beta,17beta-diol		C18 steroids (estrogens) and derivatives [ST0201]	272.178	505.21	382.178	146.022	311.468	252.67
LMST02010013		8alpha-estra-1,3,5(10)-trien-3,17beta-diol		C18 steroids (estrogens) and derivatives [ST0201]	272.178	505.21	382.178	146.022	433.3	253.367
LMST02010017		estra-5,7,9-triene-3alpha,17alpha-diol		C18 steroids (estrogens) and derivatives [ST0201]	272.178	505.21	382.178	146.022	353.628	252.67
LMST02010018		1,3,5(10)-estratrien-17-one-3,7,8-triol		C18 steroids (estrogens) and derivatives [ST0201]	300.173	533.205	410.173	146.022	281.295	249.169
LMST02010019		estrane-3alpha,17alpha-diol		C18 steroids (estrogens) and derivatives [ST0201]	278.225	511.257	388.225	146.022	368.332	229.778
LMST02010020		3beta-hydroxy-estra-5,7,9-trien-17-one		C18 steroids (estrogens) and derivatives [ST0201]	270.162	398.173	253.159	146.022	327	224.89
LMST02010021		8alpha-3beta-hydroxy-estra-1,3,5(10)-trien-17-one		C18 steroids (estrogens) and derivatives [ST0201]	270.162	398.173	253.159	146.022	353.4	225.935
LMST02010024		estra-1,3,5(10),7-tetraene-3,17alpha-diol		C18 steroids (estrogens) and derivatives [ST0201]	270.162	503.195	380.163	146.022	360.32	258.587
LMST02010026		3-hydroxy-estra-1,3,5(10),7tetraen-17-one		C18 steroids (estrogens) and derivatives [ST0201]	268.146	396.158	251.144	146.022	340.2	228.414
LMST02010031	6beta-Hydroxyestradiol-17beta	estra-1,3,5(10)-triene-3,6beta,17beta-triol		C18 steroids (estrogens) and derivatives [ST0201]	288.173	626.227	380.163	146.022	353.257	251.113
LMST02010037	Quinestrol	3-o-cyclopentyl-17alpha-ethinyl-estra-1,3,5(10)-triene-3,17beta-diol		C18 steroids (estrogens) and derivatives [ST0201]	364.24	492.251	347.238	146.022	600.6	244.561
LMST02010038	Estramustine	estra-1,3,5(10)-triene-3,17beta-diol, 3-[bis(2-chloroethyl)carbamate]		C18 steroids (estrogens) and derivatives [ST0201]	439.168	567.179	422.165	146.022	670.2	244.512
LMST02010039	Estradiol valerate	17-pentanoyl-estra-1,3,5(10)-triene-3,17beta-diol		C18 steroids (estrogens) and derivatives [ST0201]	356.235	484.246	339.232	146.022	425.4	231.286
LMST02010042	19-norandrosterone	3alpha-hydroxy-5alpha-estran-17-one	19-Noreoiandrosterone; 19-Noretiocholanolone	C18 steroids (estrogens) and derivatives [ST0201]	276.209	404.22	259.206	146.022	420	229.151
LMST02010044	nandrolone	17beta-hydroxyestr-4-en-3-one	(17beta)-17-hydroxyestr-4-en-3-one; 17beta-hydroxy-19-nor-4-androsten-3-one; 17beta-hydroxy-4-estren-3-one; 19-Norandrostenolone; 19-Nortestosterone; 4-estren-17beta-ol-3-one; Nandrolone	C18 steroids (estrogens) and derivatives [ST0201]	274.193	402.204	257.191	146.022	378.6	223.723
LMST02010046	16b-Hydroxyestrone			C18 steroids (estrogens) and derivatives [ST0201]	286.157	519.189	396.158	146.022	311.269	244.676
LMST02010047	16-Ketoestradiol			C18 steroids (estrogens) and derivatives [ST0201]	286.157	519.189	396.158	146.022	314.899	244.271
LMST02010048	16-Oxoestrone			C18 steroids (estrogens) and derivatives [ST0201]	284.141	412.152	267.139	146.022	301.8	207.202
LMST02010050		19-Nor-5-androstenediol		C18 steroids (estrogens) and derivatives [ST0201]	276.209	509.242	386.21	146.022	346.462	243.472
LMST02010051	2-Hydroxyestradiol-3-methyl ether			C18 steroids (estrogens) and derivatives [ST0201]	302.188	535.221	412.189	146.022	431.819	245.797
LMST02010052	2-Methoxyestradiol-3-methylether			C18 steroids (estrogens) and derivatives [ST0201]	316.204	444.215	299.201	146.022	590.4	235.986
LMST02010053	6-Ketoestriol			C18 steroids (estrogens) and derivatives [ST0201]	302.152	640.206	394.142	146.022	298.287	258.959
LMST02020004	11beta-Hydroxyisoandrosterone	3beta,11beta-dihydroxy-androstan-17-one		C19 steroids (androgens) and derivatives [ST0202]	306.219	539.252	416.22	146.022	290.88	233.132
LMST02020005	Androstenediol	androst-5-en-3beta,17beta-diol		C19 steroids (androgens) and derivatives [ST0202]	290.225	523.257	400.225	146.022	317.51	243.176
LMST02020006		androst-5-en-3beta,16alpha-diol		C19 steroids (androgens) and derivatives [ST0202]	290.225	523.257	400.225	146.022	321.768	243.227
LMST02020008	alpha-androstenol	androst-16-en-3alpha-ol		C19 steroids (androgens) and derivatives [ST0202]	274.23	402.241	257.227	146.022	468	221.258
LMST02020010	Calusterone	17-hydroxy-7,17-dimethylandrost-4-en-3-one		C19 steroids (androgens) and derivatives [ST0202]	316.24	444.251	299.238	146.022	514.2	223.308
LMST02020012	Methandriol	17alpha-methyl-5-androstene-3beta,17beta-diol		C19 steroids (androgens) and derivatives [ST0202]	304.24	537.273	414.241	146.022	412.857	241.623
LMST02020013	Methandrostenolone	17beta-hydroxy-17-methylandrosta-1,4-dien-3-one		C19 steroids (androgens) and derivatives [ST0202]	300.209	428.22	283.206	146.022	467.4	218.408
LMST02020017	Bolasterone	17beta-hydroxy-7alpha,17-dimethylandrost-4-en-3-one		C19 steroids (androgens) and derivatives [ST0202]	316.24	444.251	299.238	146.022	490.2	223.308
LMST02020018	Dehydrotestosterone	17beta-hydroxyandrosta-1,4-dien-3-one		C19 steroids (androgens) and derivatives [ST0202]	286.193	414.204	269.191	146.022	372.6	219.441
LMST02020019	4-Chlorotestosterone	4-chloro-17beta-hydroxyandrost-4-en-3-one		C19 steroids (androgens) and derivatives [ST0202]	322.17	450.181	305.167	146.022	670.2	226.965
LMST02020021	Dehydroepiandrosterone	3beta-hydroxyandrost-5-en-17-one		C19 steroids (androgens) and derivatives [ST0202]	288.209	416.22	271.206	146.022	335.4	225.122
LMST02020025	Fluoxymesterone	9alpha-fluoro-11beta,17beta-dihydroxy-17-methylandrost-4-en-3-one		C19 steroids (androgens) and derivatives [ST0202]	336.21	569.243	446.211	146.022	670.202	233.14
LMST02020026	Formyldienolone	11alpha,17beta-dihydroxy-17-methyl-3-oxoandrosta-1,4-diene-2-carboxaldehyde		C19 steroids (androgens) and derivatives [ST0202]	344.199	577.231	454.199	146.022	398.215	225.305
LMST02020027	Mestanolone	17beta-hydroxy-17-methyl-androstan-3-one		C19 steroids (androgens) and derivatives [ST0202]	304.24	432.251	287.238	146.022	489.6	216.332
LMST02020028	Methenolone	17beta-hydroxy-1beta-methyl-5alpha-androst-1-en-3-one		C19 steroids (androgens) and derivatives [ST0202]	302.225	430.236	285.222	146.022	400.2	223.121
LMST02020029	17-Methyltestosterone	17beta-hydroxy-17-methylandrost-4-en-3-one		C19 steroids (androgens) and derivatives [ST0202]	302.225	430.236	285.222	146.022	449.4	217.879
LMST02020042	5alpha-dihydrotesosterone	17beta-hydroxy-androstan-3-one	Stanolone	C19 steroids (androgens) and derivatives [ST0202]	290.225	418.236	273.222	146.022	368.4	219.268
LMST02020044	Stenbolone	17beta-hydroxy-2-methyl-5alpha-androst-1-en-3-one		C19 steroids (androgens) and derivatives [ST0202]	302.225	430.236	285.222	146.022	383.4	225.083
LMST02020052	3alpha-androstanediol	androstan-3alpha,17beta-diol		C19 steroids (androgens) and derivatives [ST0202]	292.24	525.273	402.241	146.022	344.032	223.942
LMST02020053	3beta-androstanediol	androstan-3beta,17beta-diol		C19 steroids (androgens) and derivatives [ST0202]	292.24	525.273	402.241	146.022	344.032	223.942
LMST02020062		3,4-dihydroxy-9,10-secoandrosta-1,3,5(10)-triene-9,17-dione		C19 steroids (androgens) and derivatives [ST0202]	316.167	549.2	426.168	146.022	291.47	243.791
LMST02020063		3-hydroxy-5,9,17-trioxo-4,5:9,10-disecoandrosta-1(10),2-dien-4-oate		C19 steroids (androgens) and derivatives [ST0202]	348.157	476.168	331.155	146.022	531	233.503
LMST02020066		11beta-hydroxyandrost-4-ene-3,17-dione		C19 steroids (androgens) and derivatives [ST0202]	302.188	430.199	285.185	146.022	279	216.46
LMST02020067		19-hydroxyandrost-4-ene-3,17-dione		C19 steroids (androgens) and derivatives [ST0202]	302.188	430.199	285.185	146.022	384	207.698
LMST02020078	5beta-androstane-3beta,17beta-diol	5beta-androstane-3beta,17beta-diol	(3beta,5beta,17beta)-androstane-3,17-diol	C19 steroids (androgens) and derivatives [ST0202]	292.24	525.273	402.241	146.022	344.032	223.942
LMST02020080	5alpha-androstane-3beta,17alpha-diol	5alpha-androstane-3beta,17alpha-diol	5-ALPHA-ANDROSTANE-3-BETA,17-ALPHA-DIOL	C19 steroids (androgens) and derivatives [ST0202]	292.24	525.273	402.241	146.022	385.951	223.942
LMST02020081	testolic acid	13-hydroxy-3-oxo-13,17-secoandrost-4-en-17-oic acid	Testolate; testolic acid	C19 steroids (androgens) and derivatives [ST0202]	320.199	448.21	303.196	146.022	509.4	208.569
LMST02020082	6-dehydrotestosterone	17beta-hydroxyandrosta-4,6-dien-3-one	6,7-didehydrotestosterone; 6-Dehydrotestosterone	C19 steroids (androgens) and derivatives [ST0202]	286.193	414.204	269.191	146.022	349.2	218.929
LMST02020086	11-Hydroxyandrosterone			C19 steroids (androgens) and derivatives [ST0202]	306.219	539.252	416.22	146.022	290.88	233.132
LMST02020087	11-Ketoetiocholanolone			C19 steroids (androgens) and derivatives [ST0202]	304.204	432.215	287.201	146.022	310.8	228.977
LMST02020088	16-Oxoandrostenediol			C19 steroids (androgens) and derivatives [ST0202]	304.204	537.236	414.204	146.022	280.826	239.744
LMST02020090	3a,16a-Dihydroxyandrostenone			C19 steroids (androgens) and derivatives [ST0202]	304.204	537.236	414.204	146.022	318.54	243.104
LMST02020091	3a,16b-Dihydroxyandrostenone			C19 steroids (androgens) and derivatives [ST0202]	304.204	537.236	414.204	146.022	318.54	243.104
LMST02020092	3a,16-Dihydroxyandrostenone			C19 steroids (androgens) and derivatives [ST0202]	304.204	537.236	414.204	146.022	276.972	243.104
LMST02020093	3a,17a-Dihydroxy-5b-androstane			C19 steroids (androgens) and derivatives [ST0202]	292.24	525.273	402.241	146.022	344.032	223.942
LMST02020095		5a-Androstan-3b-ol		C19 steroids (androgens) and derivatives [ST0202]	276.245	404.257	259.243	146.022	454.2	221.226
LMST02020096		5a-Androstane-3a,17a-diol		C19 steroids (androgens) and derivatives [ST0202]	292.24	525.273	402.241	146.022	344.032	223.942
LMST02020097		5-Androstene-3b,16a,17a-triol		C19 steroids (androgens) and derivatives [ST0202]	306.219	644.274	398.21	146.022	273.857	250.842
LMST02020098		5-Androstene-3b,16b,17a-triol		C19 steroids (androgens) and derivatives [ST0202]	306.219	644.274	398.21	146.022	273.857	250.842
LMST02020099	5-Androstenetriol			C19 steroids (androgens) and derivatives [ST0202]	306.219	644.274	398.21	146.022	273.857	250.842
LMST02020100		7a,17-dimethyl-5b-Androstane-3a,17b-diol		C19 steroids (androgens) and derivatives [ST0202]	320.272	553.304	430.272	146.022	475.402	229.335
LMST02020101	7a-Hydroxydehydroepiandrosterone			C19 steroids (androgens) and derivatives [ST0202]	304.204	537.236	414.204	146.022	307.806	244.953
LMST02020102	4-Hydroxytestosterone			C19 steroids (androgens) and derivatives [ST0202]	304.204	537.236	414.204	146.022	295.46	236.789
LMST02020104	Epietiocholanolone			C19 steroids (androgens) and derivatives [ST0202]	290.225	418.236	273.222	146.022	363	221.868
LMST02020105	4-Androstenediol			C19 steroids (androgens) and derivatives [ST0202]	290.225	523.257	400.225	146.022	324.361	238.504
LMST02020106	7b-Hydroxydehydroepiandrosterone			C19 steroids (androgens) and derivatives [ST0202]	304.204	537.236	414.204	146.022	260.768	244.953
LMST02020107	Mesterolone			C19 steroids (androgens) and derivatives [ST0202]	304.24	432.251	287.238	146.022	380.4	223.431
LMST02020108		1beta,3beta,5alpha,6beta-tetrahydroxyandrostan-17-one		C19 steroids (androgens) and derivatives [ST0202]	338.209	781.285	412.189	146.022	364.775	249.994
LMST02020109		3beta,6alpha-dihydroxy-5alpha-androst-9(11)-en-17-one		C19 steroids (androgens) and derivatives [ST0202]	304.204	537.236	414.204	146.022	266.361	234.781
LMST02020110	1-testosterone	17beta-hydroxy-5alpha-androst-1-en-3-one		C19 steroids (androgens) and derivatives [ST0202]	288.209	416.22	271.206	146.022	403.2	219.675
LMST02020111	1,17-dihydroxy-androstan-3-one	1,17beta-dihydroxy-5alpha-androstan-3-one		C19 steroids (androgens) and derivatives [ST0202]	306.219	539.252	416.22	146.022	332.334	230.198
LMST02020112	17-hydroxy-androstan-1,3-dione	17beta-hydroxy-5alpha-androstan-1,3-dione		C19 steroids (androgens) and derivatives [ST0202]	304.204	432.215	287.201	146.022	322.2	211.938
LMST02020113	17-hydroxy-1-oxo-2,3-seco-androstan-3-oic acid	17beta-hydroxy-5alpha-1-oxo-2,3-seco-androstan-3-oic acid	2,3-SAOA	C19 steroids (androgens) and derivatives [ST0202]	322.214	450.226	305.212	146.022	377.4	216.841
LMST02020114	9,17-hydroxy-androsta-1,4-dien-3-one	9,17beta-hydroxy-androsta-1,4-dien-3-one		C19 steroids (androgens) and derivatives [ST0202]	302.188	535.221	412.189	146.022	319.935	231.87
LMST02020115	3,17-dihydroxy-9,10-seco-androsta-1,3,5(10)-triene-9-one	3,17beta-dihydroxy-9,10-seco-androsta-1,3,5(10)-triene-9-one	3,17-DHSA	C19 steroids (androgens) and derivatives [ST0202]	302.188	535.221	412.189	146.022	301.738	243.303
LMST02020116	3,4,17-trihydroxy-9,10-seco-androsta-1,3,5(10)-triene-9-one	3,4,17beta-trihydroxy-9,10-seco-androsta-1,3,5(10)-triene-9-one		C19 steroids (androgens) and derivatives [ST0202]	318.183	656.237	410.173	146.022	323.5	243.645
LMST02020117	3,17-dihydroxy-5,9-dioxo-4,5-9,10-diseco-androsta-1(10),2-dien-4-oic acid	3,17beta-dihydroxy-5,9-dioxo-4,5-9,10-diseco-androsta-1(10),2-dien-4-oic acid		C19 steroids (androgens) and derivatives [ST0202]	350.173	583.206	460.174	146.022	523.365	237.717
LMST02020118		3-hydroxy-5,9,17-trioxo-4,5:9,10-disecoandrosta-1(10)E,2Z-dien-4-oic acid	(1E,2Z)-3-hydroxy-5,9,17-trioxo-4,5:9,10-disecoandrosta-1(10),2-dien-4-oic acid	C19 steroids (androgens) and derivatives [ST0202]	348.157	476.168	331.155	146.022	324	233.503
LMST02030091	18-Hydroxycorticosterone	11beta,18,21-trihydroxy-pregn-4-ene-3,20-dione		C21 steroids (gluco/mineralocorticoids, progestogins) and derivatives [ST0203]	362.209	700.263	454.199	146.022	469.649	255.832
LMST02030093	Cortisol 21-acetate	11beta,17,21-trihydroxypregn-4-ene-3,20-dione, 21-acetate		C21 steroids (gluco/mineralocorticoids, progestogins) and derivatives [ST0203]	404.22	637.253	514.221	146.022	422.445	243.553
LMST02030096	4,5alpha-Dihydrocortisone	17,21-dihydroxy-5alpha-pregnane-3,11,20-trione	4,5alpha-Dihydrocortisone	C21 steroids (gluco/mineralocorticoids, progestogins) and derivatives [ST0203]	362.209	595.242	472.21	146.022	342.451	231.086
LMST02030097	Norethindrone	17alpha-hydroxy-19-norpregn-4-en-20-yn-3-one		C21 steroids (gluco/mineralocorticoids, progestogins) and derivatives [ST0203]	298.193	426.204	281.191	146.022	373.8	224.304
LMST02030103	Fludrocortisone	9alpha-fluoro-11beta,17alpha,21-trihydroxy-pregn-4-ene-3,20-dione		C21 steroids (gluco/mineralocorticoids, progestogins) and derivatives [ST0203]	380.2	718.254	472.19	146.022	670.202	244.982
LMST02030104	Desogestrel	13-ethyl-11-methylene-18,19-dinorpregn-4-en-20-yn-17alpha-ol		C21 steroids (gluco/mineralocorticoids, progestogins) and derivatives [ST0203]	310.23	438.241	293.227	146.022	526.2	220.003
LMST02030119	Norgestrel	13-ethyl-17alpha-hydroxy-18,19-dinorpregn-4-en-20-yn-3-one		C21 steroids (gluco/mineralocorticoids, progestogins) and derivatives [ST0203]	312.209	440.22	295.206	146.022	372	224.835
LMST02030120	Cortisone acetate	17alpha,21-dihydroxypregn-4-ene-3,11,20-trione acetate		C21 steroids (gluco/mineralocorticoids, progestogins) and derivatives [ST0203]	402.204	530.215	385.202	146.022	432	236.888
LMST02030121	Hydrocortisone cypionate	17-(3-cyclopentyl-1-propionyl)-11beta,17alpha,21-trihydroxypregn-4-ene-3,20-dione		C21 steroids (gluco/mineralocorticoids, progestogins) and derivatives [ST0203]	486.298	719.331	596.299	146.022	566.137	244.688
LMST02030122	Fludrocortisone acetate	9alpha-fluoro-11beta,17alpha,21-trihydroxy-pregn-4-en-3,20-dione 21-acetate		C21 steroids (gluco/mineralocorticoids, progestogins) and derivatives [ST0203]	422.21	655.243	532.211	146.022	670.202	241.163
LMST02030123	Paramethasone acetate	6alpha-fluoro-11beta,17alpha,21-trihydroxy-16alpha-methylpregna-1,4-diene-3,20-dione acetate		C21 steroids (gluco/mineralocorticoids, progestogins) and derivatives [ST0203]	434.21	667.243	544.211	146.022	670.202	249.888
LMST02030125	Allylestrenol	19-norpregn-4-ene-20-yn-17beta-ol		C21 steroids (gluco/mineralocorticoids, progestogins) and derivatives [ST0203]	300.245	428.257	283.243	146.022	507.6	235.817
LMST02030126	Hydrocortisone succinate	11beta,17alpha,21-trihydroxypregn-4-ene-3,20-dione 21-succinate		C21 steroids (gluco/mineralocorticoids, progestogins) and derivatives [ST0203]	462.225	695.258	572.226	146.022	662.84	244.544
LMST02030127	Lynestrenol	19-norpregn-4-en-20-yn-17alpha-ol		C21 steroids (gluco/mineralocorticoids, progestogins) and derivatives [ST0203]	284.214	412.225	267.211	146.022	468	221.581
LMST02030128	Hydrocortisone butyrate propionate	11beta,17alpha,21-trihydroxypregn-4-ene-3,20-dione 17-butyrate, 21-propionate		C21 steroids (gluco/mineralocorticoids, progestogins) and derivatives [ST0203]	488.277	616.289	471.275	146.022	595.8	245.723
LMST02030129	Hydrocortisone caproate	11beta,17,21-trihydroxypregn-4-ene-3,20-dione 21-hexanoate		C21 steroids (gluco/mineralocorticoids, progestogins) and derivatives [ST0203]	460.282	693.315	570.283	146.022	460.902	254.231
LMST02030132	21-hydroxyallopregnanolone	3alpha,21-dihydroxy-5alpha-pregnane-20-one		C21 steroids (gluco/mineralocorticoids, progestogins) and derivatives [ST0203]	334.251	567.283	444.252	146.022	342.12	229.8
LMST02030134	5alpha-dihydrodeoxycorticosterone	21-hydroxy-5alpha-pregnane-3,20-dione		C21 steroids (gluco/mineralocorticoids, progestogins) and derivatives [ST0203]	332.235	460.246	315.232	146.022	388.2	218.394
LMST02030139	3beta-Allotetrahydrocortisol	3beta,11beta,17,21-tetrahydroxy-5alpha-pregnane-20-one	3b,5a-Tetrahydrocortisol	C21 steroids (gluco/mineralocorticoids, progestogins) and derivatives [ST0203]	366.241	809.316	440.22	146.022	358.736	257.747
LMST02030140	3beta,15beta,17alpha-Trihydroxy-pregnenone	3beta,15beta,17alpha-Trihydroxy-pregn-5-en-20-one	3b,15b,17a-Trihydroxy-Pregnenone	C21 steroids (gluco/mineralocorticoids, progestogins) and derivatives [ST0203]	348.23	686.284	440.22	146.022	280.531	253.426
LMST02030141	3beta,17alpha,21-Trihydroxy-pregnenone	3beta,17alpha,21-Trihydroxy-pregn-5-en-20-one	3b,17a,21-Trihydroxy-Pregnenone	C21 steroids (gluco/mineralocorticoids, progestogins) and derivatives [ST0203]	348.23	686.284	440.22	146.022	323.394	250.775
LMST02030142	5alpha-Tetrahydrocorticosterone	3alpha,11beta,21-Trihydroxy-5alpha-pregnan-20-one	Allotetrahydrocorticosterone	C21 steroids (gluco/mineralocorticoids, progestogins) and derivatives [ST0203]	350.246	688.3	442.236	146.022	321.899	246.206
LMST02030145	Aldosterone hemiacetal	18xi,21-dihydroxy-11beta,18-epoxypregn-4-ene-3,20-dione	18,11-hemiacetal of 11beta,21-dihydroxy-3,20-dioxopregn-4-en-18-al	C21 steroids (gluco/mineralocorticoids, progestogins) and derivatives [ST0203]	360.194	593.226	470.194	146.022	523.646	250.452
LMST02030148	12alpha-hydroxyprogesterone	12alpha-hydroxypregn-4-ene-3,20-dione	(12alpha)-12-hydroxypregn-4-ene-3,20-dione; 12alpha-Hydroxy-4-pregnene-3,20-dione; 12alpha-Hydroxyprogesterone	C21 steroids (gluco/mineralocorticoids, progestogins) and derivatives [ST0203]	330.219	458.231	313.217	146.022	345	229.169
LMST02030149	(20R)-17,20-dihydroxypregn-4-en-3-one	17,20R-dihydroxypregn-4-en-3-one	17-DHP; 17alpha,20beta-dihydroxypregn-4-en-3-one; 17alpha-hydroxy-20beta-dihydroprogesterone	C21 steroids (gluco/mineralocorticoids, progestogins) and derivatives [ST0203]	332.235	565.268	442.236	146.022	356.101	237.666
LMST02030152	20-hydroxypregn-4-en-3-one	20-hydroxypregn-4-en-3-one	20-dihydroprogesterone; 20-hydroxy-4-pregnen-3-one	C21 steroids (gluco/mineralocorticoids, progestogins) and derivatives [ST0203]	316.24	444.251	299.238	146.022	405.6	224.289
LMST02030153	(20R)-20-hydroxypregn-4-en-3-one	20R-hydroxypregn-4-en-3-one	20beta-dihydroprogesterone; 20beta-hydroxy-4-pregnen-3-one; 20beta-hydroxypregn-4-en-3-one	C21 steroids (gluco/mineralocorticoids, progestogins) and derivatives [ST0203]	316.24	444.251	299.238	146.022	405.6	224.289
LMST02030154	canrenoic acid	17beta-hydroxy-3-oxo-21a-homopregna-4,6-dien-21a-oic acid	3-[(8R,9S,10R,13S,14S,17R)-17-hydroxy-10,13-dimethyl-3-oxo-2,3,8,9,10,11,12,13,14,15,16,17-dodecahydro-1H-cyclopenta[a]phenanthren-17-yl]propanoic acid	C21 steroids (gluco/mineralocorticoids, progestogins) and derivatives [ST0203]	358.214	486.226	341.212	146.022	461.4	241.349
LMST02030155	3-hydroxypregnan-20-one	3-hydroxypregnan-20-one		C21 steroids (gluco/mineralocorticoids, progestogins) and derivatives [ST0203]	318.256	446.267	301.253	146.022	352.2	228.504
LMST02030156	3alpha-hydroxy-5alpha-pregnan-20-one	3alpha-hydroxy-5alpha-pregnan-20-one	(3alpha,5alpha)-3-hydroxypregnan-20-one; allopregnan-3alpha-ol-20-one	C21 steroids (gluco/mineralocorticoids, progestogins) and derivatives [ST0203]	318.256	446.267	301.253	146.022	352.2	228.504
LMST02030157	3-hydroxy-5beta-pregnan-20-one	3-hydroxy-5beta-pregnan-20-one		C21 steroids (gluco/mineralocorticoids, progestogins) and derivatives [ST0203]	318.256	446.267	301.253	146.022	352.2	228.504
LMST02030158	6-methylprednisolone	11beta,17,21-trihydroxy-6-methylpregna-1,4-diene-3,20-dione	(11beta)-11,17,21-trihydroxy-6-methylpregna-1,4-diene-3,20-dione	C21 steroids (gluco/mineralocorticoids, progestogins) and derivatives [ST0203]	374.209	712.263	466.199	146.022	368.947	251.668
LMST02030164	16,17-didehydropregnenolone	3beta-hydroxypregna-5,16-dien-20-one	(3beta)-3-hydroxypregna-5,16-dien-20-one; 16,17-Didehydropregnenolone; 16-dehydropregnenolone; 5,16-pregnadien-3beta-ol-20-one; Delta(16)-pregnenolone	C21 steroids (gluco/mineralocorticoids, progestogins) and derivatives [ST0203]	314.225	442.236	297.222	146.022	379.8	228.925
LMST02030165	poststerone	2beta,3beta,14-trihydroxy-5beta-pregn-7-ene-6,20-dione	Poststerone	C21 steroids (gluco/mineralocorticoids, progestogins) and derivatives [ST0203]	362.209	700.263	454.199	146.022	631.851	243.915
LMST02030166	11beta,17alpha,21-trihydroxypregnenolone	3beta,11beta,17,21-tetrahydroxypregn-5-en-20-one	11beta,17alpha,21-Trihydroxypregnenolone	C21 steroids (gluco/mineralocorticoids, progestogins) and derivatives [ST0203]	364.225	807.301	438.204	146.022	354.273	265.114
LMST02030171	algestone	16alpha,17-dihydroxypregn-4-ene-3,20-dione	Algestone; Alphasone	C21 steroids (gluco/mineralocorticoids, progestogins) and derivatives [ST0203]	346.214	579.247	456.215	146.022	312.928	229.815
LMST02030172	16alpha-hydroxypregnenolone	3beta,16alpha-dihydroxypregn-5-en-20-one	(3beta,16alpha)-3,16-dihydroxypregn-5-en-20-one; 16-alpha-Hydroxypregnenolone	C21 steroids (gluco/mineralocorticoids, progestogins) and derivatives [ST0203]	332.235	565.268	442.236	146.022	288.837	246.444
LMST02030173	3beta-hydroxy-5alpha-pregnan-20-one	3beta-hydroxy-5alpha-pregnan-20-one	(3beta,5alpha)-3-hydroxypregnan-20-one; 3beta-hydroxy-5alpha-pregnane-20-one; 5alpha-pregnan-3beta-ol-20-one; allopregnan-3beta-ol-20-one	C21 steroids (gluco/mineralocorticoids, progestogins) and derivatives [ST0203]	318.256	446.267	301.253	146.022	352.2	228.504
LMST02030174	pregnan-21-ol	pregnan-21-ol	Pregnan-21-ol; pregnan-21-ol	C21 steroids (gluco/mineralocorticoids, progestogins) and derivatives [ST0203]	304.277	432.288	287.274	146.022	564	224.571
LMST02030176	medroxyprogesterone	(6alpha)-17-hydroxy-6-methylpregn-4-ene-3,20-dione	17-Hydroxy-6alpha-methyl-pregn-4-ene-3,20-dione; 17-Hydroxy-6alpha-methylprogesterone; 17alpha-Hydroxy-6alpha-methylprogesterone; 6alpha-Methyl-17alpha-hydroxyprogesterone; 6alpha-Methyl-4-pregnen-17alpha-ol-3,20-dione; Medroxyprogesteron	C21 steroids (gluco/mineralocorticoids, progestogins) and derivatives [ST0203]	344.235	472.246	327.232	146.022	389.4	218.57
LMST02030177	megestrol	17-hydroxypregna-4,6-diene-3,20-dione	17-Hydroxy-6-methylpregna-4,6-diene-3,20-dione; Megestrol	C21 steroids (gluco/mineralocorticoids, progestogins) and derivatives [ST0203]	328.204	456.215	311.201	146.022	345	211.833
LMST02030178	6alpha-methylprednisolone	11beta,17,21-trihydroxy-6alpha-methylpregna-1,4-diene-3,20-dione	(6alpha,11beta)-11,17,21-trihydroxy-6-methylpregna-1,4-diene-3,20-dione; 1-dehydro-6alpha-methylhydrocortisone; 6alpha-methyl-11beta,17alpha,21-triol-1,4-pregnadiene-3,20-dione; Delta(1)-6alpha-methylhydrocortisone; Methylprednisolon	C21 steroids (gluco/mineralocorticoids, progestogins) and derivatives [ST0203]	374.209	712.263	466.199	146.022	368.947	251.668
LMST02030179	prednisolone	11beta,17,21-trihydroxypregna-1,4-diene-3,20-dione	(11beta)-11,17,21-trihydroxypregna-1,4-diene-3,20-dione; 1,4-pregnadiene-11beta,17alpha,21-triol-3,20-dione; 1,4-pregnadiene-3,20-dione-11beta,17alpha,21-triol; 3,20-dioxo-11beta,17alpha,21-trihydroxy-1,4-pregnadiene; Delta(1)-dehydrocortisol; Delta(1)-dehydrohydrocortisone; Delta(1)-hydrocortisone; Prednisolone; hydroretrocortine; metacortandralone	C21 steroids (gluco/mineralocorticoids, progestogins) and derivatives [ST0203]	360.194	698.248	452.184	146.022	352.436	249.637
LMST02030180	prednisone	17,21-dihydroxypregna-1,4-diene-3,11,20-trione	1,2-Dehydrocortisone; 1,4-Pregnadiene-17alpha,21-diol-3,11,20-trione; 17,21-Dihydroxypregna-1,4-diene-3,11,20-trione; Prednisone	C21 steroids (gluco/mineralocorticoids, progestogins) and derivatives [ST0203]	358.178	591.211	468.179	146.022	347.931	225.678
LMST02030181	20-hydroxy-3-oxopregn-4-en-21-al	20-hydroxy-3-oxopregn-4-en-21-al	20-Hydroxy-3-oxopregn-4-en-21-al; 20-hydroxy-3-oxopregn-4-en-21-al	C21 steroids (gluco/mineralocorticoids, progestogins) and derivatives [ST0203]	330.219	458.231	313.217	146.022	399	209.161
LMST02030183	(20S)-17,20-dihydroxypregn-4-en-3-one	(20S)-17,20-dihydroxypregn-4-en-3-one	17alpha,20alpha-Dihydroxypregn-4-en-3-one; 17alpha,20alpha-dihydroxypregn-4-en-3-one	C21 steroids (gluco/mineralocorticoids, progestogins) and derivatives [ST0203]	332.235	565.268	442.236	146.022	334.458	237.666
LMST02030187		11b,21-Dihydroxy-3,20-oxo-5b-pregnan-18-al		C21 steroids (gluco/mineralocorticoids, progestogins) and derivatives [ST0203]	362.209	595.242	472.21	146.022	537.04	242.307
LMST02030188		11b,21-Dihydroxy-5b-pregnane-3,20-dione		C21 steroids (gluco/mineralocorticoids, progestogins) and derivatives [ST0203]	348.23	581.263	458.231	146.022	327.419	228.53
LMST02030189		11beta,20-Dihydroxy-3-oxopregn-4-en-21-oic acid		C21 steroids (gluco/mineralocorticoids, progestogins) and derivatives [ST0203]	376.225	609.258	486.226	146.022	527.547	239.416
LMST02030190		11beta-Hydroxy-3,20-dioxopregn-4-en-21-oic acid		C21 steroids (gluco/mineralocorticoids, progestogins) and derivatives [ST0203]	374.209	502.221	357.207	146.022	552.6	238.512
LMST02030192	11-Dehydrocorticosterone			C21 steroids (gluco/mineralocorticoids, progestogins) and derivatives [ST0203]	344.199	472.21	327.196	146.022	339	207.654
LMST02030193	18-Hydroxycortisol			C21 steroids (gluco/mineralocorticoids, progestogins) and derivatives [ST0203]	378.204	821.28	452.184	146.022	466.879	265.973
LMST02030194	18-Oxocortisol			C21 steroids (gluco/mineralocorticoids, progestogins) and derivatives [ST0203]	376.189	714.243	468.179	146.022	515.09	250.255
LMST02030196		21-Hydroxy-5b-pregnane-3,11,20-trione		C21 steroids (gluco/mineralocorticoids, progestogins) and derivatives [ST0203]	346.214	474.226	329.212	146.022	343.8	215.511
LMST02030197		3a,11b,21-Trihydroxy-20-oxo-5b-pregnan-18-al		C21 steroids (gluco/mineralocorticoids, progestogins) and derivatives [ST0203]	364.225	702.279	456.215	146.022	550.746	247.857
LMST02030198		3a,20b-Pregnanediol		C21 steroids (gluco/mineralocorticoids, progestogins) and derivatives [ST0203]	320.272	553.304	430.272	146.022	351.056	228.948
LMST02030199		3a,21-Dihydroxy-5b-pregnane-11,20-dione		C21 steroids (gluco/mineralocorticoids, progestogins) and derivatives [ST0203]	348.23	581.263	458.231	146.022	325.509	229.625
LMST02030200	5a-Tetrahydrocortisol			C21 steroids (gluco/mineralocorticoids, progestogins) and derivatives [ST0203]	366.241	809.316	440.22	146.022	358.736	257.747
LMST02030201	Ethyltestosterone			C21 steroids (gluco/mineralocorticoids, progestogins) and derivatives [ST0203]	316.24	444.251	299.238	146.022	430.8	219.119
LMST02030204	Dihydrocortisol			C21 steroids (gluco/mineralocorticoids, progestogins) and derivatives [ST0203]	364.225	702.279	456.215	146.022	343.48	245.908
LMST02030205	Pregn-5-ene-3beta,20alpha-diol	Pregn-5-en-3beta,20S-diol	delta5-pregnenediol	C21 steroids (gluco/mineralocorticoids, progestogins) and derivatives [ST0203]	318.256	551.288	428.257	146.022	315.672	245.683
LMST02030206	Pregn-5-ene-3beta,20beta-diol	Pregn-5-en-3beta,20R-diol		C21 steroids (gluco/mineralocorticoids, progestogins) and derivatives [ST0203]	318.256	551.288	428.257	146.022	315.672	245.683
LMST02030208		3beta,6alpha-dihydroxy-5alpha-pregn-9(11)-en-20-one		C21 steroids (gluco/mineralocorticoids, progestogins) and derivatives [ST0203]	332.235	565.268	442.236	146.022	342.053	241.036
LMST02030209		18-hydroxypregna-1,4,20-trien-3-one		C21 steroids (gluco/mineralocorticoids, progestogins) and derivatives [ST0203]	312.209	440.22	295.206	146.022	413.4	225.281
LMST02030210		pregna-5-20-dien-3beta-ol		C21 steroids (gluco/mineralocorticoids, progestogins) and derivatives [ST0203]	286.23	414.241	269.227	146.022	484.2	244.579
LMST02030211	Asterogenol	5alpha-pregn-9(11)-en-3beta,6alpha,20R-triol		C21 steroids (gluco/mineralocorticoids, progestogins) and derivatives [ST0203]	334.251	672.305	426.241	146.022	320.668	242.696
LMST02030212	Ptilosteroid A	5alpha-pregn-20-en-2beta,3beta,4beta,15beta,16beta-pentol 2-sulfate		C21 steroids (gluco/mineralocorticoids, progestogins) and derivatives [ST0203]	446.197	889.273	520.177	146.022	670.202	250.069
LMST02030213	Ptilosteroid B	5alpha-pregn-20-en-2beta,3beta,4beta,16beta-tetrol 2-sulfate		C21 steroids (gluco/mineralocorticoids, progestogins) and derivatives [ST0203]	430.203	768.257	522.193	146.022	670.202	250.758
LMST02030214	Ptilosteroid C	5alpha-pregn-20-en-2beta,3beta,4beta,15beta-tetrol 2-sulfate		C21 steroids (gluco/mineralocorticoids, progestogins) and derivatives [ST0203]	430.203	768.257	522.193	146.022	670.202	250.798
LMST02030222	Insignin A	15R,16-epoxy-3beta,14beta,16beta-trihydroxy-15,16-secopregn-5-ene-20-one		C21 steroids (gluco/mineralocorticoids, progestogins) and derivatives [ST0203]	364.225	702.279	456.215	146.022	474.954	255.431
LMST02030223	11beta,20-Dihydroxy-3-oxopregn-4-en-21-oic acid	11beta,20-Dihydroxy-3-oxopregn-4-en-21-oic acid		C21 steroids (gluco/mineralocorticoids, progestogins) and derivatives [ST0203]	362.209	595.242	472.21	146.022	446.694	226.947
LMST02030224	20alpha-DHOPA	11beta,20R-dihydroxy-3-oxopregn-4-en-21-oic acid		C21 steroids (gluco/mineralocorticoids, progestogins) and derivatives [ST0203]	362.209	595.242	472.21	146.022	441.794	226.947
LMST02030225	HDOPA	11beta-Hydroxy-3,20-dioxopregn-4-en-21-oic acid		C21 steroids (gluco/mineralocorticoids, progestogins) and derivatives [ST0203]	360.194	488.205	343.191	146.022	450	208.492
LMST02030226	prednisolone-16alpha-carboxylic acid	11beta,17,21-trihydroxy-3,20-dioxopregna-1,4-diene-16alpha-carboxylic acid		C21 steroids (gluco/mineralocorticoids, progestogins) and derivatives [ST0203]	404.184	742.238	496.174	146.022	541.329	253.775
LMST03010007	1alpha,25-dihydroxy-24-oxo-23-azavitamin D2 / 1alpha,25-dihydroxy-24-oxo-23-azaergocalciferol	(5Z,7E)-(1S,3R,24R)-23-aza-22-oxo-9,10-seco-5,7,10(19)-ergostatriene-1,3,25-triol		Vitamin D2 and derivatives [ST0301]	445.319	783.373	537.309	146.022	459.071	243.22
LMST03010011	(24R)-24-fluoro-1alpha,25-dihydroxyvitamin D2 / (24R)-24-fluoro-1alpha,25-dihydroxyergocalciferol	(5Z,7E,22E)-(1S,3R,24R)-24-fluoro-9,10-seco-5,7,10(19),22-ergostatetraene-1,3,25-triol		Vitamin D2 and derivatives [ST0301]	446.32	784.374	538.31	146.022	670.202	243.226
LMST03010012	(24S)-24-fluoro-1alpha,25-dihydroxyvitamin D2 / (24S)-24-fluoro-1alpha,25-dihydroxyergocalciferol	(5Z,7E,22E)-(1S,3R,24S)-24-fluoro-9,10-seco-5,7,10(19),22-ergostatetraene-1,3,25-triol		Vitamin D2 and derivatives [ST0301]	446.32	784.374	538.31	146.022	670.202	243.226
LMST03010014	(5E)-vitamin D2 / 5,6-trans-vitamin D2 / (5E)-ergocalciferol / (5E)-ercalciol	(5E,7E,22E)-(3S)-9,10-seco-5,7,10(19),22-ergostatetraen-3-ol		Vitamin D2 and derivatives [ST0301]	396.339	524.35	379.337	146.022	709.2	240.574
LMST03010015	previtamin D2 / preergocalciferol	(6Z,24E)-(3S)-9,10-seco-5(10),6,8,22-ergostatetraen-3-ol		Vitamin D2 and derivatives [ST0301]	396.339	524.35	379.337	146.022	743.4	240.824
LMST03010016	tachysterol2	(6E,22E)-(3S)-9,10-seco-5(10),6,8,22-ergostatetraen-3-ol		Vitamin D2 and derivatives [ST0301]	396.339	524.35	379.337	146.022	743.4	240.824
LMST03010017	isotachysterol2	(6E,22E)-(3S)-9,10-seco-5(10),6,8(14),22-ergostatetraen-3-ol		Vitamin D2 and derivatives [ST0301]	396.339	524.35	379.337	146.022	720	241.84
LMST03010018	(5Z)-isovitamin D2 / 5,6-cis-isovitamin D2 / (5Z)-isoergocalciferol / 5,6-cis-isoergocalciferol	(5Z,7E,22E)-(3S)-9,10-seco-1(10),5,7,22-ergostatetraen-3-ol		Vitamin D2 and derivatives [ST0301]	396.339	524.35	379.337	146.022	747.6	240.685
LMST03010019	(5E)-isovitamin D2 / (5E)-isoergocalciferol	(5E,7E,22E)-(3S)-9,10-seco-1(10),5,7,22-ergostatetraen 3-ol		Vitamin D2 and derivatives [ST0301]	396.339	524.35	379.337	146.022	747.6	240.685
LMST03010028	1alpha-hydroxyvitamin D2 / 1alpha-hydroxyergocalciferol	(5Z,7E,22E)-(1S,3R)-9,10-seco-5,7,10(19),22-ergostatetraene-1,3-diol		Vitamin D2 and derivatives [ST0301]	412.334	645.367	522.335	146.022	534.055	241.765
LMST03010029	24-hydroxyvitamin D2 / 24-hydroxyergocalciferol	(5Z,7E,22E)-(3S)-9,10-seco-5,7,10(19),22-ergostatetraene-3,24-diol		Vitamin D2 and derivatives [ST0301]	412.334	645.367	522.335	146.022	485.062	241.213
LMST03010031	24-epi-25-hydroxyvitamin D2 / 24-epi-25-hydroxyergocalciferol	(5Z,7E,22E)-(3S,24R)-9,10-seco-5,7,10(19),22-ergostatetraene-3,25-diol		Vitamin D2 and derivatives [ST0301]	412.334	645.367	522.335	146.022	480.603	241.29
LMST03010032	1alpha,25-dihydroxy-20-epivitamin D2 / 1alpha,25-dihydroxy-20-epiergocalciferol	(5Z,7E,22E)-(1S,3R,20S)-9,10-seco-5,7,10(19),22-ergostatetraene-1,3,25-triol		Vitamin D2 and derivatives [ST0301]	428.329	766.383	520.319	146.022	354.519	243.021
LMST03010033	(22Z)-1alpha,25-dihydroxy-20-epivitamin D2 / (22Z)-1alpha,25-dihydroxy-20-epiergocalciferol	(5Z,7E,22Z)-(1S,3R,20S)-9,10-seco-5,7,10(19),22-ergostatetraene-1,3,25-triol		Vitamin D2 and derivatives [ST0301]	428.329	766.383	520.319	146.022	354.519	243.021
LMST03010034	(6R)-vitamin D2 6,19-sulfur dioxide adduct / (6R)-ergocalciferol 6,19-sulfur dioxide adduct	(7E)-(3S,6R)-6,19-epithio-9,10-seco-5(10),7,22-ergostatrien-3-ol S,S-dioxide		Vitamin D2 and derivatives [ST0301]	460.301	588.312	443.298	146.022	670.2	243.589
LMST03010035	(6S)-vitamin D2 6,19-sulfur dioxide adduct / (6S)-ergocalciferol 6,19-sulfur dioxide adduct	(7E)-(3S,6S)-6,19-epithio-9,10-seco-5(10),7,22-ergostatrien-3-ol S,S-dioxide		Vitamin D2 and derivatives [ST0301]	460.301	588.312	443.298	146.022	670.2	243.589
LMST03010036	(6R)-6,19-epidioxy-6,19-dihydrovitamin D2 / (6R)-6,19-epidioxy-6,19-dihydroergocalciferol	(7E,22E)-(3S,6R)-6,19-epidioxy-9,10-seco-5(10),7,22-ergostatrien-3-ol		Vitamin D2 and derivatives [ST0301]	428.329	556.34	411.326	146.022	658.2	242.671
LMST03010037	(6S)-6,19-epidioxy-6,19-dihydrovitamin D2 / (6S)-6,19-epidioxy-6,19-dihydroergocalciferol	(7E,22E)-(3S,6S)-6,19-epidioxy-9,10-seco-5(10),7,22-ergostatrien-3-ol		Vitamin D2 and derivatives [ST0301]	428.329	556.34	411.326	146.022	658.2	242.671
LMST03010038		(7E,22E)-(3S,6R)-6-hydroperoxy-9,10-seco-4,7,10(19),22-ergostatetraen-3-ol		Vitamin D2 and derivatives [ST0301]	428.329	556.34	411.326	146.022	542.4	242.788
LMST03010039		(7E,22E)-(3S,6S)-6-hydroperoxy-9,10-seco-4,7,10(19),22-ergostatetraen-3-ol		Vitamin D2 and derivatives [ST0301]	428.329	556.34	411.326	146.022	542.4	242.788
LMST03010040	1alpha,25-dihydroxyvitamin D2 / 1alpha,,25-dihydroxyergocalciferol	(5Z,7E,22E)-(1S,3R)-9,10-seco-5,7,10(19),22-ergostatetraene-1,3,25-triol		Vitamin D2 and derivatives [ST0301]	428.329	766.383	520.319	146.022	372.191	243.021
LMST03010041	1alpha,25-dihydroxy-24-epivitamin D2 / 1alpha,25-dihydroxy-24-epiergocalciferol	(5Z,7E,22E)-(1S,3R,24R)-9,10-seco-5,7,10(19),22-ergostatetraene-1,3,25-triol		Vitamin D2 and derivatives [ST0301]	428.329	766.383	520.319	146.022	354.519	243.021
LMST03010042	5(E)-1alpha,25-dihydroxyvitamin D2 / 5(E)-1alpha,25-dihydroxyergocalciferol	(5E,7E,22E)-(1S,3R)-9,10-seco-5,7,10(19),22-ergostatetraene-1,3,25-triol		Vitamin D2 and derivatives [ST0301]	428.329	766.383	520.319	146.022	354.519	243.021
LMST03010043	5(E)-1alpha,25-dihydroxy-24-epivitamin D2 / 5(E)-1alpha,25-dihydroxy-24-epiergocalciferol	(5E,7E,22E)-(1S,3R,24R)-9,10-seco-5,7,10(19),22-ergostatetraene-1,3,25-triol		Vitamin D2 and derivatives [ST0301]	428.329	766.383	520.319	146.022	354.519	243.021
LMST03010044	1beta,25-dihydroxyvitamin D2 / 1beta,25-dihydroxyergocalciferol	(5Z,7E,22E)-(1R,3R)-9,10-seco-5,7,10(19),22-ergostatetraene-1,3,25-triol		Vitamin D2 and derivatives [ST0301]	428.329	766.383	520.319	146.022	354.519	243.021
LMST03010045	1beta,25-dihydroxy-24-epivitamin D2 / 1beta,25-dihydroxy-24-epiergocalciferol	(5Z,7E,22E)-(1R,3R,24R)-9,10-seco-5,7,10(19),22-ergostatetraene-1,3,25-triol		Vitamin D2 and derivatives [ST0301]	428.329	766.383	520.319	146.022	354.519	243.021
LMST03010046	5(E)-1beta,25-dihydroxyvitamin D2 / 1beta,25-dihydroxyergocalciferol	(5E,7E,22E)-(1R,3R)-9,10-seco-5,7,10(19),22-ergostatetraene-1,3,25-triol		Vitamin D2 and derivatives [ST0301]	428.329	766.383	520.319	146.022	354.519	243.021
LMST03010047	5(E)-1beta,25-dihydroxy-24-epivitamin D2 / 5(E)-1beta,25-dihydroxy-24-epiergocalciferol	(5E,7E,22E)-(1R,3R,24R)-9,10-seco-5,7,10(19),22-ergostatetraene-1,3,25-triol		Vitamin D2 and derivatives [ST0301]	428.329	766.383	520.319	146.022	354.519	243.021
LMST03010048	(24R)-24,25-dihydroxyvitamin D2 / (24R)-24,25-dihydroxyergocalciferol	(5Z,7E,22E)-(3S,24R)-9,10-seco-5,7,10(19),22-ergostatetraene-3,24,25-triol		Vitamin D2 and derivatives [ST0301]	428.329	766.383	520.319	146.022	569.351	242.612
LMST03010049	24,25-dihydroxy-24-epivitamin D2 / 24,25-dihydroxy-24-epiergocalciferol	(5Z,7E,22E)-(3S,24S)-24-methyl-9,10-seco-5,7,10(19),22-cholestatetraene-3,24,25-triol		Vitamin D2 and derivatives [ST0301]	428.329	766.383	520.319	146.022	570.555	242.612
LMST03010050	(24R)-24,26-dihydroxyvitamin D2 / (24R)-24,26-dihydroxyergocalciferol	(5Z,7E,22E)-(3S,24R)-9,10-seco-5,7,10(19),22-ergostatetraene-3,24,26-triol		Vitamin D2 and derivatives [ST0301]	428.329	766.383	520.319	146.022	365.536	243.373
LMST03010051	(24R)-1alpha,24,25-trihydroxyvitamin D2 / (24R)-1alpha,24,25-trihydroxyergocalciferol	(5Z,7E,22E)-(1S,3R,24R)-9,10-seco-5,7,10(19),22-ergostatetraene-1,3,24,25-tetrol		Vitamin D2 and derivatives [ST0301]	444.324	887.399	518.303	146.022	511.557	243.949
LMST03010052	(25S)-1alpha,25,26-trihydroxyvitamin D2 / (25S)-1alpha,25,26-trihydroxyergocalciferol	(5Z,7E,22E)-(1S,3R,25S)-9,10-seco-5,7,10(19),22-ergostatetraene-1,3,25,26-tetrol		Vitamin D2 and derivatives [ST0301]	444.324	887.399	518.303	146.022	319.47	244.109
LMST03010053	1alpha,25,28-trihydroxyvitamin D2 / 1alpha,25,28-trihydroxyergocalciferol	(5Z,7E,22E)-(1S,3R)-9,10-seco-5,7,10(19),22-ergostatetraene-1,3,25,28-tetrol		Vitamin D2 and derivatives [ST0301]	444.324	887.399	518.303	146.022	378.924	244.468
LMST03010054	(24R)-1alpha,24,25,26-tetrahydroxyvitamin D2 / (24R)-1alpha,24,25,26-tetrahydroxyergocalciferol	(5Z,7E,22E)-(1S,3R,24R,25)-9,10-seco-5,7,10(19),22-ergostatetraene-1,3,24,25,26-pentol		Vitamin D2 and derivatives [ST0301]	460.319	1008.42	516.288	146.022	480.583	244.618
LMST03010055	1alpha,24,25,28-tetrahydroxyvitamin D2 / 1alpha,24,25,28-tetrahydroxyergocalciferol	(5Z,7E,22E)-(1S,3R)-9,10-seco-5,7,10(19),22-ergostatetraene-1,3,24,25,28-pentol		Vitamin D2 and derivatives [ST0301]	460.319	1008.42	516.288	146.022	486.133	244.636
LMST03010057	3-epidihydrotachysterol2 / (5E)-(10S)-10,19-dihydro-3-epivitamin D2 / (5E)-(10S)-10,19-dihydro-3-epiergocalciferol	(5E,7E,22E)-(3R,10S)-9,10-seco-5,7,22-ergostatrien-3-ol		Vitamin D2 and derivatives [ST0301]	398.355	526.366	381.352	146.022	764.4	240.048
LMST03010058	1alpha-hydroxy-24-methylvitamin D2 / 1alpha-hydroxy-24-methylergocalciferol	(5Z,7E)-(1S,3R)-24-methyl-9,10-seco-5,7,10(19),22-ergostatetraene-1,3-diol		Vitamin D2 and derivatives [ST0301]	426.35	659.382	536.351	146.022	549.558	242.337
LMST03010059	1alpha,25-dihydroxy-24-methylvitamin D2 / 1alpha,25-dihydroxy-24-methylergocalciferol	(5Z,7E,22E)-(1S,3R)-24-methyl-9,10-seco-5,7,10(19),22-ergostatetraene-1,3,25-triol		Vitamin D2 and derivatives [ST0301]	442.345	780.399	534.335	146.022	586.703	243.429
LMST03010062	(24S)-1alpha,24-dihydroxyvitamin D2 / (24S)-1alpha,24-dihydroxyergocalciferol	(5Z,7E,22E)-(1S,3R,24S)-9,10-seco-5,7,10(19),22-ergostatetraene-1,3,24-triol		Vitamin D2 and derivatives [ST0301]	428.329	766.383	520.319	146.022	356.78	242.821
LMST03010065	26,27-Dihomo-1alpha-hydroxyvitamin D2	(5Z,7E,22E)-(1S,3R)-26,27-dihomo-9,10-seco-5,7,10(19),22-ergostatetraen-1,3-diol		Vitamin D2 and derivatives [ST0301]	440.365	673.398	550.366	146.022	617.592	242.223
LMST03010066	26,27-Dihomo-1alpha-hydroxy-24-epivitamin D2	(5Z,7E,22E)-(1S,3R,24S)-24-methyl-26,27-dihomo-9,10-seco-5,7,10(19),22-ergostatetraen-1,3-diol		Vitamin D2 and derivatives [ST0301]	440.365	673.398	550.366	146.022	617.592	242.223
LMST03010068	Suprasterol II	(5E,22E)-(3S,7R,13R,14S,17S,20S)-7,19-cyclo-8,19-cyclo-9,10-seco-5(10),22-ergostadien-3-ol		Vitamin D2 and derivatives [ST0301]	396.339	524.35	379.337	146.022	674.4	277.157
LMST03010069	Doxercalciferol	(5Z,7E,22E)-(3S,5R,24S)-9,10-seco-5,7,10(19),22-ergostatetraen-3,24-diol		Vitamin D2 and derivatives [ST0301]	412.334	645.367	522.335	146.022	534.055	241.765
LMST03020002	20-oxo-22,23,24,25,26,27-hexanorvitamin D3 / 20-oxo-22,23,24,25,26,27-hexanorcholecalciferol	(5Z,7E)-(3S)-3-dihydroxy-9,10-seco-5,7,10(19)-pregnatrien-20-one		Vitamin D3 and derivatives [ST0302]	314.225	442.236	297.222	146.022	403.2	243.087
LMST03020003	1alpha-hydroxy-20-oxo-22,23,24,25,26,27-hexanorvitamin D3 / 1alpha-hydroxy-20-oxo-22,23,24,25,26,27-hexanorcholecalciferol	(5Z,7E)-(1S,3R)-1,3-dihydroxy-9,10-seco-5,7,10(19)-pregnatrien-20-one		Vitamin D3 and derivatives [ST0302]	330.219	563.252	440.22	146.022	330.563	243.25
LMST03020004	1alpha,21-dihydroxy-20-oxo-22,23,24,25,26,27-hexanorvitamin D3 / 1alpha,21-dihydroxy-20-oxo-22,23,24,25,26,27-hexanorcholecalciferol	(5Z,7E)-(1S,3R)-1,3,21-trihydroxy-9,10-seco-5,7,10(19)-pregnatrien-20-one		Vitamin D3 and derivatives [ST0302]	346.214	684.269	438.204	146.022	341.27	243.785
LMST03020005	1alpha,17alpha,21-trihydroxy-20-oxo-22,23,24,25,26,27-hexanorvitamin D3 / 1alpha,17alpha,21-trihydroxy-20-oxo-22,23,24,25,26,27-hexanorcholecalciferol	(5Z,7E)-(1S,3R,17R)-1,3,17,21-tetrahydroxy-9,10-seco-5,7,10(19)-pregnatrien-20-one		Vitamin D3 and derivatives [ST0302]	362.209	805.285	436.189	146.022	383.146	244.543
LMST03020006	(20S)-1alpha,20-dihydroxy-22,23,24,25,26,27-hexanorvitamin D3 / (20S)-1alpha,20-dihydroxy-22,23,24,25,26,27-hexanorcholecalciferol	(5Z,7E)-(1S,3R,20S)-9,10-seco-5,7,10(19)-pregnatriene-1,3,20-triol		Vitamin D3 and derivatives [ST0302]	332.235	670.289	424.225	146.022	296.969	243.361
LMST03020007	1alpha-hydroxy-22-oxo-23,24,25,26,27-pentanorvitamin D3 / 1alpha-hydroxy-22-oxo-23,24,25,26,27-pentanorcholecalciferol	(5Z,7E)-(1S,3R)-1,3-dihydroxy-9,10-seco-23,24-dinor-5,7,10(19)-cholatrien-22-one		Vitamin D3 and derivatives [ST0302]	344.235	577.268	454.236	146.022	474.698	243.63
LMST03020008	(6RS)-22-oxo-23,24,25,26,27-pentanorvitamin D3 6,19-sulfur dioxide adduct / (6RS)-22-oxo-23,24,25,26,27-pentanorcholecalciferol 6,19-sulfur dioxide adduct	(7E)-(3S,6RS)-3-hydroxy-6,19-epithio-23,24-dinor-9,10-seco-5(10),7-choladien-22-al S,S-dioxide		Vitamin D3 and derivatives [ST0302]	392.202	520.213	375.199	146.022	670.2	244.15
LMST03020009	1alpha-hydroxy-23,24,25,26,27-pentanorvitamin D3 / 1alpha-hydroxy-23,24,25,26,27-pentanorcholecalciferol	(5Z,7E)-(1S,3R)-23,24-dinor-9,10-seco-5,7,10(19)-cholatriene-1,3-diol		Vitamin D3 and derivatives [ST0302]	330.256	563.288	440.257	146.022	379.362	242.788
LMST03020010	22-hydroxy-23,24,25,26,27-pentanorvitamin D3 / 22-hydroxy-23,24,25,26,27-pentanorcholecalciferol	(5Z,7E)-(3S)-23,24-dinor-9,10-seco-5,7,10(19)-cholatrien-3,22-diol		Vitamin D3 and derivatives [ST0302]	330.256	563.288	440.257	146.022	390.943	242.742
LMST03020011	1alpha,22-dihydroxy-23,24,25,26,27-pentanorvitamin D3 / 1alpha,22-dihydroxy-23,24,25,26,27-pentanorcholecalciferol	(5Z,7E)-(1S,3R)-23,24-dinor-9,10-seco-5,7,10(19)-cholatriene-1,3,22-triol		Vitamin D3 and derivatives [ST0302]	346.251	684.305	438.241	146.022	367.399	243.481
LMST03020012	(6RS)-22-hydroxy-23,24,25,26,27-pentanorvitamin D3 6,19-sulfur dioxide adduct / (6RS)-22-hydroxy-23,24,25,26,27-pentanorcholecalciferol 6,19-sulfur dioxide adduct	(7E)-(3S,6RS)-6,19-epithio-23,24-dinor-9,10-seco-5(10),7-choladiene-3,22-diol S,S-dioxide		Vitamin D3 and derivatives [ST0302]	394.218	627.25	504.219	146.022	670.202	243.785
LMST03020013	1alpha-hydroxy-24,25,26,27-tetranorvitamin D3 23-carboxylic acid / calcitroic acid	(5Z,7E)-(1S,3R)-1,3-dihydroxy-24-nor- 9,10-seco-5,7,10(19)-cholatrien-23-oic acid		Vitamin D3 and derivatives [ST0302]	374.246	607.278	484.246	146.022	469.581	243.654
LMST03020014	1alpha-hydroxy-24,25,26,27-tetranorvitamin D3 / 1alpha-hydroxy-24,25,26,27-tetranorcholecalciferol	(5Z,7E)-(1S,3R)-24-nor-9,10-seco-5,7,10(19)-cholatriene-1,3-diol		Vitamin D3 and derivatives [ST0302]	344.272	577.304	454.272	146.022	425.83	242.519
LMST03020015	(22R)-22-hydroxy-24,25,26,27-tetranorvitamin D3 / (22R)-22-hydroxy-24,25,26,27-tetranorcholecalciferol	(5Z,7E)-(3S,22R)- 24-nor-9,10-seco-5,7,10(19)-cholatriene-3,22-diol		Vitamin D3 and derivatives [ST0302]	344.272	577.304	454.272	146.022	401.295	242.115
LMST03020016	(22S)-22-hydroxy-24,25,26,27-tetranorvitamin D3 / (22S)-22-hydroxy-23,24,25,26,27-pentanorcholecalciferol	(5Z,7E)-(3S,22S)- 24-nor-9,10-seco-5,7,10(19)-cholatriene-3,22-diol		Vitamin D3 and derivatives [ST0302]	344.272	577.304	454.272	146.022	401.295	242.115
LMST03020017	(5E)-(22R)-22-hydroxy-24,25,26,27-tetranorvitamin D3 / (5E)-(22R)-22-hydroxy-24,25,26,27-tetranorcholecalciferol	(5E,7E)-(3S,22R)- 24-nor-9,10-seco-5,7,10(19)-cholatriene-3,22-diol		Vitamin D3 and derivatives [ST0302]	344.272	577.304	454.272	146.022	401.295	242.115
LMST03020018	(5E)-(22S)-22-hydroxy-24,25,26,27-tetranorvitamin D3 / (5E)-(22S)-22-hydroxy-24,25,26,27-tetranorcholecalciferol	(5E,7E)-(3S,22S)- 24-nor-9,10-seco-5,7,10(19)-cholatriene-3,22-diol		Vitamin D3 and derivatives [ST0302]	344.272	577.304	454.272	146.022	401.295	242.115
LMST03020019	23-hydroxy-24,25,26,27-tetranorvitamin D3 / 23-hydroxy-24,25,26,27-tetranorcholecalciferol	(5Z,7E)-(3S)-24-nor-9,10-seco-5,7,10(19)-cholatriene-3,23-diol		Vitamin D3 and derivatives [ST0302]	344.272	577.304	454.272	146.022	391.842	242.932
LMST03020020	1alpha,23-dihydroxy-24,25,26,27-tetranorvitamin D3 / 1alpha,23-dihydroxy-24,25,26,27-tetranorcholecalciferol	(5Z,7E)-(1S,3R)-24-nor-9,10-seco-5,7,10(19)-cholatriene-1,3,23-triol		Vitamin D3 and derivatives [ST0302]	360.266	698.321	452.257	146.022	333.925	243.647
LMST03020021	cholacalcioic acid / 25,26,27-trinorvitamin D3 24-carboxylic acid / 25,26,27-trinorcholecalciferol 24-carboxylic acid	(5Z,7E)-(3S)-3-hydroxy-9,10-seco-5,7,10(19)-cholatrien-24-oic acid		Vitamin D3 and derivatives [ST0302]	372.266	500.278	355.264	146.022	486	243.422
LMST03020022	1alpha-hydroxy-25,26,27-trinorvitamin D3 24-carboxylic acid	(5Z,7E)-(1S,3R)-1,3-dihydroxy-9,10-seco-5,7,10(19)-cholatrien-24-oic acid		Vitamin D3 and derivatives [ST0302]	388.261	621.294	498.262	146.022	472.166	243.785
LMST03020023	1alpha,24-dihydroxy-25,26,27-trinorvitamin D3 / 1alpha,24-dihydroxy-25,26,27-trinorcholecalciferol	(5Z,7E)-(1S,3R)-9,10-seco-5,7,10(19)-cholatriene-1,3,24-triol		Vitamin D3 and derivatives [ST0302]	374.282	712.336	466.272	146.022	336.433	243.785
LMST03020024	26,26,26-trifluoro-25-hydroxy-27-norvitamin D3 / 26,26,26-trifluoro-25-hydroxy-27-norcholecalciferol	(5Z,7E)-(3S)-26,26,26-trifluoro-27-nor-9,10-seco-5,7,10(19)-cholestatriene-3,25-diol		Vitamin D3 and derivatives [ST0302]	440.29	568.301	423.288	146.022	670.2	244.062
LMST03020025	1alpha-hydroxy-26,27-dinorvitamin D3 25-carboxylic acid / 1alpha-hydroxy-26,27-dinorcholecalciferol 25-carboxylic acid	(5Z,7E)-(1S,3R)-1,3-dihydroxy-25-homo-9,10-seco-5,7,10(19)-cholatrien-25-oic acid		Vitamin D3 and derivatives [ST0302]	402.277	635.31	512.278	146.022	460.283	243.88
LMST03020026	1alpha-hydroxy-21-nor-20-oxavitamin D3 / 1alpha-hydroxy-21-nor-20-oxacholecalciferol	(5Z,7E)-(1S,3R)-21-nor-20-oxa-9,10-seco-5,7,10(19)-cholestatriene-1,3-diol		Vitamin D3 and derivatives [ST0302]	388.298	621.33	498.298	146.022	370.253	243.27
LMST03020027	1alpha,25-dihydroxy-23,24-dinorvitamin D3 / 1alpha,25-dihydroxy-23,24-dinorcholecalciferol	(5Z,7E)-(1S,3R)-23,24-dinor-9,10-seco-5,7,10(19)-cholestatriene-1,3,25-triol		Vitamin D3 and derivatives [ST0302]	388.298	726.352	480.288	146.022	294.368	242.939
LMST03020028	1alpha,25-dihydroxy-26,27-dinorvitamin D3 / 1alpha,25-dihydroxy-26,27-dinorcholecalciferol	(5Z,7E)-(1S,3R)-26,27-dinor-9,10-seco-5,7,10(19)-cholestatriene-1,3,25-triol		Vitamin D3 and derivatives [ST0302]	388.298	726.352	480.288	146.022	326.913	243.887
LMST03020029	1alpha,25-dihydroxy-21-nor-20-oxavitamin D3 / 1alpha,25-dihydroxy-21-nor-20-oxacholecalciferol	(5Z,7E)-(1S,3R)-21-nor-20-oxa-9,10-seco-5,7,10(19)-cholestatriene-1,3,25-triol		Vitamin D3 and derivatives [ST0302]	404.293	742.347	496.283	146.022	291.93	243.264
LMST03020030	1alpha,25-dihydroxy-24-nor-22-oxavitamin D3 / 1alpha,25-dihydroxy-24-nor-22-oxacholecalciferol	(5Z,7E)-(1S,3R)-24-nor-22-oxa-9,10-seco-5,7,10(19)-cholestatriene-1,3,25-triol		Vitamin D3 and derivatives [ST0302]	404.293	742.347	496.283	146.022	313.274	242.87
LMST03020031	1alpha-hydroxy-24-methylsulfonyl-25,26,27-trinorvitamin D3 / 1alpha-hydroxy-24-methylsulfonyl-25,26,27-trinorcholecalciferol	(5Z,7E)-(1S,3R)-24-methylsulfonyl-9,10-seco-5,7,10(19)-cholatriene-1,3-diol		Vitamin D3 and derivatives [ST0302]	436.265	669.297	546.265	146.022	670.202	243.609
LMST03020032	1,25-dihydroxy-2,4-dinor-1,3-secovitamin D3 / 1,25-dihydroxy-2,4-dinor-1,3-secocholecalciferol	(5Z,7E)-A-dinor-(1,2)-(9,10)-diseco-5,7,10(19)-cholestatriene-1,2,25-triol		Vitamin D3 and derivatives [ST0302]	390.313	728.367	482.303	146.022	473.414	247.353
LMST03020033	25,26-epoxy-1alpha-hydroxy-23,23,24,24-tetradehydro-19-norvitamin D3 / 25,26-epoxy-1alpha-hydroxy-23,23,24,24-tetradehydro-19-norcholecalciferol	(7E)-(1R,3R)-25,26-epoxy-19-nor-9,10-seco-5,7-cholestadien-23-yne-1,3-diol		Vitamin D3 and derivatives [ST0302]	398.282	631.315	508.283	146.022	268.664	244.687
LMST03020034	(22E,24E)-1alpha,26-dihydroxy-22,23,24,25-tetradehydro-27-norvitamin D3 / (22E,24E)-1alpha,26-dihydroxy-22,23,24,25-tetradehydro-27-norcholecalciferol	(5Z,7E,22E,24E)-(1S,3R)-27-nor-9,10-seco-5,7,10(19),22,24-cholestapentaene-1,3,26-triol		Vitamin D3 and derivatives [ST0302]	398.282	736.336	490.272	146.022	344.818	243.815
LMST03020035	(17E)-1alpha,25-dihydroxy-17,20-didehydro-21-norvitamin D3 / (17E)-1alpha,25-dihydroxy-17,20-didehydro-21-norcholecalciferol	(5Z,7E,17E)-(1S,3R)-21-nor-9,10-seco-5,7,10(19),17-cholestatetraene-1,3,25-triol		Vitamin D3 and derivatives [ST0302]	400.298	738.352	492.288	146.022	299.916	243.648
LMST03020036	(17Z)-1alpha,25-dihydroxy-17,20-didehydro-21-norvitamin D3 / (17Z)-1alpha,25-dihydroxy-17,20-didehydro-21-norcholecalciferol	(5Z,7E,17Z)-(1S,3R)-21-nor-9,10-seco-5,7,10(19),17-cholestatetraene-1,3,25-triol		Vitamin D3 and derivatives [ST0302]	400.298	738.352	492.288	146.022	299.916	243.648
LMST03020037	(24R,25S)-25,26-epoxy-1alpha,24-dihydroxy-27-norvitamin D3 / (24R,25S)-25,26-epoxy-1alpha,24-dihydroxy-27-norcholecalciferol	(5Z,7E)-(1S,3R,24R,25S)-25,26-epoxy-27-nor-9,10-seco-5,7,10(19)-cholestatriene-1,3,24-triol		Vitamin D3 and derivatives [ST0302]	416.293	754.347	508.283	146.022	349.022	244.676
LMST03020038	(24S,25R)-25,26-epoxy-1alpha,24-dihydroxy-27-norvitamin D3 / (24S,25R)-25,26-epoxy-1alpha,24-dihydroxy-27-norcholecalciferol	(5Z,7E)-(1S,3R,24S,25R)-25,26-epoxy-27-nor-9,10-seco-5,7,10(19)-cholestatriene-1,3,24-triol		Vitamin D3 and derivatives [ST0302]	416.293	754.347	508.283	146.022	349.022	244.676
LMST03020039	1alpha,25-dihydroxy-24-oxo-22-oxavitamin D3 / 1alpha,25-dihydroxy-24-oxo-22-oxacholecalciferol	(5Z,7E)-(1S,3R)-1,3,25-trihydroxy-22-oxa-9,10-seco-5,7,10(19)-cholestatrien-24-one		Vitamin D3 and derivatives [ST0302]	432.288	770.342	524.278	146.022	350.149	244.077
LMST03020040	25-hydroxy-3-deoxy-2-oxavitamin D3 / 25-hydroxy-3-deoxy-2-oxacholecalciferol	(5Z,7E)-2-oxa-9,10-seco-5,7,10(19)-cholestatrien-25-ol		Vitamin D3 and derivatives [ST0302]	386.318	514.33	369.316	146.022	472.8	241.662
LMST03020041	1alpha,25-dihydroxy-3-deoxy-3-thiavitamin D3 / 1alpha,25-dihydroxy-3-deoxy-3-thiacholecalciferol	(5E,7E)-(1R)-9,10-seco-3-thia-5,7,10(19)-cholestatriene-1,25-diol		Vitamin D3 and derivatives [ST0302]	418.291	651.323	528.291	146.022	670.202	242.093
LMST03020042	1beta,25-dihydroxy-3-deoxy-3-thiavitamin D3 / 1beta,25-dihydroxy-3-deoxy-3-thiacholecalciferol	(5Z,7E)-(1S)-9,10-seco-3-thia-5,7,10(19)-cholestatriene-1,25-diol		Vitamin D3 and derivatives [ST0302]	418.291	651.323	528.291	146.022	670.202	242.093
LMST03020043	(5Z)-1,25-dihydroxy-3-thiavitamin D3 / (5Z)-1,25-dihydroxy-3-thiacholecalciferol	(5Z,7E)-(1R)-9,10-seco-3-thia-5,7,10(19)-cholestatriene-1,25-diol		Vitamin D3 and derivatives [ST0302]	418.291	651.323	528.291	146.022	670.202	242.093
LMST03020044	1alpha-hydroxy-22-oxavitamin D3 / 1alpha-hydroxy-22-oxacholecalciferol	(5Z,7E)-(1S,3R)-22-oxa-9,10-seco-5,7,10(19)-cholestatriene-1,3-diol		Vitamin D3 and derivatives [ST0302]	402.313	635.346	512.314	146.022	354.498	241.942
LMST03020045	25-hydroxy-23-oxavitamin D3 / 25-hydroxy-23-oxacholecalciferol	(5Z,7E)-(3S)-23-oxa-9,10-seco-5,7,10(19)-cholestatriene-3,25-diol		Vitamin D3 and derivatives [ST0302]	402.313	635.346	512.314	146.022	385.429	241.678
LMST03020046	1alpha,25-dihydroxy-24-norvitamin D3 / 1alpha,25-dihydroxy-24-norcholecalciferol	(5Z,7E)-(1S,3R)-24-nor-9,10-seco-5,7,10(19)-cholestatriene-1,3,25-triol		Vitamin D3 and derivatives [ST0302]	402.313	740.367	494.303	146.022	330.364	242.925
LMST03020047	1alpha,25-dihydroxy-19-norprevitamin D3 / 1alpha,25-dihydroxy-19-norprecholecalciferol	(6Z)-(1S,3R)-19-nor-9,10-seco-5(10),6,8-cholestatriene-1,3,25-triol		Vitamin D3 and derivatives [ST0302]	402.313	740.367	494.303	146.022	278.273	242.911
LMST03020048	1alpha,25-dihydroxy-21-norvitamin D3 / 1alpha,25-dihydroxy-21-norcholecalciferol	(5Z,7E)-(1S,3R)-21-nor-9,10-seco-5,7,10(19)-cholestatriene-1,3,25-triol		Vitamin D3 and derivatives [ST0302]	402.313	740.367	494.303	146.022	289.606	243.392
LMST03020049	1alpha,25-dihydroxy-3-deoxy-3-thiavitamin D3 3-oxide / 1alpha,25-dihydroxy-3-deoxy-3-thiacholecalciferol 3-oxide	(5E,7E)-(1R,3R)-1,25-dihydroxy-9,10-seco-3-thia-5,7,10(19)-cholestatriene 3-oxide		Vitamin D3 and derivatives [ST0302]	434.285	667.318	544.286	146.022	670.202	242.58
LMST03020050	(5E)-(3S)-1alpha,25-dihydroxy-3-deoxy-3-thiavitamin D3 3-oxide / (5E)-(3S)-1alpha,25-dihydroxy-3-deoxy-3-thiacholecalciferol 3-oxide	(5E,7E)-(1R,3S)-1,25-dihydroxy-9,10-seco-3-thia-5,7,10(19)-cholestatriene 3-oxide		Vitamin D3 and derivatives [ST0302]	434.285	667.318	544.286	146.022	670.202	242.58
LMST03020051	(5Z)-1alpha,25-dihydroxy-3-deoxy-3-thiavitamin D3 3-oxide / (5Z)-1alpha,25-dihydroxy-3-deoxy-3-thiacholecalciferol 3-oxide	(5Z,7E)-(1R,3R)-1,25-dihydroxy-9,10-seco-3-thia-5,7,10(19)-cholestatriene 3-oxide		Vitamin D3 and derivatives [ST0302]	434.285	667.318	544.286	146.022	670.202	242.58
LMST03020052	(5Z)-(3S)-1alpha,25-dihydroxy-3-deoxy-3-thiavitamin D3 3-oxide / (5Z)-(3S)-1alpha,25-dihydroxy-3-deoxy-3-thiacholecalciferol 3-oxide	(5Z,7E)-(1R,3S)-1,25-dihydroxy-9,10-seco-3-thia-5,7,10(19)-cholestatrien 3-oxide		Vitamin D3 and derivatives [ST0302]	434.285	667.318	544.286	146.022	670.202	242.58
LMST03020053	1alpha,25-dihydroxy-22-thiavitamin D3 / 1alpha,25-dihydroxy-22-thiacholecalciferol	(5Z,7E)-(1S,3R)-9,10-seco-22-thia-5,7,10(19)-cholestatriene-1,3,25-triol		Vitamin D3 and derivatives [ST0302]	434.285	772.34	526.275	146.022	670.202	243.78
LMST03020054	1alpha,25-dihydroxy-22-thia-20-epivitamin D3 / 1alpha,25-dihydroxy-22-thia-20-epicholecalciferol	(5Z,7E)-(1S,3R,20R)-9,10-seco-22-thia-5,7,10(19)-cholestatriene-1,3,25-triol		Vitamin D3 and derivatives [ST0302]	434.285	772.34	526.275	146.022	670.202	243.78
LMST03020055	1alpha,25-dihydroxy-23-thiavitamin D3 / 1alpha,25-dihydroxy-23-thiacholecalciferol	(5Z,7E)-(1S,3R)-9,10-seco-23-thia-5,7,10(19)-cholestatriene-1,3,25-triol		Vitamin D3 and derivatives [ST0302]	434.285	772.34	526.275	146.022	670.202	243.177
LMST03020056	(24R)-1alpha,24-dihydroxy-22-oxavitamin D3 / (24R)-1alpha,24-dihydroxy-22-oxacholecalciferol	(5Z,7E)-(1S,3R,24R)-22-oxa-9,10-seco-5,7,10(19)-cholestatriene-1,3,24-triol		Vitamin D3 and derivatives [ST0302]	418.308	756.362	510.298	146.022	341.806	242.696
LMST03020057	(24R)-1alpha,24-dihydroxy-22-oxa-20-epivitamin D3 / (24R)-1alpha,24-dihydroxy-22-oxa-20-epicholecalciferol	(5Z,7E)-(1S,3R,20R,24R)-22-oxa-9,10-seco-5,7,10(19)-cholestatriene-1,3,24-triol		Vitamin D3 and derivatives [ST0302]	418.308	756.362	510.298	146.022	341.806	242.696
LMST03020058	(24S)-1alpha,24-dihydroxy-22-oxavitamin D3 / (24S)-1alpha,24-dihydroxy-22-oxacholecalciferol	(5Z,7E)-(1S,3R,24S)-22-oxa-9,10-seco-5,7,10(19)-cholestatriene-1,3,24-triol		Vitamin D3 and derivatives [ST0302]	418.308	756.362	510.298	146.022	341.806	242.696
LMST03020059	(24S)-1alpha,24-dihydroxy-22-oxa-20-epivitamin D3 / (24S)-1alpha,24-dihydroxy-22-oxa-20-epicholecalciferol	(5Z,7E)-(1S,3R,20R,24S)-22-oxa-9,10-seco-5,7,10(19)-cholestatriene-1,3,24-triol		Vitamin D3 and derivatives [ST0302]	418.308	756.362	510.298	146.022	341.806	242.696
LMST03020060	1alpha,25-dihydroxy-22-oxavitamin D3 / 1alpha,25-dihydroxy-22-oxacholecalciferol	(5Z,7E)-(1S,3R)-22-oxa-9,10-seco-5,7,10(19)-cholestatriene-1,3,25-triol		Vitamin D3 and derivatives [ST0302]	418.308	756.362	510.298	146.022	389.465	244.318
LMST03020061	1alpha,25-dihydroxy-22-oxa-20-epivitamin D3 / 1alpha,25-dihydroxy-22-oxa-20-epicholecalciferol	(5Z,7E)-(1S,3R,20R)-22-oxa-9,10-seco-5,7,10(19)-cholestatriene-1,3,25-triol		Vitamin D3 and derivatives [ST0302]	418.308	756.362	510.298	146.022	406.239	244.318
LMST03020062	1beta,25-dihydroxy-22-oxavitamin D3 / 1beta,25-dihydroxy-22-oxacholecalciferol	(5Z,7E)-(1R,3R)-22-oxa-9,10-seco-5,7,10(19)-cholestatriene-1,3,25-triol		Vitamin D3 and derivatives [ST0302]	418.308	756.362	510.298	146.022	406.239	244.318
LMST03020063	1alpha,25-dihydroxy-23-oxavitamin D3 / 1alpha,25-dihydroxy-23-oxacholecalciferol	(5Z,7E)-(1S,3R)-23-oxa-9,10-seco-5,7,10(19)-cholestatriene-1,3,25-triol		Vitamin D3 and derivatives [ST0302]	418.308	756.362	510.298	146.022	308.156	242.932
LMST03020064	(20S)-1alpha,20,25-trihydroxy-24-norvitamin D3/(20S)-1alpha,20,25-trihydroxy-24-norcholecalciferol	(5Z,7E)-(1S,3R,20S)-24-nor-9,10-seco-5,7,10(19)-cholestatriene-1,3,20,25-tetrol		Vitamin D3 and derivatives [ST0302]	418.308	861.384	492.288	146.022	360.493	243.847
LMST03020065	(24R)-1alpha,24,25-trihydroxy-22-oxavitamin D3 / (24R)-1alpha,24,25-trihydroxy-22-oxacholecalciferol	(5Z,7E)-(1S,3R,24R)-22-oxa-9,10-seco-5,7,10(19)-cholestatriene-1,3,24,25-tetrol		Vitamin D3 and derivatives [ST0302]	434.303	877.379	508.283	146.022	368.349	244.421
LMST03020066	(24S)-1alpha,24,25-trihydroxy-22-oxavitamin D3 / (24S)-1alpha,24,25-trihydroxy-22-oxacholecalciferol	(5Z,7E)-(1S,3R,24S)-22-oxa-9,10-seco-5,7,10(19)-cholestatriene-1,3,24,25-tetrol		Vitamin D3 and derivatives [ST0302]	434.303	877.379	508.283	146.022	368.349	244.421
LMST03020067	(25R)-1alpha,25,26-trihydroxy-22-oxavitamin D3 / (25R)-1alpha,25,26-trihydroxy-22-oxacholecalciferol	(5Z,7E)-(1S,3R,25R)-22-oxa-9,10-seco-5,7,10(19)-cholestatriene-1,3,25,26-tetrol		Vitamin D3 and derivatives [ST0302]	434.303	877.379	508.283	146.022	293.274	244.177
LMST03020068	(25S)-1alpha,25,26-trihydroxy-22-oxavitamin D3 / (25S)-1alpha,25,26-trihydroxy-22-oxacholecalciferol	(5Z,7E)-(1S,3R,25S)-22-oxa-9,10-seco-5,7,10(19)-cholestatriene-1,3,25,26-tetrol		Vitamin D3 and derivatives [ST0302]	434.303	877.379	508.283	146.022	293.274	244.177
LMST03020069	25-azavitamin D3 / 25-azacholecalciferol	(5Z,7E)-(3S)-25-aza-9,10-seco-5,7,10(19)-cholestatrien-3-ol		Vitamin D3 and derivatives [ST0302]	385.334	513.346	368.332	146.022	532.2	241.119
LMST03020070	1alpha,25-dihydroxy-23-azavitamin D3 / 1alpha,25-dihydroxy-23-azacholecalciferol	(5Z,7E)-(1S,3R)-23-aza-9,10-seco-5,7,10(19)-cholestatriene-1,3,25-triol		Vitamin D3 and derivatives [ST0302]	417.324	755.378	509.314	146.022	299.702	242.99
LMST03020071	1alpha-hydroxy-24-(dimethylphosphoryl)-25,26,27-trinorvitamin D3 / 1alpha-hydroxy-24-(dimethylphosphoryl)-25,26,27-trinorcholecalciferol	(5Z,7E)-(1S,3R)-24-(dimethylphosphoryl)-9,10-seco-5,7,10(19)-cholatriene-1,3-diol		Vitamin D3 and derivatives [ST0302]	434.295	667.328	544.296	146.022	670.202	243.918
LMST03020072	24-(dimethoxyphosphoryl)-25,26,27-trinorvitamin D3 / 24-(dimethoxyphosphoryl)-25,26,27-trinorcholecalciferol	(5Z,7E)-(3S)-24-(dimethoxyphosphoryl)-9,10-seco-5,7,10(19)-cholatrien-3-ol		Vitamin D3 and derivatives [ST0302]	450.29	578.301	433.287	146.022	670.2	244.021
LMST03020073	1alpha-hydroxy-24-(dimethoxyphosphoryl)-25,26,27-trinorvitamin D3 / 1alpha-hydroxy-24-(dimethoxyphosphoryl)-25,26,27-trinorcholecalciferol	(5Z,7E)-(1S,3R)-24-(dimethoxyphosphoryl)-9,10-seco-5,7,10(19)-cholatriene-1,3-diol		Vitamin D3 and derivatives [ST0302]	466.285	699.317	576.285	146.022	670.202	244.409
LMST03020074	1alpha,25-dihydroxy-19-norvitamin D3 / 1alpha,25-dihydroxy-19-norcholecalciferol	(7E)-(1R,3R)-19-nor-9,10-seco-5,7-cholestadiene-1,3,25-triol		Vitamin D3 and derivatives [ST0302]	404.329	742.383	496.319	146.022	260.798	242.623
LMST03020075	1,25-dihydroxy-2-nor-1,2-secovitamin D3 / 1,25-dihydroxy-2-nor-1,2-secocholecalciferol	(5Z,7E)-A-nor-(1,2)-(9,10)-diseco-5,7,10(19)-cholestatriene-1,3,25-triol		Vitamin D3 and derivatives [ST0302]	404.329	742.383	496.319	146.022	356.197	261.915
LMST03020076	1alpha,26,26,26,27,27,27-heptafluoro-25-hydroxy-16,17,23,23,24,24-hexadehydrovitamin D3 / 1alpha,26,26,26,27,27,27-heptafluoro-25-hydroxy-16,17,23,23,24,24-hexadehydrocholecalciferol	(5Z,7E)-(1S,3R)-1,26,26,26,27,27,27-heptafluoro-9,10-seco-5,7,10(19),16-cholestatetraen-23-yne-3,25-diol		Vitamin D3 and derivatives [ST0302]	520.221	753.254	630.222	146.022	670.202	244.687
LMST03020077	26,26,26,27,27,27-hexafluoro-25-hydroxy-16,17,23,23,24,24-hexadehydrovitamin D3 / 26,26,26,27,27,27-hexafluoro-25-hydroxy-16,17,23,23,24,24-hexadehydrocholecalciferol	(5Z,7E)-(3S)-26,26,26,27,27,27-hexafluoro-9,10-seco-5,7,10(19),16-cholestatetraen-23-yne-3,25-diol		Vitamin D3 and derivatives [ST0302]	502.231	735.263	612.231	146.022	670.202	244.687
LMST03020078	26,26,26,27,27,27-hexafluoro-1alpha,25-dihydroxy-16,17,23,23,24,24-hexadehydrovitamin D3 / 26,26,26,27,27,27-hexafluoro-1alpha,25-dihydroxy-16,17,23,23,24,24-hexadehydrocholecalciferol	(5Z,7E)-(1S,3R)-26,26,26,27,27,27-hexafluoro-9,10-seco-5,7,10(19),16-cholestatetraen-23-yne-1,3,25-triol		Vitamin D3 and derivatives [ST0302]	518.226	856.28	610.216	146.022	670.202	244.687
LMST03020079	26,26,26,27,27,27-hexafluoro-25-hydroxy-23,23,24,24-tetradehydrovitamin D3 / 26,26,26,27,27,27-hexafluoro-25-hydroxy-23,23,24,24-tetradehydrocholecalciferol	(5Z,7E)-(3S)-26,26,26,27,27,27-hexafluoro-9,10-seco-5,7,10(19)-cholestatrien-23-yne-3,25-diol		Vitamin D3 and derivatives [ST0302]	504.246	737.279	614.247	146.022	670.202	244.687
LMST03020080	26,26,26,27,27,27-hexafluoro-1alpha,25-dihydroxy-23,23,24,24-tetradehydrovitamin D3 / 26,26,26,27,27,27-hexafluoro-1alpha,25-dihydroxy-23,23,24,24-tetradehydrocholecalciferol	(5Z,7E)-(1S,3R)-26,26,26,27,27,27-hexafluoro-9,10-seco-5,7,10(19)-cholestatrien-23-yne-1,3,25-triol		Vitamin D3 and derivatives [ST0302]	520.241	858.295	612.231	146.022	670.202	244.687
LMST03020081	(22E)-26,26,26,27,27,27-hexafluoro-25-hydroxy-22,23-didehydrovitamin D3 / (22E)-26,26,26,27,27,27-hexafluoro-25-hydroxy-22,23-didehydrocholecalciferol	(5Z,7E,22E)-(3S)-26,26,26,27,27,27-hexafluoro-9,10-seco-5,7,10(19),22-cholestatetraene-3,25-diol		Vitamin D3 and derivatives [ST0302]	506.262	739.295	616.263	146.022	670.202	244.687
LMST03020082	(22E)-26,26,26,27,27,27-hexafluoro-1alpha,25-dihydroxy-22,23-didehydrovitamin D3 / (22E)-26,26,26,27,27,27-hexafluoro-1alpha,25-dihydroxy-22,23-didehydrocholecalciferol	(5Z,7E,22E)-(1S,3R)-26,26,26,27,27,27-hexafluoro-9,10-seco-5,7,10(19),22-cholestatetraene-1,3,25-triol		Vitamin D3 and derivatives [ST0302]	522.257	860.311	614.247	146.022	670.202	244.687
LMST03020083	(23E)-26,26,26,27,27,27-hexafluoro-1alpha,25-dihydroxy-23,24-didehydrovitamin D3 / (23E)-26,26,26,27,27,27-hexafluoro-1alpha,25-dihydroxy-23,24-didehydrocholecalciferol	(5Z,7E,23E)-(1S,3R)-26,26,26,27,27,27-hexafluoro-9,10-seco-5,7,10(19),23-cholestatetraene-1,3,25-triol		Vitamin D3 and derivatives [ST0302]	522.257	860.311	614.247	146.022	670.202	244.687
LMST03020084	1alpha-fluoro-25-hydroxy-16,17,23,23,24,24-hexadehydrovitamin D3 / 1alpha-fluoro-25-hydroxy-16,17,23,23,24,24-hexadehydrocholecalciferol	(5Z,7E)-(1S,3R)-1-fluoro-9,10-seco-5,7,10(19),16-cholestatetraen-23-yne-3,25-diol		Vitamin D3 and derivatives [ST0302]	412.278	645.31	522.278	146.022	670.202	244.687
LMST03020085	26,26,26,27,27,27-hexafluoro-1alphaa-hydroxyvitamin D3 / 26,26,26,27,27,27-hexafluoro-1alphaa-hydroxycholecalciferol	(5Z,7E)-(1S,3R)-26,26,26,27,27,27-hexafluoro-9,10-seco-5,7,10(19)-cholestatriene-1,3-diol		Vitamin D3 and derivatives [ST0302]	508.278	741.31	618.278	146.022	670.202	244.687
LMST03020086	26,26,26,27,27,27-hexafluoro-25-hydroxyvitamin D3 / 26,26,26,27,27,27-hexafluoro-25-hydroxycholecalciferol	(5Z,7E)-(3S)-26,26,26,27,27,27-hexafluoro-9,10-seco-5,7,10(19)-cholestatriene-3,25-diol		Vitamin D3 and derivatives [ST0302]	508.278	741.31	618.278	146.022	670.202	244.687
LMST03020087	6,19-epidioxy-26,26,26,27,27,27-hexafluoro-25-hydroxy-6,19-dihydrovitamin D3 / 6,19-epidioxy-26,26,26,27,27,27-hexafluoro-25-hydroxy-6,19-dihydrocholecalciferol	(7E)-(3S)-6,19-epidioxy-26,26,26,27,27,27-hexafluoro-9,10-seco-5(10),7-cholestadiene-3,25-diol		Vitamin D3 and derivatives [ST0302]	540.267	773.3	650.268	146.022	670.202	244.688
LMST03020088	26,26,26,27,27,27-hexafluoro-1alpha,24-dihydroxyvitamin D3 / 26,26,26,27,27,27-hexafluoro-1alpha,24-dihydroxycholecalciferol	(5Z,7E)-(1S,3R)-26,26,26,27,27,27-hexafluoro-9,10-seco-5,7,10(19)-cholestatriene-1,3,24-triol		Vitamin D3 and derivatives [ST0302]	524.273	862.327	616.263	146.022	670.202	244.687
LMST03020089	26,26,26,27,27,27-hexafluoro-1alpha,25-dihydroxyvitamin D3 / 26,26,26,27,27,27-hexafluoro-1alpha,25-dihydroxycholecalciferol	(5Z,7E)-(1S,3R)-26,26,26,27,27,27-hexafluoro-9,10-seco-5,7,10(19)-cholestatriene-1,3,25-triol		Vitamin D3 and derivatives [ST0302]	524.273	862.327	616.263	146.022	670.202	244.687
LMST03020090	(23S)-26,26,26,27,27,27-hexafluoro-1alpha,23,25-trihydroxyvitamin D3 / (23S)-26,26,26,27,27,27-hexafluoro-1alpha,23,25-trihydroxycholecalciferol	(5Z,7E)-(1S,3R,23S)-26,26,26,27,27,27-hexafluoro-9,10-seco-5,7,10(19)-cholestatriene-1,3,23,25-tetrol		Vitamin D3 and derivatives [ST0302]	540.267	983.343	614.247	146.022	670.202	244.643
LMST03020091	25-hydroxy-16,17,23,23,24,24-hexadehydrovitamin D3 / 25-hydroxy-16,17,23,23,24,24-hexadehydrocholecalciferol	(5Z,7E)-(3S)-9,10-seco-5,7,10(19),16-cholestatetraen-23-yne-3,25-diol		Vitamin D3 and derivatives [ST0302]	394.287	627.32	504.288	146.022	419.812	244.687
LMST03020092	(22E)-1alpha-hydroxy-24-oxo-26,27-cyclo-22,23-didehydrovitamin D3 / (22E)-1alpha-hydroxy-24-oxo-26,27-cyclo-22,23-didehydrocholecalciferol	(5Z,7E,22E)-(1S,3R)-1,3-dihydroxy-26,27-cyclo-9,10-seco-5,7,10(19),22-cholestatetraen-24-one		Vitamin D3 and derivatives [ST0302]	410.282	643.315	520.283	146.022	409.2	244.674
LMST03020093	24,25-epoxy-1alpha-hydroxy-22,22,23,23-tetradehydrovitamin D3 / 24,25-epoxy-1alpha-hydroxy-22,22,23,23-tetradehydrocholecalciferol	(5Z,7E)-(1S,3R)-24,25-epoxy-9,10-seco-5,7,10(19)-cholestatrien-22-yne-1,3-diol		Vitamin D3 and derivatives [ST0302]	410.282	643.315	520.283	146.022	354.687	244.687
LMST03020094	25,26-epoxy-1alpha-hydroxy-23,23,24,24-tetradehydrovitamin D3 / 25,26-epoxy-1alpha-hydroxy-23,23,24,24-tetradehydrocholecalciferol	(5Z,7E)-(1S,3R)-25,26-epoxy-9,10-seco-5,7,10(19)-cholestatrien-23-yne-1,3-diol		Vitamin D3 and derivatives [ST0302]	410.282	643.315	520.283	146.022	323.087	244.687
LMST03020095	25,26-epoxy-1alpha-hydroxy-23,23,24,24-tetradehydro-20-epivitamin D3 / 25,26-epoxy-1alpha-hydroxy-23,23,24,24-tetradehydro-20-epicholecalciferol	(5Z,7E)-(1S,3R,20S)-25,26-epoxy-9,10-seco-5,7,10(19)-cholestatrien-23-yne-1,3-diol		Vitamin D3 and derivatives [ST0302]	410.282	643.315	520.283	146.022	323.087	244.687
LMST03020096	1alpha,25-dihydroxy-16,17,23,23,24,24-hexadehydrovitamin D3 / 1alpha,25-dihydroxy-16,17,23,23,24,24-hexadehydrocholecalciferol	(5Z,7E)-(1S,3R)-9,10-seco-5,7,10(19),16-cholestatetraen-23-yne-1,3,25-triol		Vitamin D3 and derivatives [ST0302]	410.282	748.336	502.272	146.022	324.741	244.687
LMST03020098	(22E)-(25R)-26,26,26-trifluoro-1alpha,25-dihydroxy-22,23-didehydrovitamin D3 / (22E)-(25R)-26,26,26-trifluoro-1alpha,25-dihydroxy-22,23-didehydrocholecalciferol	(5Z,7E,22E)-(1S,3R,25R)-26,26,26-trifluoro-9,10-seco-5,7,10(19),22-cholestatetraene-1,3,25-triol		Vitamin D3 and derivatives [ST0302]	468.285	806.339	560.275	146.022	670.202	244.403
LMST03020099	(22E)-(25S)-26,26,26-trifluoro-1alpha,25-dihydroxy-22,23-didehydrovitamin D3 / (22E)-(25S)-26,26,26-trifluoro-1alpha,25-dihydroxy-22,23-didehydrocholecalciferol	(5Z,7E,22E)-(1S,3R,25S)-26,26,26-trifluoro-9,10-seco-5,7,10(19),22-cholestatetraene-1,3,25-triol		Vitamin D3 and derivatives [ST0302]	468.285	806.339	560.275	146.022	670.202	244.403
LMST03020100	25-hydroxy-16,17,23,24-tetradehydrovitamin D3 / 25-hydroxy-16,17,23,24-tetradehydrocholecalciferol	(5Z,7E,23E)-(3S)-9,10-seco-5,7,10(19),16,23-cholestapentaene-3,25-diol		Vitamin D3 and derivatives [ST0302]	396.303	629.336	506.303	146.022	400.527	242.334
LMST03020101	(23Z)-25-hydroxy-16,17,23,24-tetradehydrovitamin D3 / (23Z)-25-hydroxy-16,17,23,24-tetradehydrocholecalciferol	(5Z,7E,23Z)-(3S)-9,10-seco-5,7,10(19),16,23-cholestapentaene-3,25-diol		Vitamin D3 and derivatives [ST0302]	396.303	629.336	506.303	146.022	415.526	242.334
LMST03020102	25-hydroxy-23,23,24,24-tetradehydrovitamin D3 / 25-hydroxy-23,23,24,24-tetradehydrocholecalciferol	(5Z,7E)-(3S)-9,10-seco-5,7,10(19)-cholestatrien-23-yne-3,25-diol		Vitamin D3 and derivatives [ST0302]	396.303	629.336	506.303	146.022	447.877	244.687
LMST03020103	1alpha-hydroxy-24-oxo-26,27-cyclovitamin D3 / 1alpha-hydroxy-24-oxo-26,27-cyclocholecalciferol	(5Z,7E)-(1S,3R)-1,3-dihydroxy-26,27-cyclo-9,10-seco-5,7,10(19)-cholestatrien-24-one		Vitamin D3 and derivatives [ST0302]	412.298	645.33	522.298	146.022	396.091	244.675
LMST03020104	(22E)-25-hydroxy-24-oxo-22,23-didehydrovitamin D3 / (22E)-25-hydroxy-24-oxo-22,23-didehydrocholecalciferol	(5Z,7E,22E)-(3S)-3,25-dihydroxy-9,10-seco-5,7,10(19),22-cholestatetraen-24-one		Vitamin D3 and derivatives [ST0302]	412.298	645.33	522.298	146.022	377.512	241.961
LMST03020105	(22E)-(24R)-1alpha,24-dihydroxy-26,27-cyclo-22,23-didehydrovitamin D3 / (22E)-(24R)-1alpha,24-dihydroxy-26,27-cyclo-22,23-didehydrocholecalciferol	(5Z,7E,22E)-(1S,3R,24R)-26,27-cyclo-9,10-seco-5,7,10(19),22-cholestatetraene-1,3,24-triol		Vitamin D3 and derivatives [ST0302]	412.298	750.352	504.288	146.022	373.968	244.676
LMST03020106	(22E)-(24S)-1alpha,24-dihydroxy-26,27-cyclo-22,23-didehydrovitamin D3 / (22E)-(24S)-1alpha,24-dihydroxy-26,27-cyclo-22,23-didehydrocholecalciferol / Calcipotriol	(5Z,7E,22E)-(1S,3R,24S)-26,27-cyclo-9,10-seco-5,7,10(19),22-cholestatetraene-1,3,24-triol		Vitamin D3 and derivatives [ST0302]	412.298	750.352	504.288	146.022	373.968	244.676
LMST03020107	(22E)-(24R)-1alpha,24-dihydroxy-26,27-cyclo-22,23-didehydro-20-epivitamin D3 / (22E)-(24R)-1alpha,24-dihydroxy-26,27-cyclo-22,23-didehydro-20-epicholecalciferol	(5Z,7E,22E)-(1S,3R,20S,24R)-26,27-cyclo-9,10-seco-5,7,10(19),22-cholestatetraene-1,3,24-triol		Vitamin D3 and derivatives [ST0302]	412.298	750.352	504.288	146.022	373.968	244.676
LMST03020108	(22E)-(24S)-1alpha,24-dihydroxy-26,27-cyclo-22,23-didehydro-20-epivitamin D3 / (22E)-(24S)-1alpha,24-dihydroxy-26,27-cyclo-22,23-didehydro-20-epicholecalciferol	(5Z,7E,22E)-(1S,3R,20S,24S)-26,27-cyclo-9,10-seco-5,7,10(19),22-cholestatetraene-1,3,24-triol		Vitamin D3 and derivatives [ST0302]	412.298	750.352	504.288	146.022	373.968	244.676
LMST03020109	(23E)-1alpha,25-dihydroxy-16,17,23,24-tetradehydrovitamin D3 / (23E)-1alpha,25-dihydroxy-16,17,23,24-tetradehydrocholecalciferol	(5Z,7E,23E)-(1S,3R)-9,10-seco-5,7,10(19),16,23-cholestapentaene-1,3,25-triol		Vitamin D3 and derivatives [ST0302]	412.298	750.352	504.288	146.022	322.895	243.448
LMST03020110	(23Z)-1alpha,25-dihydroxy-16,17,23,24-tetradehydrovitamin D3 / (23Z)-1alpha,25-dihydroxy-16,17,23,24-tetradehydrocholecalciferol	(5Z,7E,23Z)-(1S,3R)-9,10-seco-5,7,10(19),16,23-cholestapentaene-1,3,25-triol		Vitamin D3 and derivatives [ST0302]	412.298	750.352	504.288	146.022	322.895	243.448
LMST03020111	(23R)-1alpha,25-dihydroxy-22,23,23,24-tetradehydrovitamin D3 / (23R)-1alpha,25-dihydroxy-22,23,23,24-tetradehydrocholecalciferol	(5Z,7E)-(1S,3R,23R)-9,10-seco-5,7,10(19),22,23-cholestapentaene-1,3,25-triol		Vitamin D3 and derivatives [ST0302]	412.298	750.352	504.288	146.022	366.055	243.126
LMST03020112	(23S)-1alpha,25-dihydroxy-22,23,23,24-tetradehydrovitamin D3 / (23S)-1alpha,25-dihydroxy-22,23,23,24-tetradehydrocholecalciferol	(5Z,7E)-(1S,3R,23S)-9,10-seco-5,7,10(19),22,23-cholestapentaene-1,3,25-triol		Vitamin D3 and derivatives [ST0302]	412.298	750.352	504.288	146.022	366.055	243.126
LMST03020113	1alpha,25-dihydroxy-23,23,24,24-tetradehydrovitamin D3 / 1alpha,25-dihydroxy-23,23,24,24-tetradehydrocholecalciferol	(5Z,7E)-(1S,3R)-9,10-seco-5,7,10(19)-cholestatrien-23-yne-1,3,25-triol		Vitamin D3 and derivatives [ST0302]	412.298	750.352	504.288	146.022	306.531	244.687
LMST03020114	(22E,24E)-1alpha,26a-dihydroxy-22,23,24,25-tetradehydro-26a-homo-27-norvitamin D3 / (22E,24E)-1alpha,26a-dihydroxy-22,23,24,25-tetradehydro-26a-homo-27-norcholecalciferol	(5Z,7E,22E,24E)-(1S,3R)-26a-homo-27-nor-9,10-seco-5,7,10(19),22,24-cholestapentaene-1,3,26a-triol		Vitamin D3 and derivatives [ST0302]	412.298	750.352	504.288	146.022	338.728	243.949
LMST03020115	(23R,25R)-25-hydroxyvitamin D3 26,23-lactone / (23R,25R)-25-hydroxycholecalciferol 26,23-lactone	(5Z,7E)-(3S,23R,25R)-3,25-dihydroxy-9,10-seco-5,7,10(19)-cholestatrieno-26,23-lactone		Vitamin D3 and derivatives [ST0302]	428.293	661.325	538.293	146.022	556.747	244.673
LMST03020116	(23S,25R)-25-hydroxyvitamin D3 26,23-lactone / (23S,25R)-25-hydroxycholecalciferol 26,23-lactone	(5Z,7E)-(3S,23S,25R)-3,25-dihydroxy-9,10-seco-5,7,10(19)-cholestatrieno-26,23-lactone		Vitamin D3 and derivatives [ST0302]	428.293	661.325	538.293	146.022	556.747	244.673
LMST03020117	(23R,25S)-25-hydroxyvitamin D3 26,23-lactone / (23R,25S)-25-hydroxycholecalciferol 26,23-lactone	(5Z,7E)-(3S,23R,25S)-3,25-dihydroxy-9,10-seco-5,7,10(19)-cholestatrieno-26,23-lactone		Vitamin D3 and derivatives [ST0302]	428.293	661.325	538.293	146.022	556.747	244.673
LMST03020118	(23S,25S)-25-hydroxyvitamin D3 26,23-lactone / (23S,25S)-25-hydroxycholecalciferol 26,23-lactone	(5Z,7E)-(3S,23S,25S)-3,25-dihydroxy-9,10-seco-5,7,10(19)-cholestatrieno-26,23-lactone		Vitamin D3 and derivatives [ST0302]	428.293	661.325	538.293	146.022	556.747	244.673
LMST03020119	(22E)-(24R,25R)-25,26-epoxy-1alpha,24-dihydroxy-22,23-didehydrovitamin D3 / (22E)-(24R,25R)-25,26-epoxy-1alpha,24-dihydroxy-22,23-didehydrocholecalciferol	(5Z,7E,22E)-(1S,3R,24R,25R)-25,26-epoxy-9,10-seco-5,7,10(19),22-cholestatetraene-1,3,24-triol		Vitamin D3 and derivatives [ST0302]	428.293	766.347	520.283	146.022	279.094	244.676
LMST03020120	(22E)-(24S,25S)-25,26-epoxy-1alpha,24-dihydroxy-22,23-didehydrovitamin D3 / (22E)-(24S,25S)-25,26-epoxy-1alpha,24-dihydroxy-22,23-didehydrocholecalciferol	(5Z,7E,22E)-(1S,3R,24S,25S)-25,26-epoxy-9,10-seco-5,7,10(19),22-cholestatetraene-1,3,24-triol		Vitamin D3 and derivatives [ST0302]	428.293	766.347	520.283	146.022	279.094	244.676
LMST03020121	(23S,25R)-25-hydroxyvitamin D3 26,23-peroxylactone / (23S,25R)-25-hydroxycholecalciferol 26,23-peroxylactone	(5Z,7E)-(3S,23S,25R)-3,25-dihydroxy-9,10-seco-5,7,10(19)-cholestatrieno-26,23-peroxylactone		Vitamin D3 and derivatives [ST0302]	444.288	677.32	554.288	146.022	647.993	244.677
LMST03020122	(23R,25R)-1alpha,25-dihydroxyvitamin D3 26,23-lactone / (23R,25R)-1alpha,25-dihydroxycholecalciferol 26,23-lactone	(5Z,7E)-(1S,3R,23R,25R)-1,3,25-trihydroxy-9,10-seco-5,7,10(19)-cholestatrieno-26,23-lactone		Vitamin D3 and derivatives [ST0302]	444.288	782.342	536.278	146.022	547.326	244.68
LMST03020123	(23S,25R)-1alpha,25-dihydroxyvitamin D3 26,23-lactone / (23S,25R)-1alpha,25-dihydroxycholecalciferol 26,23-lactone	(5Z,7E)-(1S,3R,23S,25R)-1,3,25-trihydroxy-9,10-seco-5,7,10(19)-cholestatrieno-26,23-lactone		Vitamin D3 and derivatives [ST0302]	444.288	782.342	536.278	146.022	537.478	244.68
LMST03020124	(23R,25S)-1alpha,25-dihydroxyvitamin D3 26,23-lactone / (23R,25S)-1alpha,25-dihydroxycholecalciferol 26,23-lactone	(5Z,7E)-(1S,3R,23R,25S)-1,3,25-trihydroxy-9,10-seco-5,7,10(19)-cholestatrieno-26,23-lactone		Vitamin D3 and derivatives [ST0302]	444.288	782.342	536.278	146.022	537.478	244.68
LMST03020125	(23S,25S)-1alpha,25-dihydroxyvitamin D3 26,23-lactone / (23S,25S)-1alpha,25-dihydroxycholecalciferol 26,23-lactone	(5Z,7E)-(1S,3R,23S,25S)-1,3,25-trihydroxy-9,10-seco-5,7,10(19)-cholestatrieno-26,23-lactone		Vitamin D3 and derivatives [ST0302]	444.288	782.342	536.278	146.022	537.478	244.68
LMST03020127	(20R,24R)-20-fluoro-1alpha,24-dihydroxy-26,27-cyclovitamin D3 / (20R,24R)-20-fluoro-1alpha,24-dihydroxy-26,27-cyclocholecalciferol	(5Z,7E)-(1S,3R,20R,24R)-20-fluoro-26,27-cyclo-9,10-seco-5,7,10(19)-cholestatriene-1,3,24-triol		Vitamin D3 and derivatives [ST0302]	432.304	770.358	524.294	146.022	670.202	244.675
LMST03020128	(20S,24R)-20-fluoro-1alpha,24-dihydroxy-26,27-cyclovitamin D3 / (20S,24R)-20-fluoro-1alpha,24-dihydroxy-26,27-cyclocholecalciferol	(5Z,7E)-(1S,3R,20S,24R)-20-fluoro-26,27-cyclo-9,10-seco-5,7,10(19)-cholestatriene-1,3,24-triol		Vitamin D3 and derivatives [ST0302]	432.304	770.358	524.294	146.022	670.202	244.675
LMST03020129	(20R,24S)-20-fluoro-1alpha,24-dihydroxy-26,27-cyclovitamin D3 / (20R,24S)-20-fluoro-1alpha,24-dihydroxy-26,27-cyclocholecalciferol	(5Z,7E)-(1S,3R,20R,24S)-20-fluoro-26,27-cyclo-9,10-seco-5,7,10(19)-cholestatriene-1,3,24-triol		Vitamin D3 and derivatives [ST0302]	432.304	770.358	524.294	146.022	670.202	244.675
LMST03020130	(20S,24S)-20-fluoro-1alpha,24-dihydroxy-26,27-cyclovitamin D3 / (20S,24S)-20-fluoro-1alpha,24-dihydroxy-26,27-cyclocholecalciferol	(5Z,7E)-(1S,3R,20S,24S)-20-fluoro-26,27-cyclo-9,10-seco-5,7,10(19)-cholestatriene-1,3,24-triol		Vitamin D3 and derivatives [ST0302]	432.304	770.358	524.294	146.022	670.202	244.675
LMST03020131	26,26,26-trifluoro-25-hydroxyvitamin D3 / 26,26,26-trifluoro-25-hydroxycholecalciferol	(5Z,7E)-(3S)-26,26,26-trifluoro-9,10-seco-5,7,10(19)-cholestatriene-3,25-diol		Vitamin D3 and derivatives [ST0302]	454.306	687.338	564.307	146.022	670.202	243.917
LMST03020132	(25R)-26,26,26-trifluoro-1alpha,25-dihydroxyvitamin D3 / (25R)-26,26,26-trifluoro-1alpha,25-dihydroxycholecalciferol	(5Z,7E)-(1S,3R,25R)-26,26,26-trifluoro-9,10-seco-5,7,10(19)-cholestatriene-1,3,25-triol		Vitamin D3 and derivatives [ST0302]	470.301	808.355	562.291	146.022	670.202	244.369
LMST03020133	(25S)-26,26,26-trifluoro-1alpha,25-dihydroxyvitamin D3 / (25S)-26,26,26-trifluoro-1alpha,25-dihydroxycholecalciferol	(5Z,7E)-(1S,3R,25S)-26,26,26-trifluoro-9,10-seco-5,7,10(19)-cholestatriene-1,3,25-triol		Vitamin D3 and derivatives [ST0302]	470.301	808.355	562.291	146.022	670.202	244.369
LMST03020134	4,4-difluorovitamin D3 / 4,4-difluorocholecalciferol	(5E,7E)-(3S)-4,4-difluoro-9,10-seco-5,7,10(19)-cholestatrien-3-ol		Vitamin D3 and derivatives [ST0302]	420.32	548.332	403.318	146.022	670.2	241.267
LMST03020135	(5Z)-4,4-difluorovitamin D3 / (5Z)-4,4-difluorocholecalciferol	(5Z,7E)-(3S)-4,4-difluoro-9,10-seco-5,7,10(19)-cholestatrien-3-ol		Vitamin D3 and derivatives [ST0302]	420.32	548.332	403.318	146.022	670.2	241.267
LMST03020136	1alpha,25-difluorovitamin D3 / 1alpha,25-difluorocholecalciferol	(5Z,7E)-(1S,3R)-1,25-difluoro-9,10-seco-5,7,10(19)-cholestatrien-3-ol		Vitamin D3 and derivatives [ST0302]	420.32	548.332	403.318	146.022	670.2	242.324
LMST03020137	24,24-difluoro-1alpha-hydroxyvitamin D3 / 24,24-difluoro-1alpha-hydroxycholecalciferol	(5Z,7E)-(1S,3R)-24,24-difluoro-9,10-seco-5,7,10(19)-cholestatriene-1,3-diol		Vitamin D3 and derivatives [ST0302]	436.315	669.348	546.316	146.022	670.202	242.657
LMST03020138	4,4-difluoro-1alpha-hydroxyvitamin D3 / 4,4-difluoro-1alpha-hydroxycholecalciferol	(5E,7E)-(1S,3S)-4,4-difluoro-9,10-seco-5,7,10(19)-cholestatriene-1,3-diol		Vitamin D3 and derivatives [ST0302]	436.315	669.348	546.316	146.022	670.202	243.861
LMST03020139	(5Z)-4,4-difluoro-1alpha--hydroxyvitamin D3 / (5Z)-4,4-difluoro-1alpha--hydroxycholecalciferol	(5Z,7E)-(1S,3S)-4,4-difluoro-9,10-seco-5,7,10(19)-cholestatriene-1,3-diol		Vitamin D3 and derivatives [ST0302]	436.315	669.348	546.316	146.022	670.202	243.861
LMST03020140	23,23-difluoro-25-hydroxyvitamin D3 / 23,23-difluoro-25-hydroxycholecalciferol	(5Z,7E)-(3S)-23,23-difluoro-9,10-seco-5,7,10(19)-cholestatriene-3,25-diol		Vitamin D3 and derivatives [ST0302]	436.315	564.327	419.313	146.022	670.2	243.095
LMST03020141	24,24-difluoro-25-hydroxyvitamin D3 / 24,24-difluoro-25-hydroxycholecalciferol	(5Z,7E)-(3S)-24,24-difluoro-9,10-seco-5,7,10(19)-cholestatriene-3,25-diol		Vitamin D3 and derivatives [ST0302]	436.315	669.348	546.316	146.022	670.202	242.17
LMST03020142	4,4-difluoro-1alpha,25-dihydroxyvitamin D3 / 4,4-difluoro-1alpha,25-dihydroxycholecalciferol	(5E,7E)-(1S,3S)-4,4-difluoro-9,10-seco-5,7,10(19)-cholestatriene-1,3,25-triol		Vitamin D3 and derivatives [ST0302]	452.31	790.364	544.3	146.022	670.202	244.27
LMST03020143	(5Z)-4,4-difluoro-1alpha,25-dihydroxyvitamin D3 / (5Z)-4,4-difluoro-1alpha,25-dihydroxycholecalciferol	(5Z,7E)-(1S,3S)-4,4-difluoro-9,10-seco-5,7,10(19)-cholestatriene-1,3,25-triol		Vitamin D3 and derivatives [ST0302]	452.31	790.364	544.3	146.022	670.202	244.27
LMST03020144	23,23-difluoro-1alpha,25-dihydroxyvitamin D3 / 23,23-difluoro-1alpha,25-dihydroxycholecalciferol	(5Z,7E)-(1S,3R)-23,23-difluoro-9,10-seco-5,7,10(19)-cholestatriene-1,3,25-triol		Vitamin D3 and derivatives [ST0302]	452.31	790.364	544.3	146.022	670.202	244.324
LMST03020145	24,24-difluoro-1alpha,25-dihydroxyvitamin D3 / 24,24-difluoro-1alpha,25-dihydroxycholecalciferol	(5Z,7E)-(1S,3R)-24,24-difluoro-9,10-seco-5,7,10(19)-cholestatriene-1,3,25-triol		Vitamin D3 and derivatives [ST0302]	452.31	790.364	544.3	146.022	670.202	243.5
LMST03020146	(6RS)-6,19-epidioxy-24,24-difluoro-25-hydroxy-6,19-dihydrovitamin D3 / (6RS)-6,19-epidioxy-24,24-difluoro-25-hydroxy-6,19-dihydrocholecalciferol	(7E)-(3S, 6RS)-6,19-epidioxy-24,24-difluoro-9,10-seco-5(10),7-cholestadiene-3,25-diol		Vitamin D3 and derivatives [ST0302]	468.305	701.338	578.306	146.022	670.202	243.486
LMST03020147	24,25-didehydrovitamin D3 / 24,25-didehydrocholecalciferol	(5Z,7E)-(3S)-9,10-seco-5,7,10(19),24-cholestatetraen-3-ol		Vitamin D3 and derivatives [ST0302]	382.324	510.335	365.321	146.022	664.2	241.909
LMST03020148	(22E)-1alpha-hydroxy-22,23-didehydrovitamin D3 / (22E)-1alpha-hydroxy-22,23-didehydrocholecalciferol	(5Z,7E,22E)-(1S,3R)-9,10-seco-5,7,10(19),22-cholestatetraene-1,3-diol		Vitamin D3 and derivatives [ST0302]	398.318	631.351	508.319	146.022	498.329	241.95
LMST03020149	(22E)-1beta-hydroxy-22,23-didehydrovitamin D3 / (22E)-1beta-hydroxy-22,23-didehydrocholecalciferol	(5Z,7E,22E)-(1R,3R)-9,10-seco-5,7,10(19),22-cholestatetraene-1,3-diol		Vitamin D3 and derivatives [ST0302]	398.318	631.351	508.319	146.022	498.329	241.95
LMST03020150	(22Z)-1alpha-hydroxy-22,23-didehydrovitamin D3 / (22Z)-1alpha-hydroxy-22,23-didehydrocholecalciferol	(5Z,7E,22Z)-(1S,3R)-9,10-seco-5,7,10(19),22-cholestatetraene-1,3-diol		Vitamin D3 and derivatives [ST0302]	398.318	631.351	508.319	146.022	498.329	241.95
LMST03020151	(22Z)-1beta-hydroxy-22,23-didehydrovitamin D3 / (22Z)-1beta-hydroxy-22,23-didehydrocholecalciferol	(5Z,7E,22Z)-(1R,3R)-9,10-seco-5,7,10(19),22-cholestatetraene-1,3-diol		Vitamin D3 and derivatives [ST0302]	398.318	631.351	508.319	146.022	512.407	241.95
LMST03020153	1alpha-hydroxy-24,25-didehydrovitamin D3 / 1alpha-hydroxy-24,25-didehydrocholecalciferol	(5Z,7E)-(1S,3R)-9,10-seco-5,7,10(19),24-cholestatetraene-1,3-diol		Vitamin D3 and derivatives [ST0302]	398.318	631.351	508.319	146.022	512.766	242.708
LMST03020154	1alpha,25-dihydroxy-9,11-didehydro-3-deoxyvitamin D3 / 1alpha,25-dihydroxy-9,11-didehydro-3-deoxycholecalciferol	(5Z,7E)-(1S)-9,10-seco-5,7,10(19),9(11)-cholestatetraene-1,25-diol		Vitamin D3 and derivatives [ST0302]	398.318	631.351	508.319	146.022	441.414	241.567
LMST03020155	25-hydroxy-16,17-didehydrovitamin D3 / 25-hydroxy-16,17-didehydrocholecalciferol	(5Z,7E)-(3S)-9,10-seco-5,7,10(19),16-cholestatetraene-3,25-diol		Vitamin D3 and derivatives [ST0302]	398.318	631.351	508.319	146.022	409.147	242.338
LMST03020156	23,24-didehydro-25-hydroxyvitamin D3 / 23,24-didehydro-25-hydroxycholecalciferol	(5Z,7E,23E)-(3S)-9,10-seco-5,7,10(19),23-cholestatetraene-3,25-diol		Vitamin D3 and derivatives [ST0302]	398.318	631.351	508.319	146.022	430.715	241.488
LMST03020157	calicoferol E	(8S)-3-hydroxy-9,10-seco-1,3,5(10)-cholestatrien-9-one		Vitamin D3 and derivatives [ST0302]	398.318	526.33	381.316	146.022	596.4	241.073
LMST03020158	1-oxoprevitamin D3 / 1-oxoprecholecalciferol	(6Z)-(3R)-3-hydroxy-9,10-seco-5(10),6,8-cholestatriene-1-one		Vitamin D3 and derivatives [ST0302]	398.318	526.33	381.316	146.022	577.8	242.667
LMST03020159	1alpha-hydroxy-22-oxovitamin D3 / 1alpha-hydroxy-22-oxocholecalciferol	(5Z,7E)-(1S,3R)-1,3-dihydroxy-9,10-seco-5,7,10(19)-cholestatrien-22-one		Vitamin D3 and derivatives [ST0302]	414.313	647.346	524.314	146.022	384.404	242.443
LMST03020160	24,25-epoxy-1alpha-hydroxyvitamin D3 / 24,25-epoxy-1alpha-hydroxycholecalciferol	(5Z,7E)-(1S,3R)-24,25-epoxy-9,10-seco-5,7,10(19)-cholestatriene-1,3-diol		Vitamin D3 and derivatives [ST0302]	414.313	647.346	524.314	146.022	367.618	244.667
LMST03020161	25,26-epoxy-1alpha-hydroxyvitamin D3 / 25,26-epoxy-1alpha-hydroxycholecalciferol	(5Z,7E)-(1S,3R)-25,26-epoxy-9,10-seco-5,7,10(19)-cholestatriene-1,3-diol		Vitamin D3 and derivatives [ST0302]	414.313	647.346	524.314	146.022	340.612	244.67
LMST03020162	24,25-epoxy-1alpha-hydroxy-23,23-dimethyl-26,27-dinorvitamin D3 / 24,25-epoxy-1alpha-hydroxy-23,23-dimethyl-26,27-dinorcholecalciferol	(5Z,7E)-(1S,3R)-24,25-epoxy-23,23-dimethyl-26,27-dinor-9,10-seco-5,7,10(19)-cholestatriene-1,3-diol		Vitamin D3 and derivatives [ST0302]	414.313	647.346	524.314	146.022	408.961	244.666
LMST03020163	25-hydroxy-23-oxovitamin D3 / 25-hydroxy-23-oxocholecalciferol	(5Z,7E)-(3S)-3,25-dihydroxy-9,10-seco-5,7,10(19)-cholestatrien-23-one		Vitamin D3 and derivatives [ST0302]	414.313	647.346	524.314	146.022	372.597	242.769
LMST03020164	25-hydroxy-24-oxovitamin D3 / 25-hydroxy-24-oxocholecalciferol	(5Z,7E)-(3S)-3,25-dihydroxy-9,10-seco-5,7,10(19)-cholestatrien-24-one		Vitamin D3 and derivatives [ST0302]	414.313	647.346	524.314	146.022	371.479	241.971
LMST03020165	25-hydroxy-1-oxo-3-epiprevitamin D3 / 25-hydroxy-1-oxo-3-epiprecholecalciferol	(6Z)-(3S)-3,25-dihydroxy-9,10-seco-5(10),6,8-cholestatrien-1-one		Vitamin D3 and derivatives [ST0302]	414.313	647.346	524.314	146.022	335.337	243.101
LMST03020166		(6E)-(8S)-8,25-dihydroxy-9,10-seco-4,6,10(19)-cholestatrien-3-one		Vitamin D3 and derivatives [ST0302]	414.313	647.346	524.314	146.022	332.759	242.939
LMST03020167	(23S)-1alpha,23-dihydroxy-25,26-didehydrovitamin D3 / (23S)-1alpha,23-dihydroxy-25,26-didehydrocholecalciferol	(5Z,7E)-(1S,3R,23S)-9,10-seco-5,7,10(19),25-cholestatetraene-1,3,23-triol		Vitamin D3 and derivatives [ST0302]	414.313	752.367	506.303	146.022	476.59	243.355
LMST03020168	(22E)-(24R)-1alpha,24-dihydroxy-22,23-didehydrovitamin D3 / (22E)-(24R)-1alpha,24-dihydroxy-22,23-didehydrocholecalciferol	(5Z,7E,22E)-(1S,3R,24R)-9,10-seco-5,7,10(19),22-cholestatetraene-1,3,24-triol		Vitamin D3 and derivatives [ST0302]	414.313	752.367	506.303	146.022	357.525	242.821
LMST03020169	(22E)-(24S)-1alpha,24-dihydroxy-22,23-didehydrovitamin D3 / (22E)-(24S)-1alpha,24-dihydroxy-22,23-didehydrocholecalciferol	(5Z,7E,22E)-(1S,3R,24S)-9,10-seco-5,7,10(19),22-cholestatetraene-1,3,24-triol		Vitamin D3 and derivatives [ST0302]	414.313	752.367	506.303	146.022	357.525	242.821
LMST03020170	1alpha,25-dihydroxy-9,11-didehydrovitamin D3 / 1alpha,25-dihydroxy-9,11-didehydrocholecalciferol	(5Z,7E)-(1S,3R)-9,10-seco-5,7,9(11),10(19)-cholestatetraene-1,3,25-triol		Vitamin D3 and derivatives [ST0302]	414.313	752.367	506.303	146.022	324.871	243.087
LMST03020171	1alpha,25-dihydroxy-16,17-didehydrovitamin D3 / 1alpha,25-dihydroxy-16,17-didehydrocholecalciferol	(5Z,7E)-(1S,3R)-9,10-seco-5,7,10(19),16-cholestatetraene-1,3,25-triol		Vitamin D3 and derivatives [ST0302]	414.313	752.367	506.303	146.022	296.35	243.451
LMST03020172	1alpha,25-dihydroxy-22,23-didehydrovitamin D3 / 1alpha,25-dihydroxy-22,23-didehydrocholecalciferol	(5Z,7E,22E)-(1S,3R)-9,10-seco-5,7,10(19),22-cholestatetraene-1,3,25-triol		Vitamin D3 and derivatives [ST0302]	414.313	752.367	506.303	146.022	335.596	243.161
LMST03020173	(23E)-1alpha,25-dihydroxy-23,24-didehydrovitamin D3 / (23E)-1alpha,25-dihydroxy-23,24-didehydrocholecalciferol	(5Z,7E,23E)-(1S,3R)-9,10-seco-5,7,10(19),23-cholestatetraene-1,3,25-triol		Vitamin D3 and derivatives [ST0302]	414.313	752.367	506.303	146.022	328.413	242.971
LMST03020174	1alpha,25-dihydroxy-6,7-didehydroprevitamin D3 / 1alpha,25-dihydroxy-6,7-didehydroprecholecalciferol	(1S,3R)-9,10-seco-5(10),8-cholestadien-6-yne-1,3,25-triol		Vitamin D3 and derivatives [ST0302]	414.313	752.367	506.303	146.022	298.993	244.687
LMST03020175	1beta,25-dihydroxy-6,7-didehydro-3-epiprevitamin D3 / 1beta,25-dihydroxy-6,7-didehydro-3-epiprecholecalciferol	(1R,3S)-9,10-seco-5(10),8-cholestadien-6-yne-1,3,25-triol		Vitamin D3 and derivatives [ST0302]	414.313	752.367	506.303	146.022	298.993	244.687
LMST03020176	(17S,20S)-1alpha,25-dihydroxy-17,20-methano-21-norvitamin D3 / (17S,20S)-1alpha,25-dihydroxy-17,20-methano-21-norcholecalciferol	(5Z,7E)-(1S,3R,17S,20S)-17,20-methano-21-nor-9,10-seco-5,7,10(19)-cholestatriene-1,3,25-triol		Vitamin D3 and derivatives [ST0302]	414.313	752.367	506.303	146.022	421.702	243.668
LMST03020177	(17S,20R)-1alpha,25-dihydroxy-17,20-methano-21-norvitamin D3 / (17S,20R)-1alpha,25-dihydroxy-17,20-methano-21-norcholecalciferol	(5Z,7E)-(1S,3R,17S,20R)-17,20-methano-21-nor-9,10-seco-5,7,10(19)-cholestatriene-1,3,25-triol		Vitamin D3 and derivatives [ST0302]	414.313	752.367	506.303	146.022	421.702	243.668
LMST03020178	(22E)-(24R)-24,25-dihydroxy-22,23-didehydrovitamin D3 / (22E)-(24R)-24,25-dihydroxy-22,23-didehydrocholecalciferol	(5Z,7E,22E)-(3S,24R)-9,10-seco-5,7,10(19),22-cholestatetraene-3,24,25-triol		Vitamin D3 and derivatives [ST0302]	414.313	752.367	506.303	146.022	359.126	242.538
LMST03020179	(22E)-(24S)-24,25-dihydroxy-22,23-didehydrovitamin D3 / (22E)-(24S)-24,25-dihydroxy-22,23-didehydrocholecalciferol	(5Z,7E,22E)-(3S,24S)-9,10-seco-5,7,10(19),22-cholestatetraene-3,24,25-triol		Vitamin D3 and derivatives [ST0302]	414.313	752.367	506.303	146.022	359.126	242.538
LMST03020180	calicoferol B	(8S,16S)-3,16-dihydroxy-9,10-seco-1,3,5(10)-cholestatrien-9-one		Vitamin D3 and derivatives [ST0302]	414.313	647.346	524.314	146.022	459.896	241.917
LMST03020181	(24R,25R)-25,26-epoxy-1alpha,24-dihydroxyvitamin D3 / (24R,25R)-25,26-epoxy-1alpha,24-dihydroxycholecalciferol	(5Z,7E)-(1S,3R,24R,25R)-25,26-epoxy-9,10-seco-5,7,10(19)-cholestatriene-1,3,24-triol		Vitamin D3 and derivatives [ST0302]	430.308	768.362	522.298	146.022	277.874	244.675
LMST03020182	(24R,25S)-25,26-epoxy-1alpha,24-dihydroxyvitamin D3 / (24R,25S)-25,26-epoxy-1alpha,24-dihydroxycholecalciferol	(5Z,7E)-(1S,3R,24R,25S)-25,26-epoxy-9,10-seco-5,7,10(19)-cholestatriene-1,3,24-triol		Vitamin D3 and derivatives [ST0302]	430.308	768.362	522.298	146.022	297.374	244.675
LMST03020183	(24S,25R)-25,26-epoxy-1alpha,24-dihydroxyvitamin D3 / (24S,25R)-25,26-epoxy-1alpha,24-dihydroxycholecalciferol	(5Z,7E)-(1S,3R,24S,25R)-25,26-epoxy-9,10-seco-5,7,10(19)-cholestatriene-1,3,24-triol		Vitamin D3 and derivatives [ST0302]	430.308	768.362	522.298	146.022	297.374	244.675
LMST03020184	(24S,25S)-25,26-epoxy-1alpha,24-dihydroxyvitamin D3 / (24S,25S)-25,26-epoxy-1alpha,24-dihydroxycholecalciferol	(5Z,7E)-(1S,3R,24S,25S)-25,26-epoxy-9,10-seco-5,7,10(19)-cholestatriene-1,3,24-triol		Vitamin D3 and derivatives [ST0302]	430.308	768.362	522.298	146.022	277.874	244.675
LMST03020185	1alpha,25-dihydroxy-18-oxovitamin D3 / 1alpha,25-dihydroxy-18-oxocholecalciferol	(5Z,7E)-(1S,3R)-1,3,25-trihydroxy-9,10-seco-5,7,10(19)-cholestatrien-18-al		Vitamin D3 and derivatives [ST0302]	430.308	768.362	522.298	146.022	458.597	243.769
LMST03020186	1alpha,25-dihydroxy-24-oxovitamin D3 / 1alpha,25-dihydroxy-24-oxocholecalciferol	(5Z,7E)-(1S,3R)-1,3,25-trihydroxy-9,10-seco-5,7,10(19)-cholestatrien-24-one		Vitamin D3 and derivatives [ST0302]	430.308	768.362	522.298	146.022	286.069	243.325
LMST03020187	(23S)-23,25-dihydroxy-24-oxovitamin D3 / (23S)-23,25-dihydroxy-24-oxocholecalciferol	(5Z,7E)-(3S,23S)-3,23,25-trihydroxy-9,10-seco-5,7,10(19)-cholestatrien-24-one		Vitamin D3 and derivatives [ST0302]	430.308	663.341	540.309	146.022	325.757	242.512
LMST03020188	(23S,25R)-25-hydroxyvitamin D3 26,23-lactol / (23S,25R)-25-hydroxycholecalciferol 26,23-lactol	(5Z,7E)-(3S,23S,25R)-3,25-dihydroxy-9,10-seco-5,7,10(19)-cholestatrieno-26,23-lactol		Vitamin D3 and derivatives [ST0302]	430.308	768.362	522.298	146.022	487.876	244.674
LMST03020189	(22E)-(24R)-1alpha,24,25-trihydroxy-22,23-didehydrovitamin D3 / (22E)-(24R)-1alpha,24,25-trihydroxy-22,23-didehydrocholecalciferol	(5Z,7E,22E)-(1S,3R,24R)-9,10-seco-5,7,10(19),22-cholestatetraene-1,3,24,25-tetrol		Vitamin D3 and derivatives [ST0302]	430.308	873.384	504.288	146.022	299.345	243.908
LMST03020190	(22E)-(24S)-1alpha,24,25-trihydroxy-22,23-didehydrovitamin D3 / (22E)-(24S)-1alpha,24,25-trihydroxy-22,23-didehydrocholecalciferol	(5Z,7E,22E)-(1S,3R,24S)-9,10-seco-5,7,10(19),22-cholestatetraene-1,3,24,25-tetrol		Vitamin D3 and derivatives [ST0302]	430.308	873.384	504.288	146.022	299.345	243.908
LMST03020191	(22E)-(25R)-1alpha,25,26-trihydroxy-22,23-didehydrovitamin D3 / (22E)-(25R)-1alpha,25,26-trihydroxy-22,23-didehydrocholecalciferol	(5Z,7E,22E)-(1S,3R,25R)-9,10-seco-5,7,10(19),22-cholestatetraene-1,3,25,26-tetrol		Vitamin D3 and derivatives [ST0302]	430.308	873.384	504.288	146.022	298.705	244.256
LMST03020192	(22E)-(25S)-1alpha,25,26-trihydroxy-22,23-didehydrovitamin D3 / (22E)-(25S)-1alpha,25,26-trihydroxy-22,23-didehydrocholecalciferol	(5Z,7E,22E)-(1S,3R,25S)-9,10-seco-5,7,10(19),22-cholestatetraene-1,3,25,26-tetrol		Vitamin D3 and derivatives [ST0302]	430.308	873.384	504.288	146.022	307.029	244.256
LMST03020193	(23S,25R)-1alpha,25-dihydroxyvitamin D3 26,23-lactol / (23S,25R)-1alpha,25-dihydroxycholecalciferol 26,23-lactol	(5Z,7E)-(1S,3R,23S,25R)-1,3,25-trihydroxy-9,10-seco- 5,7,10,(19)-cholestatrieno-26,23-lactol		Vitamin D3 and derivatives [ST0302]	446.303	889.379	520.283	146.022	476.442	244.682
LMST03020194	(23R)-1alpha,23,25-trihydroxy-24-oxovitamin D3 / (23R)-1alpha,23,25-trihydroxy-24-oxocholecalciferol	(5Z,7E)-(1S,3R,23R)-1,3,23,25-tetrahydroxy-9-10-seco-5,7,10(19)-cholestatrien-24-one		Vitamin D3 and derivatives [ST0302]	446.303	889.379	520.283	146.022	369.808	244.298
LMST03020195	(23S)-1alpha,23,25-trihydroxy-24-oxovitamin D3 / (23S)-1alpha,23,25-trihydroxy-24-oxocholecalciferol	(5Z,7E)-(1S,3R,23S)-1,3,23,25-tetrahydroxy-9-10-seco-5,7,10(19)-cholestatrien-24-one		Vitamin D3 and derivatives [ST0302]	446.303	889.379	520.283	146.022	369.808	244.298
LMST03020196	2alpha-chloro-1beta,25-dihydroxyvitamin D3 / 2alpha-chloro-1beta,25-dihydroxycholecalciferol	(5Z,7E)-(1S,2S,3R)-2-chloro-9,10-seco-5,7,10(19)-cholestatriene-1,3,25-triol		Vitamin D3 and derivatives [ST0302]	450.29	788.344	542.28	146.022	670.202	243.459
LMST03020197	6-fluorovitamin D3 / 6-fluorocholecalciferol	(5E,7E)-(3S)-6-fluoro-9,10-seco-5,7,10(19)-cholestatrien-3-ol		Vitamin D3 and derivatives [ST0302]	402.33	530.341	385.327	146.022	670.2	242.01
LMST03020198	(10Z)-19-fluorovitamin D3 / (10Z)-19-fluorocholecalciferol	(5Z,7E,10Z)-(3S)-19-fluoro-9,10-seco-5,7,10(19)-cholestatrien-3-ol		Vitamin D3 and derivatives [ST0302]	402.33	530.341	385.327	146.022	670.2	242.43
LMST03020199	(10E)-19-fluorovitamin D3 / (10E)-19-fluorocholecalciferol	(5Z,7E,10E)-(3S)-19-fluoro-9,10-seco-5,7,10(19)-cholestatrien-3-ol		Vitamin D3 and derivatives [ST0302]	402.33	530.341	385.327	146.022	670.2	242.43
LMST03020200	(5E,10Z)-19-fluorovitamin D3 / (5E,10Z)-19-fluorocholecalciferol	(5E,7E,10Z)-(3S)-19-fluoro-9,10-seco-5,7,10(19)-cholestatrien-3-ol		Vitamin D3 and derivatives [ST0302]	402.33	530.341	385.327	146.022	670.2	242.43
LMST03020201	(5E,10E)-19-fluorovitamin D3 / (5E,10E)-19-fluorocholecalciferol	(5E,7E,10E)-(3S)-19-fluoro-9,10-seco-5,7,10(19)-cholestatrien-3-ol		Vitamin D3 and derivatives [ST0302]	402.33	530.341	385.327	146.022	670.2	242.43
LMST03020202	22-fluorovitamin D3 / 22-fluorocholecalciferol	(5Z,7E)-(3S)-22-fluoro-9,10-seco-5,7,10(19)-cholestatrien-3-ol		Vitamin D3 and derivatives [ST0302]	402.33	530.341	385.327	146.022	670.2	240.951
LMST03020203	(5Z,10Z)-19-fluoro-1alpha-hydroxyvitamin-D3 / (5Z,10Z)-19-fluoro-1alpha-hydroxycholecalciferol	(5Z,7E,10Z)-(1S,3R)-19-fluoro-9,10-seco-5,7,10(19)-cholestatriene-1,3-diol		Vitamin D3 and derivatives [ST0302]	418.325	651.357	528.325	146.022	670.202	243.835
LMST03020204	(5Z,10E)-19-fluoro-1alpha-hydroxyvitamin-D3 / (5Z,10E)-19-fluoro-1alpha-hydroxycholecalciferol	(5Z,7E,10E)-(1S,3R)-19-fluoro-9,10-seco-5,7,10(19)-cholestatriene-1,3-diol		Vitamin D3 and derivatives [ST0302]	418.325	651.357	528.325	146.022	670.202	243.835
LMST03020205	(5E,10Z)-19-fluoro-1alpha-hydroxyvitamin-D3 / (5E,10Z)-19-fluoro-1alpha-hydroxycholecalciferol	(5E,7E,10Z)-(1S,3R)-19-fluoro-9,10-seco-5,7,10(19)-cholestatriene-1,3-diol		Vitamin D3 and derivatives [ST0302]	418.325	651.357	528.325	146.022	670.202	243.835
LMST03020206	(5E,10E)-19-fluoro-1alpha-hydroxyvitamin-D3 / (5E,10E)-19-fluoro-1alpha-hydroxycholecalciferol	(5E,7E,10E)-(1S,3R)-19-fluoro-9,10-seco-5,7,10(19)-cholestatriene-1,3-diol		Vitamin D3 and derivatives [ST0302]	418.325	651.357	528.325	146.022	670.202	243.835
LMST03020207	25-fluoro-1alpha-hydroxyvitamin D3 / 25-fluoro-1alpha-hydroxycholecalciferol	(5Z,7E)-(1S,3R)-25-fluoro-9,10-seco-5,7,10(19)-cholestatriene-1,3-diol		Vitamin D3 and derivatives [ST0302]	418.325	651.357	528.325	146.022	670.202	242.647
LMST03020208	(24R)-25-fluoro-24-hydroxyvitamin D3 / (24R)-25-fluoro-24-hydroxycholecalciferol	(5Z,7E)-(3S,24R)-25-fluoro-9,10-seco-5,7,10(19)-cholestatriene-3,24-diol		Vitamin D3 and derivatives [ST0302]	418.325	651.357	528.325	146.022	670.202	241.887
LMST03020209	1alpha-fluoro-25-hydrovitamin D3 / 1alpha-fluoro-25-hydrocholecalciferol	(5Z,7E)-(1S,3R)-3-fluoro-9,10-seco-5,7,10(19)-cholestatriene-3,25-diol		Vitamin D3 and derivatives [ST0302]	418.325	651.357	528.325	146.022	670.202	242.763
LMST03020210	24-fluoro-25-hydroxyvitamin D3 / 24-fluoro-25-hydroxycholecalciferol	(5Z,7E)-(3S)-24-fluoro-9,10-seco-5,7,10(19)-cholestatriene-3,25-diol		Vitamin D3 and derivatives [ST0302]	418.325	651.357	528.325	146.022	670.202	241.782
LMST03020211	(24R)-25-fluoro-1alpha,24-dihydroxyvitamin D3 / (24R)-25-fluoro-1alpha,24-dihydroxycholecalciferol	(5Z,7E)-(1S,3R,24R)-25-fluoro-9,10-seco-5,7,10(19)-cholestatriene-1,3,24-triol		Vitamin D3 and derivatives [ST0302]	434.32	772.374	526.31	146.022	670.202	243.291
LMST03020212	(10Z)-19-fluoro-1alpha,25-dihydroxyvitamin D3 / (10Z)-19-fluoro-1alpha,25-dihydroxycholecalciferol	(5Z,7E,10Z)-(1S,3R)-19-fluoro-9,10-seco-5,7,10(19)-cholestatriene-1,3,25-triol		Vitamin D3 and derivatives [ST0302]	434.32	772.374	526.31	146.022	670.202	244.189
LMST03020213	(10E)-19-fluoro-1alpha,25-dihydroxyvitamin D3 / (10E)-19-fluoro-1alpha,25-dihydroxycholecalciferol	(5Z,7E,10E)-(1S,3R)-19-fluoro-9,10-seco-5,7,10(19)-cholestatriene-1,3,25-triol		Vitamin D3 and derivatives [ST0302]	434.32	772.374	526.31	146.022	670.202	244.189
LMST03020214	(5E,10Z)-19-fluoro-1alpha,25-dihydroxyvitamin D3 / (5E,10Z)-19-fluoro-1alpha,25-dihydroxycholecalciferol	(5E,7E,10Z)-(1S,3R)-19-fluoro-9,10-seco-5,7,10(19)-cholestatriene-1,3,25-triol		Vitamin D3 and derivatives [ST0302]	434.32	772.374	526.31	146.022	670.202	244.189
LMST03020215	(5E,10E)-19-fluoro-1alpha,25-dihydroxyvitamin D3 / (5E,10E)-19-fluoro-1alpha,25-dihydroxycholecalciferol	(5E,7E,10E)-(1S,3R)-19-fluoro-9,10-seco-5,7,10(19)-cholestatriene-1,3,25-triol		Vitamin D3 and derivatives [ST0302]	434.32	772.374	526.31	146.022	670.202	244.189
LMST03020216	24R-fluoro-1alpha,25-dihydroxyvitamin D3 / 24R-fluoro-1alpha,25-dihydroxycholecalciferol	(5Z,7E)-(1S,3R,24R)-24-fluoro-9,10-seco-5,7,10(19)-cholestatriene-1,3,25-triol		Vitamin D3 and derivatives [ST0302]	434.32	772.374	526.31	146.022	670.202	243.237
LMST03020217	1alpha-hydroxy-3-deoxyvitamin D3 / 1alpha-hydroxy-3-deoxycholecalciferol	(5Z,7E)-(1S)-9,10-seco-5,7,10(19)-cholestatrien-1-ol		Vitamin D3 and derivatives [ST0302]	384.339	512.35	367.337	146.022	679.2	241.039
LMST03020219	3-epivitamin D3 / 3-epicholecalciferol	(5Z,7E)-(3R)-9,10-seco-5,7,10(19)-cholestatrien-3-ol		Vitamin D3 and derivatives [ST0302]	384.339	512.35	367.337	146.022	685.8	240.938
LMST03020220	(5E)-vitamin D3 / (5E)-cholecalciferol / (5E)-calciol	(5E,7E)-(3S)-9,10-seco-5,7,10(19)-cholestatrien-3-ol		Vitamin D3 and derivatives [ST0302]	384.339	512.35	367.337	146.022	685.8	240.938
LMST03020221	(5E)-3-epivitamin D3 / (5E)-3-epicholecalciferol	(5E,7E)-(3R)-9,10-seco-5,7,10(19)-cholestatrien-3-ol		Vitamin D3 and derivatives [ST0302]	384.339	512.35	367.337	146.022	685.8	240.938
LMST03020222	previtamin D3 / precholecalciferol / (6Z)-tacalciol	(6Z)-(3S)-9,10-seco-5(10),6,8-cholestatrien-3-ol		Vitamin D3 and derivatives [ST0302]	384.339	512.35	367.337	146.022	722.4	241.178
LMST03020223	tachysterol3	(6E)-(3S)-9,10-seco-5(10),6,8-cholestatrien-3-ol		Vitamin D3 and derivatives [ST0302]	384.339	512.35	367.337	146.022	729.6	241.178
LMST03020224	isotachysterol3	(6E)-(3S)-9,10-seco-5(10),6,8(14)-cholestatrien-3-ol		Vitamin D3 and derivatives [ST0302]	384.339	512.35	367.337	146.022	703.2	242.093
LMST03020225	(5E)-isovitamin D3 / (5E)-isocholecalciferol	(5E,7E)-(3S)-9,10-seco-1(10),5,7-cholestatrien-3-ol		Vitamin D3 and derivatives [ST0302]	384.339	512.35	367.337	146.022	726.6	241.051
LMST03020226	toxisterol3 D1	(5Z)-(3S)-9,10-seco-5,8,10(19)-cholestatrien-3-ol		Vitamin D3 and derivatives [ST0302]	384.339	512.35	367.337	146.022	691.8	241.242
LMST03020227	toxisterol3 E1	(3S,6R,9R)-9(10-6)abeo-5(10),7-cholestadien-3-ol		Vitamin D3 and derivatives [ST0302]	384.339	512.35	367.337	146.022	757.8	242.061
LMST03020228		(3S,6S)-9,10-seco-5(10),6,7-cholestatrien-3-ol		Vitamin D3 and derivatives [ST0302]	384.339	512.35	367.337	146.022	775.2	241.126
LMST03020229		(3S,6R)-9,10-seco-5(10),6,7-cholestatrien-3-ol		Vitamin D3 and derivatives [ST0302]	384.339	512.35	367.337	146.022	775.2	241.126
LMST03020230		(7E)-(3S,6S)-6,19-cyclo-9,10-seco-5(10),7-cholestadien-3-ol		Vitamin D3 and derivatives [ST0302]	384.339	512.35	367.337	146.022	756.6	241.844
LMST03020232	1alpha-hydroxy-3-epivitamin D3 / 1alpha-hydroxy-3-epicholecalciferol	(5Z,7E)-(1S,3S)-9,10-seco-5,7,10(19)-cholestatriene-1,3-diol		Vitamin D3 and derivatives [ST0302]	400.334	633.367	510.335	146.022	510.786	242
LMST03020233	(5E)-1alpha-hydroxyvitamin D3 / (5E)-1alpha-hydroxycholecalciferol	(5E,7E)-(1S,3R)-9,10-seco-5,7,10(19)-cholestatriene-1,3-diol		Vitamin D3 and derivatives [ST0302]	400.334	633.367	510.335	146.022	524.532	242
LMST03020234	(5E)-1alpha-hydroxy-3-epivitamin D3 / (5E)-1alpha-hydroxy-3-epicholecalciferol	(5E,7E)-(1S,3S)-9,10-seco-5,7,10(19)-cholestatriene-1,3-diol		Vitamin D3 and derivatives [ST0302]	400.334	633.367	510.335	146.022	524.532	242
LMST03020235	1beta-hydroxyvitamin D3 / 1beta-hydroxycholecalciferol	(5Z,7E)-(1R,3R)-9,10-seco-5,7,10(19)-cholestatriene-1,3-diol		Vitamin D3 and derivatives [ST0302]	400.334	633.367	510.335	146.022	510.786	242
LMST03020236	1beta-hydroxy-3-epivitamin D3 / 1beta-hydroxy-3-epicholecalciferol	(5Z,7E)-(1R,3S)-9,10-seco-5,7,10(19)-cholestatriene-1,3-diol		Vitamin D3 and derivatives [ST0302]	400.334	633.367	510.335	146.022	510.786	242
LMST03020237	(5E)-1beta-hydroxyvitamin D3 / (5E)-1beta-hydroxycholecalciferol	(5E,7E)-(1R,3R)-9,10-seco-5,7,10(19)-cholestatriene-1,3-diol		Vitamin D3 and derivatives [ST0302]	400.334	633.367	510.335	146.022	510.786	242
LMST03020238	(5E)-1beta-hydroxy-3-epivitamin D3 / (5E)-1beta-hydroxy-3-epicholecalciferol	(5E,7E)-(1R,3S)-9,10-seco-5,7,10(19)-cholestatriene-1,3-diol		Vitamin D3 and derivatives [ST0302]	400.334	633.367	510.335	146.022	510.786	242
LMST03020239	2alpha-hydroxyvitamin D3 / 2alpha-hydroxycholecalciferol	(5Z,7E)-(2R,3R)-9,10-seco-5,7,10(19)-cholestatriene-2,3-diol		Vitamin D3 and derivatives [ST0302]	400.334	633.367	510.335	146.022	564.372	241.435
LMST03020240	2beta-hydroxyvitamin D3 / 2beta-hydroxycholecalciferol	(5Z,7E)-(2S,3R)-9,10-seco-5,7,10(19)-cholestatriene-2,3-diol		Vitamin D3 and derivatives [ST0302]	400.334	633.367	510.335	146.022	564.372	241.435
LMST03020241	1alpha,25-dihydroxy-3-deoxyvitamin D3 / 1alpha,25-dihydroxy-3-deoxycholecalciferol	(5Z,7E)-(1S)-9,10-seco-5,7,10(19)-cholestatriene-1,25-diol		Vitamin D3 and derivatives [ST0302]	400.334	633.367	510.335	146.022	441.205	241.575
LMST03020242	astrogorgiadiol B	(8S,9R)-9,10-seco-1,3,5(10)-cholestatriene-3,9-diol		Vitamin D3 and derivatives [ST0302]	400.334	633.367	510.335	146.022	612	240.982
LMST03020243	(22S)-22-hydroxyvitamin D3 / (22S)-22-hydroxycholecalciferol	(5Z,7E)-(3S,22S)-9,10-seco-5,7,10(19)-cholestatriene-3,22-diol		Vitamin D3 and derivatives [ST0302]	400.334	633.367	510.335	146.022	500.645	241.366
LMST03020244	(24R)-24-hydroxyvitamin D3 / (24R)-24-hydroxycholecalciferol	(5Z,7E)-(3S,24R)-9,10-seco-5,7,10(19)-cholestatriene-3,24-diol		Vitamin D3 and derivatives [ST0302]	400.334	633.367	510.335	146.022	495.056	241.35
LMST03020245	(24S)-24-hydroxyvitamin D3 / (24S)-24-hydroxycholecalciferol	(5Z,7E)-(3S,24S)-9,10-seco-5,7,10(19)-cholestatriene-3,24-diol		Vitamin D3 and derivatives [ST0302]	400.334	633.367	510.335	146.022	484.276	241.35
LMST03020247	25-hydroxy-14-epivitamin D3 / 25-hydroxy-14-epicholecalciferol	(5Z,7E)-(3S)-9,10-seco-5,7,10(19)-cholestatriene-3,25-diol		Vitamin D3 and derivatives [ST0302]	400.334	633.367	510.335	146.022	439.694	241.532
LMST03020248	(6R)-6,19-epidioxy-6,19-dihydrovitamin D3 / (6R)-6,19-epidioxy-6,19-dihydrocholecalciferol	(7E)-(3S,6R)-6,19-epidioxy-9,10-seco-5(10),7-cholestadien-3-ol		Vitamin D3 and derivatives [ST0302]	416.329	544.34	399.326	146.022	655.8	242.832
LMST03020249	(6S)-6,19-epidioxy-6,19-dihydrovitamin D3 / (6S)-6,19-epidioxy-6,19-dihydrocholecalciferol	(7E)-(3S,6S)-6,19-epidioxy-9,10-seco-5(10),7-cholestadien-3-ol		Vitamin D3 and derivatives [ST0302]	416.329	544.34	399.326	146.022	655.8	242.832
LMST03020250	(6R)-vitamin D3 6,19-sulfur dioxide adduct / (6R)-cholecalciferol 6,19-sulfur dioxide adduct	(7E)-(3S,6R)-6,19-epithio-9,10-seco-5(10),7-cholestadien-3-ol S,S-dioxide		Vitamin D3 and derivatives [ST0302]	448.301	576.312	431.298	146.022	670.2	243.673
LMST03020251	(6S)-vitamin D3 6,19-sulfur dioxide adduct / (6S)-cholecalciferol 6,19-sulfur dioxide adduct	(7E)-(3S,6S)-6,19-epithio-9,10-seco-5(10),7-cholestadien-3-ol S,S-dioxide		Vitamin D3 and derivatives [ST0302]	448.301	576.312	431.298	146.022	670.2	243.673
LMST03020252		(7E)-(3S,6R)-6-hydroperoxy-9,10-seco-4,7,10(19)-cholestatrien-3-ol		Vitamin D3 and derivatives [ST0302]	416.329	544.34	399.326	146.022	522.6	242.884
LMST03020253		(7E)-(3S,6S)-6-hydroperoxy-9,10-seco-4,7,10(19)-cholestatrien-3-ol		Vitamin D3 and derivatives [ST0302]	416.329	544.34	399.326	146.022	522.6	242.884
LMST03020254	1alpha,18-dihydroxyvitamin D3 / 1alpha,18-dihydroxycholecalciferol	(5Z,7E)-(1S,3R)-9,10-seco-5,7,10(19)-cholestatriene-1,3,18-triol		Vitamin D3 and derivatives [ST0302]	416.329	754.383	508.319	146.022	414.464	243.448
LMST03020255	22-ethyl-1alpha,22-dihydroxy-25,26,27-trinorvitamin D3 / 22-ethyl-1alpha,22-dihydroxy-25,26,27-trinorcholecalciferol	(5Z,7E)-(1S,3R)-22-ethyl-9,10-seco-5,7,10(19)-cholatriene-1,3,22-triol		Vitamin D3 and derivatives [ST0302]	402.313	740.367	494.303	146.022	297.674	243.006
LMST03020256	(24R)-1alpha,24-dihydroxyvitamin D3 / (24R)-1alpha,24-dihydroxycholecalciferol	(5Z,7E)-(1S,3R,24R)-9,10-seco-5,7,10(19)-cholestatriene-1,3,24-triol		Vitamin D3 and derivatives [ST0302]	416.329	754.383	508.319	146.022	363.935	242.922
LMST03020257	(24S)-1alpha,24-dihydroxyvitamin D3 / (24S)-1alpha,24-dihydroxycholecalciferol	(5Z,7E)-(1S,3R,24S)-9,10-seco-5,7,10(19)-cholestatriene-1,3,24-triol		Vitamin D3 and derivatives [ST0302]	416.329	754.383	508.319	146.022	363.935	242.922
LMST03020259	1alpha,25-dihydroxy-3-epivitamin D3 / 1alpha,25-dihydroxy-3-epicholecalciferol	(5Z,7E)-(1S,3S)-9,10-seco-5,7,10(19)-cholestatriene-1,3,25-triol		Vitamin D3 and derivatives [ST0302]	416.329	754.383	508.319	146.022	321.689	243.041
LMST03020260	1alpha,25-dihydroxy-14-epivitamin D3 / 1alpha,25-dihydroxy-14-epicholecalciferol	(5Z,7E)-(1S,3R,14R)-9,10-seco-5,7,10(19)-cholestatriene-1,3,25-triol		Vitamin D3 and derivatives [ST0302]	416.329	754.383	508.319	146.022	321.689	243.041
LMST03020261	1alpha,25-dihydroxy-14-epiprevitamin D3 / 1alpha,25-dihydroxy-14-epiprecholecalciferol	(6Z)-(1S,3R,14R)-9,10-seco-5(10),6,8-cholestatriene-1,3,25-triol		Vitamin D3 and derivatives [ST0302]	416.329	754.383	508.319	146.022	292.875	243.326
LMST03020262	1alpha,25-dihydroxy-20-epivitamin D3 / 1alpha,25-dihydroxy-20-epicholecalciferol	(5Z,7E)-(1S,3R,20S)-9,10-seco-5,7,10(19)-cholestatriene-1,3,25-triol		Vitamin D3 and derivatives [ST0302]	416.329	754.383	508.319	146.022	321.689	243.041
LMST03020263	1alpha,25-dihydroxy-24a-homo-22-thiavitamin D3 / 1alpha,25-dihydroxy-24a-homo-22-thiacholecalciferol	(5Z,7E)-(1S,3R)-24a-homo-9,10-seco-22-thia-5,7,10(19)-cholestatriene-1,3,25-triol		Vitamin D3 and derivatives [ST0302]	448.301	786.355	540.291	146.022	670.202	243.064
LMST03020264	1alpha,25-dihydroxy-24a-homo-22-thia-20-epivitamin D3 / 1alpha,25-dihydroxy-24a-homo-22-thia-20-epicholecalciferol	(5Z,7E)-(1S,3R,20R)-24a-homo-9,10-seco-22-thia-5,7,10(19)-cholestatriene-1,3,25-triol		Vitamin D3 and derivatives [ST0302]	448.301	786.355	540.291	146.022	670.202	243.064
LMST03020265	(5E)-1alpha,25-dihydroxyvitamin D3 / (5E)-1alpha,25-dihydroxycholecalciferol	(5E,7E)-(1S,3R)-9,10-seco-5,7,10(19)-cholestatriene-1,3,25-triol		Vitamin D3 and derivatives [ST0302]	416.329	754.383	508.319	146.022	321.689	243.041
LMST03020266	1beta,25-dihydroxyvitamin D3 / 1beta,25-dihydroxycholecalciferol	(5Z,7E)-(1R,3R)-9,10-seco-5,7,10(19)-cholestatriene-1,3,25-triol		Vitamin D3 and derivatives [ST0302]	416.329	754.383	508.319	146.022	321.689	243.041
LMST03020267	1beta,25-dihydroxy-3-epivitamin D3 / 1beta,25-dihydroxy-3-epicholecalciferol	(5Z,7E)-(1R,3S)-9,10-seco-5,7,10(19)-cholestatriene-1,3,25-triol		Vitamin D3 and derivatives [ST0302]	416.329	754.383	508.319	146.022	321.689	243.041
LMST03020268	18,25-dihydroxyvitamin D3 / 18,25-dihydroxycholecalciferol	(5Z,7E)-(3S)-9,10-seco-5,7,10(19)-cholestatriene-3,18,25-triol		Vitamin D3 and derivatives [ST0302]	416.329	754.383	508.319	146.022	308.03	242.965
LMST03020269	(22R)-22,25-dihydroxyvitamin D3 / (22R)-22,25-dihydroxycholecalciferol	(5Z,7E)-(3S,22R)-9,10-seco-5,7,10(19)-cholestatriene-3,22,25-triol		Vitamin D3 and derivatives [ST0302]	416.329	754.383	508.319	146.022	354.989	242.794
LMST03020270	(22S)-22,25-dihydroxyvitamin D3 / (22S)-22,25-dihydroxycholecalciferol	(5Z,7E)-(3S,22S)-9,10-seco-5,7,10(19)-cholestatriene-3,22,25-triol		Vitamin D3 and derivatives [ST0302]	416.329	754.383	508.319	146.022	354.989	242.794
LMST03020271	(23R)-23,25-dihydroxyvitamin D3 / (23R)-23,25-dihydroxycholecalciferol	(5Z,7E)-(3S,23R)-9,10-seco-5,7,10(19)-cholestatriene-3,23,25-triol		Vitamin D3 and derivatives [ST0302]	416.329	754.383	508.319	146.022	332.983	243.026
LMST03020272	(23S)-23,25-dihydroxyvitamin D3 / (23S)-23,25-dihydroxycholecalciferol	(5Z,7E)-(3S,23S)-9,10-seco-5,7,10(19)-cholestatriene-3,23,25-triol		Vitamin D3 and derivatives [ST0302]	416.329	754.383	508.319	146.022	332.983	243.026
LMST03020273	(24R)-24,25-dihydroxyvitamin D3 / (24R)-24,25-dihydroxycholecalciferol	(5Z,7E)-(3S,24R)-9,10-seco-5,7,10(19)-cholestatriene-3,24,25-triol		Vitamin D3 and derivatives [ST0302]	416.329	754.383	508.319	146.022	367.412	242.525
LMST03020274	(24S)-24,25-dihydroxyvitamin D3 / (24S)-24,25-dihydroxycholecalciferol	(5Z,7E)-(3S,24S)-9,10-seco-5,7,10(19)-cholestatriene-3,24,25-triol		Vitamin D3 and derivatives [ST0302]	416.329	754.383	508.319	146.022	367.412	242.525
LMST03020275	(25R)-25,26-dihydroxyvitamin D3 / (25R)-25,26-dihydroxycholecalciferol	(5Z,7E)-(3S,25R)-9,10-seco-5,7,10(19)-cholestatriene-3,25,26-triol		Vitamin D3 and derivatives [ST0302]	416.329	754.383	508.319	146.022	358.843	243.331
LMST03020276	(25S)-25,26-dihydroxyvitamin D3 / (25S)-25,26-dihydroxycholecalciferol	(5Z,7E)-(3S,25S)-9,10-seco-5,7,10(19)-cholestatriene-3,25,26-triol		Vitamin D3 and derivatives [ST0302]	416.329	754.383	508.319	146.022	358.843	243.331
LMST03020277	(6R)-6,19-epidioxy-1alpha-hydroxy-6,19-dihydrovitamin D3 / (6R)-6,19-epidioxy-1alpha-hydroxy-6,19-dihydrocholecalciferol	(7E)-(1S,3R,6R)-6,19-epidioxy-9,10-seco-5(10),7-cholestadiene-1,3-diol		Vitamin D3 and derivatives [ST0302]	432.324	665.357	542.325	146.022	637.759	243.314
LMST03020278	(6S)-6,19-epidioxy-1alpha-hydroxy-6,19-dihydrovitamin D3 / (6S)-6,19-epidioxy-1alpha-hydroxy-6,19-dihydrocholecalciferol	(7E)-(1S,3R,6S)-6,19-epidioxy-9,10-seco-5(10),7-cholestadiene-1,3-diol		Vitamin D3 and derivatives [ST0302]	432.324	665.357	542.325	146.022	637.759	243.314
LMST03020279	(6R)-25-hydroxyvitamin D3 6,19-sulfur dioxide adduct / (6R)-25-hydroxycholecalciferol 6,19-sulfur dioxide adduct	(7E)-(3S,6R)-6,19-epithio-9,10-seco-5(10),7-cholestadiene-3,25-diol S,S-dioxide		Vitamin D3 and derivatives [ST0302]	464.296	697.329	574.297	146.022	670.202	243.987
LMST03020280	(6S)-25-hydroxyvitamin D3 6,19-sulfur dioxide adduct / (6S)-25-hydroxycholecalciferol 6,19-sulfur dioxide adduct	(7E)-(3S,6S)-6,19-epithio-9,10-seco-5(10),7-cholestadiene-3,25-diol S,S-dioxide		Vitamin D3 and derivatives [ST0302]	464.296	697.329	574.297	146.022	670.202	243.987
LMST03020281	(6R)-6,19-epidioxy-25-hydroxy-6,19-dihydrovitamin D3 / (6R)-6,19-epidioxy-25-hydroxy-6,19-dihydrocholecalciferol	(7E)-(3S,6R)-6,19-epidioxy-9,10-seco-5(10),7-cholestadiene-3,25-diol		Vitamin D3 and derivatives [ST0302]	432.324	665.357	542.325	146.022	637.705	243.186
LMST03020282	(6S)-6,19-epidioxy-25-hydroxy-6,19-dihydrovitamin D3 / (6S)-6,19-epidioxy-25-hydroxy-6,19-dihydrocholecalciferol	(7E)-(3S,6S)-6,19-epidioxy-9,10-seco-5(10),7-cholestadiene-3,25-diol		Vitamin D3 and derivatives [ST0302]	432.324	665.357	542.325	146.022	637.705	243.186
LMST03020283	1alpha,25-dihydroxy-24a-homo-22-oxavitamin D3 / 1alpha,25-dihydroxy-24a-homo-22-oxacholecalciferol	(5Z,7E)-(1S,3R)-24a-homo-22-oxa-9,10-seco-5,7,10(19)-cholestatriene-1,3,25-triol		Vitamin D3 and derivatives [ST0302]	432.324	770.378	524.314	146.022	340.45	243.103
LMST03020284	1alpha,25-dihydroxy-24a-homo-22-oxa-20-epivitamin D3 / 1alpha,25-dihydroxy-24a-homo-22-oxa-20-epicholecalciferol	(5Z,7E)-(1S,3R,20R)-24a-homo-22-oxa-9,10-seco-5,7,10(19)-cholestatrien-1,3,25-triol		Vitamin D3 and derivatives [ST0302]	432.324	770.378	524.314	146.022	340.45	243.103
LMST03020285	1alpha,25-dihydroxy-10,19-methano-23-oxavitamin D3 / 1alpha,25-dihydroxy-10,19-methano-23-oxacholecalciferol	(5Z,7E)-(1S,3R)-10,19-methano-23-oxa-9,10-seco-5,7-cholestadiene-1,3,25-triol		Vitamin D3 and derivatives [ST0302]	432.324	770.378	524.314	146.022	307.45	242.964
LMST03020286	1alpha,2,25-trihydroxyvitamin D3 / 1alpha,2,25-trihydroxycholecalciferol	(5Z,7E)-(1,2,3R)-9,10-seco-5,7,10(19)-cholestatriene-1,2,3,25-tetrol		Vitamin D3 and derivatives [ST0302]	432.324	875.399	506.303	146.022	344.146	244.014
LMST03020287	1alpha,11alpha,25-trihydroxyvitamin D3 / 1alpha,11alpha,25-trihydroxycholecalciferol	(5Z,7E)-(1S,3R,11S)-9,10-seco-5,7,10(19)-cholestatriene-1,3,11,25-tetrol		Vitamin D3 and derivatives [ST0302]	432.324	875.399	506.303	146.022	316.465	243.947
LMST03020288	1alpha,11beta,25-trihydroxyvitamin D3 / 1alpha,11beta,25-trihydroxycholecalciferol	(5Z,7E)-(1S,3R,11R)-9,10-seco-5,7,10(19)-cholestatriene-1,3,11,25-tetrol		Vitamin D3 and derivatives [ST0302]	432.324	875.399	506.303	146.022	316.465	243.947
LMST03020289	1alpha,18,25-trihydroxyvitamin D3 / 1alpha,18,25-trihydroxycholecalciferol	(5Z,7E)-(1S,3R)-9,10-seco-5,7,10(19)-cholestatriene-1,3,18,25-tetrol		Vitamin D3 and derivatives [ST0302]	432.324	875.399	506.303	146.022	325.106	244.149
LMST03020290	(20S)-1alpha,20,25-trihydroxyvitamin D3 / (20S)-1alpha,20,25-trihydroxycholecalciferol	(5Z,7E)-(1S,3R,20S)-9,10-seco-5,7,10(19)-cholestatriene-1,3,20,25-tetrol		Vitamin D3 and derivatives [ST0302]	432.324	875.399	506.303	146.022	341.197	244.15
LMST03020291	(22R)-1alpha,22,25-trihydroxy-20-epivitamin D3 / (22R)-1alpha,22,25-trihydroxy-20-epicholecalciferol	(5Z,7E)-(1S,3R,20R,22R)-9,10-seco-5,7,10(19)-cholestatriene-1,3,22,25-tetrol		Vitamin D3 and derivatives [ST0302]	432.324	875.399	506.303	146.022	318.32	243.642
LMST03020292	(23S)-1alpha,23,25-trihydroxyvitamin D3 / (23S)-1alpha,23,25-trihydroxycholecalciferol	(5Z,7E)-(1S,3R,23S)-9,10-seco-5,7,10( 19)-cholestatriene-1,3,23,25-tetrol		Vitamin D3 and derivatives [ST0302]	432.324	875.399	506.303	146.022	343.586	244.231
LMST03020294	(24S)-1alpha,24,25-trihydroxyvitamin D3 / (24S)-1alpha,24,25-trihydroxycholecalciferol	(5Z,7E)-(1S,3R,24S)-9,10-seco-5,7,10(19)-cholestatriene-1,3,24,25-tetrol		Vitamin D3 and derivatives [ST0302]	432.324	875.399	506.303	146.022	309.578	243.882
LMST03020295	(5E)-(25R)-1alpha,25,26-trihydroxyvitamin D3 / (5E)-(25R)-1alpha,25,26-trihydroxycholecalciferol	(5E,7E)-(1S,3R,25R)-9,10-seco-5,7,10(19)-cholestatriene-1,3,25,26-tetrol		Vitamin D3 and derivatives [ST0302]	432.324	875.399	506.303	146.022	309.284	244.217
LMST03020296	(25S)-1alpha,25,26-trihydroxyvitamin D3 / (25S)-1alpha,25S,26-trihydroxycholecalciferol	(5Z,7E)-(1S,3R,25S)-9,10-seco-5,7,10(19)-cholestatriene-1,3,25,26-tetrol		Vitamin D3 and derivatives [ST0302]	432.324	875.399	506.303	146.022	301.977	244.217
LMST03020297	22,24,25-trihydroxyvitamin D3 / 22,24,25-trihydroxycholecalciferol	(5Z,7E)-(3S)-9,10-seco-5,7,10(19)-cholestatriene-3,22,24,25-tetrol		Vitamin D3 and derivatives [ST0302]	432.324	875.399	506.303	146.022	294.138	243.621
LMST03020298	(23S)-23,24,25-trihydroxyvitamin D3 / (23S)-23,24,25-trihydroxycholecalciferol	(5Z,7E)-(3S,23S)-9,10-seco-5,7,10(19)-cholestatriene-3,23,24,25-tetrol		Vitamin D3 and derivatives [ST0302]	432.324	875.399	506.303	146.022	326.045	243.886
LMST03020299	(23S,25R)-23,25,26-trihydroxyvitamin D3 / (23S,25R)-23,25,26-trihydroxycholecalciferol	(5Z,7E)-(3S,23S,25R)-9,10-seco-5,7,10(19)-cholestatriene-3,23,25,26-tetrol		Vitamin D3 and derivatives [ST0302]	432.324	875.399	506.303	146.022	337.066	244.048
LMST03020300	24,25,26-trihydroxyvitamin D3 / 24,25,26-trihydroxycholecalciferol	(5Z,7E)-(3S)-9,10-seco-5,7,10(19)-cholestatriene-3,24,25,26-tetrol		Vitamin D3 and derivatives [ST0302]	432.324	875.399	506.303	146.022	336.121	244.243
LMST03020301	(24R)-6,19-epidioxy-1alpha,24-dihydroxy-6,19-dihydrovitamin D3 / (24R)-6,19-epidioxy-1alpha,24-di hydroxy-6,19-dihydrocholecalciferol	(7E)-(1S,3R,24R)-6,19-epidioxy-9,10-seco-5(10),7-cholestadiene-1,3,24-triol		Vitamin D3 and derivatives [ST0302]	448.319	786.373	540.309	146.022	634.537	243.934
LMST03020302	(6R)-6,19-epidioxy-1alpha,25-dihydroxy-6,19-dihydrovitamin D3 / (6R)-6,19-epidioxy-1alpha,25-dihydroxy-6,19-dihydrocholecalciferol	(7E)-(1S,3R)-6,19-epidioxy-9,10-seco-5(10),7-cholestadiene-1,3,25-triol		Vitamin D3 and derivatives [ST0302]	448.319	786.373	540.309	146.022	625.593	243.9
LMST03020303	(6R)-1alpha,25-dihydroxyvitamin D3 6,19-sulfur dioxide adduct / (6R)-1alpha,25-dihydroxycholecalciferol 6,19-sulfur dioxide adduct	(7E)-(1S,3R,6R)-6,19-epithio-9,10-seco-5(10),7-cholestadiene-1,3,25-triol S,S-dioxide		Vitamin D3 and derivatives [ST0302]	480.291	818.345	572.281	146.022	670.202	244.526
LMST03020304	(6S)-1alpha,25-dihydroxyvitamin D3 6,19-sulfur dioxide adduct / (6S)-1alpha,25-dihydroxycholecalciferol 6,19-sulfur dioxide adduct	(7E)-(1S,3R,6S)-6,19-epithio-9,10-seco-5(10),7-cholestadiene-1,3,25-triol S,S-dioxide		Vitamin D3 and derivatives [ST0302]	480.291	818.345	572.281	146.022	670.202	244.526
LMST03020305	(6RS,24R)-24,25-dihydroxyvitamin D3 6,19-sulfur dioxide adduct / (6RS,24R)-24,25-dihydroxycholecalciferol 6,19-sulfur dioxide adduct	(7E)-(3S,6RS,24R)-6,19-epithio-9,10-seco-5(10),7-cholestadiene-3,24,25-triol S,S-dioxide		Vitamin D3 and derivatives [ST0302]	480.291	818.345	572.281	146.022	670.202	244.375
LMST03020306	(23S,25R)-1alpha,23,25,26-tetrahydroxyvitamin D3 / (23S,25R)-1alpha,23,25,26-tetrahydroxycholecalciferol	(5Z,7E)-(1S,3R,23S,25R)-9,10-seco-5,7,10(19)-cholestatriene-1,3,23,25,26-pentol		Vitamin D3 and derivatives [ST0302]	448.319	996.416	504.288	146.022	372.113	244.496
LMST03020307	dihydrotachysterol3 / (5E)-(10S)-10,19-dihydrovitamin D3 / (5E)-(10S)-10,19-dihydrocholecalciferol	(5E,7E)-(3S,10S)-9,10-seco-5,7-cholestatrien-3-ol		Vitamin D3 and derivatives [ST0302]	386.355	514.366	369.352	146.022	736.8	240.426
LMST03020308	toxisterol3 R1 / 6,19-dihydrovitamin D3 / 6,19-dihydrocholecalciferol	(7E)-(3S)-9,10-seco-5(10),7-cholestadien-3-ol		Vitamin D3 and derivatives [ST0302]	386.355	514.366	369.352	146.022	726.6	240.904
LMST03020309	1-methyl-1,25-dihydroxy-4-nor-2,3-secovitamin D3 / 1-methyl-1,25-dihydroxy-4-nor-2,3-secocholecalciferol	(5E,7E)-1-methyl-A-nor-(2,3)-(9,10)-diseco-5,7,10(19)-cholestatriene-1,3,25-triol		Vitamin D3 and derivatives [ST0302]	418.345	756.399	510.335	146.022	485.222	246.477
LMST03020310	1alpha-hydroxy-22-(3-hydroxyphenyl)-23,24,25,26,27-pentanorvitamin D3 / 1alpha-hydroxy-22-(3-hydroxyphenyl)-23,24,25,26,27-pentanorcholecalciferol	(5Z,7E)-(1S,3R)-22-(3-hydroxyphenyl)-23,24-dinor-9,10-seco-5,7,10(19)-cholatriene-1,3-diol		Vitamin D3 and derivatives [ST0302]	422.282	760.336	514.272	146.022	451.734	244.681
LMST03020311	1alpha-hydroxy-22-(4-hydroxyphenyl)-23,24,25,26,27-pentanorvitamin D3 / 1alpha-hydroxy-22-(4-hydroxyphenyl)-23,24,25,26,27-pentanorcholecalciferol	(5Z,7E)-(1S,3R)-22-(4-hydroxyphenyl)-23,24-dinor-9,10-seco-5,7,10(19)-cholatriene-1,3-diol		Vitamin D3 and derivatives [ST0302]	422.282	760.336	514.272	146.022	466.724	244.682
LMST03020312	(22E,24E,26E)-1alpha,26b-dihydroxy-22,23,24,25,26,26a-hexadehydro-26a,26b-dihomo-27-norvitamin D3 / (22E,24E,26E)-1alpha,26b-dihydroxy-22,23,24,25,26,26a-hexadehydro-26a,26b-dihomo-27-norcholecalciferol	(5Z,7E,22E,24E,26E)-(1S,3R)-26a,26b-dihomo-27-nor-9,10-seco-5,7,10(19),22,24,26(26a)-cholestahexaene-1,3,26b-triol		Vitamin D3 and derivatives [ST0302]	424.298	762.352	516.288	146.022	369.277	243.984
LMST03020313	calicoferol D	(22E)-(8S)-3-hydroxy-22-methyl-9,10-seco-1,3,5(10),22-cholestatetraen-9-one		Vitamin D3 and derivatives [ST0302]	410.318	538.33	393.316	146.022	611.4	241.192
LMST03020314	(22E,24E)-1alpha,25-dihydroxy-22,23,24,24a-tetradehydro-24a-homovitamin D3 / (22E,24E)-1alpha,25-dihydroxy-22,23,24,24a-tetradehydro-24a-homocholecalciferol	(5Z,7E,22E,24E)-(1S,3R)-24a-homo-9,10-seco-5,7,10(19),22,24-cholestapentaene-1,3,25-triol		Vitamin D3 and derivatives [ST0302]	426.313	764.367	518.303	146.022	352.549	243.013
LMST03020315	(22S)-1alpha,22,25-trihydroxy-23,24-tetradehydro-24a-homo-20-epivitamin D3 / (22S)-1alpha,22,25-trihydroxy-23,24-tetradehydro-24a-homo-20-epicholecalciferol	(5Z,7E)-(1S,3R,20R,22S)-24a-homo-9,10-seco-5,7,10(19)-cholestatrien-23-yne-1,3,22,25-tetrol		Vitamin D3 and derivatives [ST0302]	442.308	885.384	516.288	146.022	369.761	244.687
LMST03020316	24,24-difluoro-1alpha,25-dihydroxy-24a-homovitamin D3 / 24,24-difluoro-1alpha,25-dihydroxy-24a-homocholecalciferol	(5Z,7E)-(1S,3R)-24,24-difluoro-24a-homo-9,10-seco-5,7,10(19)-cholestatrien-1,3,25-triol		Vitamin D3 and derivatives [ST0302]	466.326	804.38	558.316	146.022	670.202	244.334
LMST03020317	(22E)-(25R)-25-hydroxy-26-methyl-22,23-didehydrovitamin D3 / (22E)-(25R)-25-hydroxy-26-methyl-22,23-didehydrocholecalciferol	(5Z,7E,22E)-(3S,25R)-26-methyl-9,10-seco-5,7,10(19),22-cholestatetraene-3,25-diol		Vitamin D3 and derivatives [ST0302]	412.334	645.367	522.335	146.022	457.454	241.742
LMST03020318	(22E)-(25S)-25-hydroxy-26-methyl-22,23-didehydrovitamin D3 / (22E)-(25S)-25-hydroxy-26-methyl-22,23-didehydrocholecalciferol	(5Z,7E,22E)-(3S,25S)-26-methyl-9,10-seco-5,7,10(19),22-cholestatetraene-3,25-diol		Vitamin D3 and derivatives [ST0302]	412.334	645.367	522.335	146.022	457.454	241.742
LMST03020319	25-hydroxy-24-methyl-23,24-didehydrovitamin D3 / 25-hydroxy-24-methyl-23,24-didehydrocholecalciferol	(5Z,7E,23E)-(3S)-9,10-seco-5,7,10(19),23-ergostatetraene-3,25-diol		Vitamin D3 and derivatives [ST0302]	412.334	645.367	522.335	146.022	473.653	242.077
LMST03020320	(22E)-1alpha,25-dihydroxy-26-methyl-22,23-didehydrovitamin D3 / (22E)-1alpha,25-dihydroxy-26-methyl-22,23-didehydrocholecalciferol	(5Z,7E,22E)-(1S,3R)-26-methyl-9,10-seco-5,7,10(19),22-cholestatetraene-1,3,25-triol		Vitamin D3 and derivatives [ST0302]	428.329	766.383	520.319	146.022	341.885	243.284
LMST03020321	1alpha,25-dihydroxy-18-methylidenevitamin D3 / 1alpha,25-dihydroxy-18-methylidenecholecalciferol	(5Z,7E)-(1S,3R)-18-methylidene-9,10-seco-5,7,10(19)-cholestatriene-1,3,25-triol		Vitamin D3 and derivatives [ST0302]	428.329	766.383	520.319	146.022	464.842	243.152
LMST03020322	(22E)-1alpha,25-dihydroxy-22,23-didehydro-24a-homovitamin D3 / (22E)-1alpha,25-dihydroxy-22,23-didehydro-24a-homocholecalciferol	(5Z,7E,22E)-(1S,3R)-24a-homo-9,10-seco-5,7,10(19),22-cholestatetraene-1,3,25-triol		Vitamin D3 and derivatives [ST0302]	428.329	766.383	520.319	146.022	351.534	243.117
LMST03020323	(22E)-(25R)-1alpha,25-dihydroxy-26-methyl-22,23-didehydrovitamin D3 / (22E)-(25R)-1alpha,25-dihydroxy-26-methyl-22,23-didehydrocholecalciferol	(5Z,7E,22E)-(1S,3R,25R)-26-methyl-9,10-seco-5,7,10(19),22-cholestatetraene-1,3,25-triol		Vitamin D3 and derivatives [ST0302]	428.329	766.383	520.319	146.022	341.885	243.284
LMST03020324	(22E)-(25S)-1alpha,25-dihydroxy-26-methyl-22,23-didehydrovitamin D3 / (22E)-(25S)-1alpha,25-dihydroxy-26-methyl-22,23-didehydrocholecalciferol	(5Z,7E,22E)-(1S,3R,25S)-26-methyl-9,10-seco-5,7,10(19),22-cholestatetraene-1,3,25-triol		Vitamin D3 and derivatives [ST0302]	428.329	766.383	520.319	146.022	355.57	243.284
LMST03020326	1alpha,25-dihydroxy-26,27-dimethyl-20,21-didehydro-23-oxavitamin D3 / 1alpha,25-dihydroxy-26,27-dimethyl-20,21-didehydro-23-oxacholecalciferol	(5Z,7E)-(1S,3R)-26,27-dimethyl-23-oxa-9,10-seco-5,7,10(19),20-cholestatetraene-1,3,25-triol		Vitamin D3 and derivatives [ST0302]	446.34	784.394	538.33	146.022	312.492	243.153
LMST03020327	11alpha-(chloromethyl)-1alpha,25-dihydroxyvitamin D3 / 11alpha-(chloromethyl)-1alpha,25-dihydroxycholecalciferol	(5Z,7E)-(1S,3R,11S)-11-(chloromethyl)-9,10-seco-5,7,10(19)-cholestatriene-1,3,25-triol		Vitamin D3 and derivatives [ST0302]	464.306	802.36	556.296	146.022	670.202	243.687
LMST03020328	(24R)-25-fluoro-1alpha,24-dihydroxy-24-methylvitamin D3 / (24R)-25-fluoro-1alpha,24-dihydroxy-24-methylcholecalciferol	(5Z,7E)-(1S,3R,24R)-25-fluoro-24-methyl-9,10-seco-5,7,10(19)-cholestatrien-1,3,24-triol		Vitamin D3 and derivatives [ST0302]	448.335	786.389	540.325	146.022	670.202	243.195
LMST03020329	11alpha-(fluoromethyl)-1alpha,25-dihydroxyvitamin D3 / 11alpha-(fluoromethyl)-1alpha,25-dihydroxycholecalciferol	(5Z,7E)-(1S,3R,11S)-11-(fluoromethyl)-9,10-seco-5,7,10(19)-cholestatriene-1,3,25-triol		Vitamin D3 and derivatives [ST0302]	448.335	786.389	540.325	146.022	670.202	244.074
LMST03020330	1alpha-hydroxy-25-methoxyvitamin D3 / 1alpha-hydroxy-25-methoxycholecalciferol	(5Z,7E)-(1S,3R)-25-methoxy-9,10-seco-5,7,10(19)-cholestatriene-1,3-diol		Vitamin D3 and derivatives [ST0302]	430.345	663.377	540.345	146.022	406.296	242.15
LMST03020331	6-methylvitamin D3 / 6-methylcholecalciferol	(5Z,7E)-(3S)-6-methyl-9,10-seco-5,7,10(19)-cholestatrien-3-ol		Vitamin D3 and derivatives [ST0302]	398.355	526.366	381.352	146.022	730.2	241.836
LMST03020333	6-methylprevitamin D3 / 6-methylprecholecalciferol	(6E)-(3S)-6-methyl-9,10-seco-5(10),6,8-cholestatrien-3-ol		Vitamin D3 and derivatives [ST0302]	398.355	526.366	381.352	146.022	766.2	242.076
LMST03020334	(10E)-19-methylvitamin D3 / (10E)-19-methylcholecalciferol	(5Z,7E,10E)-(3S)-19-methyl-9,10-seco-5,7,10(19)-cholestatrien-3-ol		Vitamin D3 and derivatives [ST0302]	398.355	526.366	381.352	146.022	787.2	241.114
LMST03020335	(5E,10E)-19-methylvitamin D3 / (5E,10E)-19-methylcholecalciferol	(5E,7E,10E)-(3S)-19-methyl-9,10-seco-5,7,10(19)-cholestatrien-3-ol		Vitamin D3 and derivatives [ST0302]	398.355	526.366	381.352	146.022	787.2	241.114
LMST03020336	1alpha,25-dihydroxy-3alpha-methyl-3-deoxyvitamin D3 /1alpha,25-dihydroxy-3alpha-methyl-3-deoxycholecalciferol	(5Z,7E)-(1S,3S)-3-methyl-9,10-seco-5,7,10(19)-cholestatriene-1,25-diol		Vitamin D3 and derivatives [ST0302]	414.35	647.382	524.351	146.022	496.965	241.399
LMST03020337	(6R)-6-methylvitamin D3 6,19-sulfur dioxide adduct / (6R)-6-methylcholecalciferol 6,19-sulfur dioxide adduct	(7E)-(3S,6R)-6-methyl-6,19-epithio-9,10-seco-5(10),7-cholestadien-3-ol S,S-dioxide		Vitamin D3 and derivatives [ST0302]	462.317	590.328	445.314	146.022	670.2	243.829
LMST03020338	(6S)-6-methylvitamin D3 6,19-sulfur dioxide adduct / (6S)-6-methylcholecalciferol 6,19-sulfur dioxide adduct	(7E)-(3S,6S)-6-methyl-6,19-epithio-9,10-seco-5(10),7-cholestadien-3-ol S,S-dioxide		Vitamin D3 and derivatives [ST0302]	462.317	590.328	445.314	146.022	670.2	243.829
LMST03020339	25-methyl-1alpha,26-dihydroxyvitamin D3 / 25-methyl-1alpha,26-dihydroxycholecalciferol	(5Z,7E)-(1S,3R)-25-methyl-9,10-seco-5,7,10(19)-cholestatriene-1,3,26-triol		Vitamin D3 and derivatives [ST0302]	430.345	768.399	522.335	146.022	351.805	243.333
LMST03020340	(1R)-25-hydroxy-1-(hydroxymethyl)vitamin D3 / (1R)-25-hydroxy-1-(hydroxymethyl)cholecalciferol	(5Z,7E)-(1R,3R)-1-(hydroxymethyl)-9,10-seco-5,7,10,(19)-cholestatriene-3,25-diol		Vitamin D3 and derivatives [ST0302]	430.345	768.399	522.335	146.022	428.669	243.321
LMST03020341	(1S)-25-hydroxy-1-(hydroxymethyl)vitamin D3 / (1S)-25-hydroxy-1-(hydroxymethyl)cholecalciferol	(5Z,7E)-(1S,3S)-1-(hydroxymethyl)-9,10-seco-5,7,10(19)-cholestatriene-3,25-diol		Vitamin D3 and derivatives [ST0302]	430.345	768.399	522.335	146.022	428.669	243.321
LMST03020342	(22R)-25-hydroxy-22-methoxyvitamin D3 / (22R)-25-hydroxy-22-methoxycholecalciferol	(5Z,7E)-(3S,22R)-22-methoxy-9,10-seco-5,7,10(19)-cholestatriene-3,25-diol		Vitamin D3 and derivatives [ST0302]	430.345	663.377	540.345	146.022	420.339	242.113
LMST03020343	(22S)-25-hydroxy-22-methoxyvitamin D3 / (22S)-25-hydroxy-22-methoxycholecalciferol	(5Z,7E)-(3S,22S)-22-methoxy-9,10-seco-5,7,10(19)-cholestatriene-3,25-diol		Vitamin D3 and derivatives [ST0302]	430.345	663.377	540.345	146.022	420.339	242.113
LMST03020344	25-hydroxy-3,3-dimethyl-3-deoxy-A-homo-2,4-dioxavitamin D3 / 25-hydroxy-3,3-dimethyl-3-deoxy-A-homo-2,4-dioxacholecalciferol	(5Z,7E)-3,3-dimethyl-A-homo-2,4-dioxa-9,10-seco-5,7,10(19)-cholestatrien-25-ol		Vitamin D3 and derivatives [ST0302]	430.345	558.356	413.342	146.022	556.8	242.158
LMST03020345	1alpha,25-dihydroxy-1beta-methylvitamin D3 / 1alpha,25-dihydroxy-1beta-methylcholecalciferol	(5Z,7E)-(1S,3R)-1-methyl-9,10-seco-5,7,10(19)-cholestatriene-1,3,25-triol		Vitamin D3 and derivatives [ST0302]	430.345	768.399	522.335	146.022	368.617	243.191
LMST03020346	1beta,25-dihydroxy-1alpha-methylvitamin D3 / 1beta,25-dihydroxy-1alpha-methylcholecalciferol	(5Z,7E)-(1R,3R)-1-methyl-9,10-seco-5,7,10(19)-cholestatriene-1,3,25-triol		Vitamin D3 and derivatives [ST0302]	430.345	768.399	522.335	146.022	384.402	243.191
LMST03020347	1alpha,25-dihydroxy-8(14)a-homovitamin D3 / 1alpha,25-dihydroxy-8(14)a-homocholecalciferol	(5Z,7E)-(1S,3R)-8(14)a-homo-9,10-seco-5,7,10(19)-cholestatriene-1,3,25-triol		Vitamin D3 and derivatives [ST0302]	430.345	768.399	522.335	146.022	379.801	243.181
LMST03020348	2beta-methyl-1alpha,25-dihydroxyvitamin D3 / 2beta-methyl-1alpha,25-dihydroxycholecalciferol	(5Z,7E)-(1S,2R,3R)-2-methyl-9,10-seco-5,7,10(19)-cholestatriene-1,3,25-triol		Vitamin D3 and derivatives [ST0302]	430.345	768.399	522.335	146.022	351.057	243.179
LMST03020349	2alpha-methyl-3-epi-1alpha,25-dihydroxyvitamin D3 / 2alpha-methyl-3-epi-1alpha,25-dihydroxycholecalciferol	(5Z,7E)-(1S,2S,3S)-2-methyl-9,10-seco-5,7,10(19)-cholestatriene-1,3,25-triol		Vitamin D3 and derivatives [ST0302]	430.345	768.399	522.335	146.022	351.057	243.179
LMST03020350	2beta-methyl-3-epi-1alpha,25-dihydroxyvitamin D3 / 2beta-methyl-3-epi-1alpha,25-dihydroxycholecalciferol	(5Z,7E)-(1S,2R,3S)-2-methyl-9,10-seco-5,7,10(19)-cholestatriene-1,3,25-triol		Vitamin D3 and derivatives [ST0302]	430.345	768.399	522.335	146.022	351.057	243.179
LMST03020351	2alpha-methyl-1beta,25-dihydroxyvitamin D3 / 2alpha-methyl-1beta,25-dihydroxycholecalciferol	(5Z,7E)-(1R,2S,3R)-2-methyl-9,10-seco-5,7,10(19)-cholestatriene-1,3,25-triol		Vitamin D3 and derivatives [ST0302]	430.345	768.399	522.335	146.022	351.057	243.179
LMST03020352	2beta-methyl-1beta,25-dihydroxyvitamin D3 / 2beta-methyl-1beta,25-dihydroxycholecalciferol	(5Z,7E)-(1R,2R,3R)-2-methyl-9,10-seco-5,7,10(19)-cholestatriene-1,3,25-triol		Vitamin D3 and derivatives [ST0302]	430.345	768.399	522.335	146.022	351.057	243.179
LMST03020353	2alpha-methyl-3-epi-1beta,25-dihydroxyvitamin D3 / 2alpha-methyl-3-epi-1beta,25-dihydroxycholecalciferol	(5Z,7E)-(1R,2S,3S)-2-methyl-9,10-seco-5,7,10(19)-cholestatriene-1,3,25-triol		Vitamin D3 and derivatives [ST0302]	430.345	768.399	522.335	146.022	351.057	243.179
LMST03020354	2beta-methyl-3-epi-1beta,25-dihydroxyvitamin D3 / 2beta-methyl-3-epi-1beta,25-dihydroxycholecalciferol	(5Z,7E)-(1R,2R,3S)-2-methyl-9,10-seco-5,7,10(19)-cholestatriene-1,3,25-triol		Vitamin D3 and derivatives [ST0302]	430.345	768.399	522.335	146.022	351.057	243.179
LMST03020355	2alpha-methyl-20-epi-1alpha,25-dihydroxyvitamin D3 / 2alpha-methyl-20-epi-1alpha,25-dihydroxycholecalciferol	(5Z,7E)-(1S,2S,3R,20S)-2-methyl-9,10-seco-5,7,10(19)-cholestatriene-1,3,25-triol		Vitamin D3 and derivatives [ST0302]	430.345	768.399	522.335	146.022	351.057	243.179
LMST03020356	2beta-methyl-20-epi-1alpha,25-dihydroxyvitamin D3 / 2beta-methyl-20-epi-1alpha,25-dihydroxycholecalciferol	(5Z,7E)-(1S,2R,3R,20S)-2-methyl-9,10-seco-5,7,10(19)-cholestatriene-1,3,25-triol		Vitamin D3 and derivatives [ST0302]	430.345	768.399	522.335	146.022	368.276	243.179
LMST03020357	2alpha-methyl-3-epi-20-epi-1alpha,25-dihydroxyvitamin D3 / 2alpha-methyl-3-epi-20-epi-1alpha,25-dihydroxycholecalciferol	(5Z,7E)-(1S,2S,3S,20S)-2-methyl-9,10-seco-5,7,10(19)-cholestatriene-1,3,25-triol		Vitamin D3 and derivatives [ST0302]	430.345	768.399	522.335	146.022	368.276	243.179
LMST03020358	2beta-methyl-3-epi-20-epi-1alpha,25-dihydroxyvitamin D3 / 2beta-methyl-3-epi-20-epi-1alpha,25-dihydroxycholecalciferol	(5Z,7E)-(1S,2R,3S,20S)-2-methyl-9,10-seco-5,7,10(19)-cholestatriene-1,3,25-triol		Vitamin D3 and derivatives [ST0302]	430.345	768.399	522.335	146.022	351.057	243.179
LMST03020359	2alpha-methyl-20-epi-1beta,25-dihydroxyvitamin D3 / 2alpha-methyl-20-epi-1beta,25-dihydroxycholecalciferol	(5Z,7E)-(1R,2S,3R,20S)-2-methyl-9,10-seco-5,7,10(19)-cholestatriene-1,3,25-triol		Vitamin D3 and derivatives [ST0302]	430.345	768.399	522.335	146.022	351.057	243.179
LMST03020360	2beta-methyl-20-epi-1beta,25-dihydroxyvitamin D3 / 2beta-methyl-20-epi-1beta,25-dihydroxycholecalciferol	(5Z,7E)-(1R,2R,3R,20S)-2-methyl-9,10-seco-5,7,10(19)-cholestatriene-1,3,25-triol		Vitamin D3 and derivatives [ST0302]	430.345	768.399	522.335	146.022	351.057	243.179
LMST03020361	2alpha-methyl-3-epi-20-epi-1beta,25-dihydroxyvitamin D3 / 2alpha-methyl-3-epi-20-epi-1beta,25-dihydroxycholecalciferol	(5Z,7E)-(1R,2S,3S,20S)-2-methyl-9,10-seco-5,7,10(19)-cholestatriene-1,3,25-triol		Vitamin D3 and derivatives [ST0302]	430.345	768.399	522.335	146.022	351.057	243.179
LMST03020362	2beta-methyl-3-epi-20-epi-1beta,25-dihydroxyvitamin D3 / 2beta-methyl-3-epi-20-epi-1beta,25-dihydroxycholecalciferol	(5Z,7E)-(1R,2R,3S,20S)-2-methyl-9,10-seco-5,7,10(19)-cholestatriene-1,3,25-triol		Vitamin D3 and derivatives [ST0302]	430.345	768.399	522.335	146.022	351.057	243.179
LMST03020363	1alpha,25-dihydroxy-11alpha-methylvitamin D3 / 1alpha,25-dihydroxy-11alpha-methylcholecalciferol	(5Z,7E)-(1S,3R,11S)-11-methyl-9,10-seco-5,7,10(19)-cholestatriene-1,3,25-triol		Vitamin D3 and derivatives [ST0302]	430.345	768.399	522.335	146.022	362.768	243.063
LMST03020364	1alpha,25-dihydroxy-11beta-methylvitamin D3 / 1alpha,25-dihydroxy-11beta-methylcholecalciferol	(5Z,7E)-(1S,3R,11R)-11-methyl-9,10-seco-5,7,10(19)-cholestatriene-1,3,25-triol		Vitamin D3 and derivatives [ST0302]	430.345	768.399	522.335	146.022	362.768	243.063
LMST03020365	1alpha,25-dihydroxy-18-methylvitamin D3 / 1alpha,25-dihydroxy-18-methylcholecalciferol	(5Z,7E)-(1S,3R)-18-methyl-9,10-seco-5,7,10(19)-cholestatriene-1,3,25-triol		Vitamin D3 and derivatives [ST0302]	430.345	768.399	522.335	146.022	352.344	243.17
LMST03020366	1alpha,25-dihydroxy-24a-homovitamin D3 / 1alpha,25-dihydroxy-24a-homocholecalciferol	(5Z,7E)-(1S,3R)-24a-homo-9,10-seco-5,7,10(19)-cholestatriene-1,3,25-triol		Vitamin D3 and derivatives [ST0302]	430.345	768.399	522.335	146.022	371.913	243.125
LMST03020367	(24R)-1alpha,25-dihydroxy-24-methylvitamin D3 /(24R)-1alpha,25-dihydroxy-24-methylcholecalciferol	(5Z,7E)-(1S,3R,24R)-24-methyl-9,10-seco-5,7,10(19)-cholestatriene-1,3,25-triol		Vitamin D3 and derivatives [ST0302]	430.345	768.399	522.335	146.022	378.806	242.893
LMST03020368	1alpha,25-dihydroxy-24a-homo-20-epivitamin D3 / 1alpha,25-dihydroxy-24a-homo-20-epicholecalciferol	(5Z,7E)-(1S,3R,20S)-24a-homo-9,10-seco-5,7,10(19)-cholestatrien-1,3,25-triol		Vitamin D3 and derivatives [ST0302]	430.345	768.399	522.335	146.022	358.74	243.125
LMST03020369	1alpha,25-dihydroxy-24a,24b-didihomo-22-thia-20-epivitamin D3 / 1alpha,25-dihydroxy-24a,24b-didihomo-22-thia-20-epicholecalciferol	(5Z,7E)-(1S,3R,20R)-24a,24b-dihomo-9,10-seco-22-thia-5,7,10(19)-cholestatriene-1,3,25-triol		Vitamin D3 and derivatives [ST0302]	462.317	800.371	554.307	146.022	670.202	243.474
LMST03020370	1alpha,25-dihydroxy-24a,24b-dihomo-22-thiavitamin D3 / 1alpha,25-dihydroxy-24a,24b-dihomo-22-thiacholecalciferol	(5Z,7E)-(1S,3R)-24a,24b-dihomo-9,10-seco-22-thia-5,7,10(19)-cholestatriene-1,3,25-triol		Vitamin D3 and derivatives [ST0302]	462.317	800.371	554.307	146.022	670.202	243.474
LMST03020371	1alpha,25-dihydroxy-26-methylvitamin D3 / 1alpha,25-dihydroxy-26-methylcholecalciferol	(5Z,7E)-(1S,3R)-26-methyl-9,10-seco-5,7,10(19)-cholestatriene-1,3,25-triol		Vitamin D3 and derivatives [ST0302]	430.345	768.399	522.335	146.022	348.178	243.174
LMST03020373	1alpha,25-dihydroxy-26,27-dimethyl-22-thiavitamin D3 / 1alpha,25-dihydroxy-26,27-dimethyl-22-thiacholecalciferol	(5Z,7E)-(1S,3R)-26,27-dimethyl-9,10-seco-22-thia-5,7,10(19)-cholestatriene-1,3,25-triol		Vitamin D3 and derivatives [ST0302]	462.317	800.371	554.307	146.022	670.202	243.936
LMST03020374	1alpha,25-dihydroxy-26,27-dimethyl-22-thia-20-epivitamin D3 / 1alpha,25-dihydroxy-26,27-dimethyl-22-thia-20-epicholecalciferol	(5Z,7E)-(1S,3R,20R)-26,27-dimethyl-9,10-seco-22-thia-5,7,10(19)-cholestatriene-1,3,25-triol		Vitamin D3 and derivatives [ST0302]	462.317	800.371	554.307	146.022	670.202	243.936
LMST03020375	(24R)-1alpha,24-dihydroxy-26,27-dimethyl-22-oxavitamin D3 / (24R)-1alpha,24-dihydroxy-26,27-dimethyl-22-oxacholecalciferol	(5Z,7E)-(1S,3R,24R)-26,27-dimethyl-22-oxa-9,10-seco-5,7,10(19)-cholestatriene-1,3,24-triol		Vitamin D3 and derivatives [ST0302]	446.34	784.394	538.33	146.022	377.812	242.934
LMST03020376	(24S)-1alpha,24-dihydroxy-26,27-dimethyl-22-oxavitamin D3 / (24S)-1alpha,24-dihydroxy-26,27-dimethyl-22-oxacholecalciferol	(5Z,7E)-(1S,3R,24S)-26,27-dimethyl-22-oxa-9,10-seco-5,7,10(19)-cholestatriene-1,3,24-triol		Vitamin D3 and derivatives [ST0302]	446.34	784.394	538.33	146.022	377.812	242.934
LMST03020377	1alpha,25-dihydroxy-11alpha-methoxyvitamin D3 / 1alpha,25-dihydroxy-11alpha-methoxycholecalciferol	(5Z,7E)-(1S,3R,11S)-11-methoxy-9,10-seco-5,7,10(19)-cholestatriene-1,3,25-triol		Vitamin D3 and derivatives [ST0302]	446.34	784.394	538.33	146.022	304.183	243.167
LMST03020378	1alpha,25-dihydroxy-11alpha-(hydroxymethyl)vitamin D3 / 1alpha,25-dihydroxy-11alpha-(hydroxymethyl)cholecalciferol	(5Z,7E)-(1S,3R,11S)-11-(hydroxymethyl)-9,10-seco-5,7,10(19)-cholestatriene-1,3,25-triol		Vitamin D3 and derivatives [ST0302]	446.34	889.415	520.319	146.022	332.281	244.239
LMST03020379	1alpha,25-dihydroxy-11beta-methoxyvitamin D3 / 1alpha,25-dihydroxy-11beta-methoxycholecalciferol	(5Z,7E)-(1S,3R,11R)-11-methoxy-9,10-seco-5,7,10(19)-cholestatriene-1,3,25-triol		Vitamin D3 and derivatives [ST0302]	446.34	784.394	538.33	146.022	286.881	243.167
LMST03020380	(20S)-1alpha,25-dihydroxy-20-methoxyvitamin D3 / (20S)-1alpha,25-dihydroxy-20-methoxycholecalciferol	(5Z,7E)-(1S,3R,20S)-20-methoxy-9,10-seco-5,7,10(19)-cholestatriene-1,3,25-triol		Vitamin D3 and derivatives [ST0302]	446.34	784.394	538.33	146.022	294.595	243.47
LMST03020381	1alpha,25-dihydroxy-24a,24b-dihomo-22-oxavitamin D3 / 1alpha,25-dihydroxy-24a,24b-dihomo-22-oxacholecalciferol	(5Z,7E)-(1S,3R)-24a,24b-dihomo-22-oxa-9,10-seco-5,7,10(19)-cholestatriene-1,3,25-triol		Vitamin D3 and derivatives [ST0302]	446.34	784.394	538.33	146.022	259.394	243.308
LMST03020382	1alpha,25-dihydroxy-24a,24b-dihomo-22-oxa-20-epivitamin D3 / 1alpha,25-dihydroxy-24a,24b-dihomo-22-oxa-20-epicholecalciferol	(5Z,7E)-(1S,3R,20R)-24a,24b-dihomo-22-oxa-9,10-seco-5,7,10(19) -cholestatrien-1,3,25-triol		Vitamin D3 and derivatives [ST0302]	446.34	784.394	538.33	146.022	259.394	243.308
LMST03020383	1alpha,25-dihydroxy-26,27-dimethyl-22-oxavitamin D3 / 1alpha,25-dihydroxy-26,27-dimethyl-22-oxacholecalciferol	(5Z,7E)-(1S,3R)-26,27-dimethyl-22-oxa-9,10-seco-5,7,10(19)-cholestatriene-1,3,25-triol		Vitamin D3 and derivatives [ST0302]	446.34	784.394	538.33	146.022	392.344	244.401
LMST03020384	1alpha,25-dihydroxy-24a,24b-dihomo-23-oxavitamin D3 / 1alpha,25-dihydroxy-24a,24b-dihomo-23-oxacholecalciferol	(5Z,7E)-(1S,3R)-24a,24b-dihomo-23-oxa-9,10-seco-5,7,10(19)-cholestatriene-1,3,25-triol		Vitamin D3 and derivatives [ST0302]	446.34	784.394	538.33	146.022	281.225	243.059
LMST03020385	1alpha,25-dihydroxy-24a,24b-dihomo-23-oxa-20-epivitamin D3 / 1alpha,25-dihydroxy-24a,24b-dihomo-23-oxa-20-epicholecalciferol	(5Z,7E)-(1S,3R,20R)-24a,24b-dihomo-23-oxa-9,10-seco-5,7,10(19)-cholestatriene-1,3,25-triol		Vitamin D3 and derivatives [ST0302]	446.34	784.394	538.33	146.022	281.225	243.059
LMST03020387	(20S)-1alpha,20,25-trihydroxy-24a-homovitamin D3 / (20S)-1alpha,20,25-trihydroxy-24a-homocholecalciferol	(5Z,7E)-(1S,3R,20S)-24a-homo-9,10-seco-5,7,10(19)-cholestatriene-1,3,20,25-tetrol		Vitamin D3 and derivatives [ST0302]	446.34	784.394	538.33	146.022	362.232	243.601
LMST03020388	(23R)-1alpha,23,25-trihydroxyvitamin D3 / (23R)-1alpha,23,25-trihydroxycholecalciferol	(5Z,7E)-(1S,3R,23R)-9,10-seco-5,7,10(19)-cholestatriene-1,3,23,25-tetrol		Vitamin D3 and derivatives [ST0302]	432.324	875.399	506.303	146.022	359.156	244.231
LMST03020389	(23R)-1alpha,23,25-trihydroxy-23-methylvitamin D3 / (23R)-1alpha,23,25-trihydroxy-23-methylcholecalciferol	(5Z,7E)-(1S,3R,23R)-23-methyl-9,10-seco-5,7,10(19)-cholestatrien-1,3,23,25-tetrol		Vitamin D3 and derivatives [ST0302]	446.34	889.415	520.319	146.022	408.58	244.228
LMST03020390	1alpha-hydroxy-22-(3-methylphenyl)-23,24,25,26,27-pentanorvitamin D3 / 1alpha-hydroxy-22-(3-methylphenyl)-23,24,25,26,27-pentanorcholecalciferol	(5Z,7E)-(1S,3R)-22-(3-methylphenyl)-23,24-dinor-9,10-seco-5,7,10(19)-cholatriene-1,3-diol		Vitamin D3 and derivatives [ST0302]	420.303	653.336	530.303	146.022	573.511	244.681
LMST03020391	(17Z)-1alpha,25-dihydroxy-26,27-dimethyl-17,20,22,22,23,23-hexadehydrovitamin D3 / (17Z)-1alpha,25-dihydroxy-26,27-dimethyl-17,20,22,22,23,23-hexadehydrocholecalciferol	(5Z,7E,17Z)-(1S,3R)-26,27-dimethyl-9,10-seco-5,7,10(19),17(20)-cholestatetraen-22-yne-1,3,25-triol		Vitamin D3 and derivatives [ST0302]	438.313	776.367	530.303	146.022	330.573	244.687
LMST03020392	1alpha,25-dihydroxy-26,27-dimethyl-20,21,22,22,23,23-hexadehydrovitamin D3 / 1alpha,25-dihydroxy-26,27-dimethyl-20,21,22,22,23,23-hexadehydrocholecalciferol	(5Z,7E)-(1S,3R)-26,27-dimethyl-9,10-seco-5,7,10(19),20-cholestatetraen-22-yne-1,3,25-triol		Vitamin D3 and derivatives [ST0302]	438.313	776.367	530.303	146.022	470.619	244.687
LMST03020393	24a,24b-epoxy-23-tetradehydro-24a,24b-dihomo-1alpha,25-dihydroxyvitamin D3 / 24a,24b-epoxy-23-tetradehydro-24a,24b-dihomo-1alpha,25-dihydroxycholecalciferol	(5Z,7E)-(1S,3R)-24a,24b-dihomo-24a,24b-epoxy-9,10-seco-5,7,10(19)-cholestatriene-23-yne-1,3,25-triol		Vitamin D3 and derivatives [ST0302]	454.308	792.362	546.298	146.022	354.113	244.687
LMST03020394	11alpha-ethynyl-1alpha,25-dihydroxyvitamin D3 / 11alpha-ethynyl-1alpha,25-dihydroxycholecalciferol	(5Z,7E)-(1S,3R,11S)-11-ethynyl-9,10-seco-5,7,10(19)-cholestatriene-1,3,25-triol		Vitamin D3 and derivatives [ST0302]	440.329	778.383	532.319	146.022	372.956	244.659
LMST03020395	(22E,24E)-1alpha,25-dihydroxy-22,23,24,24a-tetradehydro-24a,24b-dihomovitamin D3 / (22E,24E)-1alpha,25-dihydroxy-22,23,24,24a-tetradehydro-24a,24b-dihomocholecalciferol	(5Z,7E,22E,24E)-(1S,3R)-24a,24b-dihomo-9,10-seco-5,7,10(19),22,24-cholestapentaene-1,3,25-triol		Vitamin D3 and derivatives [ST0302]	440.329	778.383	532.319	146.022	336.471	243.187
LMST03020396	1alpha,25-dihydroxy-26,27-dimethyl-22,22,23,23-tetradehydrovitamin D3 / 1alpha,25-dihydroxy-26,27-dimethyl-22,22,23,23-tetradehydro-cholecalciferol	(5Z,7E)-(1S,3R)-26,27-dimethyl-9,10-seco-5,7,10(19)-cholestatrien-22-yne-1,3,25-triol		Vitamin D3 and derivatives [ST0302]	440.329	778.383	532.319	146.022	362.175	244.687
LMST03020397	1alpha,25-dihydroxy-26,27-dimethyl-22,22,23,23-tetradehydro-20-epivitamin D3 / 1alpha,25-dihydroxy-26,27-dimethyl-22,22,23,23-tetradehydro-20-epicholecalciferol	(5Z,7E)-(1S,3R,20R)-26,27-dimethyl-9,10-seco-5,7,10(19)-cholestatrien-22-yne-1,3,25-triol		Vitamin D3 and derivatives [ST0302]	440.329	778.383	532.319	146.022	362.175	244.687
LMST03020398	(22S)-1alpha,22,25-trihydroxy-26,27-dimethyl-23,23,24,24-tetradehydrovitamin D3 / (22S)-1alpha,22,25-trihydroxy-26,27-dimethyl-23,23,24,24-tetradehydrocholecalciferol	(5Z,7E)-(1S,3R,22S)-26,27-dimethyl-9,10-seco-5,7,10(19)-cholestatrien-23-yne-1,3,22,25-tetrol		Vitamin D3 and derivatives [ST0302]	456.324	899.399	530.303	146.022	329.076	244.687
LMST03020399	(22R)-1alpha,22,25-trihydroxy-23,24-tetradehydro-24a,24b-dihomo-20-epivitamin D3 / (22R)-1alpha,22,25-trihydroxy-23,24-tetradehydro-24a,24b-dihomo-20-epicholecalciferol	(5Z,7E)-(1S,3R,20R,22R)-24a,24b-dihomo-9,10-seco-5,7,10(19)-cholestatrien-23-yne-1,3,22,25-tetrol		Vitamin D3 and derivatives [ST0302]	456.324	899.399	530.303	146.022	329.076	244.687
LMST03020400	(22S)-1alpha,22,25-trihydroxy-23,24-tetradehydro-24a,24b-dihomo-20-epivitamin D3 / (22S)-1alpha,22,25-trihydroxy-23,24-tetradehydro-24a,24b-dihomo-20-epicholecalciferol	(5Z,7E)-(1S,3R,20R,22S)-24a,24b-dihomo-9,10-seco-5,7,10(19)-cholestatrien-23-yne-1,3,22,25-tetrol		Vitamin D3 and derivatives [ST0302]	456.324	899.399	530.303	146.022	302.751	244.687
LMST03020401	(22R)-1alpha,22,25-trihydroxy-26,27-dimethyl-23,24-tetradehydro-20-epivitamin D3 / (22R)-1alpha,22,25-trihydroxy-26,27-dimethyl-23,24-tetradehydro-20-epicholecalciferol	(5Z,7E)-(1S,3R,20R,22R)-26,27-dimethyl-9,10-seco-5,7,10(19)-cholestatrien-23-yne-1,3,22,25-tetrol		Vitamin D3 and derivatives [ST0302]	456.324	899.399	530.303	146.022	302.751	244.687
LMST03020403	24,24-difluoro-1alpha,25-dihydroxy-26,27-dimethylvitamin D3 / 24,24-difluoro-1alpha,25-dihydroxy-26,27-dimethylcholecalciferol	(5Z,7E)-(1S,3R)-24,24-difluoro-26,27-dimethyl-9,10-seco-5,7,10(19)-cholestatrien-1,3,25-triol		Vitamin D3 and derivatives [ST0302]	480.342	818.396	572.332	146.022	670.202	243.59
LMST03020404	18-acetoxy-vitamin D3 / 18-acetoxy-cholecalciferol	(5Z,7E)-(3S)-18-acetoxy-9,10-seco-5,7,10(19)-cholestatrien-3-ol		Vitamin D3 and derivatives [ST0302]	442.345	570.356	425.342	146.022	579	243.381
LMST03020405	1alpha,25-dihydroxy-11alpha-vinylvitamin D3 / 1alpha,25-dihydroxy-11alpha-vinylcholecalciferol	(5Z,7E)-(1S,3R,11S)-11-vinyl-9,10-seco-5,7,10(19)-cholestatriene-1,3,25-triol		Vitamin D3 and derivatives [ST0302]	442.345	780.399	534.335	146.022	491.924	243.29
LMST03020406	(22E)-1alpha,25-dihydroxy-26,27-dimethyl-22,23-didehydrovitamin D3 / (22E)-1alpha,25-dihydroxy-26,27-dimethyl-22,23-didehydrocholecalciferol	(5Z,7E,22E)-(1S,3R)-26,27-dimethyl-9,10-seco-5,7,10(19),22-cholestatetraene-1,3,25-triol		Vitamin D3 and derivatives [ST0302]	442.345	780.399	534.335	146.022	359.18	243.397
LMST03020407	1alpha,25-dihydroxy-22,23-didehydro-24a,24b-dihomovitamin D3 /1alpha,25-dihydroxy-22,23-didehydro-24a,24b-dihomocholecalciferol	(5Z,7E,22E)-(1S,3R)-24a,24b-dihomo-9,10-seco-5,7,10(19),22-cholestatetraene-1,3,25-triol		Vitamin D3 and derivatives [ST0302]	442.345	780.399	534.335	146.022	341.824	243.098
LMST03020408	1alpha,25-dihydroxy-26,27-ethanovitamin D3 / 1alpha,25-dihydroxy-26,27-ethanocholecalciferol	(5Z,7E)-(1S,3R)-26,27-ethano-9,10-seco-5,7,10(19)-cholestatriene-1,3,25-triol		Vitamin D3 and derivatives [ST0302]	442.345	780.399	534.335	146.022	486.547	244.678
LMST03020409	18-acetoxy-1alpha-hydroxyvitamin D3 / 18-acetoxy-1alpha-hydroxycholecalciferol	(5Z,7E)-(1S,3R)-18-acetoxy-9,10-seco-5,7,10(19)-cholestatriene-1,3-diol		Vitamin D3 and derivatives [ST0302]	458.34	691.372	568.34	146.022	529.209	244.071
LMST03020410	18-acetoxy-25-hydroxyvitamin D3 / 18-acetoxy-25-hydroxycholecalciferol	(5Z,7E)-(3S)-18-acetoxy-9,10-seco-5,7,10(19)-cholestatriene-3,25-diol		Vitamin D3 and derivatives [ST0302]	458.34	691.372	568.34	146.022	471.121	243.681
LMST03020411	1alpha,25-dihydroxy-11alpha-[(1R)-oxiranyl]vitamin D3 / 1alpha,25-dihydroxy-11alpha-[(1R)-oxiranyl]cholecalciferol	(5Z,7E)-(1S,3R,11S)-11-[(1R)-oxiranyl]-9,10-seco-5,7,10(19)-cholestatriene-1,3,25-triol		Vitamin D3 and derivatives [ST0302]	458.34	796.394	550.33	146.022	340.936	244.68
LMST03020412	1alpha,25-dihydroxy-11alpha-[(1S)-oxiranyl]vitamin D3 / 1alpha,25-dihydroxy-11alpha-[(1S)-oxiranyl]cholecalciferol	(5Z,7E)-(1S,3R,11S)-11-[(1S)-oxiranyl]-9,10-seco-5,7,10(19)-cholestatriene-1,3,25-triol		Vitamin D3 and derivatives [ST0302]	458.34	796.394	550.33	146.022	340.936	244.68
LMST03020413	1alpha,25-dihydroxy-26,27-dimethyl-20,21-methano-23-oxavitamin D3 / 1alpha,25-dihydroxy-26,27-dimethyl-20,21-methano-23-oxacholecalciferol	(5Z,7E)-(1S,3R)-26,27-dimethyl-20,21-methano-23-oxa-9,10-seco-5,7,10(19)-cholestatriene-1,3,25-triol		Vitamin D3 and derivatives [ST0302]	458.34	796.394	550.33	146.022	323.493	244.678
LMST03020414	18-acetoxy-1alpha,25-dihydroxyvitamin D3 / 18-acetoxy-1alpha,25-dihydroxycholecalciferol	(5Z,7E)-(1S,3R)-18-acetoxy-9,10-seco-5,7,10(19)-cholestatriene-1,3,25-triol		Vitamin D3 and derivatives [ST0302]	474.335	812.389	566.325	146.022	457.028	244.388
LMST03020415	1alpha-hydroxy-26,27-dimethylvitamin D3 / 1alpha-hydroxy-26,27-dimethylcholecalciferol	(5Z,7E)-(1S,3R)-26,27-dimethyl-9,10-seco-5,7,10(19)-cholestatriene-1,3-diol		Vitamin D3 and derivatives [ST0302]	428.365	661.398	538.366	146.022	583.052	242.338
LMST03020416	25-hydroxy-26,27-dimethylvitamin D3 / 25-hydroxy-26,27-dimethylcholecalciferol	(5Z,7E)-(3S)-26,27-dimethyl-9,10-seco-5,7,10(19)-cholestatriene-3,25-diol		Vitamin D3 and derivatives [ST0302]	428.365	661.398	538.366	146.022	493.535	241.79
LMST03020417	(6S)-6,19-ethano-25-hydroxy-6,19-dihydrovitamin D3 / (6S)-6,19-ethano-25-hydroxy-6,19-dihydrocholecalciferol	(7E)-(3S,6S)-6,19-ethano-9,10-seco-5(10),7-cholestadiene-3,25-diol		Vitamin D3 and derivatives [ST0302]	428.365	661.398	538.366	146.022	596.922	242.991
LMST03020418	(6R)-6,19-ethano-25-hydroxy-6,19-dihydrovitamin D3 / (6R)-6,19-ethano-25-hydroxy-6,19-dihydrocholecalciferol	(7E)-(3S,6R)-6,19-ethano-9,10-seco-5(10),7-cholestadiene-3,25-diol		Vitamin D3 and derivatives [ST0302]	428.365	661.398	538.366	146.022	596.922	242.991
LMST03020419	11alpha-ethyl-1alpha,25-dihydroxyvitamin D3 / 11alpha-ethyl-1alpha,25-dihydroxycholecalciferol	(5Z,7E)-(1S,3R,11S)-11-ethyl-9,10-seco-5,7,10(19)-cholestatriene-1,3,25-triol		Vitamin D3 and derivatives [ST0302]	444.36	782.414	536.35	146.022	410.07	243.309
LMST03020420	1alpha,25-dihydroxy-26,27-dimethylvitamin D3 / 1alpha,25-dihydroxy-26,27-dimethylcholecalciferol	(5Z,7E)-(1S,3R)-26,27-dimethyl-9,10-seco-5,7,10(19)-cholestatriene-1,3,25-triol		Vitamin D3 and derivatives [ST0302]	444.36	782.414	536.35	146.022	378.837	243.296
LMST03020421	1alpha,25-dihydroxy-24a,24b-dihomovitamin D3 / 1alpha,25-dihydroxy-24a,24b-dihomocholecalciferol	(5Z,7E)-(1S,3R)-24a,24b-dihomo-9,10-seco-5,7,10(19)-cholestatriene-1,3,25-triol		Vitamin D3 and derivatives [ST0302]	444.36	782.414	536.35	146.022	355.107	243.273
LMST03020422	1alpha,25-dihydroxy-24a,24b-dihomo-20-epivitamin D3 / 1alpha,25-dihydroxy-24a,24b-dihomo-20-epicholecalciferol	(5Z,7E)-(1S,3R,20S)-24a,24b-dihomo-9,10-seco-5,7,10(19)-cholestatriene-1,3,25-triol		Vitamin D3 and derivatives [ST0302]	444.36	782.414	536.35	146.022	355.107	243.273
LMST03020423	1alpha,25-dihydroxy-24a-homo-26,27-dimethyl-22-thiavitamin D3 / 1alpha,25-dihydroxy-24a-homo-26,27-dimethyl-22-thiacholecalciferol	(5Z,7E)-(1S,3R)-26,27-dimethyl-24a-homo-9,10-seco-22-thia-5,7,10(19)-cholestatriene-1,3,25-triol		Vitamin D3 and derivatives [ST0302]	476.332	814.386	568.322	146.022	670.202	243.345
LMST03020424	1alpha,25-dihydroxy-26,27-dimethyl-24a-homo-22-thia-20-epivitamin D3 / 1alpha,25-dihydroxy-26,27-dimethyl-24a-homo-22-thia-20-epicholecalciferol	(5Z,7E)-(1S,3R,20R)-26,27-dimethyl-24a-homo-9,10-seco-22-thia-5,7,10(19)-cholestatriene-1,3,25-triol		Vitamin D3 and derivatives [ST0302]	476.332	814.386	568.322	146.022	670.202	243.345
LMST03020425	1alpha,25-dihydroxy-24a,24b,24c-trihomo-22-thiavitamin D3 / 1alpha,25-dihydroxy-24a,24b,24c-trihomo-22-thiacholecalciferol	(5Z,7E)-(1S,3R)-24a,24b,24c-trihomo-9,10-seco-22-thia-5,7,10(19)-cholestatriene-1,3,25-triol		Vitamin D3 and derivatives [ST0302]	476.332	814.386	568.322	146.022	670.202	243.614
LMST03020426	1alpha,25-dihydroxy-24a,24b,24c-trihomo-22-thia-20-epivitamin D3 / 1alpha,25-dihydroxy-24a,24b,24c-trihomo-22-thia-20-epicholecalciferol	(5Z,7E)-(1S,3R,20R)-24a,24b,24c-trihomo-9,10-seco-22-thia-5,7,10(19)-cholestatriene-1,3,25-triol		Vitamin D3 and derivatives [ST0302]	476.332	814.386	568.322	146.022	670.202	243.614
LMST03020427	1alpha-hydroxy-2beta-(2-hydroxyethoxy)vitamin D3 / 1alpha-hydroxy-2beta-(2-hydroxyethoxy)cholecalciferol	(5Z,7E)-(1R,2R,3R)-2-(2-hydroxyethoxy)-9,10-seco-5,7,10(19)-cholestatriene-1,3-diol		Vitamin D3 and derivatives [ST0302]	460.355	798.409	552.345	146.022	617.717	244.051
LMST03020428	(20S)-1alpha,25-dihydroxy-20-methoxy-24a-homovitamin D3 / (20S)-1alpha,25-dihydroxy-20-methoxy-24a-homocholecalciferol	(5Z,7E)-(1S,3R,20S)-20-methoxy-24a-homo-9,10-seco-5,7,10(19)-cholestatriene-1,3,25-triol		Vitamin D3 and derivatives [ST0302]	460.355	798.409	552.345	146.022	321.782	243.541
LMST03020429	1alpha,25-dihydroxy-24a,24b,24c-trihomo-22-oxavitamin D3 / 1alpha,25-dihydroxy-24a,24b,24c-trihomo-22-oxacholecalciferol	(5Z,7E)-(1S,3R)-24a,24b,24c-trihomo-22-oxa-9,10-seco-5,7,10(19)-cholestatriene-1,3,25-triol		Vitamin D3 and derivatives [ST0302]	460.355	798.409	552.345	146.022	294.459	243.503
LMST03020430	1alpha,25-dihydroxy-26,27-dimethyl-24a-homo-22-oxavitamin D3 / 1alpha,25-dihydroxy-26,27-dimethyl-24a-homo-22-oxacholecalciferol	(5Z,7E)-(1S,3R)-26,27-dimethyl-24a-homo-22-oxa-9,10-seco-5,7,10(19)-cholestatrien-1,3,25-triol		Vitamin D3 and derivatives [ST0302]	460.355	798.409	552.345	146.022	297.038	243.362
LMST03020431	1alpha,25-dihydroxy-20,26,27-trimethyl-23-oxavitamin D3 / 1alpha,25-dihydroxy-20,26,27-trimethyl-23-oxacholecalciferol	(5Z,7E)-(1S,3R)-20,26,27-trimethyl-23-oxa-9,10-seco-5,7,10(19)-cholestatriene-1,3,25-triol		Vitamin D3 and derivatives [ST0302]	460.355	798.409	552.345	146.022	325.194	243.53
LMST03020432	1alpha,25-dihydroxy-26,27-dimethyl-24a-homo-22-oxa-20-epivitamin D3 / 1alpha,25-dihydroxy-26,27-dimethyl-24a-homo-22-oxa-20-epicholecalciferol	(5Z,7E)-(1S,3R,20R)-26,27-dimethyl-24a-homo-22-oxa-9,10-seco-5,7,10(19)-cholestatriene-1,3,25-triol		Vitamin D3 and derivatives [ST0302]	460.355	798.409	552.345	146.022	293.756	243.362
LMST03020433	1alpha,25-dihydroxy-11alpha-(2-hydroxyethyl)vitamin D3 / 1alpha,25-dihydroxy-11alpha-(2-hydroxyethyl)cholecalciferol	(5Z,7E)-(1S,3R,11S)-11-(2-hydroxyethyl)-9,10-seco-5,7,10(19)-cholestatriene-1,3,25-triol		Vitamin D3 and derivatives [ST0302]	460.355	903.431	534.335	146.022	331.139	244.354
LMST03020434	1alpha,25-dihydroxy-11beta-(2-hydroxyethyl)vitamin D3 / 1alpha,25-dihydroxy-11beta-(2-hydroxyethyl)cholecalciferol	(5Z,7E)-(1S,3R,11R)-11-(2-hydroxyethyl)-9,10-seco-5,7,10(19)-cholestatriene-1,3,25-triol		Vitamin D3 and derivatives [ST0302]	460.355	903.431	534.335	146.022	331.139	244.354
LMST03020435	(22R)-1alpha,22,25-trihydroxy-24a,24b-dihomo-20-epivitamin D3 / (22R)-1alpha,22,25-trihydroxy-24a,24b-dihomo-20-epicholecalciferol	(5Z,7E)-(1S,3R,20R,22R)-24a,24b-dihomo-9,10-seco-5,7,10(19)-cholestatriene-1,3,22,25-tetrol		Vitamin D3 and derivatives [ST0302]	460.355	903.431	534.335	146.022	313.598	244.158
LMST03020436	(20S)-1alpha,20,25-trihydroxy-24a,24b-dihomovitamin D3 / (20S)-1alpha,20,25-trihydroxy-24a,24b-dihomocholecalciferol	(5Z,7E)-(1S,3R,20S)-24a,24b-dihomo-9,10-seco-5,7,10(19)-cholestatriene-1,3,20,25-tetrol		Vitamin D3 and derivatives [ST0302]	460.355	903.431	534.335	146.022	320.628	244.218
LMST03020437	(20S)-14alpha,20,25-trihydroxy-26,27-dimethylvitamin D3 / (20S)-1alpha,20,25-trihydroxy-26,27-dimethylcholecalciferol	(5Z,7E)-(1S,3R,20S)-26,27-dimethyl-9,10-seco-5,7,10(19)-cholestatriene-1,3,20,25-tetrol		Vitamin D3 and derivatives [ST0302]	460.355	903.431	534.335	146.022	296.695	244.272
LMST03020438	(22R)-1alpha,22,25-trihydroxy-26,27-dimethyl-20-epivitamin D3 / (22R)-1alpha,22,25-trihydroxy-26,27-dimethyl-20-epicholecalciferol	(5Z,7E)-(1S,3R,20R,22R)-26,27-dimethyl-9,10-seco-5,7,10(19)-cholestatriene-1,3,22,25-tetrol		Vitamin D3 and derivatives [ST0302]	460.355	903.431	534.335	146.022	319.027	243.917
LMST03020439	(22S)-1alpha,22,25-trihydroxy-26,27-dimethylvitamin D3 / (22S)-1alpha,22,25-trihydroxy-26,27-dimethylcholecalciferol	(5Z,7E)-(1S,3R,22S)-26,27-dimethyl-9,10-seco-5,7,10(19)-cholestatriene-1,3,22,25-tetrol		Vitamin D3 and derivatives [ST0302]	460.355	903.431	534.335	146.022	324.966	243.917
LMST03020440	1alpha,25-dihydroxy-2beta-(2-hydroxyethoxy)vitamin D3 / 1alpha,25-dihydroxy-2beta-(2-hydroxyethoxy)cholecalciferol	(5Z,7E)-(1R,2R,3R)-2-(2-hydroxyethoxy)-9,10-seco-5,7,10(19)-cholestatriene-1,3,25-triol		Vitamin D3 and derivatives [ST0302]	476.35	919.426	550.33	146.022	559.064	244.484
LMST03020441	toxisterol3 B1/ (5E)-(10R)-10-ethoxy-10,19-dihydrovitamin D3 / (5E)-(10R)-10-ethoxy-10,19-dihydrocholecalciferol	(5E,7E)-(3S,10R)-10-ethoxy-9,10-seco-5,7-cholestadien-3-ol		Vitamin D3 and derivatives [ST0302]	430.381	558.392	413.378	146.022	660	242.05
LMST03020442	toxisterol3 B2 / (5E)-(10S)-10-ethoxy-10,19-dihydrovitamin D3 / (5E)-(10S)-10-ethoxy-10,19-dihydrocholecalciferol	(5E,7E)-(3S,10S)-10-ethoxy-9,10-seco-5,7-cholestadien-3-ol		Vitamin D3 and derivatives [ST0302]	430.381	558.392	413.378	146.022	660	242.05
LMST03020443	toxisterol3 B3 / (10R)-10-ethoxy-10,19-dihydrovitamin D3 / (10R)-10-ethoxy-10,19-dihydrocholecalciferol	(5Z,7E)-(3S,10R)-10-ethoxy-9,10-seco-5,7-cholestadien-3-ol		Vitamin D3 and derivatives [ST0302]	430.381	558.392	413.378	146.022	660	242.05
LMST03020444	(17E)-1alpha,25-dihydroxy-26,27-dimethyl-17,20,22,22,23,23-hexadehydro-24a-homovitamin D3 / (17E)-1alpha,25-dihydroxy-26,27-dimethyl-17,20,22,22,23,23-hexadehydro-24a-homocholecalciferol	(5Z,7E,17E)-(1S,3R)-26,27-dimethyl-24a-homo-9,10-seco-5,7,10(19),17(20)-cholestatetraen-22-yne-1,3,25-triol		Vitamin D3 and derivatives [ST0302]	452.329	790.383	544.319	146.022	320.854	244.687
LMST03020445	(17Z)-1alpha,25-dihydroxy-26,27-dimethyl-17,20,22,22,23,23-hexadehydro-24a-homovitamin D3 / (17Z)-1alpha,25-dihydroxy-26,27-dimethyl-17,20,22,22,23,23-hexadehydro-24a-homocholecalciferol	(5Z,7E,17Z)-(1S,3R)-26,27-dimethyl-24a-homo-9,10-seco-5,7,10(19),17(20)-cholestatetraen-22-yne-1,3,25-triol		Vitamin D3 and derivatives [ST0302]	452.329	790.383	544.319	146.022	320.854	244.687
LMST03020446	1alpha,25-dihydroxy-26,27-dimethyl-20,21,22,22,23,23-hexadehydro-24a-homovitamin D3 / 1alpha,25-dihydroxy-26,27-dimethyl-20,21,22,22,23,23-hexadehydro-24a-homocholecalciferol	(5Z,7E)-(1S,3R)-26,27-dimethyl-24a-homo-9,10-seco-5,7,10(19),20-cholestatetraen-22-yne-1,3,25-triol		Vitamin D3 and derivatives [ST0302]	452.329	790.383	544.319	146.022	466.109	244.687
LMST03020447	(22E,24E,24bE)-1alpha,25-dihydroxy-22,23,24,24a,24b,24c-hexadehydro-24a,24b,24c-trihomovitamin D3 / (22E,24E,24bE)-1alpha,25-dihydroxy-22,23,24,24a,24b,24c-hexadehydro-24a,24b,24c-trihomocholecalciferol	(5Z,7E,22E,24E,24bE)-(1S,3R)-24a,24b,24c-trihomo-9,10-seco-5,7,10(19),22,24,24b-cholestahexaene-1,3,25-triol		Vitamin D3 and derivatives [ST0302]	452.329	790.383	544.319	146.022	364.714	243.35
LMST03020448	1alpha,25-dihydroxy-11-(3-hydroxy-1-propynyl)-9,11-didehydrovitamin D3 / 1alpha,25-dihydroxy-11-(3-hydroxy-1-propynyl)-9,11-didehydrocholecalciferol	(5Z,7E)-(1S,3R)-11-(3-hydroxy-1-propynyl)-9,10-seco-5,7,9(11),10(19)-cholestatetraene-1,3,25-triol		Vitamin D3 and derivatives [ST0302]	468.324	911.399	542.303	146.022	361.785	244.687
LMST03020449	(22E,24E)-1alpha,25-dihydroxy-26,27-dimethyl-22,23,24,24a-tetradehydro-24a-homovitamin D3 / (22E,24E)-1alpha,25-dihydroxy-26,27-dimethyl-22,23,24,24a-tetradehydro-24a-homocholecalciferol	(5Z,7E,22E,24E)-(1S,3R)-26,27-dimethyl-24a-homo-9,10-seco-5,7,10(19),22,24-cholestapentaene-1,3,25-triol		Vitamin D3 and derivatives [ST0302]	454.345	792.399	546.335	146.022	349.67	243.308
LMST03020450	1alpha,25-dihydroxy-26,27-dimethyl-22,22,23,23-tetradehydro-24a-homovitamin D3 / 1alpha,25-dihydroxy-26,27-dimethyl-22,22,23,23-tetradehydro-24a-homocholecalciferol	(5Z,7E)-(1S,3R)-26,27-dimethyl-24a-homo-9,10-seco-5,7,10(19)-cholestatrien-22-yne-1,3,25-triol		Vitamin D3 and derivatives [ST0302]	454.345	792.399	546.335	146.022	352.487	244.687
LMST03020451	1alpha,25-dihydroxy-26,27-dimethyl-22,22,23,23-tetradehydro-24a-homo-20-epivitamin D3 / 1alpha,25-dihydroxy-26,27-dimethyl-22,22,23,23-tetradehydro-24a-homo-20-epicholecalciferol	(5Z,7E)-(1S,3R,20R)-26,27-dimethyl-24a-homo-9,10-seco-5,7,10(19)-cholestatrien-22-yne-1,3,25-triol		Vitamin D3 and derivatives [ST0302]	454.345	792.399	546.335	146.022	341.68	244.687
LMST03020452	(22R)-1alpha,25-dihydroxy-22-methoxy-26,27-dimethyl-23,23,24,24-tetradehydrovitamin D3 / (22R)-1alpha,25-dihydroxy-22-methoxy-26,27-dimethyl-23,23,24,24-tetradehydrocholecalciferol	(5Z,7E)-(1S,3R,22R)-22-methoxy-26,27-dimethyl-9,10-seco-5,7,10(19)-cholestatrien-23-yne-1,3,25-triol		Vitamin D3 and derivatives [ST0302]	470.34	808.394	562.33	146.022	375.286	244.687
LMST03020453	(22S)-1alpha,25-dihydroxy-22-methoxy-26,27-dimethyl-23,24-tetradehydro-20-epivitamin D3 / (22S)-1alpha,25-dihydroxy-22-methoxy-26,27-dimethyl-23,24-tetradehydro-20-epicholecalciferol	(5Z,7E)-(1S,3R,20R,22S)-26,27-dimethyl-22-methoxy-9,10-seco-5,7,10(19)-cholestatrien-23-yne-1,3,25-triol		Vitamin D3 and derivatives [ST0302]	470.34	808.394	562.33	146.022	375.286	244.687
LMST03020454	(22R)-1alpha,22,25-trihydroxy-26,27-dimethyl-23,24-tetradehydro-24a-homo-20-epivitamin D3 / (22R)-1alpha,22,25-trihydroxy-26,27-dimethyl-23,24-tetradehydro-24a-homo-20-epicholecalciferol	(5Z,7E)-(1S,3R,20R,22R)-26,27-dimethyl-24a-homo-9,10-seco-5,7,10(19)-cholestatrien-23-yne-1,3,22,25-tetrol		Vitamin D3 and derivatives [ST0302]	470.34	913.415	544.319	146.022	336.773	244.687
LMST03020455	(22S)-1alpha,22,25-trihydroxy-26,27-dimethyl-23,23,24,24-tetradehydro-24a-homovitamin D3 / (22S)-1alpha,22,25-trihydroxy-26,27-dimethyl-23,23,24,24-tetradehydro-24a-homocholecalciferol	(5Z,7E)-(1S,3R,22S)-26,27-dimethyl-24a-homo-9,10-seco-5,7,10(19)-cholestatrien-23-yne-1,3,22,25-tetrol		Vitamin D3 and derivatives [ST0302]	470.34	913.415	544.319	146.022	336.773	244.687
LMST03020456	(22S)-1alpha,22,25-trihydroxy-26,27-dimethyl-23,24-tetradehydro-24a-homo-20-epivitamin D3 / (22S)-1alpha,22,25-trihydroxy-26,27-dimethyl-23,24-tetradehydro-24a-homo-20-epicholecalciferol	(5Z,7E)-(1S,3R,20R,22S)-26,27-dimethyl-24a-homo-9,10-seco-5,7,10(19)-cholestatrien-23-yne-1,3,22,25-tetrol		Vitamin D3 and derivatives [ST0302]	470.34	913.415	544.319	146.022	336.773	244.687
LMST03020457	24,24-difluoro-1alpha,25-dihydroxy-26,27-dimethyl-24a-homovitamin D3 / 24,24-difluoro-1alpha,25-dihydroxy-26,27-dimethyl-24a-homocholecalciferol	(5Z,7E)-(1S,3R)-24,24-difluoro-26,27-dimethyl-24a-homo-9,10-seco-5,7,10(19)-cholestatriene-1,3,25-triol		Vitamin D3 and derivatives [ST0302]	494.357	832.411	586.347	146.022	670.202	244.421
LMST03020458	1alpha,25-dihydroxy-22,23-didehydro-24a,24b,24c-trihomovitamin D3 /1alpha,25-dihydroxy-22,23-didehydro-24a,24b,24c-trihomocholecalciferol	(5Z,7E,22E)-(1S,3R)-24a,24b,24c-trihomo-9,10-seco-5,7,10(19),22-cholestatetraene-1,3,25-triol		Vitamin D3 and derivatives [ST0302]	456.36	794.414	548.35	146.022	379.258	243.404
LMST03020459	(22E)-1alpha,25-dihydroxy-26,27-dimethyl-22,23-didehydro-24a-homovitamin D3 / (22E)-1alpha,25-dihydroxy-26,27-dimethyl-22,23-didehydro-24a-homocholecalciferol	(5Z,7E,22E)-(1S,3R)-26,27-dimethyl-24a-homo-9,10-seco-5,7,10(19),22-cholestatetraene-1,3,25-triol		Vitamin D3 and derivatives [ST0302]	456.36	794.414	548.35	146.022	362.866	243.402
LMST03020460	(22E)-1alpha,25-dihydroxy-26,27-dimethyl-22,23-didehydro-24a-homo-20-epivitamin D3 / (22E)-1alpha,25-dihydroxy-26,27-dimethyl-22,23-didehydro-24a-homo-20-epicholecalciferol	(5Z,7E,22E)-(1S,3R,20S)-26,27-dimethyl-24a-homo-9,10-seco-5,7,10(19),22-cholestatetraene-1,3,25-triol		Vitamin D3 and derivatives [ST0302]	456.36	794.414	548.35	146.022	362.866	243.402
LMST03020461	(22Z)-1alpha,25-dihydroxy-26,27-dimethyl-22,23-didehydro-24a-homo-20-epivitamin D3 / (22Z)-1alpha,25-dihydroxy-26,27-dimethyl-22,23-didehydro-24a-homo-20-epicholecalciferol	(5Z,7E,22Z)-(1S,3R,20S)-26,27-dimethyl-24a-homo-9,10-seco-5,7,10(19),22-cholestatetraene-1,3,25-triol		Vitamin D3 and derivatives [ST0302]	456.36	794.414	548.35	146.022	352.775	243.402
LMST03020462	26,27-diethyl-1alpha,25-dihydroxy-20,21-didehydro-23-oxavitamin D3 / 26,27-diethyl-1alpha,25-dihydroxy-20,21-didehydro-23-oxacholecalciferol	(5Z,7E)-(1S,3R)-26,27-diethyl-23-oxa-9,10-seco-5,7,10(19),20-cholestatetraene-1,3,25-triol		Vitamin D3 and derivatives [ST0302]	472.355	810.409	564.345	146.022	442.748	243.735
LMST03020463	1alpha,25-dihydroxy-24a,24b,24c-trihomovitamin D3 / 1alpha,25-dihydroxy-24a,24b,24c-trihomocholecalciferol	(5Z,7E)-(1S,3R)-24a,24b,24c-trihomo-9,10-seco-5,7,10(19)-cholestatrien-1,3,25-triol		Vitamin D3 and derivatives [ST0302]	458.376	796.43	550.366	146.022	389.197	243.415
LMST03020464	1alpha,25-dihydroxy-26,27-dimethyl-24a-homovitamin D3 / 1alpha,25-dihydroxy-26,27-dimethyl-24a-homocholecalciferol	(5Z,7E)-(1S,3R)-26,27-dimethyl-24a-homo-9,10-seco-5,7,10(19)-cholestatrien-1,3,25-triol		Vitamin D3 and derivatives [ST0302]	458.376	796.43	550.366	146.022	364.81	243.406
LMST03020465	1alpha,25-dihydroxy-26,27-dimethyl-24a-homo-20-epivitamin D3 / 1alpha,25-dihydroxy-26,27-dimethyl-24a-homo-20-epicholecalciferol	(5Z,7E)-(1S,3R,20S)-26,27-dimethyl-24a-homo-9,10-seco-5,7,10(19)-cholestatriene-1,3,25-triol		Vitamin D3 and derivatives [ST0302]	458.376	796.43	550.366	146.022	364.81	243.406
LMST03020466	26,27-diethyl-1alpha,25-dihydroxy-22-thiavitamin D3 / 26,27-diethyl-1alpha,25-dihydroxy-22-thiacholecalciferol	(5Z,7E)-(1S,3R)-26,27-diethyl-9,10-seco-22-thia-5,7,10(19)-cholestatriene-1,3,25-triol		Vitamin D3 and derivatives [ST0302]	490.348	828.402	582.338	146.022	670.202	244.106
LMST03020467	26,27-diethyl-1alpha,25-dihydroxy-22-thia-20-epivitamin D3 / 26,27-diethyl-1alpha,25-dihydroxy-22-thia-20-epicholecalciferol	(5Z,7E)-(1S,3R,20R)-26,27-diethyl-9,10-seco-22-thia-5,7,10(19)-cholestatriene-1,3,25-triol		Vitamin D3 and derivatives [ST0302]	490.348	828.402	582.338	146.022	670.202	244.106
LMST03020468	1alpha-hydroxy-2beta-(3-hydroxypropoxy)vitamin D3 / 1alpha-hydroxy-2beta-(3-hydroxypropoxy)cholecalciferol	(5Z,7E)-(1R,2R,3R)-2-(3-hydroxypropoxy)-9,10-seco-5,7,10(19)-cholestatriene-1,3-diol		Vitamin D3 and derivatives [ST0302]	474.371	812.425	566.361	146.022	541.139	244.644
LMST03020469	1alpha,25-dihydroxy-2beta-(3-hydroxypropyl)vitamin D3 / 1alpha,25-dihydroxy-2beta-(3-hydroxypropyl)cholecalciferol	(5Z,7E)-(1S,2R,3R)-2-(3-hydroxypropyl)-9,10-seco-5,7,10(19)-cholestatriene-1,3,25-triol		Vitamin D3 and derivatives [ST0302]	474.371	812.425	566.361	146.022	546.846	244.644
LMST03020470	26,27-diethyl-1alpha,25-dihydroxy-22-oxavitamin D3 / 26,27-diethyl-1alpha,25-dihydroxy-22-oxacholecalciferol	(5Z,7E)-(1S,3R)-26,27-diethyl-22-oxa-9,10-seco-5,7,10(19)-cholestatriene-1,3,25-triol		Vitamin D3 and derivatives [ST0302]	474.371	812.425	566.361	146.022	410.551	244.47
LMST03020471	26,27-diethyl-1alpha,25-dihydroxy-23-oxavitamin D3 / 26,27-diethyl-1alpha,25-dihydroxy-23-oxacholecalciferol	(5Z,7E)-(1S,3R)-26,27-diethyl-23-oxa-9,10-seco-5,7,10(19)-cholestatriene-1,3,25-triol		Vitamin D3 and derivatives [ST0302]	474.371	812.425	566.361	146.022	332.976	243.465
LMST03020472	(20S)-1alpha,25-dihydroxy-20-methoxy-26,27-dimethylvitamin D3 / (20S)-1alpha,25-dihydroxy-20-methoxy-26,27-dimethylcholecalciferol	(5Z,7E)-(1S,3R,20S)-20-methoxy-26,27-dimethyl-9,10-seco-5,7,10(19)-cholestatriene-1,3,25-triol		Vitamin D3 and derivatives [ST0302]	474.371	812.425	566.361	146.022	297.214	243.635
LMST03020473	1alpha,25-dihydroxy-26,27-dimethyl-24a,24b-dihomo-22-oxa-20-epivitamin D3 / 1alpha,25-dihydroxy-26,27-dimethyl-24a,24b-dihomo-22-oxa-20-epicholecalciferol	(5Z,7E)-(1S,3R,20R)-26,27-dimethyl-24a,24b-dihomo-22-oxa-9,10-seco-5,7,10(19)-cholestatrien-1,3,25-triol		Vitamin D3 and derivatives [ST0302]	474.371	812.425	566.361	146.022	297.345	243.572
LMST03020474	(22R)-1alpha,22,25-trihydroxy-26,27-dimethyl-24a-homo-20-epivitamin D3 / (22R)-1alpha,22,25-trihydroxy-26,27-dimethyl-24a-homo-20-epicholecalciferol	(5Z,7E)-(1S,3R,20R,22R)-26,27-dimethyl-24a-homo-9,10-seco-5,7,10(19)-cholestatriene-1,3,22,25-tetrol		Vitamin D3 and derivatives [ST0302]	474.371	917.446	548.35	146.022	323.532	244.262
LMST03020475	(20S)-1alpha,20,25-trihydroxy-26,27-dimethyl-24a-homovitamin D3 / (20S)-1alpha,20,25-trihydroxy-26,27-dimethyl-24a-homocholecalciferol	(5Z,7E)-(1S,3R,20S)-26,27-dimethyl-24a-homo-9,10-seco-5,7,10(19)-cholestatriene-1,3,20,25-tetrol		Vitamin D3 and derivatives [ST0302]	460.355	903.431	534.335	146.022	295.562	244.202
LMST03020476	(22S)-1alpha,22,25-trihydroxy-26,27-dimethyl-24a-homovitamin D3 / (22S)-1alpha,22,25-trihydroxy-26,27-dimethyl-24a-homocholecalciferol	(5Z,7E)-(1S,3R,22S)-26,27-dimethyl-24a-homo-9,10-seco-5,7,10(19)-cholestatriene-1,3,22,25-tetrol		Vitamin D3 and derivatives [ST0302]	474.371	917.446	548.35	146.022	323.532	244.262
LMST03020477	1alpha,25-dihydroxy-2beta-(3-hydroxypropoxy)vitamin D3 / 1alpha,25-dihydroxy-2beta-(3-hydroxypropoxy)cholecalciferol	(5Z,7E)-(1R,2R,3R)-2-(3-hydroxypropoxy)-9,10-seco-5,7,10(19)-cholestatriene-1,3,25-triol		Vitamin D3 and derivatives [ST0302]	490.366	933.441	564.345	146.022	477.403	244.688
LMST03020478	1beta,25-dihydroxy-2beta-(3-hydroxypropoxy)vitamin D3 / 1beta,25-dihydroxy-2beta-(3-hydroxypropoxy)cholecalciferol	(5Z,7E)-(1S,2R,3R)-2-(3-hydroxypropoxy)-9,10-seco-5,7,10(19)-cholestatriene-1,3,25-triol		Vitamin D3 and derivatives [ST0302]	490.366	933.441	564.345	146.022	477.403	244.688
LMST03020479	1alpha-hydroxy-22-[3-(1-hydroxy-1-methylethyl)phenyl]-23,24,25,26,27-pentanorvitamin D3 / 1alpha-hydroxy-22-[3-(1-hydroxy-1-methylethyl)phenyl]-23,24,25,26,27-pentanorcholecalciferol	(5Z,7E)-(1S,3R)-22-[3-(1-hydroxy-1-methylethyl)phenyl]-23,24-dinor-9,10-seco-5,7,10(19)-cholatriene-1,3-diol		Vitamin D3 and derivatives [ST0302]	464.329	802.383	556.319	146.022	484.154	244.684
LMST03020480	(17Z)-1alpha,25-dihydroxy-26,27-dimethyl-17,20,22,22,23,23-hexadehydro-24a,24b-dihomovitamin D3 / (17Z)-1alpha,25-dihydroxy-26,27-dimethyl-17,20,22,22,23,23-hexadehydro-24a,24b-dihomocholecalciferol	(5Z,7E,17Z)-(1S,3R)-26,27-dimethyl-24a,24b-dihomo-9,10-seco-5,7,10(19),17(20)-cholestatetraen-22-yne-1,3,25-triol		Vitamin D3 and derivatives [ST0302]	466.345	804.399	558.335	146.022	352.166	244.687
LMST03020481	1alpha,25-dihydroxy-(26,26)-(27,27)-diethanovitamin D3 / 1alpha,25-dihydroxy-(26,26)-(27,27)-diethanocholecalciferol	(5Z,7E)-(1S,3R)-(26,26)-(27,27)-diethano-9,10-seco-5,7,10(19)-cholestatriene-1,3,25-triol		Vitamin D3 and derivatives [ST0302]	468.36	806.414	560.35	146.022	476.174	244.687
LMST03020482	(22E,24E)-1alpha,25-dihydroxy-26,27-dimethyl-22,23,24,24a-tetradehydro-24a,24b-dihomovitamin D3 / (22E,24E)-1alpha,25-dihydroxy-26,27-dimethyl-22,23,24,24a-tetradehydro-24a,24b-dihomocholecalciferol	(5Z,7E,22E,24E)-(1S,3R)-26,27-dimethyl-24a,24b-dihomo-9,10-seco-5,7,10(19),22,24-cholestapentaene-1,3,25-triol		Vitamin D3 and derivatives [ST0302]	468.36	806.414	560.35	146.022	377.4	243.481
LMST03020483	1alpha,25-dihydroxy-26,27-dimethyl-22,22,23,23-tetradehydro-24a,24b-dihomovitamin D3 / 1alpha,25-dihydroxy-26,27-dimethyl-22,22,23,23-tetradehydro-24a,24b-dihomocholecalciferol	(5Z,7E)-(1S,3R)-26,27-dimethyl-24a,24b-dihomo-9,10-seco-5,7,10(19)-cholestatrien-22-yne-1,3,25-triol		Vitamin D3 and derivatives [ST0302]	468.36	806.414	560.35	146.022	369.537	244.687
LMST03020484	1alpha,25-dihydroxy-26,27-dimethyl-22,22,23,23-tetradehydro-24a,24b-dihomo-20-epivitamin D3 / 1alpha,25-dihydroxy-26,27-dimethyl-22,22,23,23-tetradehydro-24a,24b-dihomo-20-epicholecalciferol	(5Z,7E)-(1S,3R,20R)-26,27-dimethyl-24a,24b-dihomo-9,10-seco-5,7,10(19)-cholestatrien-22-yne-1,3,25-triol		Vitamin D3 and derivatives [ST0302]	468.36	806.414	560.35	146.022	369.537	244.687
LMST03020485	(22R)-1alpha,25-dihydroxy-22-methoxy-26,27-dimethyl-23,23,24,24-tetradehydro-24a-homovitamin D3 / (22R)-1alpha,25-dihydroxy-22-methoxy-26,27-dimethyl-23,23,24,24-tetradehydro-24a-homocholecalciferol	(5Z,7E)-(1S,3R,22R)-22-methoxy-26,27-dimethyl-24a-homo-9,10-seco-5,7,10(19)-cholestatrien-23-yne-1,3,25-triol		Vitamin D3 and derivatives [ST0302]	484.355	822.409	576.345	146.022	330.776	244.687
LMST03020486	(22S)-1alpha,25-dihydroxy-22-methoxy-26,27-dimethyl-23,24-tetradehydro-24a-homo-20-epivitamin D3 / (22S)-1alpha,25-dihydroxy-22-methoxy-26,27-dimethyl-23,24-tetradehydro-24a-homo-20-epicholecalciferol	(5Z,7E)-(1S,3R,20R,22S)-26,27-dimethyl-22-methoxy-24a-homo-9,10-seco-5,7,10(19)-cholestatrien-23-yne-1,3,25-triol		Vitamin D3 and derivatives [ST0302]	484.355	822.409	576.345	146.022	330.776	244.687
LMST03020487	(22S)-1alpha,25-dihydroxy-22-ethoxy-26,27-dimethyl-23,24-tetradehydro-20-epivitamin D3 / (22S)-1alpha,25-dihydroxy-22-ethoxy-26,27-dimethyl-23,24-tetradehydro-20-epicholecalciferol	(5Z,7E)-(1S,3R,20R,22S)-26,27-dimethyl-22-ethoxy-9,10-seco-5,7,10(19)-cholestatrien-23-yne-1,3,25-triol		Vitamin D3 and derivatives [ST0302]	484.355	822.409	576.345	146.022	399.119	244.687
LMST03020488	(22R)-1alpha,22,25-trihydroxy-26,27-dimethyl-23,23,24,24-tetradehydro-24a,24b-dihomovitamin D3 / (22R)-1alpha,22,25-trihydroxy-26,27-dimethyl-23,23,24,24-tetradehydro-24a,24b-dihomocholecalciferol	(5Z,7E)-(1S,3R,22R)-26,27-dimethyl-24a,24b-dihomo-9,10-seco-5,7,10(19)-cholestatrien-23-yne-1,3,22,25-tetrol		Vitamin D3 and derivatives [ST0302]	484.355	927.431	558.335	146.022	336.91	244.687
LMST03020489	(22S)-1alpha,22,25-trihydroxy-26,27-dimethyl-23,23,24,24-tetradehydro-24a,24b-dihomovitamin D3 / (22S)-1alpha,22,25-trihydroxy-26,27-dimethyl-23,23,24,24-tetradehydro-24a,24b-dihomocholecalciferol	(5Z,7E)-(1S,3R,22S)-26,27-dimethyl-24a,24b-dihomo-9,10-seco-5,7,10(19)-cholestatrien-23-yne-1,3,22,25-tetrol		Vitamin D3 and derivatives [ST0302]	484.355	927.431	558.335	146.022	337.728	244.687
LMST03020490	(22S)-1alpha,22,25-trihydroxy-26,27-dimethyl-23,24-tetradehydro-24a,24b-dihomo-20-epivitamin D3 / (22S)-1alpha,22,25-trihydroxy-26,27-dimethyl-23,24-tetradehydro-24a,24b-dihomo-20-epicholecalciferol	(5Z,7E)-(1S,3R,20R,22S)-26,27-dimethyl-24a,24b-dihomo-9,10-seco-5,7,10(19)-cholestatrien-23-yne-1,3,22,25-tetrol		Vitamin D3 and derivatives [ST0302]	484.355	927.431	558.335	146.022	337.728	244.687
LMST03020491	(22R)-1alpha,22,25-trihydroxy-26,27-dimethyl-23,24-tetradehydro-24a,24b-dihomo-20-epivitamin D3 / (22R)-1alpha,22,25-trihydroxy-26,27-dimethyl-23,24-tetradehydro-24a,24b-dihomo-20-epicholecalciferol	(5Z,7E)-(1S,3R,20R,22R)-26,27-dimethyl-24a,24b-dihomo-9,10-seco-5,7,10(19)-cholestatrien-23-yne-1,3,22,25-tetrol		Vitamin D3 and derivatives [ST0302]	484.355	927.431	558.335	146.022	336.91	244.687
LMST03020493	(10E)-19-(3-carboxylpropyl)vitamin D3 / (10E)-19-(3-carboxylpropyl)cholecalciferol	(5Z,7E,10E)-(3S)-19-(3-carboxylpropyl)-9,10-seco-5,7,10(19)-cholestatrien-3-ol		Vitamin D3 and derivatives [ST0302]	470.376	598.387	453.373	146.022	517.2	243.928
LMST03020494	(5E,10E)-19-(3-carboxylpropyl)vitamin D3 / (5E,10E)-19-(3-carboxylpropyl)cholecalciferol	(5E,7E,10E)-(3S)-19-(3-carboxylpropyl)-9,10-seco-5,7,10(19)-cholestatrien-3-ol		Vitamin D3 and derivatives [ST0302]	470.376	598.387	453.373	146.022	517.2	243.928
LMST03020495	26,27-diethyl-1alpha,25-dihydroxy-20,21-methano-23-oxavitamin D3 / 26,27-diethyl-1alpha,25-dihydroxy-20,21-methano-23-oxacholecalciferol	(5Z,7E)-(1S,3R)-26,27-diethyl-20,21-methano-23-oxa-9,10-seco-5,7,10(19)-cholestatriene-1,3,25-triol		Vitamin D3 and derivatives [ST0302]	486.371	824.425	578.361	146.022	351.664	244.68
LMST03020496	1beta-butyl-1alpha,25-dihydroxyvitamin D3 / 1beta-butyl-1alpha,25-dihydroxycholecalciferol	(5Z,7E)-(1S,3R)-1-butyl-9,10-seco-5,7,10(19)-cholestatriene-1,3,25-triol		Vitamin D3 and derivatives [ST0302]	472.392	810.446	564.382	146.022	426.279	243.527
LMST03020497	1alpha-butyl-1beta,25-dihydroxyvitamin D3 / 1alpha-butyl-1beta,25-dihydroxycholecalciferol	(5Z,7E)-(1R,3R)-1-butyl-9,10-seco-5,7,10(19)-cholestatriene-1,3,25-triol		Vitamin D3 and derivatives [ST0302]	472.392	810.446	564.382	146.022	426.279	243.527
LMST03020498	26,27-diethyl-1alpha,25-dihydroxyvitamin D3 / 26,27-diethyl-1alpha,25-dihydroxycholecalciferol	(5Z,7E)-(1S,3R)-26,27-diethyl-9,10-seco-5,7,10(19)-cholestatriene-1,3,25-triol		Vitamin D3 and derivatives [ST0302]	472.392	810.446	564.382	146.022	395.174	243.598
LMST03020499	1alpha,25-dihydroxy-26,27-dimethyl-24a,24b-dihomovitamin D3 / 1alpha,25-dihydroxy-26,27-dimethyl-24a,24b-dihomocholecalciferol	(5Z,7E)-(1S,3R)-26,27-dimethyl-24a,24b-dihomo-9,10-seco-5,7,10(19)-cholestatrien-1,3,25-triol		Vitamin D3 and derivatives [ST0302]	472.392	810.446	564.382	146.022	406.342	243.557
LMST03020500	1alpha-hydroxy-2beta-(4-hydroxybutoxy)vitamin D3 / 1alpha-hydroxy-2beta-(4-hydroxybutoxy)cholecalciferol	(5Z,7E)-(1R,2R,3R)-2-(4-hydroxybutoxy)-9,10-seco-5,7,10(19)-cholestatriene-1,3-diol		Vitamin D3 and derivatives [ST0302]	488.387	826.441	580.377	146.022	575.408	244.496
LMST03020501	1alpha,25-dihydroxy-2beta-(4-hydroxybutyl)vitamin D3 / 1alpha,25-dihydroxy-2beta-(4-hydroxybutyl)cholecalciferol	(5Z,7E)-(1S,2R,3R)-2-(4-hydroxybutyl)-9,10-seco-5,7,10(19)-cholestatriene-1,3,25-triol		Vitamin D3 and derivatives [ST0302]	488.387	931.462	562.366	146.022	394.79	244.598
LMST03020502	(20S)-1alpha,25-dihydroxy-20-methoxy-26,27-dimethyl-24a-homovitamin D3 / (20S)-1alpha,25-dihydroxy-20-methoxy-26,27-dimethyl-24a-homocholecalciferol	(5Z,7E)-(1S,3R,20S)-20-methoxy-26,27-dimethyl-24a-homo-9,10-seco-5,7,10(19)-cholestatriene-1,3,25-triol		Vitamin D3 and derivatives [ST0302]	488.387	826.441	580.377	146.022	290.04	243.76
LMST03020503	26,27-diethyl-1alpha,25-dihydroxy-24a-homo-22-oxa-20-epivitamin D3 / 26,27-diethyl-1alpha,25-dihydroxy-24a-homo-22-oxa-20-epicholecalciferol	(5Z,7E)-(1S,3R,20R)-26,27-diethyl-24a-homo-22-oxa-9,10-seco-5,7,10(19)-cholestatriene-1,3,25-triol		Vitamin D3 and derivatives [ST0302]	488.387	826.441	580.377	146.022	348.958	243.624
LMST03020504	(22S)-1alpha,22,25-trihydroxy-26,27-dimethyl-24a,24b-dihomovitamin D3 / (22S)-1alpha,22,25-trihydroxy-26,27-dimethyl-24a,24b-dihomocholecalciferol	(5Z,7E)-(1S,3R,22S)-26,27-dimethyl-24a,24b-dihomo-9,10-seco-5,7,10(19)-cholestatriene-1,3,22,25-tetrol		Vitamin D3 and derivatives [ST0302]	488.387	931.462	562.366	146.022	351.265	244.323
LMST03020505	(20S)-1alpha,25-dihydroxy-20-ethoxy-26,27-dimethylvitamin D3 / (20S)-1alpha,25-dihydroxy-20-ethoxy-26,27-dimethylcholecalciferol	(5Z,7E)-(1S,3R,20S)-20-ethoxy-26,27-dimethyl-9,10-seco-5,7,10(19)-cholestatriene-1,3,25-triol		Vitamin D3 and derivatives [ST0302]	488.387	826.441	580.377	146.022	316.229	243.775
LMST03020506	(20S)-1alpha,20,25-trihydroxy-26,27-diethylvitamin D3 / (20S)-1alpha,20,25-trihydroxy-26,27-diethylcholecalciferol	(5Z,7E)-(1S,3R,20S)-26,27-diethyl-9,10-seco-5,7,10(19)-cholestatriene-1,3,20,25-tetrol		Vitamin D3 and derivatives [ST0302]	488.387	931.462	562.366	146.022	312.271	244.418
LMST03020507	(22R)-1alpha,22,25-trihydroxy-26,27-dimethyl-24a,24b-dihomo-20-epivitamin D3 / (22R)-1alpha,22,25-trihydroxy-26,27-dimethyl-24a,24b-dihomo-20-epicholecalciferol	(5Z,7E)-(1S,3R,20R,22R)-26,27-dimethyl-24a,24b-dihomo-9,10-seco-5,7,10(19)-cholestatriene-1,3,22,25-tetrol		Vitamin D3 and derivatives [ST0302]	488.387	931.462	562.366	146.022	351.265	244.323
LMST03020508	1alpha,25-dihydroxy-2beta-(4-hydroxybutoxy)vitamin D3 / 1alpha,25-dihydroxy-2beta-(4-hydroxybutoxy)cholecalciferol	(5Z,7E)-(1R,2R,3R)-2-(4-hydroxybutoxy)-9,10-seco-5,7,10(19)-cholestatriene-1,3,25-triol		Vitamin D3 and derivatives [ST0302]	504.381	947.457	578.361	146.022	527.316	244.632
LMST03020509	1alpha,25-dihydroxy-2beta-butoxyvitamin D3 / 1alpha,25-dihydroxy-2beta-butoxycholecalciferol	(5Z,7E)-(1R,2R,3R)-2-butoxy-9,10-seco-5,7,10(19)-cholestatriene-1,3,25-triol		Vitamin D3 and derivatives [ST0302]	488.387	826.441	580.377	146.022	485.425	243.532
LMST03020510	1alpha-hydroxy-23-[3-(1-hydroxy-1-methylethyl)phenyl]-22,22,23,23-tetradehydro-24,25,26,27-tetranorvitamin D3 / 1alpha-hydroxy-23-[3-(1-hydroxy-1-methylethyl)phenyl]-22,22,23,23-tetradehydro-24,25,26,27-tetranorcholecalciferol	(5Z,7E)-(1S,3R)-23-[3-(1-hydroxy-1-methylethyl)phenyl]-24-nor-9,10-seco-5,7,10(19)-cholatrien-22-yne-1,3-diol		Vitamin D3 and derivatives [ST0302]	474.313	812.367	566.303	146.022	473.674	244.687
LMST03020511	11-(3-acetoxy-1-propynyl)-1alpha,25-dihydroxy-9,11-didehydrovitamin D3 / 11-(3-acetoxy-1-propynyl)-1alpha,25-dihydroxy-9,11-didehydrocholecalciferol	(5Z,7E)-(1S,3R)-11-(3-acetoxy-1-propynyl)-9,10-seco-5,7,9(11),10(19)-cholestatetraene-1,3,25-triol		Vitamin D3 and derivatives [ST0302]	510.335	848.389	602.325	146.022	509.562	244.687
LMST03020512	(22E,24E,24bE)-1alpha,25-dihydroxy-26,27-dimethyl-22,23,24,24a,24b,24c-hexadehydro-24a,24b,24c-trihomovitamin D3 / (22E,24E,24bE)-1alpha,25-dihydroxy-26,27-dimethyl-22,23,24,24a,24b,24c-hexadehydro-24a,24b,24c-trihomocholecalciferol	(5Z,7E,22E,24E,24bE)-(1S,3R)-26,27-dimethyl-24a,24b,24c-trihomo-9,10-seco-5,7,10(19),22,24,24b-cholestahexaene-1,3,25-triol		Vitamin D3 and derivatives [ST0302]	480.36	818.414	572.35	146.022	367.65	243.634
LMST03020513	(22E,24E)-1alpha,25-dihydroxy-26,27-diethyl-22,23,24,24a-tetradehydro-24a-homovitamin D3 / (22E,24E)-1alpha,25-dihydroxy-26,27-diethyl-22,23,24,24a-tetradehydro-24a-homocholecalciferol	(5Z,7E,22E,24E)-(1S,3R)-26,27-diethyl-24a-homo-9,10-seco-5,7,10(19),22,24-cholestapentaene-1,3,25-triol		Vitamin D3 and derivatives [ST0302]	482.376	820.43	574.366	146.022	405.119	243.613
LMST03020514	1alpha,25-dihydroxy-26,27-dimethyl-22,22,23,23-tetradehydro-24a,24b,24c-trihomo-20-epivitamin D3 / 1alpha,25-dihydroxy-26,27-dimethyl-22,22,23,23-tetradehydro-24a,24b,24c-trihomo-20-epicholecalciferol	(5Z,7E)-(1S,3R,20R)-26,27-dimethyl-24a,24b,24c-trihomo-9,10-seco-5,7,10(19)-cholestatrien-22-yne-1,3,25-triol		Vitamin D3 and derivatives [ST0302]	482.376	820.43	574.366	146.022	375.206	244.687
LMST03020515	(22S)-1alpha,25-dihydroxy-22-ethoxy-26,27-dimethyl-23,24-tetradehydro-24a-homo-20-epivitamin D3 / (22S)-1alpha,25-dihydroxy-22-ethoxy-26,27-dimethyl-23,24-tetradehydro-24a-homo-20-epicholecalciferol	(5Z,7E)-(1S,3R,20R,22S)-26,27-dimethyl-22-ethoxy-24a-homo-9,10-seco-5,7,10(19)-cholestatrien-23-yne-1,3,25-triol		Vitamin D3 and derivatives [ST0302]	498.371	836.425	590.361	146.022	361.343	244.687
LMST03020516	(22R)-1alpha,22,25-trihydroxy-26,27-dimethyl-23,24-tetradehydro-24a,24b,24c-trihomo-20-epivitamin D3 / (22R)-1alpha,22,25-trihydroxy-26,27-dimethyl-23,24-tetradehydro-24a,24b,24c-trihomo-20-epicholecalciferol	(5Z,7E)-(1S,3R,20R,22R)-26,27-dimethyl-24a,24b,24c-trihomo-9,10-seco-5,7,10(19)-cholestatrien-23-yne-1,3,22,25-tetrol		Vitamin D3 and derivatives [ST0302]	498.371	941.446	572.35	146.022	333.025	244.687
LMST03020517	(22R)-1alpha,22,25-trihydroxy-26,27-dimethyl-23,23,24,24-tetradehydro-24a,24b,24c-trihomovitamin D3 / (22R)-1alpha,22,25-trihydroxy-26,27-dimethyl-23,23,24,24-tetradehydro-24a,24b,24c-trihomocholecalciferol	(5Z,7E)-(1S,3R,22R)-26,27-dimethyl-24a,24b,24c-trihomo-9,10-seco-5,7,10(19)-cholestatrien-23-yne-1,3,22,25-tetrol		Vitamin D3 and derivatives [ST0302]	498.371	941.446	572.35	146.022	333.025	244.687
LMST03020518	(22S)-1alpha,22,25-trihydroxy-26,27-dimethyl-23,24-tetradehydro-24a,24b,24c-trihomo-20-epivitamin D3 / (22S)-1alpha,22,25-trihydroxy-26,27-dimethyl-23,24-tetradehydro-24a,24b,24c-trihomo-20-epicholecalciferol	(5Z,7E)-(1S,3R,20R,22S)-26,27-dimethyl-24a,24b,24c-trihomo-9,10-seco-5,7,10(19)-cholestatrien-23-yne-1,3,22,25-tetrol		Vitamin D3 and derivatives [ST0302]	498.371	941.446	572.35	146.022	333.025	244.687
LMST03020519	(22S)-1alpha,22,25-trihydroxy-26,27-dimethyl-23,23,24,24-tetradehydro-24a,24b,24c-trihomovitamin D3 / (22S)-1alpha,22,25-trihydroxy-26,27-dimethyl-23,23,24,24-tetradehydro-24a,24b,24c-trihomocholecalciferol	(5Z,7E)-(1S,3R,22S)-26,27-dimethyl-24a,24b,24c-trihomo-9,10-seco-5,7,10(19)-cholestatrien-23-yne-1,3,22,25-tetrol		Vitamin D3 and derivatives [ST0302]	498.371	941.446	572.35	146.022	327.079	244.687
LMST03020520	1alpha,25-dihydroxy-2beta-pentylvitamin D3 / 1alpha,25-dihydroxy-2beta-pentylcholecalciferol	(5Z,7E)-(1S,2R,3R)-2-pentyl-9,10-seco-5,7,10(19)-cholestatriene-1,3,25-triol		Vitamin D3 and derivatives [ST0302]	486.407	824.461	578.397	146.022	481.536	243.857
LMST03020521	1alpha,25-dihydroxy-26,27-diethyl-24a-homovitamin D3 / 1alpha,25-dihydroxy-26,27-diethyl-24a-homocholecalciferol	(5Z,7E)-(1S,3R)-26,27-diethyl-24a-homo-9,10-seco-5,7,10(19)-cholestatriene-1,3,25-triol		Vitamin D3 and derivatives [ST0302]	486.407	824.461	578.397	146.022	422.365	243.695
LMST03020522	1alpha-hydroxy-2beta-(5-hydroxypentoxy)vitamin D3 / 1alpha-hydroxy-2beta-(5-hydroxypentoxy)cholecalciferol	(5Z,7E)-(1R,2R,3R)-2-(5-hydroxypentoxy)-9,10-seco-5,7,10(19)-cholestatriene-1,3-diol		Vitamin D3 and derivatives [ST0302]	502.402	840.456	594.392	146.022	569.739	244.285
LMST03020523	1alpha,25-dihydroxy-2beta-(5-hydroxypentyl)vitamin D3 / 1alpha,25-dihydroxy-2beta-(5-hydroxypentyl)cholecalciferol	(5Z,7E)-(1S,2R,3R)-2-(5-hydroxypentyl)-9,10-seco-5,7,10(19)-cholestatriene-1,3,25-triol		Vitamin D3 and derivatives [ST0302]	502.402	945.478	576.382	146.022	388.047	244.598
LMST03020524	(20S)-1alpha,25-dihydroxy-20-methoxy-26,27-diethylvitamin D3 / (20S)-1alpha,25-dihydroxy-20-methoxy-26,27-diethylcholecalciferol	(5Z,7E)-(1S,3R,20S)-20-methoxy-26,27-diethyl-9,10-seco-5,7,10(19)-cholestatriene-1,3,25-triol		Vitamin D3 and derivatives [ST0302]	502.402	840.456	594.392	146.022	317.302	243.891
LMST03020525	(20S)-1alpha,25-dihydroxy-20-ethoxy-26,27-dimethyl-24a-homovitamin D3 / (20S)-1alpha,25-dihydroxy-20-ethoxy-26,27-dimethyl-24a-homocholecalciferol	(5Z,7E)-(1S,3R,20S)-20-ethoxy-26,27-dimethyl-24a-homo-9,10-seco-5,7,10(19)-cholestatriene-1,3,25-triol		Vitamin D3 and derivatives [ST0302]	502.402	840.456	594.392	146.022	306.855	243.886
LMST03020526	26,27-diethyl-1alpha,25-dihydroxy-24a,24b-dihomo-23-oxa-20-epivitamin D3 / 26,27-diethyl-1alpha,25-dihydroxy-24a,24b-dihomo-23-oxa-20-epicholecalciferol	(5Z,7E)-(1S,3R,20R)-26,27-diethyl-24a,24b-dihomo-23-oxa-9,10-seco-5,7,10(19)-cholestatriene-1,3,25-triol		Vitamin D3 and derivatives [ST0302]	502.402	840.456	594.392	146.022	338.454	243.67
LMST03020527	1alpha,25-dihydroxy-2beta-(5-hydroxypentoxy)vitamin D3 / 1alpha,25-dihydroxy-2beta-(5-hydroxypentoxy)cholecalciferol	(5Z,7E)-(1R,2R,3R)-2-(5-hydroxypentoxy)-9,10-seco-5,7,10(19)-cholestatriene-1,3,25-triol		Vitamin D3 and derivatives [ST0302]	518.397	961.473	592.377	146.022	485.817	244.588
LMST03020528	1alpha,25-dihydroxy-11alpha-phenylvitamin D3 / 1alpha,25-dihydroxy-11alpha-phenylcholecalciferol	(5Z,7E)-(1S,3R,11S)-11-phenyl-9,10-seco-5,7,10(19)-cholestatriene-1,3,25-triol		Vitamin D3 and derivatives [ST0302]	492.36	830.414	584.35	146.022	533.046	244.686
LMST03020529	1alpha,25-dihydroxy-11beta-phenylvitamin D3 / 1alpha,25-dihydroxy-11beta-phenylcholecalciferol	(5Z,7E)-(1S,3R,11R)-11-phenyl-9,10-seco-5,7,10(19)-cholestatriene-1,3,25-triol		Vitamin D3 and derivatives [ST0302]	492.36	830.414	584.35	146.022	544.745	244.686
LMST03020531	1alpha,25-dihydroxy-26,27-dipropylvitamin D3 / 1alpha,25-dihydroxy-26,27-dipropylcholecalciferol	(5Z,7E)-(1S,3R)-26,27-dipropyl-9,10-seco-5,7,10(19)-cholestatriene-1,3,25-triol		Vitamin D3 and derivatives [ST0302]	500.423	838.477	592.413	146.022	443.897	243.886
LMST03020532	1alpha,25-dihydroxy-26,26, 26,27,27,27-hexamethylvitamin D3 / 1alpha,25-dihydroxy-26,26,26,27,27,27-hexamethylcholecalciferol	(5Z,7E)-(1S,3R)-26,26, 26,27,27,27-hexamethyl-9,10-seco-5,7,10(19)-cholestatriene-1,3,25-triol		Vitamin D3 and derivatives [ST0302]	500.423	838.477	592.413	146.022	700.227	244.398
LMST03020533	26,27-diethyl-1alpha,25-dihydroxy-24a,24b-dihomovitamin D3 / 26,27-diethyl-1alpha,25-dihydroxy-24a,24b-dihomocholecalciferol	(5Z,7E)-(1S,3R)-26,27-diethyl-24a,24b-dihomo-9,10-seco-5,7,10(19)-cholestatriene-1,3,25-triol		Vitamin D3 and derivatives [ST0302]	500.423	838.477	592.413	146.022	425.737	243.843
LMST03020534	1alpha,25-dihydroxy-2beta-(6-hydroxyhexyl)vitamin D3 / 1alpha,25-dihydroxy-2beta-(6-hydroxyhexyl)cholecalciferol	(5Z,7E)-(1S,2R,3R)-2-(6-hydroxyhexyl)-9,10-seco-5,7,10(19)-cholestatriene-1,3,25-triol		Vitamin D3 and derivatives [ST0302]	516.418	959.493	590.397	146.022	416.061	244.629
LMST03020535	1alpha,25-dihydroxy-11-(4-hydroxymethylphenyl)-9,11-didehydrovitamin D3 / 1alpha,25-dihydroxy-11-(4-hydroxymethylphenyl)-9,11-didehydrocholecalciferol	(5Z,7E)-(1S,3R)-11-(4-hydroxymethylphenyl)-9,10-seco-5,7,9(11),10(19)-cholestatetraene-1,3,25-triol		Vitamin D3 and derivatives [ST0302]	520.355	963.431	594.335	146.022	503.824	244.687
LMST03020536	(6R)-vitamin D3 6,19-(4-phenyl-1,2,4-triazoline-3,5-dione) adduct / (6R)-cholecalciferol 6,19-(4-phenyl-1,2,4-triazoline-3,5-dione) adduct	(7E)-(3S,6R)-9,10-seco-5,7,10(19)-cholestatrien-3-ol 6,19-(4-phenyl-1,2,4-triazoline-3,5-dione) adduct		Vitamin D3 and derivatives [ST0302]	559.377	687.389	542.375	146.022	654	244.687
LMST03020537	(6S)-vitamin D3 6,19-(4-phenyl-1,2,4-triazoline-3,5-dione) adduct / (6S)-cholecalciferol 6,19-(4-phenyl-1,2,4-triazoline-3,5-dione) adduct	(7E)-(3S,6S)-9,10-seco-5,7,10(19)-cholestatrien-3-ol 6,19-(4-phenyl-1,2,4-triazoline-3,5-dionne) adduct		Vitamin D3 and derivatives [ST0302]	559.377	687.389	542.375	146.022	654	244.687
LMST03020538	11alpha-(4-dimethylaminophenyl)-1alpha,25-dihydroxyvitamin D3 / 11alpha-(4-dimethylaminophenyl)-1alpha,25-dihydroxycholecalciferol	(5Z,7E)-(1S,3R,11S)-11-(4-dimethylaminophenyl)-9,10-seco-5,7,10(19)-cholestatriene-1,3,25-triol		Vitamin D3 and derivatives [ST0302]	535.403	873.457	627.393	146.022	550.806	244.687
LMST03020539	11-(4-acetoxymethylphenyl)-1alpha,25-dihydroxy-9,11-didehydrovitamin D3 / 11-(4-acetoxymethylphenyl)-1alpha,25-dihydroxy-9,11-didehydrocholecalciferol	(5Z,7E)-(1S,3R)-11-(4-acetoxymethylphenyl)-9,10-seco-5,7,9(11),10(19)-cholestatetraene-1,3,25-triol		Vitamin D3 and derivatives [ST0302]	562.366	900.42	654.356	146.022	581.072	244.687
LMST03020540	2alpha-methyl-1alpha,25-dihydroxyvitamin D3 / 2alpha-methyl-1alpha,25-dihydroxycholecalciferol	(5Z,7E)-(1S,2S,3R)-2-methyl-9,10-seco-5,7,10(19)-cholestatriene-1,3,25-triol		Vitamin D3 and derivatives [ST0302]	430.345	768.399	522.335	146.022	368.276	243.179
LMST03020541	(6R)-vitamin D3 6,19-[4-{2-(6,7-dimethoxy-4-methyl-3-oxo-3,4-dihydroquinoxalinyl)ethyl}-1,2,4-triazoline-3,5-dione] adduct / (6R)-cholecalciferol 6,19-[4-{2-(6,7-dimethoxy-4-methyl-3-oxo-3,4-dihydroquinoxalinyl)ethyl}-1,2,4-triazoline-3,5-dione] adduct	(7E)-(3S,6R)-9,10-seco-5,7,10(19)-cholestatrien-3-ol 6,19-[4-{2-(6,7-dimethoxy-4-methyl-3-oxo-3,4-dihydroquinoxalinyl)ethyl}-1,2,4-triazoline-3,5-dione] adduct		Vitamin D3 and derivatives [ST0302]	729.447	857.458	712.444	146.022	663.6	244.687
LMST03020542	(6S)-vitamin D3 6,19-[4-{2-(6,7-dimethoxy-4-methyl-3-oxo-3,4-dihydroquinoxalinyl)ethyl}-1,2,4-triazoline-3,5-dione] adduct / (6S)-cholecalciferol 6,19-[4-{2-(6,7-dimethoxy-4-methyl-3-oxo-3,4-dihydroquinoxalinyl)ethyl}-1,2,4-triazoline-3,5-dione] adduct	(7E)-(3S,6S)-9,10-seco-5,7,10(19)-cholestatrien-3-ol 6,19-[4-{2-(6,7-dimethoxy-4-methyl-3-oxo-3,4-dihydroquinoxalinyl)ethyl}-1,2,4-triazoline-3,5-dione] adduct		Vitamin D3 and derivatives [ST0302]	729.447	857.458	712.444	146.022	664.2	244.687
LMST03020543	1alpha,25-dihydroxy-25,25-diphenyl-26,27-dinorvitamin D3 / 1alpha,25-dihydroxy-25,25-diphenyl-26,27-dinorcholecalciferol	(5Z,7E)-(1S,3R)-25,25-diphenyl-26,27-dinor-9,10-seco-5,7,10(19)-cholestatriene-1,3,25-triol		Vitamin D3 and derivatives [ST0302]	540.36	878.414	632.35	146.022	590.717	244.687
LMST03020544	1alpha,25-dihydroxy-26,27-dimethyl-22,23-didehydro-24a,24b-dihomo-19-norvitamin D3 / 1alpha,25-dihydroxy-26,27-dimethyl-22,23-didehydro-24a,24b-dihomo-19-norcholecalciferol	(7E,22E)-(1R,3R)-26,27-dimethyl-24a,24b-dihomo-19-nor-9,10-seco-5,7,22-cholestatriene-1,3,25-triol		Vitamin D3 and derivatives [ST0302]	458.376	796.43	550.366	146.022	346.176	243.143
LMST03020545	1alpha,25-dihydroxy-26,26,26,27,27,27-hexafluoro-16,17,23,23,24,24-hexadehydro-19-norvitamin D3 / 1alpha,25-dihydroxy-26,26,26,27,27,27-hexafluoro-16,17,23,23,24,24-hexadehydro-19-norcholecalciferol	(7E)-(1R,3R)-26,26,26,27,27,27-hexafluoro-19-nor-9,10-seco-5,7,16-cholestatrien-23-yne-1,3,25-triol		Vitamin D3 and derivatives [ST0302]	506.226	844.28	598.216	146.022	670.202	244.687
LMST03020546	1alpha,25-dihydroxy-19-nor-22-oxavitamin D3 / 1alpha,25-dihydroxy-19-nor-22-oxacholecalciferol	(7E)-(1R,3R)-19-nor-22-oxa-9,10-seco-5,7-cholestadiene-1,3,25-triol		Vitamin D3 and derivatives [ST0302]	406.308	744.362	498.298	146.022	309.747	244.121
LMST03020547	1alpha,2alpha,25-trihydroxy-19-norvitamin D3 / 1alpha,2alpha,25-trihydroxy-19-norcholecalciferolcholecalciferol	(7E)-(1R,2S,3R)-19-nor-9,10-seco-5,7-cholestadiene-1,2,3,25-tetrol		Vitamin D3 and derivatives [ST0302]	420.324	863.399	494.303	146.022	301.529	243.769
LMST03020548	1alpha,2beta,25-trihydroxy-19-norvitamin D3 / 1alpha,2beta,25-trihydroxy-19-norcholecalciferol	(7E)-(1R,2R,3R)-19-nor-9,10-seco-5,7-cholestadiene-1,2,3,25-tetrol		Vitamin D3 and derivatives [ST0302]	420.324	863.399	494.303	146.022	301.529	243.769
LMST03020549	1alpha,25-dihydroxy-2alpha-(3-hydroxypropoxy)-19-norvitamin D3 / 1alpha,25-dihydroxy-2alpha-(3-hydroxypropoxy)-19-norcholecalciferol	(7E)-(1R,2S,3R)-2-(3-hydroxypropoxy)-19-nor-9,10-seco-5,7-cholestadiene-1,3,25-triol		Vitamin D3 and derivatives [ST0302]	478.366	921.441	552.345	146.022	440.519	244.688
LMST03020550	1alpha,25-dihydroxy-2beta-(3-hydroxypropoxy)-19-norvitamin D3 / 1alpha,25-dihydroxy-2beta-(3-hydroxypropoxy)-19-norcholecalciferol	(7E)-(1R,2R,3R)-2-(3-hydroxypropoxy)-19-nor-9,10-seco-5,7-cholestadiene-1,3,25-triol		Vitamin D3 and derivatives [ST0302]	478.366	921.441	552.345	146.022	442.796	244.688
LMST03020551	2alpha-(benzyloxy)-1alpha,25-dihydroxy-19-norvitamin D3 / 2alpha-(benzyloxy)-1alpha,25-dihydroxy-19-norcholecalciferol	(7E)-(1R,2S,3R)-2-(benzyloxy)-19-nor-9,10-seco-5,7-cholestadiene-1,3,25-triol		Vitamin D3 and derivatives [ST0302]	510.371	848.425	602.361	146.022	545.667	244.682
LMST03020552	1alpha,25-dihydroxy-2-methylene-19-norvitamin D3 / 1alpha,25-dihydroxy-2-methylene-19-norcholecalciferol	(7E)-(1R,3R)-2-methylene-19-nor-9,10-seco-5,7-cholestadiene-1,3,25-triol		Vitamin D3 and derivatives [ST0302]	416.329	754.383	508.319	146.022	322.845	242.907
LMST03020553	1alpha,25-dihydroxy-2alpha-methyl-19-norvitamin D3 / 1alpha,25-dihydroxy-2alpha-methyl-19-norcholecalciferol	(7E)-(1R,2S,3R)-2-methyl-19-nor-9,10-seco-5,7-cholestadiene-1,3,25-triol		Vitamin D3 and derivatives [ST0302]	418.345	756.399	510.335	146.022	296.404	242.74
LMST03020554	1alpha,25-dihydroxy-2beta-methyl-19-norvitamin D3 / 1alpha,25-dihydroxy-2beta-methyl-19-norcholecalciferol	(7E)-(1R,2R,3R)-2-methyl-19-nor-9,10-seco-5,7-cholestadiene-1,3,25-triol		Vitamin D3 and derivatives [ST0302]	418.345	756.399	510.335	146.022	296.404	242.74
LMST03020555	1alpha,25-dihydroxy-2alpha-hydroxymethyl-19-norvitamin D3 / 1alpha,25-dihydroxy-2alpha-hydroxymethyl-19-norcholecalciferolcholecalciferol	(7E)-(1R,2S,3R)-2-hydroxymethyl-19-nor-9,10-seco-5,7-cholestadiene-1,3,25-triol		Vitamin D3 and derivatives [ST0302]	434.34	877.415	508.319	146.022	401.595	244.503
LMST03020556	1alpha,25-dihydroxy-2beta-hydroxymethyl-19-norvitamin D3 / 1alpha,25-dihydroxy-2beta-hydroxymethyl-19-norcholecalciferol	(7E)-(1R,2R,3R)-2-hydroxymethyl-19-nor-9,10-seco-5,7-cholestadiene-1,3,25-triol		Vitamin D3 and derivatives [ST0302]	434.34	877.415	508.319	146.022	401.595	244.503
LMST03020557	1alpha,25-dihydroxy-2-methylene-19-nor-20-epivitamin D3 / 1alpha,25-dihydroxy-2-methylene-19-nor-20-epicholecalciferol	(7E)-(1R,3R,20S)-2-methylene-19-nor-9,10-seco-5,7-cholestadiene-1,3,25-triol		Vitamin D3 and derivatives [ST0302]	416.329	754.383	508.319	146.022	322.845	242.907
LMST03020558	1alpha,25-dihydroxy-2alpha-methyl-19-nor-20-epivitamin D3 / 1alpha,25-dihydroxy-2alpha-methyl-19-nor-20-epicholecalciferol	(7E)-(1R,2S,3R,20S)-2-methyl-19-nor-9,10-seco-5,7-cholestadiene-1,3,25-triol		Vitamin D3 and derivatives [ST0302]	418.345	756.399	510.335	146.022	296.404	242.74
LMST03020559	1alpha,25-dihydroxy-2beta-methyl-19-nor-20-epivitamin D3 / 1alpha,25-dihydroxy-2beta-methyl-19-nor-20-epicholecalciferol	(7E)-(1R,2R,3R,20S)-2-methyl-19-nor-9,10-seco-5,7-cholestadiene-1,3,25-triol		Vitamin D3 and derivatives [ST0302]	418.345	756.399	510.335	146.022	296.404	242.74
LMST03020560	1alpha,25-dihydroxy-2alpha-hydroxymethyl-19-nor-20-epivitamin D3 / 1alpha,25-dihydroxy-2alpha-hydroxymethyl-19-nor-20-epicholecalciferol	(7E)-(1R,2S,3R,20S)-2-hydroxymethyl-19-nor-9,10-seco-5,7-cholestadiene-1,3,25-triol		Vitamin D3 and derivatives [ST0302]	434.34	877.415	508.319	146.022	416.22	244.503
LMST03020561	1alpha,25-dihydroxy-2beta-hydroxymethyl-19-nor-20-epivitamin D3 / 1alpha,25-dihydroxy-2beta-hydroxymethyl-19-nor-20-epicholecalciferol	(7E)-(1R,2R,3R,20S)-2-hydroxymethyl-19-nor-9,10-seco-5,7-cholestadiene-1,3,25-triol		Vitamin D3 and derivatives [ST0302]	434.34	877.415	508.319	146.022	416.22	244.503
LMST03020562	1alpha,25-dihydroxy-3-deoxy-19-norvitamin D3 / 1alpha,25-dihydroxy-3-deoxy-19-norcholecalciferol	(7E)-(1S)-19-nor-9,10-seco-5,7-cholestadiene-1,25-diol		Vitamin D3 and derivatives [ST0302]	388.334	621.367	498.335	146.022	399.976	241.464
LMST03020563	1beta,25-dihydroxy-3-deoxy-19-norvitamin D3 / 1beta,25-dihydroxy-3-deoxy-19-norcholecalciferol	(7E)-(1R)-19-nor-9,10-seco-5,7-cholestadiene-1,25-diol		Vitamin D3 and derivatives [ST0302]	388.334	621.367	498.335	146.022	399.976	241.464
LMST03020564	25-dihydroxy-19-nor-3-epivitamin D3 / 25-dihydroxy-19-nor-3-epicholecalciferol	(7E)-(3R)-19-nor-9,10-seco-5,7-cholestadiene-3,25-diol		Vitamin D3 and derivatives [ST0302]	388.334	621.367	498.335	146.022	399.976	241.464
LMST03020565	25-dihydroxy-19-norvitamin D3 / 25-dihydroxy-19-norcholecalciferol	(7E)-(3S)-19-nor-9,10-seco-5,7-cholestadiene-3,25-diol		Vitamin D3 and derivatives [ST0302]	388.334	621.367	498.335	146.022	399.976	241.464
LMST03020566	1alpha,25-dihydroxy-3-deoxy-19-nor-22-oxavitamin D3 / 1alpha,25-dihydroxy-3-deoxy-19-nor-22-oxacholecalciferol	(7E)-(1S)-19-nor-22-oxa-9,10-seco-5,7-cholestadiene-1,25-diol		Vitamin D3 and derivatives [ST0302]	390.313	623.346	500.314	146.022	263.979	243.197
LMST03020567	1beta,25-dihydroxy-3-deoxy-19-nor-22-oxavitamin D3 / 1beta,25-dihydroxy-3-deoxy-19-nor-22-oxacholecalciferol	(7E)-(1R)-19-nor-22-oxa-9,10-seco-5,7-cholestadiene-1,25-diol		Vitamin D3 and derivatives [ST0302]	390.313	623.346	500.314	146.022	263.979	243.197
LMST03020568	25-dihydroxy-19-nor-22-oxa-3-epivitamin D3 / 25-dihydroxy-19-nor-22-oxa-3-epicholecalciferol	(7E)-(3R)-19-nor-22-oxa-9,10-seco-5,7-cholestadiene-3,25-diol		Vitamin D3 and derivatives [ST0302]	390.313	623.346	500.314	146.022	263.979	243.197
LMST03020569	25-dihydroxy-19-nor-22-oxavitamin D3 / 25-dihydroxy-19-nor-22-oxacholecalciferol	(7E)-(3S)-19-nor-22-oxa-9,10-seco-5,7-cholestadiene-3,25-diol		Vitamin D3 and derivatives [ST0302]	390.313	623.346	500.314	146.022	263.979	243.197
LMST03020570	24alpha,25-dihydroxy-1alpha-hydroxymethyl-26,27-dimethyl-24a-homo-22-oxavitamin D3 / 24alpha,25-dihydroxy-1alpha-hydroxymethyl-26,27-dimethyl-24a-homo-22-oxacholecalciferol	(5Z,7E)-(1S,3S,24aS)-1-hydroxymethyl-26,27-dimethyl-24a-homo-22-oxa-9,10-seco-5,7,10(19)-cholestatriene-3,24a,25-triol		Vitamin D3 and derivatives [ST0302]	490.366	933.441	564.345	146.022	372.33	244.228
LMST03020571	24alpha,25-dihydroxy-1beta-hydroxymethyl-26,27-dimethyl-24a-homo-22-oxa-3-epivitamin D3 / 24alpha,25-dihydroxy-1beta-hydroxymethyl-26,27-dimethyl-24a-homo-22-oxa-3-epicholecalciferol	(5Z,7E)-(1R,3R,24aS)-1-hydroxymethyl-26,27-dimethyl-24a-homo-22-oxa-9,10-seco-5,7,10(19)-cholestatriene-3,24a,25-triol		Vitamin D3 and derivatives [ST0302]	490.366	933.441	564.345	146.022	372.33	244.228
LMST03020572	1alpha-(2-fluoroethyl)-25-hydroxy-26,27-dimethyl-24a-homo-22-oxavitamin D3 / 1alpha-(2-fluoroethyl)-25-hydroxy-26,27-dimethyl-24a-homo-22-oxacholecalciferol	(5Z,7E)-(1R,3S)-1-(2-fluoroethyl)-26,27-dimethyl-24a-homo-22-oxa-9,10-seco-5,7,10(19)-cholestatriene-3,25-diol		Vitamin D3 and derivatives [ST0302]	490.382	723.415	600.383	146.022	670.202	244.14
LMST03020573	1beta-(2-fluoroethyl)-25-hydroxy-26,27-dimethyl-24a-homo-22-oxa-3-epivitamin D3 / 1beta-(2-fluoroethyl)-25-hydroxy-26,27-dimethyl-24a-homo-22-oxa-3-epicholecalciferol	(5Z,7E)-(1S,3R)-1-(2-fluoroethyl)-26,27-dimethyl-24a-homo-22-oxa-9,10-seco-5,7,10(19)-cholestatriene-3,25-diol		Vitamin D3 and derivatives [ST0302]	490.382	723.415	600.383	146.022	670.202	244.14
LMST03020574	25-hydroxy-1alpha-hydroxymethyl-26,27-dimethyl-24a-homo-22,23,24,24a-tetradehydrovitamin D3 / 25-hydroxy-1alpha-hydroxymethyl-26,27-dimethyl-24a-homo-22,23,24,24a-tetradehydrocholecalciferol	(5Z,7E,22E,24E)-(1S,3S)-1-hydroxymethyl-26,27-dimethyl-24a-homo-9,10-seco-5,7,10(19),22,24-cholestapentaene-3,25-diol		Vitamin D3 and derivatives [ST0302]	468.36	806.414	560.35	146.022	456.496	243.713
LMST03020575	25-hydroxy-1beta-hydroxymethyl-26,27-dimethyl-24a-homo-22,23,24,24a-tetradehydro-3-epivitamin D3 / 25-hydroxy-1beta-hydroxymethyl-26,27-dimethyl-24a-homo-22,23,24,24a-tetradehydro-3-epicholecalciferol	(5Z,7E,22E,24E)-(1R,3R)-1-hydroxymethyl-26,27-dimethyl-24a-homo-9,10-seco-5,7,10(19),22,24-cholestapentaene-3,25-diol		Vitamin D3 and derivatives [ST0302]	468.36	806.414	560.35	146.022	456.496	243.713
LMST03020576	25-hydroxy-1alpha-hydroxymethyl-23,23,24,24-tetradehydrovitamin D3 / 25-hydroxy-1alpha-hydroxymethyl-23,23,24,24-tetradehydrocholecalciferol	(5Z,7E)-(1S,3S)-1-hydroxymethyl-9,10-seco-5,7,10(19)-cholestatrien-23-yne-3,25-diol		Vitamin D3 and derivatives [ST0302]	426.313	764.367	518.303	146.022	434.554	244.687
LMST03020577	25-hydroxy-1beta-hydroxymethyl-23,23,24,24-tetradehydro-3-epivitamin D3 / 25-hydroxy-1beta-hydroxymethyl-23,23,24,24-tetradehydro-3-epicholecalciferol	(5Z,7E)-(1R,3R)-1-hydroxymethyl-9,10-seco-5,7,10(19)-cholestatrien-23-yne-3,25-diol		Vitamin D3 and derivatives [ST0302]	426.313	764.367	518.303	146.022	434.554	244.687
LMST03020578	25-hydroxy-1alpha-hydroxymethyl-16,17-didehydrovitamin D3 / 25-hydroxy-1alpha-hydroxymethyl-16,17-didehydrocholecalciferol	(5Z,7E)-(1S,3S)-1-hydroxymethyl-9,10-seco-5,7,10(19),16-cholestatetraene-3,25-diol		Vitamin D3 and derivatives [ST0302]	428.329	766.383	520.319	146.022	409.371	243.685
LMST03020579	25-hydroxy-1beta-hydroxymethyl-16,17-didehydro-3-epivitamin D3 / 25-hydroxy-1beta-hydroxymethyl-16,17-didehydro-3-epicholecalciferol	(5Z,7E)-(1R,3R)-1-hydroxymethyl-9,10-seco-5,7,10(19),16-cholestatetraene-3,25-diol		Vitamin D3 and derivatives [ST0302]	428.329	766.383	520.319	146.022	409.371	243.685
LMST03020580	25-hydroxy-1alpha-hydroxymethyl-26,27-dimethyl-16,17-didehydrovitamin D3 / 25-hydroxy-1alpha-hydroxymethyl-26,27-dimethyl-16,17-didehydrocholecalciferol	(5Z,7E)-(1S,3S)-1-hydroxymethyl-26,27-dimethyl-9,10-seco-5,7,10(19),16-cholestatetraene-3,25-diol		Vitamin D3 and derivatives [ST0302]	456.36	794.414	548.35	146.022	421.15	243.868
LMST03020581	25-hydroxy-1beta-hydroxymethyl-26,27-dimethyl-16,17-didehydro-3-epivitamin D3 / 25-hydroxy-1beta-hydroxymethyl-26,27-dimethyl-16,17-didehydro-3-epicholecalciferol	(5Z,7E)-(1R,3R)-1-hydroxymethyl-26,27-dimethyl-9,10-seco-5,7,10(19),16-cholestatetraene-3,25-diol		Vitamin D3 and derivatives [ST0302]	456.36	794.414	548.35	146.022	421.15	243.868
LMST03020582	(20S)-1alpha,25-dihydroxy-20-phenyl-16,17-didehydro-21-norvitamin D3 / (20S)-1alpha,25-dihydroxy-20-phenyl-16,17-didehydro-21-norcholecalciferol	(5Z,7E)-(1S,3R,20S)-20-phenyl-21-nor-9,10-seco-5,7,10(19),16-cholestatetraene-1,3,25-triol		Vitamin D3 and derivatives [ST0302]	476.329	814.383	568.319	146.022	451.19	244.685
LMST03020583	(20S)-20-cyclopropyl-1alpha,25-dihydroxy-16,17-didehydro-21-norvitamin D3 / (20S)-20-cyclopropyl-1alpha,25-dihydroxy-16,17-didehydro-21-norcholecalciferol	(5Z,7E,)-(1S,3R,20S)-20-cyclopropyl-21-nor-9,10-seco-5,7,10(19),16-cholestatetraene-1,3,25-triol		Vitamin D3 and derivatives [ST0302]	440.329	778.383	532.319	146.022	377.742	244.681
LMST03020584	(20S)-20-butyl-1alpha,25-dihydroxy-16,17-didehydro-21-norvitamin D3 / (20S)-20-butyl-1alpha,25-dihydroxy-16,17-didehydro-21-norcholecalciferol	(5Z,7E,)-(1S,3R,20S)-20-butyl-21-nor-9,10-seco-5,7,10(19),16-cholestatetraene-1,3,25-triol		Vitamin D3 and derivatives [ST0302]	456.36	794.414	548.35	146.022	370.005	243.844
LMST03020585	(20R)-1alpha,25-dihydroxy-20-phenyl-16,17-didehydro-21-norvitamin D3 / (20R)-1alpha,25-dihydroxy-20-phenyl-16,17-didehydro-21-norcholecalciferol	(5Z,7E)-(1S,3R,20R)-20-phenyl-21-nor-9,10-seco-5,7,10(19),16-cholestatetraene-1,3,25-triol		Vitamin D3 and derivatives [ST0302]	476.329	814.383	568.319	146.022	451.19	244.685
LMST03020586	1alpha-hydroxy-18-(4-hydroxy-4-methylpentyloxy)-23,24,25,26,27-pentanorvitamin D3 / 1alpha-hydroxy-18-(4-hydroxy-4-methylpentyloxy)-23,24,25,26,27-pentanorcholecalciferol	(5Z,7E)-(1S,3R)-18-(4-hydroxy-4-methylpentyloxy)-23,24-dinor-9,10-seco-5,7,10(19)-cholatriene-1,3-diol		Vitamin D3 and derivatives [ST0302]	446.34	784.394	538.33	146.022	266.736	243.036
LMST03020587	1alpha-hydroxy-18-(4-hydroxy-4-ethylhexyloxy)-23,24,25,26,27-pentanorvitamin D3 / 1alpha-hydroxy-18-(4-hydroxy-4-ethylhexyloxy)-23,24,25,26,27-pentanorcholecalciferol	(5Z,7E)-(1S,3R)-18-(4-hydroxy-4-ethylhexyloxy)-23,24-dinor-9,10-seco-5,7,10(19)-cholatriene-1,3-diol		Vitamin D3 and derivatives [ST0302]	474.371	812.425	566.361	146.022	312.851	243.379
LMST03020588	1alpha-hydroxy-18-(5-hydroxy-5-methylhexyloxy)-23,24,25,26,27-pentanorvitamin D3 / 1alpha-hydroxy-18-(5-hydroxy-5-methylhexyloxy)-23,24,25,26,27-pentanorcholecalciferol	(5Z,7E)-(1S,3R)-18-(5-hydroxy-5-methylhexyloxy)-23,24-dinor-9,10-seco-5,7,10(19)-cholatriene-1,3-diol		Vitamin D3 and derivatives [ST0302]	460.355	798.409	552.345	146.022	319.037	243.878
LMST03020589	1alpha-hydroxy-18-[m-(1-hydroxy-1-methylethyl)-benzyloxy]-23,24,25,26,27-pentanorvitamin D3 / 1alpha-hydroxy-18-[m-(1-hydroxy-1-methylethyl)-benzyloxy]-23,24,25,26,27-pentanorcholecalciferol	(5Z,7E)-(1S,3R)-18-[m-(1-hydroxy-1-methylethyl)-benzyloxy]-23,24-dinor-9,10-seco-5,7,10(19)-cholatriene-1,3-diol		Vitamin D3 and derivatives [ST0302]	494.34	832.394	586.33	146.022	442.738	244.686
LMST03020590	1alpha-hydroxy-18-[m-(1-hydroxy-1-ethylpropyl)-benzyloxy]-23,24,25,26,27-pentanorvitamin D3 / 1alpha-hydroxy-18-[m-(1-hydroxy-1-ethylpropyl)-benzyloxy]-23,24,25,26,27-pentanorcholecalciferol	(5Z,7E)-(1S,3R)-18-[m-(1-hydroxy-1-ethylpropyl)-benzyloxy]-23,24-dinor-9,10-seco-5,7,10(19)-cholatriene-1,3-diol		Vitamin D3 and derivatives [ST0302]	522.371	860.425	614.361	146.022	497.112	244.687
LMST03020591	1alpha-hydroxy-18-(4-hydroxy-4-methyl-2-pentynyloxy)-23,24,25,26,27-pentanorvitamin D3 / 1alpha-hydroxy-18-(4-hydroxy-4-methyl-2-pentynyloxy)-23,24,25,26,27-pentanorcholecalciferol	(5Z,7E)-(1S,3R)-18-(4-hydroxy-4-methyl-2-pentynyloxy)-23,24-dinor-9,10-seco-5,7,10(19)-cholatriene-1,3-diol		Vitamin D3 and derivatives [ST0302]	442.308	780.362	534.298	146.022	341.663	244.687
LMST03020592	1alpha-hydroxy-18-(4-hydroxy-4-ethyl-2-hexynyloxy)-23,24,25,26,27-pentanorvitamin D3 / 1alpha-hydroxy-18-(4-hydroxy-4-ethyl-2-hexynyloxy)-23,24,25,26,27-pentanorcholecalciferol	(5Z,7E)-(1S,3R)-18-(4-hydroxy-4-ethyl-2-hexynyloxy)-23,24-dinor-9,10-seco-5,7,10(19)-cholatriene-1,3-diol		Vitamin D3 and derivatives [ST0302]	470.34	808.394	562.33	146.022	342.983	244.687
LMST03020593	1alpha-hydroxy-18-(5-hydroxy-5-methyl-2-hexynyloxy)-23,24,25,26,27-pentanorvitamin D3 / 1alpha-hydroxy-18-(5-hydroxy-5-methyl-2-hexynyloxy)-23,24,25,26,27-pentanorcholecalciferol	(5Z,7E)-(1S,3R)-18-(5-hydroxy-5-methyl-2-hexynyloxy)-23,24-dinor-9,10-seco-5,7,10(19)-cholatriene-1,3-diol		Vitamin D3 and derivatives [ST0302]	456.324	794.378	548.314	146.022	337.414	244.687
LMST03020594	1alpha-hydroxy-18-(5-hydroxy-5-methyl-3-hexynyloxy)-23,24,25,26,27-pentanorvitamin D3 / 1alpha-hydroxy-18-(5-hydroxy-5-methyl-3-hexynyloxy)-23,24,25,26,27-pentanorcholecalciferol	(5Z,7E)-(1S,3R)-18-(5-hydroxy-5-methyl-3-hexynyloxy)-23,24-dinor-9,10-seco-5,7,10(19)-cholatriene-1,3-diol		Vitamin D3 and derivatives [ST0302]	456.324	794.378	548.314	146.022	385.127	244.687
LMST03020595	(24E)-1alpha,25-dihydroxy-24,24a-didehydro-24a,24b-dihomovitamin D3 /(24E)-1alpha,25-dihydroxy-24,24a-didehydro-24a,24b-dihomocholecalciferol	(5Z,7E,24E)-(1S,3R)-24a,24b-dihomo-9,10-seco-5,7,10(19),24-cholestatetraene-1,3,25-triol		Vitamin D3 and derivatives [ST0302]	442.345	780.399	534.335	146.022	352.609	243.412
LMST03020596	(24aE)-1alpha,25-dihydroxy-24a,24b-didehydro-24a,24b-dihomovitamin D3 /(24aE)-1alpha,25-dihydroxy-24a,24b-didehydro-24a,24b-dihomocholecalciferol	(5Z,7E,24aE)-(1S,3R)-24a,24b-dihomo-9,10-seco-5,7,10(19),24a-cholestatetraene-1,3,25-triol		Vitamin D3 and derivatives [ST0302]	442.345	780.399	534.335	146.022	344.049	243.208
LMST03020597	(10S)-1alpha,19,25-trihydroxy-10,19-dihydrovitamin D3 / (10S)-1alpha,19,25-trihydroxy-10,19-dihydrocholecalciferol	(5Z,7E)-(1S,3R,10S)-9,10-seco-5,7-cholestadiene-1,3,19,25-tetrol		Vitamin D3 and derivatives [ST0302]	434.34	877.415	508.319	146.022	341.675	244.317
LMST03020598	(10R)-1alpha,19,25-trihydroxy-10,19-dihydrovitamin D3 / (10R)-1alpha,19,25-trihydroxy-10,19-dihydrocholecalciferol	(5Z,7E)-(1S,3R,10R)-9,10-seco-5,7-cholestadiene-1,3,19,25-tetrol		Vitamin D3 and derivatives [ST0302]	434.34	877.415	508.319	146.022	341.675	244.317
LMST03020599	(23S)-1alpha-hydroxy-25,27-didehydrovitamin D3 26,23-lactone	(5Z,7E)-(1S,3R,23S)-1,3-dihydroxy-9,10-seco-5,7,10(19),25(27)-cholestatetraeno-26,23-lactone		Vitamin D3 and derivatives [ST0302]	426.277	659.31	536.278	146.022	621.34	244.679
LMST03020600	(23R)-1alpha-hydroxy-25,27-didehydrovitamin D3 26,23-lactone	(5Z,7E)-(1S,3R,23R)-1,3-dihydroxy-9,10-seco-5,7,10(19),25(27)-cholestatetraeno-26,23-lactone		Vitamin D3 and derivatives [ST0302]	426.277	659.31	536.278	146.022	626.287	244.679
LMST03020601	2beta-chloro-1alpha,25-dihydroxyvitamin D3	(5Z,7E)-(1R,2R,3R)-2-chloro-9,10-seco-5,7,10(19)-cholestatriene-1,3,25-triol		Vitamin D3 and derivatives [ST0302]	450.29	788.344	542.28	146.022	670.202	243.459
LMST03020602	2beta-fluoro-1alpha,25-dihydroxyvitamin D3	(5Z,7E)-(1R,2R,3R)-2-fluoro-9,10-seco-5,7,10(19)-cholestatriene-1,3,25-triol		Vitamin D3 and derivatives [ST0302]	434.32	772.374	526.31	146.022	670.202	243.557
LMST03020603	2beta-methoxy-1alpha,25-dihydroxyvitamin D3	(5Z,7E)-(1R,2R,3R)-2-methoxy-9,10-seco-5,7,10(19)-cholestatriene-1,3,25-triol		Vitamin D3 and derivatives [ST0302]	446.34	784.394	538.33	146.022	441.05	243.072
LMST03020604	1alpha-hydroxy-20-oxo-19,22,23,24,25,26,27-heptanorvitamin D3 / 1alpha-hydroxy-20-oxo-19,22,23,24,25,26,27-heptanorcholecalciferol	(7E)-(1R,3R)-1,3-dihydroxy-19-nor-9,10-seco-5,7-pregnadien-20-one		Vitamin D3 and derivatives [ST0302]	318.219	551.252	428.22	146.022	272.578	243.108
LMST03020605	calicoferol A	(22E)-(8S)-3-hydroxy-9,10-seco-1,3,5(10),22-cholestatetraen-9-one		Vitamin D3 and derivatives [ST0302]	396.303	524.314	379.3	146.022	583.2	241.098
LMST03020608	1,25-Dihydroxy-24-oxo-16-ene-vitamin D3	(5Z,7E,16Z)-(1S,3R)-24-oxo-9,10-seco-5,7,10(19),16-cholestatetraen-1,3,25-triol		Vitamin D3 and derivatives [ST0302]	428.293	766.347	520.283	146.022	297.93	243.529
LMST03020609	1alpha,25-Dihydroxy-16-ene-19-nor-24-oxovitamin D3	(5Z,7E,16Z)-(1R,3R)-19-nor-24-oxo-9,10-seco-5,7,16-cholestatrien-1,3,25-triol		Vitamin D3 and derivatives [ST0302]	416.293	754.347	508.283	146.022	247.839	243.016
LMST03020612	25-Hydroxyvitamin D3-bromoacetate	(5Z,7E)-(3S)-3-(2-bromo-acetoxy)-9,10-seco-5,7,10(19)-cholestatrien-25-ol		Vitamin D3 and derivatives [ST0302]	520.255	648.266	503.252	146.022	670.2	242.285
LMST03020613	1alpha,25-Dihydroxy-21-(3-hydroxy-3-methylbutyl)vitamin D(3)	(5Z,7E)-(1R,3S)-21-(3-hydroxy-3-methyl-butyl)-9,10-seco-5,7,10(19)-cholestatrien-1,3,25-triol		Vitamin D3 and derivatives [ST0302]	502.402	945.478	576.382	146.022	433.3	244.393
LMST03020614	GS 1500	(5Z,7E)-(1S,3R)-23-aza-23-[3-(1-hydroxy-1-methylethyl)-phenyl]-24,25,26,27-tetranor-9,10-seco-5,7,10(19)-cholestatriene-1,3-diol		Vitamin D3 and derivatives [ST0302]	496.301	834.355	588.291	146.022	670.202	244.681
LMST03020615	C-9,11,21-Trisnor-17-methyl-1alpha,25-dihydroxyvitamin D3	(7E)-(1R,3R)-9,11,21-trinor-9,10-seco-5,7-cholestadien-1,3,25-triol		Vitamin D3 and derivatives [ST0302]	378.313	716.367	470.303	146.022	382.661	244.442
LMST03020616	2alpha-Fluoro-19-nor-22-oxa-1alpha,25-dihydroxyvitamin D3	(5E,7E)-(1R,2S,3R)-2-fluoro-22-oxa-19-nor-9,10-seco-5,7-cholestadien-1,3,25-triol		Vitamin D3 and derivatives [ST0302]	424.299	762.353	516.289	146.022	670.202	244.363
LMST03020619	3-Deoxy-25-hydroxyvitamin D3	(5Z,7E)-9,10-seco-5,7,10(19)-cholestatrien-25-ol		Vitamin D3 and derivatives [ST0302]	384.339	512.35	367.337	146.022	610.2	241.41
LMST03020620	1,25-Dihydroxy-20S-21-(3-hydroxy-3-methylbutyl)-23-yne-26,27-hexafluorovitamin D3	(5Z,7E)-(1S,3R,20S)-21-(3-hydroxy-3-methyl-butyl)-23-yne-26,26,26,27,27,27-hexafluoro-9,10-seco-5,7,10(19)-cholestatrien-1,3,25-triol		Vitamin D3 and derivatives [ST0302]	606.314	1049.39	680.294	146.022	670.202	244.687
LMST03020621	ZK 159222	(5Z,7E,22E)-(1S,3R,24R)-25-carbobutoxy-26,26-cyclo-9,10-seco-5,7,10(19),22-cholestatetraene-1,3,24-triol		Vitamin D3 and derivatives [ST0302]	512.35	850.404	604.34	146.022	629.246	244.687
LMST03020622	ZK 168281	(5Z,7E,22E)-(1S,3R,24R)-25-(carboethoxy-methylene)-26,26-cyclo-9,10-seco-5,7,10(19),22-cholestatetraene-1,3,24-triol		Vitamin D3 and derivatives [ST0302]	510.335	848.389	602.325	146.022	490.261	244.684
LMST03020623	24a,24b-Dihomo-9,10-secocholesta-5,7,10(19),24a-tetraen-1alpha,3,25-triol	(5Z,7E,24aE)-(1S,3R)-24a,24b-dihomo-9,10-seco-5,7,10(19),24a-cholestatrien-1,3,25-triol		Vitamin D3 and derivatives [ST0302]	440.329	778.383	532.319	146.022	326.679	243.553
LMST03020624	25-Hydroxy[26,27-methyl]vitamin D3 3beta-(1,2-epoxypropyl)ether	(5Z,7E)-25-hydroxy-9,10-seco-5,7,10(19)-cholestatrien 3R-(1,2-epoxy-propyl)ether		Vitamin D3 and derivatives [ST0302]	442.345	570.356	425.342	146.022	547.2	244.662
LMST03020625	18-(3-Hydroxy-3-methylbutyl)-20-methyl-9,10-secopregna-5,7,10(19),20-tetraene-1,3-diol	(5Z,7E)-(1S,3R)-18-(3-hydroxy-3-methyl-butyl)-20-methyl-9,10-seco-5,7,10(19),20-pregnatetraen-1,3-diol		Vitamin D3 and derivatives [ST0302]	414.313	752.367	506.303	146.022	452.074	243.572
LMST03020626	1alpha,25-Dihydroxy-2alpha-(3-hydroxypropyl)vitamin D3	(5Z,7E)-(1S,2S,3R)-2-(3-hydroxy-propyl)-9,10-seco-5,7,10(19)-cholestatrien-1,3,25-triol		Vitamin D3 and derivatives [ST0302]	474.371	917.446	548.35	146.022	380.585	244.586
LMST03020627	2alpha-(3-Hydroxypropyl)-1alpha,25-dihydroxy-19-norvitamin D3	(5Z,7E)-(1R,2R,3R)-3-(hydroxy-propyl)-19-nor-9,10-seco-5,7-cholestadien-1,3,25-triol		Vitamin D3 and derivatives [ST0302]	462.371	905.446	536.35	146.022	323.612	244.522
LMST03020628	1alpha,25-Dihydroxy-2E-ethylidene-19-norvitamin D3	(2E,5E,7E)-(1R,3R)-2-ethylidene-19-nor-9,10-seco-5,7-cholestadien-1,3,25-triol		Vitamin D3 and derivatives [ST0302]	430.345	768.399	522.335	146.022	313.689	242.882
LMST03020629	1alpha,25-Dihydroxy-2Z-ethylidene-19-norvitamin D3	(2Z,5E,7E)-(1R,3R)-2-ethylidene-19-nor-9,10-seco-5,7-cholestadien-1,3,25-triol		Vitamin D3 and derivatives [ST0302]	430.345	768.399	522.335	146.022	313.689	242.882
LMST03020630	(20R)-24-Hydroxy-19-norgeminivitamin D3	(7E)-(1S,3R,20R)-20-(3R,4-dihydroxy-4-methy-propyl)-19-nor-9,10-seco-5,7-cholestadien-1,3,25-triol		Vitamin D3 and derivatives [ST0302]	506.397	1054.49	562.366	146.022	400.597	244.662
LMST03020631	(20R)-24-Hydroxygeminivitamin D3	(5Z,7E)-(1S,3R,20R)-20-(3R,4-dihydroxy-4-methy-propyl)-9,10-seco-5,7,10(19)-cholestatrien-1,3,25-triol		Vitamin D3 and derivatives [ST0302]	518.397	1066.49	574.366	146.022	437.236	244.674
LMST03020632	(20S)-24-Hydroxy-19-norgeminivitamin D3	(7E)-(1S,3R,20S)-20-(3R,4-dihydroxy-4-methy-propyl)-19-nor-9,10-seco-5,7-cholestadien-1,3,25-triol		Vitamin D3 and derivatives [ST0302]	506.397	1054.49	562.366	146.022	399.411	244.662
LMST03020633	(20S)-24-Hydroxygeminivitamin D3	(5Z,7E)-(1S,3R,20S)-20-(3R,4-dihydroxy-4-methy-propyl)-9,10-seco-5,7,10(19)-cholestatrien-1,3,25-triol		Vitamin D3 and derivatives [ST0302]	518.397	1066.49	574.366	146.022	436.981	244.674
LMST03020636	20(17->12beta)-abeo-1alpha,25-dihydroxy-24-dihomo-21-norvitamin D3	(5Z,7E)-(1S,3R,12R)-21-nor-24a,24b-dihomo-9,10-seco-20(17->12beta)-abeo-5,7,10(19)-cholestatriene-1,3,25-triol		Vitamin D3 and derivatives [ST0302]	430.345	768.399	522.335	146.022	318.132	243.545
LMST03020638	1alpha,24-Dihydroxy-22-ene-24-cyclopropylvitamin D3	(5Z,7E,22E)-(1S,3R)-24-cyclopropyl-9,10-seco-5,7,10(19),22-cholestatetraene-1,3,24-triol		Vitamin D3 and derivatives [ST0302]	454.345	792.399	546.335	146.022	397.522	244.675
LMST03020639	16-Dehydroepicalcitriol	(5Z,7E,16Z)-(1S,3R)-9,10-seco-5,7,10(19),16-cholestatetraene-1,3,25-triol		Vitamin D3 and derivatives [ST0302]	414.313	752.367	506.303	146.022	296.35	243.451
LMST03020640	VD 2716	(7E,16Z)-(1S,3R)-23-thia-24,24b-clycobenzyl-19-nor-24a,24b-dihomo-9,10-seco-5,7,16-cholestatriene-1,3,25-triol		Vitamin D3 and derivatives [ST0302]	482.285	820.34	574.275	146.022	670.202	244.681
LMST03020641	VD 2656	(7E,16Z)-(1S,3R,20R)-23-thia-24,24b-benzyl-19-nor-24a,24b-dihomo-9,10-seco-5,7,16-cholestatriene-1,3,25-triol		Vitamin D3 and derivatives [ST0302]	482.285	820.34	574.275	146.022	670.202	244.681
LMST03020642	EB 1129	(5Z,7E,22E,24E)-(1S,3R)-26,27-dimethyl-24a-homo-9,10-seco-5,7,10(19),22,24-cholestapentaene-1,3,25-triol		Vitamin D3 and derivatives [ST0302]	454.345	792.399	546.335	146.022	349.67	243.308
LMST03020643	VD 2728	(5Z,7E,16Z,22E,24E)-(1S,3R)-26,27-dimethyl-24a-homo-9,10-seco-5,7,10(19),22,24-cholestahexaene-1,3,25-triol		Vitamin D3 and derivatives [ST0302]	452.329	790.383	544.319	146.022	324.801	243.648
LMST03020644	VD 2736	(5Z,7E,16Z,22E,24E)-(1S,3R,20S)-26,27-dimethyl-24a-homo-9,10-seco-5,7,10(19),22,24-cholestahexaene-1,3,25-triol		Vitamin D3 and derivatives [ST0302]	452.329	790.383	544.319	146.022	315.293	243.648
LMST03020645	19-Nor-14,20-bisepi-23-yne-1,25 dihydroxyvitamin D3	(7E)-(1R,3R,14R,20R)-23-yne-19-nor-9,10-seco-5,7-cholestadiene-1,3,25-triol		Vitamin D3 and derivatives [ST0302]	400.298	738.352	492.288	146.022	248.485	244.687
LMST03020646	25-Hydroxy-3-epivitamin D3	(5Z,7E)-(3R)-9,10-seco-5,7,10(19)-cholestatriene-3,25-diol		Vitamin D3 and derivatives [ST0302]	400.334	633.367	510.335	146.022	439.694	241.532
LMST03020647	24,24-Difluoro-1,25,26-trihydroxyvitamin D3	(7E)-(1R,3R)-24,24-difluoro-19-nor-9,10-seco-5,7-cholestadiene-1,3,25,26-tetrol		Vitamin D3 and derivatives [ST0302]	456.305	899.381	530.285	146.022	670.202	244.612
LMST03020648	3-epi-vitamin D3	(5Z,7E)-(3R)-9,10-seco-5,7,10(19)-cholestatrien-3-ol		Vitamin D3 and derivatives [ST0302]	384.339	512.35	367.337	146.022	685.8	240.938
LMST03020649	19-Nor-14-epi-23-yne-1,25 dihydroxyvitamin D3	(7E)-(1R,3R,14R)-19-nor-23-yne-9,10-seco-5,7-cholestadiene-1,3,25-triol		Vitamin D3 and derivatives [ST0302]	400.298	738.352	492.288	146.022	248.485	244.687
LMST03020650	1alpha-Hydroxy-2-methylene-19-nor-(20S)-bishomopregnacalciferol	(7E)-(1R,3R,20S)-2-methylene-19,nor-20-dihomo-9,10-seco-5,7-pregnadien-1,3-diol		Vitamin D3 and derivatives [ST0302]	344.272	577.304	454.272	146.022	375.671	242.468
LMST03020651	1alpha,25-Dihydroxyvitamin D3 25-trimethylsilyl ether	(5Z,7E)-(1S,3R)-9,10-seco-5,7,10(19)-cholestatrien-1,3-ol 25-trimethyl-silyl ether		Vitamin D3 and derivatives [ST0302]	488.369	721.401	598.369	146.022	670.202	243.453
LMST03020655	5,6-trans-25-Hydroxyvitamin D3	(5E,7Z)-(3S)-9,10-seco-5,7,10(19)-cholestatriene-3,25-diol		Vitamin D3 and derivatives [ST0302]	400.334	633.367	510.335	146.022	439.694	241.532
LMST03020657	1-Hydroxyprevitamin D3	(4E,6Z,8Z)-(1S,3R)-4-methyl-9,10-seco-4(5),6,8-cholestatrien-3-ol		Vitamin D3 and derivatives [ST0302]	400.334	633.367	510.335	146.022	518.004	242.448
LMST03020660	1alpha,25-Dihydroxy-previtamin D3	(4E,6Z,8Z)-(1S,3R)-4-methyl-9,10-seco-5,7,10(19)-cholestatriene-1,3,25-triol		Vitamin D3 and derivatives [ST0302]	416.329	754.383	508.319	146.022	292.875	243.326
LMST03020661	1alpha-Hydroxypregnacalciferol	(5E,7Z)-(1S,3R)-9,10-seco-5,7,10(19)-cholestatriene-1,3-diol		Vitamin D3 and derivatives [ST0302]	400.334	633.367	510.335	146.022	510.786	242
LMST03020662	19-Hydroxy-10S,19-dihydrovitamin D3	(5Z,7E)-(3S,10S)-9,10-seco-5,7-cholestadiene-3,19-diol		Vitamin D3 and derivatives [ST0302]	402.35	635.382	512.351	146.022	591.607	241.501
LMST03020663	25-Fluorovitamin D3	(5Z,7E)-(3S)-25-fluoro-9,10-seco-5,7,10(19)-cholestatrien-3-ol		Vitamin D3 and derivatives [ST0302]	402.33	530.341	385.327	146.022	670.2	241.66
LMST03020664	25-Dehydrovitamin D3	(5Z,7E)-(3S)-9,10-seco-5,7,10(19),25-cholestatetraen-3-ol		Vitamin D3 and derivatives [ST0302]	382.324	510.335	365.321	146.022	643.8	241.905
LMST03020665	24-Dehydroprevitamin D3	(4E,6Z,8Z)-(1R)-4-methyl-9,10-seco-4(5),6,8,24-cholestatetraen-1-ol		Vitamin D3 and derivatives [ST0302]	382.324	510.335	365.321	146.022	684	242.093
LMST03020666	1,24-Dihydroxy-25-fluorovitamin D3	(5Z,7E)-(1S,3R,24S)-24-fluoro-9,10-seco-5,7,10(19)-cholestatriene-1,3,24-triol		Vitamin D3 and derivatives [ST0302]	434.32	772.374	526.31	146.022	670.202	243.291
LMST03020667	1alpha,25-Difluorovitamin D3	(5Z,7E)-(1R,3R)-1,25-difluoro-9,10-seco-5,7,10(19)-cholestatriene-3-ol		Vitamin D3 and derivatives [ST0302]	420.32	548.332	403.318	146.022	670.2	242.324
LMST03020668	1,25-Dihydroxy-23-oxo-vitamin D3	(5Z,7E)-(1S,3R)-23-oxo-9,10-seco-5,7,10(19)-cholestatriene-1,3,25-triol		Vitamin D3 and derivatives [ST0302]	430.308	768.362	522.298	146.022	378.634	244.002
LMST03020669	11-Hydroxyvitamin D3	(5Z,7E)-(3S,11S)-9,10-seco-5,7,10(19)-cholestatrien-3,11-diol		Vitamin D3 and derivatives [ST0302]	400.334	633.367	510.335	146.022	518.2	241.427
LMST03020670	1-Hydroxyvitamin D3 cellobioside	(5Z,7E)-(1S,3R)-9,10-seco-5,7,10(19)-cholestatrien-3-cellobioside		Vitamin D3 and derivatives [ST0302]	724.44	852.451	707.437	146.022	670.2	244.687
LMST03020672	7-Dehydrocholesterol 5,6-oxide	5beta,6beta-epoxy-cholest-7-ene-3beta-ol		Vitamin D3 and derivatives [ST0302]	400.334	528.345	383.331	146.022	664.8	279.764
LMST03020673	25-Hydroxy-6,19-dihydro-6,19-ethanovitamin D3	(5Z,7E)-(3S)-6,19-ethano-9,10-seco-5(10),7-cholestadiene-3,25-diol		Vitamin D3 and derivatives [ST0302]	428.365	661.398	538.366	146.022	597.527	243.39
LMST03020674	1alpha,23R,25S,26-Tetrahydroxyvitamin D3	(5Z,7E)-(1S,3R,23R,25S)-9,10-seco-5,7,10(19)-cholestatriene-1,3,23,25,26-pentol		Vitamin D3 and derivatives [ST0302]	448.319	996.416	504.288	146.022	372.113	244.496
LMST03020675	1alpha,25-dihydroxy-2alpha-(3-hydroxypropoxy)vitamin D3	(5Z,7E)-(1S,2S,3R)-2-(3-hydroxy-propoxy)-9,10-seco-5,7,10(19)-cholestatriene-1,3,25-triol		Vitamin D3 and derivatives [ST0302]	490.366	933.441	564.345	146.022	477.403	244.688
LMST03020676	24,24-Difluoro-25-hydroxy-26,27-dimethylvitamin D3	(5Z,7E)-(3S)-24,24-difluoro-26,27-dimethyl-9,10-seco-5,7,10(19)-cholestatriene-3,25-diol		Vitamin D3 and derivatives [ST0302]	464.347	697.379	574.347	146.022	670.202	242.203
LMST03020677	3-Deoxy-3-azido-25-hydroxyvitamin D3	(5Z,7E)-(3S)-3-azido-9,10-seco-5,7,10(19)-cholestatrien-25-ol		Vitamin D3 and derivatives [ST0302]	425.341	553.352	408.338	146.022	507.6	243.253
LMST03020678	22-Hydroxyvitamin D3	(5Z,7E)-(3S)-9,10-seco-5,7,10(19)-cholestatriene-3,22-triol		Vitamin D3 and derivatives [ST0302]	400.334	633.367	510.335	146.022	489.944	241.366
LMST03020679	2-Nor-1,3-seco-1alpha,25-dihydroxyvitamin D3	(5ZE,7E)-2-nor-1,3-seco-9,10-seco-5,7,10(19)-cholestatriene-1,3,25-triol		Vitamin D3 and derivatives [ST0302]	404.329	742.383	496.319	146.022	356.197	261.915
LMST03020680	24-Nor-9,11-seco-11-acetoxy-3,6-dihydroxycholest-7,22-dien-9-one	3beta,6alpha-dihydroxy-11-acetoxy-24-nor-9,11-seco-cholest-7,22E-diene-9-one		Vitamin D3 and derivatives [ST0302]	460.319	693.351	570.319	146.022	574.682	244.67
LMST03020681	Ecalcidene	(5Z,7E)-(1S,3R)-24-oxo-25-aza-26,27-propano-9,10-seco-5,7,10(19)-cholestatriene-1,3,25-triol		Vitamin D3 and derivatives [ST0302]	455.34	688.373	565.341	146.022	490.148	244.676
LMST03020682	EB 1213	(5Z,7E)-(1S,3R)-23-oxa-23-[3-(1-hydroxy-1-methylethyl)phenyl]-24,25,26,27-tetranor-9,10-seco-5,7,10(19)-cholestatriene-1,3-diol		Vitamin D3 and derivatives [ST0302]	480.324	818.378	572.314	146.022	412.205	244.68
LMST03020683	Atocalcitol	(5Z,7E)-(1S,3R)-23-oxa-24-[3-(1-hydroxy-1-methylethyl)phenyl]-25,26,27-trinor-9,10-seco-5,7,10(19)-cholestatriene-1,3-diol		Vitamin D3 and derivatives [ST0302]	494.34	832.394	586.33	146.022	420.034	244.685
LMST03020684	3'-O-Aminopropyl-25-hydroxyvitamin D3	(5Z,7E)-(3S)-3-(3'-O-amino-propyl)-9,10-seco-5,7,10(19)-cholestatriene-3,25-triol		Vitamin D3 and derivatives [ST0302]	457.392	585.403	440.389	146.022	443.4	243.555
LMST03020685	1alpha,25-Dihydroxy-2-[3'-(methoxymethoxy)propylidene]-19-norvitamin D3	(5E,7E)-(1R,3R)-2-(3'-(methoxymethoxy)-propylidene)-19-nor-9,10-seco-5,7-cholestatriene-1,3,25-triol		Vitamin D3 and derivatives [ST0302]	504.381	842.436	596.372	146.022	461.949	244.388
LMST03020686	calcitetrol	(1S,3R,5Z,7E,24R,25)-9,10-secocholesta-5,7,10(19)-triene-1,3,24,25-tetrol	1alpha,24R,25(OH)3D3; 1alpha,24R,25-trihydroxycholecalciferol; 1alpha,24R,25-trihydroxyvitamin D3	Vitamin D3 and derivatives [ST0302]	432.324	875.399	506.303	146.022	315.869	243.882
LMST03020687	(1S)-1-hydroxy-23-oxo-24,25,26,27-tetranorcalciol	(1S,3R,5Z,7E)-1,3-dihydroxy-24-nor-9,10-secochola-5,7,10(19)-trien-23-al	24,25,26,27-tetranor-23-oxo-1alpha-hydroxycholecalciferol; 24,25,26,27-tetranor-23-oxo-1alpha-hydroxyvitamin B3; tetranor-23-oxo-1alpha(OH)D3	Vitamin D3 and derivatives [ST0302]	358.251	591.283	468.252	146.022	467.462	243.891
LMST03020688	(1S)-1-hydroxy-23,24-didehydro-25,26,27-trinorcalciol	(1S,3R,5Z,7E)-9,10-secochola-5,7,10,23-tetraene-1,3-diol	(1S)-1-hydroxy-23,24-didehydro-25,26,27-trinorcholecalciferol; 25,26,27-trinor-23-ene-1alpha(OH)D3; 25,26,27-trinor-23-ene-1alpha-hydroxyvitamin D3	Vitamin D3 and derivatives [ST0302]	356.272	589.304	466.272	146.022	509.306	242.392
LMST03020689		3beta,23S,25-dihydroxyvitamin D3		Vitamin D3 and derivatives [ST0302]	416.329	754.383	508.319	146.022	332.983	243.026
LMST03030001	Vitamin D4	(3S)-9,10-seco-5Z,7E,10(19)-ergostatrien-3-ol	22,23-dihydroergocalciferol	Vitamin D4 and derivatives [ST0303]	398.355	526.366	381.352	146.022	724.8	240.59
LMST03030003	1,25-Dihydroxylumisterol(3)	24R-methyl-ergosta-5,7,22E-trien-1,3beta,25-triol		Vitamin D4 and derivatives [ST0303]	428.329	766.383	520.319	146.022	392.439	273.5
LMST03030004	22-Hydroxy Vitamin D4	(3S,24R)-9,10-seco-5Z,7E,10(19)-ergostatrien-3,24-diol		Vitamin D4 and derivatives [ST0303]	414.35	647.382	524.351	146.022	531.968	241.162
LMST03030005	3-epi-5,6-trans-25-Hydroxyvitamin D3	(5E,7Z)-(3R)-9,10-seco-5,7,10(19)-cholestatriene-3,25-diol		Vitamin D4 and derivatives [ST0303]	400.334	633.367	510.335	146.022	454.125	241.532
LMST03040002	Vitamin D5	(5Z,7E)-(3S)-9,10-seco-5,7,10(19)-poriferastatrien-3-ol	(5Z,7E)-(3S,24S)-24-ethyl-9,10-seco-5,7,10(19)-cholestatrien-3-ol; sitocalciferol	Vitamin D5 and derivatives [ST0304]	412.371	540.382	395.368	146.022	774.6	240.724
LMST03040003	Provitamin D5	Poriferasta-5,7-dien-3beta-ol	(3S,24S)-24-ethyl-5,7-cholestadien-3-ol	Vitamin D5 and derivatives [ST0304]	412.371	540.382	395.368	146.022	909	268.597
LMST03040004	1-Hydroxyvitamin D5	(5Z,7E)-(1S,3R)-9,10-seco-5,7,10(19)-poriferastatrien-1,3-diol		Vitamin D5 and derivatives [ST0304]	428.365	661.398	538.366	146.022	588.713	242.049
LMST03050001	Vitamin D6	(5Z,7E,22E)-(3S)-9,10-seco-5,7,10(19),22-poriferastatetraen-3-ol	(5Z,7E,22E)-(3S,24R)-24-ethyl-9,10-seco-5,7,10(19),22-cholestatetraen-3-ol	Vitamin D6 and derivatives [ST0305]	410.355	538.366	393.352	146.022	759	240.707
LMST03050002	Provitamin D6	Poriferasta-5,7,22E-trien-3beta-ol	(22E)-(3S,24R)-24-ethyl-5,7,22-cholestatrien-3-ol	Vitamin D6 and derivatives [ST0305]	410.355	538.366	393.352	146.022	888.6	268.477
LMST03060001	Vitamin D7	(5Z,7E)-(3S)-9,10-seco-5,7,10(19)-campestatrien-3-ol		Vitamin D7 and derivatives [ST0306]	398.355	526.366	381.352	146.022	724.8	240.59
LMST03060002	Provitamin D7	Campesta-5,7-dien-3beta-ol	24R-methyl-5,7-cholestadien-3beta-ol; 7-dehydrocampesterol	Vitamin D7 and derivatives [ST0306]	398.355	526.366	381.352	146.022	841.2	267.962
LMST03060003	Carcinomedin	(5Z,7E)-(3R)-1-oxo-9,10-seco-5,7,10(19)-campestatrien-3-ol		Vitamin D7 and derivatives [ST0306]	428.329	661.362	538.33	146.022	396.115	242.506
LMST03060004	KH 1049	(5E,7E)-(1S,3R,20R)-22-oxa-24a,24b-dihomo-9,10-seco-5,7,10(19)-cholestatriene-1,3,25-triol		Vitamin D7 and derivatives [ST0306]	446.34	784.394	538.33	146.022	267.771	243.308
LMST04010001	Cholic acid	3Alpha,7Alpha,12Alpha-trihydroxy-5Beta-cholan-24-oic acid	Cholic Acid	C24 bile acids, alcohols, and derivatives [ST0401]	408.288	746.342	500.278	146.022	401.813	258.773
LMST04010005	Allolithocholic acid	3alpha-Hydroxy-5alpha-cholan-24-oic Acid		C24 bile acids, alcohols, and derivatives [ST0401]	376.298	504.309	359.295	146.022	420	221.945
LMST04010006		3beta-Hydroxy-5alpha-cholan-24-oic Acid		C24 bile acids, alcohols, and derivatives [ST0401]	376.298	504.309	359.295	146.022	420	221.945
LMST04010007		6alpha-Hydroxy-5beta-cholan-24-oic Acid		C24 bile acids, alcohols, and derivatives [ST0401]	376.298	504.309	359.295	146.022	408	221.696
LMST04010008		6beta-Hydroxy-5beta-cholan-24-oic Acid		C24 bile acids, alcohols, and derivatives [ST0401]	376.298	504.309	359.295	146.022	408	221.696
LMST04010009		6alpha-Hydroxy-5alpha-cholan-24-oic Acid		C24 bile acids, alcohols, and derivatives [ST0401]	376.298	504.309	359.295	146.022	408	221.696
LMST04010010		6beta-Hydroxy-5alpha-cholan-24-oic Acid		C24 bile acids, alcohols, and derivatives [ST0401]	376.298	504.309	359.295	146.022	421.8	221.696
LMST04010011		7alpha-Hydroxy-5beta-cholan-24-oic Acid		C24 bile acids, alcohols, and derivatives [ST0401]	376.298	504.309	359.295	146.022	415.8	220.512
LMST04010012		7beta-Hydroxy-5beta-cholan-24-oic Acid		C24 bile acids, alcohols, and derivatives [ST0401]	376.298	504.309	359.295	146.022	402	220.512
LMST04010013		7alpha-Hydroxy-5alpha-cholan-24-oic Acid		C24 bile acids, alcohols, and derivatives [ST0401]	376.298	504.309	359.295	146.022	402	220.512
LMST04010014		7beta-Hydroxy-5alpha-cholan-24-oic Acid		C24 bile acids, alcohols, and derivatives [ST0401]	376.298	504.309	359.295	146.022	402	220.512
LMST04010015		12alpha-Hydroxy-5beta-cholan-24-oic Acid		C24 bile acids, alcohols, and derivatives [ST0401]	376.298	504.309	359.295	146.022	405	219.604
LMST04010016		12beta-Hydroxy-5beta-cholan-24-oic Acid		C24 bile acids, alcohols, and derivatives [ST0401]	376.298	504.309	359.295	146.022	405	219.604
LMST04010017		12alpha-Hydroxy-5alpha-cholan-24-oic Acid		C24 bile acids, alcohols, and derivatives [ST0401]	376.298	504.309	359.295	146.022	405	219.604
LMST04010018		12beta-Hydroxy-5alpha-cholan-24-oic Acid		C24 bile acids, alcohols, and derivatives [ST0401]	376.298	504.309	359.295	146.022	405	219.604
LMST04010019		1alpha,3alpha-Dihydroxy-5beta-cholan-24-oic Acid		C24 bile acids, alcohols, and derivatives [ST0401]	392.293	625.325	502.293	146.022	370.74	235.172
LMST04010020		1beta,3alpha-Dihydroxy-5beta-cholan-24-oic Acid		C24 bile acids, alcohols, and derivatives [ST0401]	392.293	625.325	502.293	146.022	385.825	235.172
LMST04010021		2beta,3alpha-Dihydroxy-5beta-cholan-24-oic Acid		C24 bile acids, alcohols, and derivatives [ST0401]	392.293	625.325	502.293	146.022	389.359	240.686
LMST04010022		3alpha,4beta-dihydroxy-5beta-cholan-24-oic Acid		C24 bile acids, alcohols, and derivatives [ST0401]	392.293	625.325	502.293	146.022	376.487	240.154
LMST04010023		3beta,4beta-Dihydroxy-5beta-cholan-24-oic Acid		C24 bile acids, alcohols, and derivatives [ST0401]	392.293	625.325	502.293	146.022	376.487	240.154
LMST04010025	Murideoxycholic acid	3alpha,6beta-Dihydroxy-5beta-cholan-24-oic Acid		C24 bile acids, alcohols, and derivatives [ST0401]	392.293	625.325	502.293	146.022	383.388	257.752
LMST04010026	Isohydroxycholic acid	3beta,6alpha-Dihydroxy-5beta-cholan-24-oic Acid		C24 bile acids, alcohols, and derivatives [ST0401]	392.293	625.325	502.293	146.022	383.388	257.752
LMST04010027	Isomurideoxycholic acid	3beta,6beta-Dihydroxy-5beta-cholan-24-oic Acid		C24 bile acids, alcohols, and derivatives [ST0401]	392.293	625.325	502.293	146.022	383.388	257.752
LMST04010028	Allohyodeoxycholic acid	3alpha,6alpha-Dihydroxy-5alpha-cholan-24-oic Acid		C24 bile acids, alcohols, and derivatives [ST0401]	392.293	625.325	502.293	146.022	383.388	257.752
LMST04010029	Allomurideoxycholic acid	3alpha,6beta-Dihydroxy-5alpha-cholan-24-oic Acid		C24 bile acids, alcohols, and derivatives [ST0401]	392.293	625.325	502.293	146.022	383.388	257.752
LMST04010030		3beta,6alpha-Dihydroxy-5alpha-cholan-24-oic Acid		C24 bile acids, alcohols, and derivatives [ST0401]	392.293	625.325	502.293	146.022	392.165	257.752
LMST04010031		3beta,6beta-Dihydroxy-5alpha-cholan-24-oic Acid		C24 bile acids, alcohols, and derivatives [ST0401]	392.293	625.325	502.293	146.022	392.165	257.752
LMST04010032	Chenodeoxycholic Acid	3alpha,7alpha-Dihydroxy-5beta-cholan-24-oic Acid		C24 bile acids, alcohols, and derivatives [ST0401]	392.293	625.325	502.293	146.022	351.091	237.997
LMST04010034	Isochenodeoxycholic acid	3beta,7alpha-Dihydroxy-5beta-cholan-24-oic Acid		C24 bile acids, alcohols, and derivatives [ST0401]	392.293	625.325	502.293	146.022	351.091	237.997
LMST04010035	Isoursodeoxycholic acid	3beta,7beta-Dihydroxy-5beta-cholan-24-oic Acid		C24 bile acids, alcohols, and derivatives [ST0401]	392.293	625.325	502.293	146.022	351.091	237.997
LMST04010036	Allochenodeoxycholic acid	3alpha,7alpha-Dihydroxy-5alpha-cholan-24-oic Acid		C24 bile acids, alcohols, and derivatives [ST0401]	392.293	625.325	502.293	146.022	351.091	237.997
LMST04010037	Alloursodeoxycholic acid	3alpha,7beta-Dihydroxy-5alpha-cholan-24-oic Acid		C24 bile acids, alcohols, and derivatives [ST0401]	392.293	625.325	502.293	146.022	351.091	237.997
LMST04010038		3beta,7alpha-Dihydroxy-5alpha-cholan-24-oic Acid		C24 bile acids, alcohols, and derivatives [ST0401]	392.293	625.325	502.293	146.022	351.091	237.997
LMST04010039		3beta,7beta-Dihydroxy-5alpha-cholan-24-oic Acid		C24 bile acids, alcohols, and derivatives [ST0401]	392.293	625.325	502.293	146.022	351.091	237.997
LMST04010041	Lagodeoxycholic	3alpha,12beta-Dihydroxy-5beta-cholan-24-oic Acid		C24 bile acids, alcohols, and derivatives [ST0401]	392.293	625.325	502.293	146.022	357.209	238.242
LMST04010042	Isodeoxycholic acid	3beta,12alpha-Dihydroxy-5beta-cholan-24-oic Acid		C24 bile acids, alcohols, and derivatives [ST0401]	392.293	625.325	502.293	146.022	344.752	238.242
LMST04010043		3beta,12beta-Dihydroxy-5beta-cholan-24-oic Acid		C24 bile acids, alcohols, and derivatives [ST0401]	392.293	625.325	502.293	146.022	344.752	238.242
LMST04010044	Allodeoxycholic acid	3alpha,12alpha-Dihydroxy-5alpha-cholan-24-oic Acid		C24 bile acids, alcohols, and derivatives [ST0401]	392.293	625.325	502.293	146.022	344.752	238.242
LMST04010045		3alpha,12beta-Dihydroxy-5alpha-cholan-24-oic Acid		C24 bile acids, alcohols, and derivatives [ST0401]	392.293	625.325	502.293	146.022	344.752	238.242
LMST04010046		3beta,12alpha-Dihydroxy-5alpha-cholan-24-oic Acid		C24 bile acids, alcohols, and derivatives [ST0401]	392.293	625.325	502.293	146.022	344.752	238.242
LMST04010047		3beta,12beta-Dihydroxy-5alpha-cholan-24-oic Acid		C24 bile acids, alcohols, and derivatives [ST0401]	392.293	625.325	502.293	146.022	344.752	238.242
LMST04010048		3alpha,15beta-Dihydroxy-5beta-cholan-24-oic Acid		C24 bile acids, alcohols, and derivatives [ST0401]	392.293	625.325	502.293	146.022	343.618	238.637
LMST04010049		7alpha,12alpha-Dihydroxy-5beta-cholan-24-oic Acid		C24 bile acids, alcohols, and derivatives [ST0401]	392.293	625.325	502.293	146.022	348.134	236.837
LMST04010050		7alpha,12beta-Dihydroxy-5beta-cholan-24-oic Acid		C24 bile acids, alcohols, and derivatives [ST0401]	392.293	625.325	502.293	146.022	360.345	236.837
LMST04010051		7beta,12alpha-Dihydroxy-5beta-cholan-24-oic Acid		C24 bile acids, alcohols, and derivatives [ST0401]	392.293	625.325	502.293	146.022	360.345	236.837
LMST04010052		7beta,12beta-Dihydroxy-5beta-cholan-24-oic Acid		C24 bile acids, alcohols, and derivatives [ST0401]	392.293	625.325	502.293	146.022	348.134	236.837
LMST04010053		7alpha,12alpha-Dihydroxy-5alpha-cholan-24-oic Acid		C24 bile acids, alcohols, and derivatives [ST0401]	392.293	625.325	502.293	146.022	348.134	236.837
LMST04010054		7alpha,12beta-Dihydroxy-5alpha-cholan-24-oic Acid		C24 bile acids, alcohols, and derivatives [ST0401]	392.293	625.325	502.293	146.022	348.134	236.837
LMST04010055		7beta,12alpha-Dihydroxy-5alpha-cholan-24-oic Acid		C24 bile acids, alcohols, and derivatives [ST0401]	392.293	625.325	502.293	146.022	348.134	236.837
LMST04010056		7beta,12beta-Dihydroxy-5alpha-cholan-24-oic Acid		C24 bile acids, alcohols, and derivatives [ST0401]	392.293	625.325	502.293	146.022	348.134	236.837
LMST04010057	Vulpecholic acid	1alpha,3alpha,7alpha-Trihydroxy-5beta-cholan-24-oic Acid		C24 bile acids, alcohols, and derivatives [ST0401]	408.288	746.342	500.278	146.022	416.937	253.887
LMST04010058		1beta,3alpha,7alpha-Trihydroxy-5beta-cholan-24-oic Acid		C24 bile acids, alcohols, and derivatives [ST0401]	408.288	746.342	500.278	146.022	416.937	253.887
LMST04010059		2beta,3alpha,7alpha-Trihydroxy-5beta-cholan-24-oic Acid		C24 bile acids, alcohols, and derivatives [ST0401]	408.288	746.342	500.278	146.022	396.163	257.539
LMST04010060		3alpha,4beta,7alpha-Trihydroxy-5beta-cholan-24-oic Acid		C24 bile acids, alcohols, and derivatives [ST0401]	408.288	746.342	500.278	146.022	407.062	272.577
LMST04010061		3beta,4beta,7alpha-Trihydroxy-5beta-cholan-24-oic Acid		C24 bile acids, alcohols, and derivatives [ST0401]	408.288	746.342	500.278	146.022	407.062	272.577
LMST04010062	Crichetocholic acid	3alpha,5beta,7alpha-Trihydroxycholan-24-oic Acid		C24 bile acids, alcohols, and derivatives [ST0401]	408.288	746.342	500.278	146.022	461.158	247.467
LMST04010063		1beta,3alpha,12alpha-Trihydroxy-5beta-cholan-24-oic Acid		C24 bile acids, alcohols, and derivatives [ST0401]	408.288	746.342	500.278	146.022	421.487	253
LMST04010064	Hyocholic acid	3alpha,6alpha,7alpha-Trihydroxy-5beta-cholan-24-oic Acid		C24 bile acids, alcohols, and derivatives [ST0401]	408.288	746.342	500.278	146.022	406.882	272.795
LMST04010065	omega-muricholic acid	3alpha,6alpha,7beta-Trihydroxy-5beta-cholan-24-oic Acid		C24 bile acids, alcohols, and derivatives [ST0401]	408.288	746.342	500.278	146.022	406.882	272.795
LMST04010068		3beta,6alpha,7alpha-Trihydroxy-5beta-cholan-24-oic Acid		C24 bile acids, alcohols, and derivatives [ST0401]	408.288	746.342	500.278	146.022	406.882	272.795
LMST04010069		3beta,6alpha,7beta-Trihydroxy-5beta-cholan-24-oic Acid		C24 bile acids, alcohols, and derivatives [ST0401]	408.288	746.342	500.278	146.022	406.882	272.795
LMST04010070		3beta,6beta,7alpha-Trihydroxy-5beta-cholan-24-oic Acid		C24 bile acids, alcohols, and derivatives [ST0401]	408.288	746.342	500.278	146.022	409.613	272.795
LMST04010071		3beta,6beta,7beta-Trihydroxy-5beta-cholan-24-oic Acid		C24 bile acids, alcohols, and derivatives [ST0401]	408.288	746.342	500.278	146.022	409.613	272.795
LMST04010072		3alpha,6alpha,7alpha-Trihydroxy-5alpha-cholan-24-oic Acid		C24 bile acids, alcohols, and derivatives [ST0401]	408.288	746.342	500.278	146.022	406.882	272.795
LMST04010073		3alpha,6alpha,7beta-Trihydroxy-5alpha-cholan-24-oic Acid		C24 bile acids, alcohols, and derivatives [ST0401]	408.288	746.342	500.278	146.022	406.882	272.795
LMST04010074		3alpha,6beta,7alpha-Trihydroxy-5alpha-cholan-24-oic Acid		C24 bile acids, alcohols, and derivatives [ST0401]	408.288	746.342	500.278	146.022	406.882	272.795
LMST04010075		3alpha,6beta,7beta-Trihydroxy-5alpha-cholan-24-oic Acid		C24 bile acids, alcohols, and derivatives [ST0401]	408.288	746.342	500.278	146.022	406.882	272.795
LMST04010076		2beta,3alpha,12alpha-Trihydroxy-5beta-cholan-24-oic Acid		C24 bile acids, alcohols, and derivatives [ST0401]	408.288	746.342	500.278	146.022	404.993	259.73
LMST04010077		3alpha,4beta,12alpha-Trihydroxy-5beta-cholan-24-oic Acid		C24 bile acids, alcohols, and derivatives [ST0401]	408.288	746.342	500.278	146.022	402.353	259.265
LMST04010078		3beta,4beta,12alpha-Trihydroxy-5beta-cholan-24-oic Acid		C24 bile acids, alcohols, and derivatives [ST0401]	408.288	746.342	500.278	146.022	402.353	259.265
LMST04010079		3alpha,5beta,12alpha-Trihydroxycholan-24-oic Acid		C24 bile acids, alcohols, and derivatives [ST0401]	408.288	746.342	500.278	146.022	418.823	249.106
LMST04010080		3alpha,6alpha,12alpha-Trihydroxy-5beta-cholan-24-oic Acid		C24 bile acids, alcohols, and derivatives [ST0401]	408.288	746.342	500.278	146.022	393.449	271.364
LMST04010081		3alpha,6beta,12alpha-Trihydroxy-5beta-cholan-24-oic Acid		C24 bile acids, alcohols, and derivatives [ST0401]	408.288	746.342	500.278	146.022	393.449	271.364
LMST04010082		3beta,6alpha,12alpha-Trihydroxy-5beta-cholan-24-oic Acid		C24 bile acids, alcohols, and derivatives [ST0401]	408.288	746.342	500.278	146.022	388.997	271.364
LMST04010083		3beta,6beta,12alpha-Trihydroxy-5beta-cholan-24-oic Acid		C24 bile acids, alcohols, and derivatives [ST0401]	408.288	746.342	500.278	146.022	388.997	271.364
LMST04010085		3alpha,7alpha,12beta-Trihydroxy-5beta-cholan-24-oic Acid		C24 bile acids, alcohols, and derivatives [ST0401]	408.288	746.342	500.278	146.022	397.123	258.773
LMST04010086		3beta,7alpha,12alpha-Trihydroxy-5beta-cholan-24-oic Acid		C24 bile acids, alcohols, and derivatives [ST0401]	408.288	746.342	500.278	146.022	397.123	258.773
LMST04010087		3beta,7alpha,12beta-Trihydroxy-5beta-cholan-24-oic Acid		C24 bile acids, alcohols, and derivatives [ST0401]	408.288	746.342	500.278	146.022	397.123	258.773
LMST04010089		3alpha,7beta,12beta-Trihydroxy-5beta-cholan-24-oic Acid		C24 bile acids, alcohols, and derivatives [ST0401]	408.288	746.342	500.278	146.022	397.123	258.773
LMST04010090	Isoursodeoxycholic acid	3beta,7beta,12alpha-Trihydroxy-5beta-cholan-24-oic Acid		C24 bile acids, alcohols, and derivatives [ST0401]	408.288	746.342	500.278	146.022	397.123	258.773
LMST04010091		3beta,7beta,12beta-Trihydroxy-5beta-cholan-24-oic Acid		C24 bile acids, alcohols, and derivatives [ST0401]	408.288	746.342	500.278	146.022	401.813	258.773
LMST04010092	Allocholic acid	3alpha,7alpha,12alpha-Trihydroxy-5alpha-cholan-24-oic Acid		C24 bile acids, alcohols, and derivatives [ST0401]	408.288	746.342	500.278	146.022	401.813	258.773
LMST04010093		3alpha,7alpha,12beta-Trihydroxy-5alpha-cholan-24-oic Acid		C24 bile acids, alcohols, and derivatives [ST0401]	408.288	746.342	500.278	146.022	397.123	258.773
LMST04010094		3beta,7alpha,12alpha-Trihydroxy-5alpha-cholan-24-oic Acid		C24 bile acids, alcohols, and derivatives [ST0401]	408.288	746.342	500.278	146.022	397.123	258.773
LMST04010095		3beta,7alpha,12beta-Trihydroxy-5alpha-cholan-24-oic Acid		C24 bile acids, alcohols, and derivatives [ST0401]	408.288	746.342	500.278	146.022	397.123	258.773
LMST04010096		3alpha,7beta,12alpha-Trihydroxy-5alpha-cholan-24-oic Acid		C24 bile acids, alcohols, and derivatives [ST0401]	408.288	746.342	500.278	146.022	397.123	258.773
LMST04010097		3alpha,7beta,12beta-Trihydroxy-5alpha-cholan-24-oic Acid		C24 bile acids, alcohols, and derivatives [ST0401]	408.288	746.342	500.278	146.022	397.123	258.773
LMST04010098		3beta,7beta,12alpha-Trihydroxy-5alpha-cholan-24-oic Acid		C24 bile acids, alcohols, and derivatives [ST0401]	408.288	746.342	500.278	146.022	397.123	258.773
LMST04010099		3beta,7beta,12beta-Trihydroxy-5alpha-cholan-24-oic Acid		C24 bile acids, alcohols, and derivatives [ST0401]	408.288	746.342	500.278	146.022	397.123	258.773
LMST04010100		(22R)-3alpha,7alpha,22-Trihydroxy-5beta-cholan-24-oic Acid		C24 bile acids, alcohols, and derivatives [ST0401]	408.288	746.342	500.278	146.022	481.686	248.827
LMST04010101	Haemulcholic acid	(22S)-3alpha,7alpha,22-Trihydroxy-5beta-cholan-24-oic Acid		C24 bile acids, alcohols, and derivatives [ST0401]	408.288	746.342	500.278	146.022	489.772	248.827
LMST04010102	Phocaecholic acid	(23R)-3alpha,7alpha,23-Trihydroxy-5beta-cholan-24-oic Acid		C24 bile acids, alcohols, and derivatives [ST0401]	408.288	746.342	500.278	146.022	415.598	260.689
LMST04010103		(23S)-3alpha,7alpha,23-Trihydroxy-5beta-cholan-24-oic Acid		C24 bile acids, alcohols, and derivatives [ST0401]	408.288	746.342	500.278	146.022	414.193	260.689
LMST04010104		3alpha,9alpha,11beta-Trihydroxy-5beta-cholan-24-oic Acid		C24 bile acids, alcohols, and derivatives [ST0401]	408.288	746.342	500.278	146.022	416.391	255.402
LMST04010105		3beta,9alpha,11beta-Trihydroxy-5beta-cholan-24-oic Acid		C24 bile acids, alcohols, and derivatives [ST0401]	408.288	746.342	500.278	146.022	416.391	255.402
LMST04010106	Dehydrocholic acid	3,7,12-Trioxo-5beta-cholan-24-oic Acid		C24 bile acids, alcohols, and derivatives [ST0401]	402.241	530.252	385.238	146.022	476.4	237.481
LMST04010107	Avicholic acid	3alpha,7alpha,16alpha-Trihydroxy-5beta-cholan-24-oic Acid		C24 bile acids, alcohols, and derivatives [ST0401]	408.288	746.342	500.278	146.022	413.99	253.898
LMST04010108		3alpha,11alpha,15beta-Trihydroxy-5beta-cholan-24-oic Acid		C24 bile acids, alcohols, and derivatives [ST0401]	408.288	746.342	500.278	146.022	399.019	258.412
LMST04010109		3alpha,11beta,15beta-Trihydroxy-5beta-cholan-24-oic Acid		C24 bile acids, alcohols, and derivatives [ST0401]	408.288	746.342	500.278	146.022	399.019	258.412
LMST04010110		3alpha,12alpha,15alpha-Trihydroxy-5beta-cholan-24-oic Acid		C24 bile acids, alcohols, and derivatives [ST0401]	408.288	746.342	500.278	146.022	407.302	273.28
LMST04010111		3alpha,12alpha,16alpha-Trihydroxy-5beta-cholan-24-oic Acid		C24 bile acids, alcohols, and derivatives [ST0401]	408.288	746.342	500.278	146.022	401.025	271.4
LMST04010112		3alpha,15beta,18-Trihydroxy-5beta-cholan-24-oic Acid		C24 bile acids, alcohols, and derivatives [ST0401]	408.288	746.342	500.278	146.022	472.06	270.144
LMST04010113	Bitocholic acid	3alpha,12alpha,23R-Trihydroxy-5beta-cholan-24-oic Acid		C24 bile acids, alcohols, and derivatives [ST0401]	408.288	746.342	500.278	146.022	430.847	258.917
LMST04010114		1beta,3alpha,7alpha,12alpha-Tetrahydroxy-5beta-cholan-24-oic Acid		C24 bile acids, alcohols, and derivatives [ST0401]	424.282	867.358	498.262	146.022	500.211	257.684
LMST04010115		2beta,3alpha,7alpha,12alpha-Tetrahydroxy-5beta-cholan-24-oic Acid		C24 bile acids, alcohols, and derivatives [ST0401]	424.282	867.358	498.262	146.022	488.687	264.747
LMST04010116		3alpha,4beta,7alpha,12alpha-Tetrahydroxy-5beta-cholan-24-oic Acid		C24 bile acids, alcohols, and derivatives [ST0401]	424.282	867.358	498.262	146.022	472.852	278.562
LMST04010117		3beta,4beta,7alpha,12alpha-Tetrahydroxy-5beta-cholan-24-oic Acid		C24 bile acids, alcohols, and derivatives [ST0401]	424.282	867.358	498.262	146.022	472.852	278.562
LMST04010118		3alpha,6alpha,7alpha,12alpha-Tetrahydroxy-5beta-cholan-24-oic Acid		C24 bile acids, alcohols, and derivatives [ST0401]	424.282	867.358	498.262	146.022	475.232	277.3
LMST04010119		3alpha,6alpha,7beta,12alpha-Tetrahydroxy-5beta-cholan-24-oic Acid		C24 bile acids, alcohols, and derivatives [ST0401]	424.282	972.379	480.251	146.022	475.232	273.734
LMST04010120		3alpha,6beta,7alpha,12alpha-Tetrahydroxy-5beta-cholan-24-oic Acid		C24 bile acids, alcohols, and derivatives [ST0401]	424.282	972.379	480.251	146.022	475.232	273.734
LMST04010121		3alpha,6beta,7beta,12alpha-Tetrahydroxy-5beta-cholan-24-oic Acid		C24 bile acids, alcohols, and derivatives [ST0401]	424.282	972.379	480.251	146.022	472.116	273.734
LMST04010122		3alpha,6beta,7alpha,12beta-Tetrahydroxy-5beta-cholan-24-oic Acid		C24 bile acids, alcohols, and derivatives [ST0401]	424.282	972.379	480.251	146.022	472.116	273.734
LMST04010123		3alpha,6beta,7beta,12beta-Tetrahydroxy-5beta-cholan-24-oic Acid		C24 bile acids, alcohols, and derivatives [ST0401]	424.282	972.379	480.251	146.022	475.232	273.734
LMST04010124		3alpha,6alpha,7beta,12alpha-Tetrahydroxy-5alpha-cholan-24-oic Acid		C24 bile acids, alcohols, and derivatives [ST0401]	424.282	972.379	480.251	146.022	475.232	273.734
LMST04010125		3alpha,6beta,7beta,12alpha-Tetrahydroxy-5alpha-cholan-24-oic Acid		C24 bile acids, alcohols, and derivatives [ST0401]	424.282	972.379	480.251	146.022	475.232	273.734
LMST04010126		3alpha,7alpha,12alpha,19-Tetrahydroxy-5beta-cholan-24-oic Acid		C24 bile acids, alcohols, and derivatives [ST0401]	424.282	972.379	480.251	146.022	500.615	262.835
LMST04010145		6alpha,7alpha-Dihydroxy-3-oxo-5beta-cholan-24-oic Acid		C24 bile acids, alcohols, and derivatives [ST0401]	406.272	639.305	516.273	146.022	423.638	258.624
LMST04010146		3alpha-Hydroxy-6-oxo-5beta-cholan-24-oic Acid		C24 bile acids, alcohols, and derivatives [ST0401]	390.277	518.288	373.274	146.022	394.8	243.471
LMST04010147		3beta-Hydroxy-6-oxo-5beta-cholan-24-oic Acid		C24 bile acids, alcohols, and derivatives [ST0401]	390.277	518.288	373.274	146.022	394.8	243.471
LMST04010148		3alpha-Hydroxy-6-oxo-5alpha-cholan-24-oic Acid		C24 bile acids, alcohols, and derivatives [ST0401]	390.277	518.288	373.274	146.022	394.8	243.471
LMST04010149		3beta-Hydroxy-6-oxo-5alpha-cholan-24-oic Acid		C24 bile acids, alcohols, and derivatives [ST0401]	390.277	518.288	373.274	146.022	394.8	243.471
LMST04010150	7-oxolithocholic acid	3alpha-Hydroxy-7-oxo-5beta-cholan-24-oic Acid		C24 bile acids, alcohols, and derivatives [ST0401]	390.277	518.288	373.274	146.022	356.4	222.272
LMST04010151		3beta-Hydroxy-7-oxo-5beta-cholan-24-oic Acid		C24 bile acids, alcohols, and derivatives [ST0401]	390.277	518.288	373.274	146.022	369	222.272
LMST04010152		3beta-Hydroxy-7-oxo-5alpha-cholan-24-oic Acid		C24 bile acids, alcohols, and derivatives [ST0401]	390.277	518.288	373.274	146.022	369	222.272
LMST04010153		3alpha-Hydroxy-11-oxo-5beta-cholan-24-oic Acid		C24 bile acids, alcohols, and derivatives [ST0401]	390.277	518.288	373.274	146.022	361.2	220.809
LMST04010154		3beta-Hydroxy-11-oxo-5beta-cholan-24-oic Acid		C24 bile acids, alcohols, and derivatives [ST0401]	390.277	518.288	373.274	146.022	361.2	220.809
LMST04010155		3alpha-Hydroxy-12-oxo-5beta-cholan-24-oic Acid		C24 bile acids, alcohols, and derivatives [ST0401]	390.277	518.288	373.274	146.022	350.4	220.603
LMST04010156		3beta-Hydroxy-12-oxo-5beta-cholan-24-oic Acid		C24 bile acids, alcohols, and derivatives [ST0401]	390.277	518.288	373.274	146.022	350.4	220.603
LMST04010157		12beta-Hydroxy-3-oxo-5beta-cholan-24-oic Acid		C24 bile acids, alcohols, and derivatives [ST0401]	390.277	518.288	373.274	146.022	352.2	220.968
LMST04010158		6alpha-Hydroxy-3-oxo-5beta-cholan-24-oic Acid		C24 bile acids, alcohols, and derivatives [ST0401]	390.277	518.288	373.274	146.022	394.8	243.536
LMST04010159		6beta-Hydroxy-3-oxo-5beta-cholan-24-oic Acid		C24 bile acids, alcohols, and derivatives [ST0401]	390.277	518.288	373.274	146.022	394.8	243.536
LMST04010160		6alpha-Hydroxy-3-oxo-5alpha-cholan-24-oic Acid		C24 bile acids, alcohols, and derivatives [ST0401]	390.277	518.288	373.274	146.022	394.8	243.536
LMST04010161		7alpha-Hydroxy-3-oxo-5beta-cholan-24-oic Acid		C24 bile acids, alcohols, and derivatives [ST0401]	390.277	518.288	373.274	146.022	369	222.203
LMST04010162		7beta-Hydroxy-3-oxo-5beta-cholan-24-oic Acid		C24 bile acids, alcohols, and derivatives [ST0401]	390.277	518.288	373.274	146.022	369	222.203
LMST04010163		7alpha-Hydroxy-3-oxo-5alpha-cholan-24-oic Acid		C24 bile acids, alcohols, and derivatives [ST0401]	390.277	518.288	373.274	146.022	356.4	222.203
LMST04010164		7alpha-Hydroxy-12-oxo-5beta-cholan-24-oic Acid		C24 bile acids, alcohols, and derivatives [ST0401]	390.277	518.288	373.274	146.022	351	221.417
LMST04010165		7beta-Hydroxy-12-oxo-5beta-cholan-24-oic Acid		C24 bile acids, alcohols, and derivatives [ST0401]	390.277	518.288	373.274	146.022	351	221.417
LMST04010166		7alpha-Hydroxy-12-oxo-5alpha-cholan-24-oic Acid		C24 bile acids, alcohols, and derivatives [ST0401]	390.277	518.288	373.274	146.022	351	221.417
LMST04010167		7beta-Hydroxy-12-oxo-5alpha-cholan-24-oic Acid		C24 bile acids, alcohols, and derivatives [ST0401]	390.277	518.288	373.274	146.022	351	221.417
LMST04010168		12alpha-Hydroxy-3-oxo-5beta-cholan-24-oic Acid		C24 bile acids, alcohols, and derivatives [ST0401]	390.277	518.288	373.274	146.022	352.2	220.968
LMST04010169		12alpha-Hydroxy-3-oxo-5alpha-cholan-24-oic Acid		C24 bile acids, alcohols, and derivatives [ST0401]	390.277	518.288	373.274	146.022	352.2	220.968
LMST04010171		12alpha-Hydroxy-7-oxo-5alpha-cholan-24-oic Acid		C24 bile acids, alcohols, and derivatives [ST0401]	390.277	518.288	373.274	146.022	364.2	221.447
LMST04010172		2beta,3beta-Dihydroxy-6-oxo-5alpha-cholan-24-oic Acid		C24 bile acids, alcohols, and derivatives [ST0401]	406.272	639.305	516.273	146.022	423.614	259.651
LMST04010173		3alpha,6alpha-Dihydroxy-7-oxo-5beta-cholan-24-oic Acid		C24 bile acids, alcohols, and derivatives [ST0401]	406.272	639.305	516.273	146.022	409.517	257.883
LMST04010174		3alpha,7alpha-Dihydroxy-6-oxo-5beta-cholan-24-oic Acid		C24 bile acids, alcohols, and derivatives [ST0401]	406.272	639.305	516.273	146.022	405.716	258.234
LMST04010175		3alpha,7beta-Dihydroxy-6-oxo-5alpha-cholan-24-oic Acid		C24 bile acids, alcohols, and derivatives [ST0401]	406.272	639.305	516.273	146.022	405.716	258.234
LMST04010176		3alpha,7alpha-Dihydroxy-12-oxo-5beta-cholan-24-oic Acid		C24 bile acids, alcohols, and derivatives [ST0401]	406.272	639.305	516.273	146.022	382.024	240.516
LMST04010177		3alpha,7beta-Dihydroxy-12-oxo-5beta-cholan-24-oic Acid		C24 bile acids, alcohols, and derivatives [ST0401]	406.272	639.305	516.273	146.022	382.024	240.516
LMST04010178		3beta,7alpha-Dihydroxy-12-oxo-5beta-cholan-24-oic Acid		C24 bile acids, alcohols, and derivatives [ST0401]	406.272	639.305	516.273	146.022	382.024	240.516
LMST04010179		3beta,7beta-Dihydroxy-12-oxo-5beta-cholan-24-oic Acid		C24 bile acids, alcohols, and derivatives [ST0401]	406.272	639.305	516.273	146.022	382.024	240.516
LMST04010180		3alpha,7alpha-Dihydroxy-12-oxo-5alpha-cholan-24-oic Acid		C24 bile acids, alcohols, and derivatives [ST0401]	406.272	639.305	516.273	146.022	382.024	240.516
LMST04010181		3alpha,7beta-Dihydroxy-12-oxo-5alpha-cholan-24-oic Acid		C24 bile acids, alcohols, and derivatives [ST0401]	406.272	639.305	516.273	146.022	387.548	240.516
LMST04010182		3beta,7alpha-Dihydroxy-12-oxo-5alpha-cholan-24-oic Acid		C24 bile acids, alcohols, and derivatives [ST0401]	406.272	639.305	516.273	146.022	387.548	240.516
LMST04010183		3beta,7beta-Dihydroxy-12-oxo-5alpha-cholan-24-oic Acid		C24 bile acids, alcohols, and derivatives [ST0401]	406.272	639.305	516.273	146.022	382.024	240.516
LMST04010184		3alpha,12alpha-Dihydroxy-7-oxo-5beta-cholan-24-oic Acid		C24 bile acids, alcohols, and derivatives [ST0401]	406.272	639.305	516.273	146.022	379.288	242.295
LMST04010185		3beta,12alpha-Dihydroxy-7-oxo-5beta-cholan-24-oic Acid		C24 bile acids, alcohols, and derivatives [ST0401]	406.272	639.305	516.273	146.022	379.288	242.295
LMST04010186		3alpha,12alpha-Dihydroxy-7-oxo-5alpha-cholan-24-oic Acid		C24 bile acids, alcohols, and derivatives [ST0401]	406.272	639.305	516.273	146.022	379.288	242.295
LMST04010187		3beta,12alpha-Dihydroxy-7-oxo-5alpha-cholan-24-oic Acid		C24 bile acids, alcohols, and derivatives [ST0401]	406.272	639.305	516.273	146.022	379.288	242.295
LMST04010188		3alpha,12beta-Dihydroxy-11-oxo-5beta-cholan-24-oic Acid		C24 bile acids, alcohols, and derivatives [ST0401]	406.272	639.305	516.273	146.022	406.806	238.098
LMST04010189		3alpha,12alpha-Dihydroxy-15-oxo-5beta,14beta-cholan-24-oic Acid		C24 bile acids, alcohols, and derivatives [ST0401]	406.272	639.305	516.273	146.022	407.725	258.957
LMST04010190		7alpha,12alpha-Dihydroxy-3-oxo-5beta-cholan-24-oic Acid		C24 bile acids, alcohols, and derivatives [ST0401]	406.272	639.305	516.273	146.022	384.937	240.059
LMST04010191		7alpha,12alpha-Dihydroxy-3-oxo-5alpha-cholan-24-oic Acid		C24 bile acids, alcohols, and derivatives [ST0401]	406.272	639.305	516.273	146.022	390.468	240.059
LMST04010192		3alpha-Hydroxy-7,12-dioxo-5beta-cholan-24-oic Acid		C24 bile acids, alcohols, and derivatives [ST0401]	404.256	532.268	387.254	146.022	382.8	230.977
LMST04010193		3beta-Hydroxy-7,12-dioxo-5beta-cholan-24-oic Acid		C24 bile acids, alcohols, and derivatives [ST0401]	404.256	532.268	387.254	146.022	376.8	230.977
LMST04010194		7alpha-Hydroxy-3,12-dioxo-5beta-cholan-24-oic Acid		C24 bile acids, alcohols, and derivatives [ST0401]	404.256	532.268	387.254	146.022	383.4	228.363
LMST04010195		7beta-Hydroxy-3,12-dioxo-5beta-cholan-24-oic Acid		C24 bile acids, alcohols, and derivatives [ST0401]	404.256	532.268	387.254	146.022	383.4	228.363
LMST04010196		12alpha-Hydroxy-3,7-dioxo-5beta-cholan-24-oic Acid		C24 bile acids, alcohols, and derivatives [ST0401]	404.256	532.268	387.254	146.022	379.2	230.058
LMST04010197		12alpha-Hydroxy-3,7-dioxo-5alpha-cholan-24-oic Acid		C24 bile acids, alcohols, and derivatives [ST0401]	404.256	532.268	387.254	146.022	379.2	230.058
LMST04010198		3alpha-Hydroxychol-4-en-24-oic Acid		C24 bile acids, alcohols, and derivatives [ST0401]	374.282	502.293	357.279	146.022	403.2	222.159
LMST04010199		3beta-Hydroxychol-4-en-24-oic Acid		C24 bile acids, alcohols, and derivatives [ST0401]	374.282	502.293	357.279	146.022	403.2	222.159
LMST04010200		3alpha-Hydroxychol-5-en-24-oic Acid		C24 bile acids, alcohols, and derivatives [ST0401]	374.282	502.293	357.279	146.022	399.6	220.697
LMST04010201		3beta-Hydroxy-chol-5-en-24-oic Acid		C24 bile acids, alcohols, and derivatives [ST0401]	374.282	502.293	357.279	146.022	414	220.697
LMST04010202		3alpha-Hydroxy-5beta-chol-6-en-24-oic Acid		C24 bile acids, alcohols, and derivatives [ST0401]	374.282	502.293	357.279	146.022	422.4	221.326
LMST04010203		3beta-Hydroxy-5beta-chol-6-en-24-oic Acid		C24 bile acids, alcohols, and derivatives [ST0401]	374.282	502.293	357.279	146.022	408.6	221.326
LMST04010204		3alpha-Hydroxy-5beta-chol-7-en-24-oic Acid		C24 bile acids, alcohols, and derivatives [ST0401]	374.282	502.293	357.279	146.022	399.6	223.033
LMST04010205		3beta-Hydroxy-5alpha-chol-7-en-24-oic Acid		C24 bile acids, alcohols, and derivatives [ST0401]	374.282	502.293	357.279	146.022	399.6	223.033
LMST04010206		3alpha-Hydroxy-5beta-chol-8-en-24-oic Acid		C24 bile acids, alcohols, and derivatives [ST0401]	374.282	502.293	357.279	146.022	384	225.856
LMST04010207		3alpha-Hydroxy-5beta-chol-8(14)-en-24-oic Acid		C24 bile acids, alcohols, and derivatives [ST0401]	374.282	502.293	357.279	146.022	387	225.313
LMST04010208		3alpha-Hydroxy-5beta-chol-9(11)-en-24-oic Acid		C24 bile acids, alcohols, and derivatives [ST0401]	374.282	502.293	357.279	146.022	395.4	222.893
LMST04010209		3beta-Hydroxy-5beta-chol-9(11)-en-24-oic Acid		C24 bile acids, alcohols, and derivatives [ST0401]	374.282	502.293	357.279	146.022	395.4	222.893
LMST04010210		3alpha-Hydroxy-5beta-chol-11-en-24-oic Acid		C24 bile acids, alcohols, and derivatives [ST0401]	374.282	502.293	357.279	146.022	407.4	221.232
LMST04010211		3alpha-Hydroxy-5beta-chol-14-en-24-oic Acid		C24 bile acids, alcohols, and derivatives [ST0401]	374.282	502.293	357.279	146.022	412.2	220.824
LMST04010212		7alpha-Hydroxy-5beta-chol-3-en-24-oic Acid		C24 bile acids, alcohols, and derivatives [ST0401]	374.282	502.293	357.279	146.022	406.8	219.793
LMST04010213		12alpha-Hydroxy-5beta-chol-3-en-24-oic Acid		C24 bile acids, alcohols, and derivatives [ST0401]	374.282	502.293	357.279	146.022	400.8	218.943
LMST04010214		3beta,6beta-Dihydroxychol-4-en-24-oic Acid		C24 bile acids, alcohols, and derivatives [ST0401]	390.277	623.31	500.278	146.022	391.396	256.173
LMST04010216		3beta,7alpha-Dihydroxychol-4-en-24-oic Acid		C24 bile acids, alcohols, and derivatives [ST0401]	390.277	623.31	500.278	146.022	349.39	240.311
LMST04010217		3beta,7alpha-Dihydroxychol-5-en-24-oic Acid		C24 bile acids, alcohols, and derivatives [ST0401]	390.277	623.31	500.278	146.022	349.298	240.333
LMST04010218		3beta,7beta-Dihydroxychol-5-en-24-oic Acid		C24 bile acids, alcohols, and derivatives [ST0401]	390.277	623.31	500.278	146.022	349.298	240.333
LMST04010219		3beta,12alpha-Dihydroxychol-5-en-24-oic Acid		C24 bile acids, alcohols, and derivatives [ST0401]	390.277	623.31	500.278	146.022	360.129	240.611
LMST04010220		3alpha,12alpha-Dihydroxy-5beta-chol-6-en-24-oic Acid		C24 bile acids, alcohols, and derivatives [ST0401]	390.277	623.31	500.278	146.022	333.705	239.245
LMST04010221		3alpha,12beta-Dihydroxy-5beta-chol-6-en-24-oic Acid		C24 bile acids, alcohols, and derivatives [ST0401]	390.277	623.31	500.278	146.022	333.705	239.245
LMST04010222		3alpha,12alpha-Dihydroxy-5beta-chol-7-en-24-oic Acid		C24 bile acids, alcohols, and derivatives [ST0401]	390.277	623.31	500.278	146.022	366.336	241.356
LMST04010223		3alpha,12alpha-Dihydroxy-5beta-chol-8-en-24-oic Acid		C24 bile acids, alcohols, and derivatives [ST0401]	390.277	623.31	500.278	146.022	363.842	244.619
LMST04010224		3alpha,12alpha-Dihydroxy-5beta-chol-8(14)-en-24-oic Acid		C24 bile acids, alcohols, and derivatives [ST0401]	390.277	623.31	500.278	146.022	359.301	244.182
LMST04010225		3alpha,12alpha-Dihydroxy-5beta-chol-9(11)-en-24-oic Acid		C24 bile acids, alcohols, and derivatives [ST0401]	390.277	623.31	500.278	146.022	360.891	243.227
LMST04010226		7alpha,12alpha-Dihydroxy-5beta-chol-3-en-24-oic Acid		C24 bile acids, alcohols, and derivatives [ST0401]	390.277	623.31	500.278	146.022	340.815	235.414
LMST04010227		3beta,7alpha,12alpha-Trihydroxychol-5-en-24-oic Acid		C24 bile acids, alcohols, and derivatives [ST0401]	406.272	744.326	498.262	146.022	398.169	263.13
LMST04010228		(22E)-3alpha,7alpha-Dihydroxy-5beta-chol-22-en-24-oic Acid		C24 bile acids, alcohols, and derivatives [ST0401]	390.277	623.31	500.278	146.022	358.029	239.536
LMST04010229		(22E)-3alpha,7beta-Dihydroxy-5beta-chol-22-en-24-oic Acid		C24 bile acids, alcohols, and derivatives [ST0401]	390.277	623.31	500.278	146.022	358.029	239.536
LMST04010230		(22E)-3alpha,12alpha-Dihydroxy-5beta-chol-22-en-24-oic Acid		C24 bile acids, alcohols, and derivatives [ST0401]	390.277	623.31	500.278	146.022	350.12	242.403
LMST04010231		(22E)-3alpha,6beta,7beta-Trihydroxy-5beta-chol-22-en-24-oic Acid		C24 bile acids, alcohols, and derivatives [ST0401]	406.272	744.326	498.262	146.022	422.863	273.027
LMST04010232		(22E)-3alpha,7alpha,12alpha-Trihydroxy-5beta-chol-22-en-24-oic Acid		C24 bile acids, alcohols, and derivatives [ST0401]	406.272	744.326	498.262	146.022	402.881	262.159
LMST04010237		3alpha-Hydroxy-12-oxo-5beta-chol-9(11)-en-24-oic Acid		C24 bile acids, alcohols, and derivatives [ST0401]	388.261	516.273	371.259	146.022	365.4	220.152
LMST04010238		3beta-Hydroxy-12-oxo-5beta-chol-9(11)-en-24-oic Acid		C24 bile acids, alcohols, and derivatives [ST0401]	388.261	516.273	371.259	146.022	365.4	220.152
LMST04010239		7alpha-Hydroxy-3-oxochol-4-en-24-oic Acid		C24 bile acids, alcohols, and derivatives [ST0401]	388.261	516.273	371.259	146.022	382.2	218.734
LMST04010240		12alpha-Hydroxy-3-oxochol-4-en-24-oic Acid		C24 bile acids, alcohols, and derivatives [ST0401]	388.261	516.273	371.259	146.022	369.6	220.404
LMST04010241		7alpha,12alpha-Dihydroxy-3-oxochol-4-en-24-oic Acid		C24 bile acids, alcohols, and derivatives [ST0401]	404.256	637.289	514.257	146.022	386.575	240.87
LMST04010242		7alpha-Hydroxy-3-oxochola-1,4-dien-24-oic Acid		C24 bile acids, alcohols, and derivatives [ST0401]	386.246	514.257	369.243	146.022	378.6	220.53
LMST04010243		12alpha-Hydroxy-3-oxochola-1,4-dien-24-oic Acid		C24 bile acids, alcohols, and derivatives [ST0401]	386.246	514.257	369.243	146.022	390.6	223.062
LMST04010244		7alpha,12alpha-Dihydroxy-3-oxochola-1,4-dien-24-oic Acid		C24 bile acids, alcohols, and derivatives [ST0401]	402.241	635.273	512.241	146.022	393.752	244.176
LMST04010245		12alpha-Hydroxy-3-oxochola-4,6-dien-24-oic Acid		C24 bile acids, alcohols, and derivatives [ST0401]	386.246	514.257	369.243	146.022	364.8	221.461
LMST04010246		1beta,3alpha,7beta-Trihydroxy-5beta-cholan-24-oic Acid		C24 bile acids, alcohols, and derivatives [ST0401]	408.288	746.342	500.278	146.022	416.937	253.887
LMST04010247		3alpha,5beta,7beta-Trihydroxycholan-24-oic Acid		C24 bile acids, alcohols, and derivatives [ST0401]	408.288	746.342	500.278	146.022	461.158	247.467
LMST04010248		3alpha,7beta,21chi-Trihydroxy-5beta-cholan-24-oic Acid		C24 bile acids, alcohols, and derivatives [ST0401]	408.288	746.342	500.278	146.022	416.192	258.649
LMST04010249		3alpha,7beta,22chi-Trihydroxy-5beta-cholan-24-oic Acid		C24 bile acids, alcohols, and derivatives [ST0401]	408.288	746.342	500.278	146.022	481.686	248.827
LMST04010250		(23R)-3alpha,7beta,23-Trihydroxy-5beta-cholan-24-oic Acid		C24 bile acids, alcohols, and derivatives [ST0401]	408.288	746.342	500.278	146.022	414.193	260.689
LMST04010251		(23S)-3alpha,7beta,23-Trihydroxy-5beta-cholan-24-oic Acid		C24 bile acids, alcohols, and derivatives [ST0401]	408.288	746.342	500.278	146.022	414.193	260.689
LMST04010252		2chi,3alpha,6alpha,7alpha-Tetrahydroxy-5beta-cholan-24-oic Acid		C24 bile acids, alcohols, and derivatives [ST0401]	424.282	867.358	498.262	146.022	497.466	278.32
LMST04010253		3alpha-Hydroxy-11-oxo-5beta-chol-8-en-24-oic Acid		C24 bile acids, alcohols, and derivatives [ST0401]	388.261	516.273	371.259	146.022	382.2	221.708
LMST04010254		(23R)-3alpha,7alpha,12alpha,23-Tetrahydroxy-5beta-cholan-24-oic Acid		C24 bile acids, alcohols, and derivatives [ST0401]	424.282	762.337	516.273	146.022	497.466	260.151
LMST04010255		3alpha,19-Dihydroxy-5beta-cholan-24-oic Acid		C24 bile acids, alcohols, and derivatives [ST0401]	392.293	625.325	502.293	146.022	372.355	241.276
LMST04010256		3alpha,7alpha,19-Trihydroxy-5beta-cholan-24-oic Acid		C24 bile acids, alcohols, and derivatives [ST0401]	408.288	746.342	500.278	146.022	420.099	261.236
LMST04010257		3alpha,12alpha,19-Trihydroxy-5beta-cholan-24-oic Acid		C24 bile acids, alcohols, and derivatives [ST0401]	408.288	746.342	500.278	146.022	415.439	259.69
LMST04010258		1alpha-Hydroxy-3-oxo-5beta-cholan-24-oic Acid		C24 bile acids, alcohols, and derivatives [ST0401]	390.277	518.288	373.274	146.022	387.6	220.544
LMST04010261		(23S)-3alpha,7alpha,12alpha,23-Tetrahydroxy-5beta-cholan-24-oic Acid		C24 bile acids, alcohols, and derivatives [ST0401]	424.282	867.358	498.262	146.022	497.466	269.315
LMST04010262		3alpha,7beta,12alpha-Trihydroxy-6-oxo-5alpha-cholan-24-oic Acid		C24 bile acids, alcohols, and derivatives [ST0401]	422.267	760.321	514.257	146.022	456.373	267.624
LMST04010271		6beta,12alpha-Dihydroxy-3-oxochol-4-en-24-oic Acid		C24 bile acids, alcohols, and derivatives [ST0401]	404.256	637.289	514.257	146.022	395.659	254.668
LMST04010272		6beta,12alpha-Dihydroxy-3-oxo-5beta-cholan-24-oic Acid		C24 bile acids, alcohols, and derivatives [ST0401]	406.272	639.305	516.273	146.022	382.362	254.477
LMST04010273		6alpha,12alpha-Dihydroxy-3-oxo-5beta-cholan-24-oic Acid		C24 bile acids, alcohols, and derivatives [ST0401]	406.272	639.305	516.273	146.022	382.362	254.477
LMST04010274		3alpha,6alpha,12alpha-Trihydroxy-7-oxo-5beta-cholan-24-oic Acid		C24 bile acids, alcohols, and derivatives [ST0401]	422.267	760.321	514.257	146.022	467.522	269.706
LMST04010275		3-Oxo-5beta-chol-1-en-24-oic Acid		C24 bile acids, alcohols, and derivatives [ST0401]	372.266	500.278	355.264	146.022	488.4	220.689
LMST04010276		3alpha-Hydroxy-1,7-dioxo-5beta-cholan-24-oic Acid		C24 bile acids, alcohols, and derivatives [ST0401]	404.256	532.268	387.254	146.022	388.2	227.367
LMST04010278		7alpha-Hydroxy-5beta-chol-2-en-24-oic Acid		C24 bile acids, alcohols, and derivatives [ST0401]	374.282	502.293	357.279	146.022	394.8	222.345
LMST04010279		3alpha,7alpha-Dihydroxychol-5-en-24-oic Acid		C24 bile acids, alcohols, and derivatives [ST0401]	390.277	623.31	500.278	146.022	349.298	240.333
LMST04010280		3alpha,7beta-Dihydroxychol-5-en-24-oic Acid		C24 bile acids, alcohols, and derivatives [ST0401]	390.277	623.31	500.278	146.022	349.298	240.333
LMST04010282		7beta-Hydroxy-3-oxochola-1,4-dien-24-oic Acid		C24 bile acids, alcohols, and derivatives [ST0401]	386.246	514.257	369.243	146.022	378.6	220.53
LMST04010283		6alpha-Hydroxy-3-oxochola-1,4-dien-24-oic Acid		C24 bile acids, alcohols, and derivatives [ST0401]	386.246	514.257	369.243	146.022	430.2	241.699
LMST04010284		3alpha,7alpha-Dihydroxy-5beta-chol-11-en-24-oic Acid		C24 bile acids, alcohols, and derivatives [ST0401]	390.277	623.31	500.278	146.022	339.887	237.431
LMST04010285		(23S)-3alpha,12alpha,23-Trihydroxy-5beta-cholan-24-oic Acid		C24 bile acids, alcohols, and derivatives [ST0401]	408.288	641.32	518.288	146.022	430.847	241.175
LMST04010286		3beta-Hydroxy-5beta-chol-1-en-24-oic Acid		C24 bile acids, alcohols, and derivatives [ST0401]	374.282	502.293	357.279	146.022	413.4	222.296
LMST04010287		(22E)-3beta-Hydroxy-5alpha-chola-7,22-dien-24-oic Acid		C24 bile acids, alcohols, and derivatives [ST0401]	372.266	500.278	355.264	146.022	407.4	225.159
LMST04010288		3alpha,11beta-Dihydroxy-5beta-cholan-24-oic Acid		C24 bile acids, alcohols, and derivatives [ST0401]	392.293	625.325	502.293	146.022	352.19	237.983
LMST04010291		3alpha,9alpha-Dihydroxy-11-oxo-5beta-cholan-24-oic Acid		C24 bile acids, alcohols, and derivatives [ST0401]	406.272	639.305	516.273	146.022	410.412	236.433
LMST04010292		3beta,9alpha-Dihydroxy-11-oxo-5beta-cholan-24-oic Acid		C24 bile acids, alcohols, and derivatives [ST0401]	406.272	639.305	516.273	146.022	412.363	236.433
LMST04010294		2beta,3alpha,7alpha,12alpha-Tetrahydroxy-5alpha-cholan-24-oic Acid		C24 bile acids, alcohols, and derivatives [ST0401]	424.282	867.358	498.262	146.022	488.687	264.747
LMST04010298		3alpha,7beta-Dihydroxy-5beta-chol-11-en-24-oic Acid		C24 bile acids, alcohols, and derivatives [ST0401]	390.277	623.31	500.278	146.022	339.887	237.431
LMST04010299		3alpha-Hydroxy-5beta-chola-8,14-dien-24-oic Acid		C24 bile acids, alcohols, and derivatives [ST0401]	372.266	500.278	355.264	146.022	374.4	231.67
LMST04010300		3alpha,12alpha,15beta-Trihydroxy-5beta-cholan-24-oic Acid		C24 bile acids, alcohols, and derivatives [ST0401]	408.288	746.342	500.278	146.022	407.302	273.28
LMST04010301	Petromyzonol	5alpha-Cholane-3alpha,7alpha,12alpha,24-tetrol		C24 bile acids, alcohols, and derivatives [ST0401]	394.308	837.384	468.288	146.022	337.505	267.429
LMST04010302		5beta-Cholane-3alpha,7alpha,12alpha,24-tetrol		C24 bile acids, alcohols, and derivatives [ST0401]	394.308	837.384	468.288	146.022	345.818	267.429
LMST04010303		5beta-Cholane-3alpha,7alpha,23,24-tetrol		C24 bile acids, alcohols, and derivatives [ST0401]	394.308	837.384	468.288	146.022	340.514	268.647
LMST04010307		3alpha,7alpha,12alpha-Trihydroxy-5alpha-chol-22-en-24-oic acid		C24 bile acids, alcohols, and derivatives [ST0401]	406.272	744.326	498.262	146.022	399.689	262.159
LMST04010308		3alpha,7alpha,12alpha-Trihydroxy-5alpha-cholan-24-al		C24 bile acids, alcohols, and derivatives [ST0401]	392.293	730.347	484.283	146.022	363.686	253.29
LMST04010309		3alpha,7alpha,12alpha-Trihydroxy-5beta-cholan-24-al		C24 bile acids, alcohols, and derivatives [ST0401]	392.293	730.347	484.283	146.022	363.686	253.29
LMST04010310		5beta-Cholane-3alpha,6alpha,24-triol		C24 bile acids, alcohols, and derivatives [ST0401]	378.313	716.367	470.303	146.022	416.838	262.674
LMST04010311		5beta-Cholane-3alpha,7alpha,12alpha-triol		C24 bile acids, alcohols, and derivatives [ST0401]	378.313	716.367	470.303	146.022	350.685	256.363
LMST04010312		5beta-Cholane-3alpha,7alpha,24-triol		C24 bile acids, alcohols, and derivatives [ST0401]	378.313	716.367	470.303	146.022	348.067	250.758
LMST04010313		5beta-Cholane-3alpha,7beta,24-triol		C24 bile acids, alcohols, and derivatives [ST0401]	378.313	716.367	470.303	146.022	348.067	250.758
LMST04010314		5beta-Cholane-3alpha,12alpha,24-triol		C24 bile acids, alcohols, and derivatives [ST0401]	378.313	716.367	470.303	146.022	338.355	251.235
LMST04010315		3alpha,7alpha-Dihydroxy-5beta-cholan-24-al		C24 bile acids, alcohols, and derivatives [ST0401]	376.298	609.33	486.298	146.022	413.703	231.661
LMST04010316		5beta-Cholane-3alpha,24-diol		C24 bile acids, alcohols, and derivatives [ST0401]	362.318	595.351	472.319	146.022	530.442	234.129
LMST04010317		2beta,3beta-Dihydroxy-6-oxo-5alpha-chol-7-en-24-oic Acid		C24 bile acids, alcohols, and derivatives [ST0401]	404.256	742.31	496.246	146.022	475.128	260.676
LMST04010318		(20S,22E)-3beta-Hydroxychola-5,16,22-trien-24-oic Acid		C24 bile acids, alcohols, and derivatives [ST0401]	370.251	498.262	353.248	146.022	387	227.229
LMST04010319		3alpha-Hydroxy-5beta,14beta-chol-8-en-24-oic Acid		C24 bile acids, alcohols, and derivatives [ST0401]	374.282	502.293	357.279	146.022	384	225.856
LMST04010320		(20S,22E)-3beta-Hydroxychola-5,22-dien-24-oic Acid		C24 bile acids, alcohols, and derivatives [ST0401]	372.266	500.278	355.264	146.022	405.6	221.963
LMST04010321		(22E)-3beta-Hydroxychola-5,22-dien-24-oic Acid		C24 bile acids, alcohols, and derivatives [ST0401]	372.266	500.278	355.264	146.022	405.6	221.963
LMST04010322		(20S)-3beta-Hydroxychol-5-en-24-oic Acid		C24 bile acids, alcohols, and derivatives [ST0401]	374.282	502.293	357.279	146.022	399.6	220.697
LMST04010323		(20S)-3beta-Hydroxy-5alpha-cholan-24-oic Acid		C24 bile acids, alcohols, and derivatives [ST0401]	376.298	504.309	359.295	146.022	420	221.945
LMST04010324		(20S,22E)-3beta-Hydroxy-5alpha-chol-22-en-24-oic Acid		C24 bile acids, alcohols, and derivatives [ST0401]	374.282	502.293	357.279	146.022	425.4	224.262
LMST04010329		3alpha-Hydroxy-5beta-chola-8(14),11-dien-24-oic Acid		C24 bile acids, alcohols, and derivatives [ST0401]	372.266	500.278	355.264	146.022	393.6	225.075
LMST04010330		3alpha-Hydroxy-5beta-chola-7,9(11)-dien-24-oic Acid		C24 bile acids, alcohols, and derivatives [ST0401]	372.266	500.278	355.264	146.022	391.2	226.891
LMST04010334		3alpha-Hydroxy-5alpha-chol-6-en-24-oic Acid		C24 bile acids, alcohols, and derivatives [ST0401]	374.282	502.293	357.279	146.022	408.6	221.326
LMST04010335		3beta-Hydroxy-19-oxochol-5-en-24-oic Acid		C24 bile acids, alcohols, and derivatives [ST0401]	388.261	516.273	371.259	146.022	484.2	221.581
LMST04010336		3alpha,11-Dihydroxy-12-oxo-5beta-chol-9(11)-en-24-oic Acid		C24 bile acids, alcohols, and derivatives [ST0401]	404.256	637.289	514.257	146.022	400.83	241.533
LMST04010337		3alpha,11alpha-Dihydroxy-12-oxo-5beta-cholan-24-oic Acid		C24 bile acids, alcohols, and derivatives [ST0401]	406.272	639.305	516.273	146.022	405.288	237.861
LMST04010338		3alpha,11beta-Dihydroxy-12-oxo-5beta-cholan-24-oic Acid		C24 bile acids, alcohols, and derivatives [ST0401]	406.272	639.305	516.273	146.022	405.288	237.861
LMST04010339		3beta,5alpha,6beta-Trihydroxycholan-24-oic Acid		C24 bile acids, alcohols, and derivatives [ST0401]	408.288	746.342	500.278	146.022	386.191	266.701
LMST04010340		(22E)-3beta-Hydroxy-5alpha-chola-16,22-dien-24-oic Acid		C24 bile acids, alcohols, and derivatives [ST0401]	372.266	500.278	355.264	146.022	408.6	227.867
[truncated: 333 more rows]
