# Supplementary material for: Ion mobility-based sterolomics reveals spatially and temporally distinctive sterol lipids in the mouse brain
Source: Nat Commun. 2021 Jul 15;12:4343. doi: 10.1038/s41467-021-24672-x (PMC8282640; doi:10.1038/s41467-021-24672-x)
Supplement: Supplementary file 7 — Dataset 4 [file 41467_2021_24672_MOESM7_ESM.xlsx]

## Sheet:  CCS external validation
LM_ID	label of chemical standards	experimental ccs	predicted ccs	error（%）
LMST02030143	Tetrahydrocortisol	229.8	257.7	0.1214
LMST03020231	1alpha-hydroxyvitamin D3	277	252	0.0903
LMST02030167	21-Hydroxypregnenolone	263.3	245.9	0.0661
LMST02010032	2-Hydroxy Estrone	232	246	0.0603
LMST02030182	16α-Hydroxy Progesterone	234.4	220.3	0.0602
LMST02030195	21-Deoxy Cortisol	214.2	226.2	0.056
LMST03020258	1α,25-Dihydroxyvitamin D3	265.9	253	0.0485
LMST02030087	21-Hydroxyprogesterone	226.3	215.5	0.0477
LMST03010001	vitamin D2 (Ergocalciferol)	230.4	237.6	0.0313
LMST01010267	5α-cholest-8(14)-ene-3,15α-diol	252.9	260.3	0.0293
LMST04010088	Ursocholic Acid	266.4	258.8	0.0285
LMST02030090	Cortisone	232.2	226	0.0267
LMST03020001	Vitamin D3	234.9	241	0.026
LMST01010135	6alpha-hydroxycholestanol	273.6	266.8	0.0249
LMST02030175	5β-Pregnan-3α-ol-20-one	223	228.5	0.0247
LMST02030086	11-Deoxycortisol	241.5	235.7	0.024
LMST02010035	2-Methoxyestradiol-17beta	254.8	248.7	0.0239
LMST02020065	16α-Hydroxyandrostenedione	214.7	210	0.0219
LMST04010040	Deoxycholic acid	233.8	238.2	0.0188
LMST02010004	Estrone	219	222.9	0.0178
LMST02030098	Tetrahydro Cortisone	228.1	232.1	0.0175
LMST04010067	β-Muricholic Acid	277.4	272.8	0.0166
LMST02030169	20a-Hydroxypregn-4-en-3-one	231.6	228.3	0.0142
LMST03020246	25-hydroxyvitamin D3	244.7	241.5	0.0131
LMST02030161	17alpha-hydroxyprogesterone	208.3	210.7	0.0115
LMST02020064	16α-Hydroxydehydroepiandrosterone	245.9	243.1	0.0114
LMST02020071	7α-Hydroxyandrostenedione	200.8	203	0.011
LMST04010003	Lithocholic acid	219.7	221.9	0.01
LMST02020077	5β-Androstane-3α,17β-diol	221.7	223.9	0.0099
LMST02030026	Aldosterone	238.2	240.4	0.0092
LMST02010029	α-Estradiol	255.6	253.4	0.0086
LMST04010024	Hyodeoxycholic acid	260	257.8	0.0085
LMST01010066	zymosterol	263.6	261.4	0.0083
LMST04030035	5beta-Cholestane-3alpha,7alpha,12alpha-triol	269.8	272	0.0082
LMST01030097	Campesterol	269	271.2	0.0082
LMST01010049	7-ketocholesterol	267.9	265.7	0.0082
LMST01040146	fucosterol	272.4	270.2	0.0081
LMST04010066	α-Muricholic Acid	275	272.8	0.008
LMST04010033	Ursodeoxycholic acid	239.6	238	0.0067
LMST01010242	8-Dehydrocholesterol	264.6	262.9	0.0064
LMST01010069	7-Dehydrocholesterol	263	262.2	0.003
LMST02020051	Epitestosterone	219.8	219.3	0.0023

## Sheet:  RT external validation
LM_ID	label of chemical standards	experimental rt	predicted rt	error（s）
LMST01010242	8-Dehydrocholesterol	802.2	802.8	0.6
LMST02030090	Cortisone	337.2	338.4	1.2
LMST04010040	Deoxycholic acid	360.6	357	3.6
LMST01010135	6alpha-hydroxycholestanol	671.4	675.6	4.2
LMST01010069	7-Dehydrocholesterol	801	796.2	4.8
LMST02020051	Epitestosterone	358.8	353.4	5.4
LMST04010033	Ursodeoxycholic acid	357	351	6
LMST02030195	21-Deoxy Cortisol	321.6	328.2	6.6
LMST01010066	zymosterol	776.4	769.8	6.6
LMST02030161	17alpha-hydroxyprogesterone	344.4	351.6	7.2
LMST04010003	Lithocholic acid	409.2	420	10.8
LMST02010032	2-Hydroxy Estrone	331.2	319.2	12
LMST02010004	Estrone	338.4	353.4	15
LMST01040146	fucosterol	885	900.6	15.6
LMST02030143	Tetrahydrocortisol	342	358.2	16.2
LMST02030087	21-Hydroxyprogesterone	348.6	366	17.4
LMST02030167	21-Hydroxypregnenolone	355.2	336.6	18.6
LMST02030098	Tetrahydro Cortisone	341.4	362.4	21
LMST02030175	5β-Pregnan-3α-ol-20-one	373.2	352.2	21
LMST04030035	5beta-Cholestane-3alpha,7alpha,12alpha-triol	439.8	461.4	21.6
LMST04010024	Hyodeoxycholic acid	361.8	383.4	21.6
LMST01010267	5α-cholest-8(14)-ene-3,15α-diol	567.6	589.8	22.2
LMST01030097	Campesterol	906.6	884.4	22.2
LMST02030086	11-Deoxycortisol	346.8	318.6	28.2
LMST02020077	5β-Androstane-3α,17β-diol	373.8	343.8	30
LMST03010001	vitamin D2 (Ergocalciferol)	741.6	709.2	32.4
LMST02030182	16α-Hydroxy Progesterone	339.6	303.6	36
LMST02020065	16α-Hydroxyandrostenedione	326.4	289.8	36.6
LMST02020071	7α-Hydroxyandrostenedione	316.2	277.2	39
LMST04010088	Ursocholic Acid	357.6	397.2	39.6
LMST04010067	β-Muricholic Acid	366	406.8	40.8
LMST04010066	α-Muricholic Acid	363	406.8	43.8
LMST03020001	Vitamin D3	742.2	692.4	49.8
LMST03020246	25-hydroxyvitamin D3	495	439.8	55.2
LMST02020064	16α-Hydroxydehydroepiandrosterone	343.2	277.2	66
LMST03020231	1alpha-hydroxyvitamin D3	582.6	510.6	72
LMST02010035	2-Methoxyestradiol-17beta	348	426	78
LMST02010029	α-Estradiol	349.8	433.2	83.4
LMST02030169	20a-Hydroxypregn-4-en-3-one	350.4	436.2	85.8
LMST03020258	1α,25-Dihydroxyvitamin D3	423	321.6	101.4
LMST01010049	7-ketocholesterol	551.4	679.2	127.8
LMST02030026	Aldosterone	321.6	533.4	211.8
