# Supplementary material for: Ion mobility-based sterolomics reveals spatially and temporally distinctive sterol lipids in the mouse brain
Source: Nat Commun. 2021 Jul 15;12:4343. doi: 10.1038/s41467-021-24672-x (PMC8282640; doi:10.1038/s41467-021-24672-x)
Supplement: Supplementary file 8 — Dataset 5 [file 41467_2021_24672_MOESM8_ESM.xlsx]

## Sheet: 01 plasma_standardlib-results
feature name	mz	rt	ccs	errorMZ	errorRT	errorCCS	scoreRT	scoreCCS	scoreReverse	score	LMID	subclass	label of chemical standards
M530T631C268	530.358	631	268.3	-6	-1	0.68	0.92	1	0.9144	0.9491	LMST01010011	Cholesterol and derivatives [ST0101]	5,6alpha-Epoxy-cholesterol
M635T586C270	635.377	586	270.1	-8	2	0.15	0.83	1	1	0.9667	LMST01010013	Cholesterol and derivatives [ST0101]	7alpha-Hydroxy-cholesterol
M635T670C274	635.378	670	274.2	-7	3	-0.04	0.75	1	0.9497	0.9299	LMST01010014	Cholesterol and derivatives [ST0101]	4beta-Hydroxy-cholesterol-form2
M554T848C273	554.394	848	273.4	-7	11	0.77	0.08	1	1	0.8167	LMST01010017	Cholesterol and derivatives [ST0101]	Lanosterol
M528T539C269	528.342	539	269.2	-6	1	0.49	0.92	1	0.9929	0.9805	LMST01010049	Cholesterol and derivatives [ST0101]	7-oxo-cholesterol
M512T741C266	512.346	741	265.7	-8	-9	0.8	0.25	1	1	0.85	LMST01010066	Cholesterol and derivatives [ST0101]	Zymosterol
M512T759C266	512.347	759	265.8	-7	2	1.26	0.83	0.49	1	0.761	LMST01010016	Cholesterol and derivatives [ST0101]	Desmosterol
M516T867C269	516.376	867	269	-12	0	1.01	1	0.97	1	0.9889	LMST01010077	Cholesterol and derivatives [ST0101]	Dihydrocholesterol
M556T911C276	556.408	911	276.3	-9	-2	1.1	0.83	0.8	1	0.8885	LMST01010087	Cholesterol and derivatives [ST0101]	24,25-Dihydrolanosterol
M635T577C255	635.379	577	254.8	-6	-1	0.2	0.92	1	0.9077	0.9464	LMST01010088	Cholesterol and derivatives [ST0101]	27-Hydroxy-cholesterol(25R)
M514T821C268	514.362	821	267.5	-8	-9	0.98	0.25	1	1	0.85	LMST01010001	Cholesterol and derivatives [ST0101]	Cholesterol
M637T648C273	637.391	648	273.2	-11	0	-0.15	1	1	0.959	0.9836	LMST01010135	Cholesterol and derivatives [ST0101]	6alpha-Hydroxycholestanol
M538T754C269	538.362	754	268.9	-8	0	0.11	1	1	0.9919	0.9968	LMST01010149	Cholesterol and derivatives [ST0101]	4,4-Dimethylcholesta-8,11,24-trienol
M635T534C256	635.379	534	256.3	-5	0	0.23	1	1	0.8946	0.9578	LMST01010164	Cholesterol and derivatives [ST0101]	24-Hydroxy-cholesterol
M528T872C272	528.378	872	272.4	-7	1	1.26	0.92	0.47	1	0.7722	LMST01030097	Ergosterols and C24-methyl derivatives [ST0103]	Campesterol
M542T922C277	542.393	922	277.2	-7	-2	1.28	0.83	0.44	1	0.7436	LMST01040129	Stigmasterols and C24-ethyl derivatives [ST0104]	Sitosterol
M540T855C276	540.378	855	276.2	-7	3	1.4	0.75	0.21	0.992	0.6308	LMST01040146	Stigmasterols and C24-ethyl derivatives [ST0104]	Fucosterol
M544T967C278	544.409	967	277.9	-7	-11	0.8	0.08	1	0.7177	0.7038	LMST01040266	Stigmasterols and C24-ethyl derivatives [ST0104]	Stigmastanol
M444T367C234	444.248	367	234.5	-8	1	1.47	0.92	0.06	1	0.6064	LMST02030088	C21 steroids (gluco/mineralocorticoids, progestogins) and derivatives [ST0203]	Pregnenolone
M512T723C234	512.346	723	234.4	-9	7	-0.21	0.42	1	0.9865	0.8779	LMST03020001	Vitamin D3 and derivatives [ST0302]	Vitamin D3
M512T759C266	512.347	759	265.8	-7	2	1.26	0.83	0.49	1	0.761	LMST01010069	Cholesterol and derivatives [ST0101]	7-Dehydrocholesterol

## Sheet: 01 plasma_extendedlib-results
feature name	mz	rt	ccs	errorMZ	errorRT	errorCCS	scoreRT	scoreCCS	scoreReverse	score	LMID	subclass	LMSDname
M530T664C278	530.357	664	277.8	-7	12	1.57	0.6	0.71	0.5	0.6056	LMST01010010	Cholesterol and derivatives [ST0101]	5beta,6beta-epoxy-cholesterol
M528T855C271	528.378	855	271.4	-6	-2	0.33	0.93	1	0.5	0.7867	LMST01010094	Cholesterol and derivatives [ST0101]	4alpha-methyl-cholest-7-en-3beta-ol
M528T855C271	528.378	855	271.4	-6	-3	0.63	0.9	1	0.5	0.78	LMST01031016	Ergosterols and C24-methyl derivatives [ST0103]	campest-4-en-3beta-ol
M528T855C271	528.378	855	271.4	-6	4	0.07	0.87	1	0.5	0.7733	LMST01030096	Ergosterols and C24-methyl derivatives [ST0103]	22,23-dihydrobrassicasterol
M514T845C268	514.362	845	267.5	-8	15	1.21	0.5	0.89	0.5	0.6579	LMST01010099	Cholesterol and derivatives [ST0101]	5alpha-cholest-22E-en-3beta-ol
M514T845C268	514.362	845	267.5	-8	15	1.21	0.5	0.89	0.5	0.6579	LMST01010333	Cholesterol and derivatives [ST0101]	5beta-cholest-22E-en-3beta-ol
M528T581C254	528.342	581	253.7	-6	-5	-0.63	0.83	1	1	0.9667	LMST01010133	Cholesterol and derivatives [ST0101]	24-oxocholesterol
M528T581C254	528.342	581	253.7	-6	-17	-0.63	0.43	1	1	0.8867	LMST01010298	Cholesterol and derivatives [ST0101]	24-ketocholesterol
M528T581C254	528.342	581	253.7	-6	-16	-1.05	0.47	0.97	1	0.8827	LMST01010300	Cholesterol and derivatives [ST0101]	24-keto-25dehydrocholestanol
M530T912C273	530.392	912	273.1	-10	19	-0.22	0.37	1	0.5	0.6733	LMST01010139	Cholesterol and derivatives [ST0101]	4alpha-methyl-5alpha-cholestan-3beta-ol
M530T912C273	530.392	912	273.1	-10	19	-0.22	0.37	1	0.5	0.6733	LMST01010140	Cholesterol and derivatives [ST0101]	4alpha-methyl-5beta-cholestan-3beta-ol
M530T912C273	530.392	912	273.1	-10	22	0.55	0.27	1	0.5	0.6533	LMST01030102	Ergosterols and C24-methyl derivatives [ST0103]	Ergostanol
M540T817C271	540.378	817	271.4	-6	-5	-0.88	0.83	1	0.5	0.7667	LMST01010143	Cholesterol and derivatives [ST0101]	4,14-Dimethylcholest-8,24-dien-3beta-ol
M540T817C271	540.378	817	271.4	-6	8	0.48	0.73	1	0.5	0.7467	LMST01040124	Stigmasterols and C24-ethyl derivatives [ST0104]	Clerosterol
M540T817C271	540.378	817	271.4	-6	-12	0.59	0.6	1	0.5	0.72	LMST01031044	Ergosterols and C24-methyl derivatives [ST0103]	Ficisterol
M526T796C270	526.362	796	270	-7	9	0.86	0.7	1	0.5	0.74	LMST01010202	Cholesterol and derivatives [ST0101]	4alpha-methylzymosterol
M526T796C270	526.362	796	270	-7	11	0.52	0.63	1	0.5	0.7267	LMST01030110	Ergosterols and C24-methyl derivatives [ST0103]	24-methylcholesta-5,24-dien-3beta-ol
M526T796C270	526.362	796	270	-7	-13	0.07	0.57	1	0.5	0.7133	LMST01030109	Ergosterols and C24-methyl derivatives [ST0103]	24-methylcholesta-5,23E-dien-3beta-ol
M528T610C256	528.341	610	255.9	-8	-12	-0.89	0.6	1	0.5	0.72	LMST01010269	Cholesterol and derivatives [ST0101]	15-ketocholestene
M528T610C256	528.341	610	255.9	-8	12	0.24	0.6	1	0.5	0.72	LMST01010298	Cholesterol and derivatives [ST0101]	24-ketocholesterol
M528T610C256	528.341	610	255.9	-8	13	-0.2	0.57	1	0.5	0.7133	LMST01010300	Cholesterol and derivatives [ST0101]	24-keto-25dehydrocholestanol
M635T634C268	635.379	634	268.3	-5	17	0.56	0.43	1	0.5	0.6867	LMST01010274	Cholesterol and derivatives [ST0101]	19-hydroxycholesterol
M530T677C255	530.356	677	255.1	-10	-13	-1.28	0.57	0.86	0.5	0.6579	LMST01010276	Cholesterol and derivatives [ST0101]	6-oxocholestanol
M530T677C255	530.356	677	255.1	-10	2	-1.81	0.93	0.6	0.5	0.6248	LMST04030112	C27 bile acids, alcohols, and derivatives [ST0403]	7alpha-Hydroxy-5beta-cholestan-3-one
M544T447C245	544.339	447	245.3	-3	-11	0.7	0.63	1	0.5	0.7267	LMST01010307	Cholesterol and derivatives [ST0101]	20S-Hydroxycholestane-3,16-dione
M633T613C268	633.363	613	268.5	-6	0	2.17	1	0.42	1	0.7662	LMST01010354	Cholesterol and derivatives [ST0101]	4beta-OH-7-DHC
M633T613C268	633.363	613	268.5	-6	0	2.17	1	0.42	1	0.7662	LMST01010355	Cholesterol and derivatives [ST0101]	4alpha-OH-7-DHC
M542T898C274	542.393	898	274.4	-8	0	0.88	1	1	0.5	0.8	LMST01030145	Ergosterols and C24-methyl derivatives [ST0103]	23,24-Dimethylcholest-22-en-3beta-ol
M542T898C274	542.393	898	274.4	-8	-8	0.81	0.73	1	0.5	0.7467	LMST01040250	Stigmasterols and C24-ethyl derivatives [ST0104]	beta-sitosterol
M542T898C274	542.393	898	274.4	-8	12	-0.54	0.6	1	0.5	0.72	LMST01010331	Cholesterol and derivatives [ST0101]	4alpha,14alpha-dimethyl-5alpha-cholest-9(11)-en-3beta-ol
M554T792C266	554.393	792	266.2	-8	-9	-1.44	0.7	0.78	0.5	0.6512	LMST01031043	Ergosterols and C24-methyl derivatives [ST0103]	Durissimasterol
M554T792C266	554.393	792	266.2	-8	-18	-1.33	0.4	0.83	0.5	0.6131	LMST01030101	Ergosterols and C24-methyl derivatives [ST0103]	Obtusifoliol
M540T880C276	540.378	880	275.5	-6	-6	1.18	0.8	0.91	0.5	0.725	LMST01040123	Stigmasterols and C24-ethyl derivatives [ST0104]	Stigmasterol
M540T880C276	540.378	880	275.5	-6	-6	1.18	0.8	0.91	0.5	0.725	LMST01040130	Stigmasterols and C24-ethyl derivatives [ST0104]	Poriferasterol
M540T805C272	540.377	805	271.9	-9	-4	0.67	0.87	1	0.5	0.7733	LMST01040124	Stigmasterols and C24-ethyl derivatives [ST0104]	Clerosterol
M540T805C272	540.377	805	271.9	-9	8	0.3	0.73	1	0.5	0.7467	LMST01030144	Ergosterols and C24-methyl derivatives [ST0103]	23-methyl,24-methylene-cholest-5-en-3beta-ol
M540T805C272	540.377	805	271.9	-9	-2	-1.31	0.93	0.85	0.5	0.7253	LMST01060004	Gorgosterols and derivatives [ST0106]	4alpha-Methyl-23-methylene-cholest-5-en-3beta-ol
M538T790C272	538.361	790	272.3	-9	-11	0.81	0.63	1	0.5	0.7267	LMST01040132	Stigmasterols and C24-ethyl derivatives [ST0104]	stigmasta-5,22E,25-trien-3beta-ol
M538T790C272	538.361	790	272.3	-9	6	1.68	0.8	0.66	0.5	0.6239	LMST01031052	Ergosterols and C24-methyl derivatives [ST0103]	(22E,24R)-24,26-dimethylcholesta-5,22,25(27)-trien-3beta-ol
M556T949C281	556.408	949	280.6	-10	-26	0.86	0.13	1	0.5	0.6267	LMST01040150	Stigmasterols and C24-ethyl derivatives [ST0104]	4alpha-methyl-24-ethyl-5alpha-cholest-22-en-3beta-ol
M556T949C281	556.408	949	280.6	-10	0	1.93	1	0.54	0.5	0.615	LMST01050014	C24-propyl sterols and derivatives [ST0105]	24-Isopropyl-cholesterol
M556T712C240	556.374	712	239.9	-5	16	-1.28	0.47	0.86	0.5	0.6382	LMST01040151	Stigmasterols and C24-ethyl derivatives [ST0104]	(3beta,24R,24'R)-fucosterol epoxide
M556T688C245	556.372	688	244.8	-8	2	0.74	0.93	1	0.5	0.7867	LMST01040168	Stigmasterols and C24-ethyl derivatives [ST0104]	(3beta,24S,24'S)-fucosterol epoxide
M556T688C245	556.372	688	244.8	-8	-8	0.74	0.73	1	0.5	0.7467	LMST01040151	Stigmasterols and C24-ethyl derivatives [ST0104]	(3beta,24R,24'R)-fucosterol epoxide
M556T688C245	556.372	688	244.8	-8	18	0.16	0.4	1	0.5	0.68	LMST01110017	Calysterols and cyclopropyl sidechain derivatives [ST0111]	(25R)-5alpha,6alpha-epoxy-24R,26R-dimethyl-26,27-cyclo-cholestan-3beta-ol
M663T709C277	663.411	709	276.7	-4	15	0.91	0.5	1	1	0.9	LMST01040258	Stigmasterols and C24-ethyl derivatives [ST0104]	Ikshusterol
M552T812C273	552.377	812	272.6	-8	-11	-0.22	0.63	1	0.5	0.7267	LMST01050018	C24-propyl sterols and derivatives [ST0105]	24-isopropenyl-22E-dehydrocholesterol
M552T812C273	552.377	812	272.6	-8	2	1.83	0.93	0.58	0.5	0.6206	LMST01030107	Ergosterols and C24-methyl derivatives [ST0103]	4alpha,14alpha-dimethyl-24-methylene-cholest-7,9(11)-dien-3beta-ol
M535T427C242	535.234	427	241.6	24	1	-1.71	0.97	0.65	0.5	0.6516	LMST02010051	C18 steroids (estrogens) and derivatives [ST0201]	2-Hydroxyestradiol-3-methyl ether
M432T358C224	432.242	358	223.9	-23	-19	0.22	0.37	1	0.5	0.6733	LMST02020107	C19 steroids (androgens) and derivatives [ST0202]	Mesterolone
M556T523C242	556.349	523	241.8	16	-6	-0.41	0.8	1	0.5	0.76	LMST03010038	Vitamin D2 and derivatives [ST0301]	(7E,22E)-(3S,6R)-6-hydroperoxy-9,10-seco-4,7,10(19),22-ergostatetraen-3-ol
M556T523C242	556.349	523	241.8	16	-6	-0.41	0.8	1	0.5	0.76	LMST03010039	Vitamin D2 and derivatives [ST0301]	(7E,22E)-(3S,6S)-6-hydroperoxy-9,10-seco-4,7,10(19),22-ergostatetraen-3-ol
M577T464C242	577.267	464	241.9	-1	-2	-0.7	0.93	1	0.5	0.7867	LMST03020007	Vitamin D3 and derivatives [ST0302]	1alpha-hydroxy-22-oxo-23,24,25,26,27-pentanorvitamin D3 / 1alpha-hydroxy-22-oxo-23,24,25,26,27-pentanorcholecalciferol
M647T410C249	647.338	410	249	-12	6	1.76	0.8	0.62	0.5	0.6085	LMST03020162	Vitamin D3 and derivatives [ST0302]	24,25-epoxy-1alpha-hydroxy-23,23-dimethyl-26,27-dinorvitamin D3 / 24,25-epoxy-1alpha-hydroxy-23,23-dimethyl-26,27-dinorcholecalciferol
M591T441C241	591.282	441	241	-3	-18	-1.19	0.4	0.91	0.5	0.6422	LMST03020687	Vitamin D3 and derivatives [ST0302]	(1S)-1-hydroxy-23-oxo-24,25,26,27-tetranorcalciol
M504T415C228	504.318	415	228.1	19	0	2.79	1	0.1	1	0.6412	LMST04010005	C24 bile acids, alcohols, and derivatives [ST0401]	Allolithocholic acid
M504T415C228	504.318	415	228.1	19	0	2.79	1	0.1	1	0.6412	LMST04010006	C24 bile acids, alcohols, and derivatives [ST0401]	3beta-Hydroxy-5alpha-cholan-24-oic Acid
M504T415C228	504.318	415	228.1	19	0	2.79	1	0.1	1	0.6412	LMST04010323	C24 bile acids, alcohols, and derivatives [ST0401]	(20S)-3beta-Hydroxy-5alpha-cholan-24-oic Acid
M623T398C257	623.298	398	256.6	-19	11	0.16	0.63	1	0.5	0.7267	LMST04010214	C24 bile acids, alcohols, and derivatives [ST0401]	3beta,6beta-Dihydroxychol-4-en-24-oic Acid
M619T351C245	619.288	351	245.2	15	-2	0.25	0.93	1	0.5	0.7867	LMST04010342	C24 bile acids, alcohols, and derivatives [ST0401]	(22E)-1alpha,3beta-Dihydroxychola-5,16,22-trien-24-oic Acid
M532T397C225	532.262	397	225.1	-10	-11	-0.31	0.63	1	0.5	0.7267	LMST04010390	C24 bile acids, alcohols, and derivatives [ST0401]	3alpha-Hydroxy-11,12-dioxo-5beta-cholan-24-oic Acid
M532T397C225	532.262	397	225.1	-10	13	-1.01	0.57	0.99	0.5	0.711	LMST04010276	C24 bile acids, alcohols, and derivatives [ST0401]	3alpha-Hydroxy-1,7-dioxo-5beta-cholan-24-oic Acid
M546T502C237	546.362	502	236.9	12	23	0.34	0.23	1	1	0.8467	LMST04030053	C27 bile acids, alcohols, and derivatives [ST0403]	3beta-Hydroxy-5beta-cholestan-26-oic acid
M651T483C267	651.375	483	267	-4	0	-0.04	1	1	1	1	LMST04030113	C27 bile acids, alcohols, and derivatives [ST0403]	7alpha,12alpha-Dihydroxy-5beta-cholestan-3-one
M651T483C267	651.375	483	267	-4	0	-0.04	1	1	1	1	LMST04030135	C27 bile acids, alcohols, and derivatives [ST0403]	7alpha,12alpha-Dihydroxy-5alpha-Cholestan-3-one
M651T483C267	651.375	483	267	-4	-1	-1.66	0.97	0.67	1	0.8618	LMST04030136	C27 bile acids, alcohols, and derivatives [ST0403]	3alpha,12alpha-Dihydroxy-5beta-cholestan-7-one
M649T502C272	649.357	502	272.3	-7	24	0.7	0.2	1	1	0.84	LMST04030114	C27 bile acids, alcohols, and derivatives [ST0403]	7alpha,12alpha-Dihydroxycholest-4-en-3-one
M476T379C223	476.286	379	222.6	18	15	-1.11	0.5	0.94	1	0.8779	LMST04050010	C22 bile acids, alcohols, and derivatives [ST0405]	Dinorlithocholic acid
M476T374C220	476.286	374	219.9	18	10	-2.31	0.67	0.34	1	0.6713	LMST04050010	C22 bile acids, alcohols, and derivatives [ST0405]	Dinorlithocholic acid
M476T368C222	476.287	368	222.4	20	4	-1.2	0.87	0.9	1	0.9334	LMST04050010	C22 bile acids, alcohols, and derivatives [ST0405]	Dinorlithocholic acid
M490T395C226	490.302	395	225.5	17	7	1.35	0.77	0.83	1	0.8837	LMST04060023	C23 bile acids, alcohols, and derivatives [ST0406]	Norlithocholic acid

## Sheet: 02 liver_standardlib-results
feature name	mz	rt	ccs	errorMZ	errorRT	errorCCS	scoreRT	scoreCCS	scoreReverse	score	LMID	subclass	label of chemical standards
M530T633C268	530.358	633	268.4	-6	1	0.71	0.92	1	0.9144	0.9491	LMST01010011	Cholesterol and derivatives [ST0101]	5,6alpha-Epoxy-cholesterol
M635T587C270	635.379	587	269.9	-5	3	0.07	0.75	1	1	0.95	LMST01010013	Cholesterol and derivatives [ST0101]	7alpha-Hydroxy-cholesterol
M635T672C274	635.379	672	273.9	-5	5	-0.15	0.58	1	0.9982	0.916	LMST01010014	Cholesterol and derivatives [ST0101]	4beta-Hydroxy-cholesterol-form2
M528T541C269	528.342	541	269.1	-6	3	0.45	0.75	1	0.9941	0.9476	LMST01010049	Cholesterol and derivatives [ST0101]	7-oxo-cholesterol
M516T867C268	516.377	867	268.4	-10	0	0.79	1	1	1	1	LMST01010077	Cholesterol and derivatives [ST0101]	Dihydrocholesterol
M556T912C276	556.409	912	276.1	-7	-1	1.02	0.92	0.95	1	0.9637	LMST01010087	Cholesterol and derivatives [ST0101]	24,25-Dihydrolanosterol
M635T578C255	635.38	578	254.8	-4	0	0.2	1	1	0.929	0.9716	LMST01010088	Cholesterol and derivatives [ST0101]	27-Hydroxy-cholesterol(25R)
M514T824C267	514.363	824	266.8	-7	-6	0.72	0.5	1	1	0.9	LMST01010001	Cholesterol and derivatives [ST0101]	Cholesterol
M637T653C274	637.395	653	273.7	-5	5	0.04	0.58	1	0.9615	0.9013	LMST01010135	Cholesterol and derivatives [ST0101]	6alpha-Hydroxy-cholestanol
M538T755C270	538.363	755	270	-7	1	0.52	0.92	1	0.9875	0.9783	LMST01010149	Cholesterol and derivatives [ST0101]	4,4-Dimethylcholesta-8,11,24-trienol
M635T535C256	635.38	535	255.7	-4	1	0	0.92	1	0.938	0.9585	LMST01010164	Cholesterol and derivatives [ST0101]	24-Hydroxy-cholesterol
M512T770C266	512.347	770	266.2	-6	-3	1.22	0.75	0.57	0.9074	0.7396	LMST01010069	Cholesterol and derivatives [ST0101]	7-Dehydrocholesterol
M528T877C271	528.379	877	271.4	-6	6	0.89	0.5	1	1	0.9	LMST01030097	Ergosterols and C24-methyl derivatives [ST0103]	Campesterol
M542T926C277	542.394	926	277	-6	2	1.21	0.83	0.59	1	0.8021	LMST01040129	Stigmasterols and C24-ethyl derivatives [ST0104]	Sitosterol
M540T858C276	540.378	858	275.7	-6	6	1.21	0.5	0.58	0.9924	0.7278	LMST01040146	Stigmasterols and C24-ethyl derivatives [ST0104]	Fucosterol
M544T970C278	544.409	970	277.7	-7	-8	0.73	0.33	1	0.7036	0.7481	LMST01040266	Stigmasterols and C24-ethyl derivatives [ST0104]	Stigmastanol
M444T368C233	444.247	368	233.4	-9	2	1	0.83	1	1	0.9667	LMST02030088	C21 steroids (gluco/mineralocorticoids, progestogins) and derivatives [ST0203]	Pregnenolone
M512T715C236	512.347	715	236.3	-6	-1	0.6	0.92	1	0.9865	0.9779	LMST03020001	Vitamin D3 and derivatives [ST0302]	Vitamin D3
M512T770C266	512.347	770	266.2	-6	-5	0.6	0.58	1	1	0.9167	LMST01010066	Cholesterol and derivatives [ST0101]	Zymosterol
M512T770C266	512.347	770	266.2	-6	-3	1.22	0.75	0.57	0.9074	0.7396	LMST01010016	Cholesterol and derivatives [ST0101]	Desmosterol

## Sheet: 02 liver_extendedlib-results
feature name	mz	rt	ccs	errorMZ	errorRT	errorCCS	scoreRT	scoreCCS	scoreReverse	score	LMID	subclass	LMSDname
M528T857C271	528.378	857	270.9	-6	0	0.15	1	1	0.5	0.8	LMST01010094	Cholesterol and derivatives [ST0101]	4alpha-methyl-cholest-7-en-3beta-ol
M528T857C271	528.378	857	270.9	-6	-1	0.44	0.97	1	0.5	0.7933	LMST01031016	Ergosterols and C24-methyl derivatives [ST0103]	campest-4-en-3beta-ol
M528T857C271	528.378	857	270.9	-6	3	0.93	0.9	1	0.5	0.78	LMST01030105	Ergosterols and C24-methyl derivatives [ST0103]	Fungisterol
M514T848C267	514.363	848	266.8	-6	18	0.95	0.4	1	0.5	0.68	LMST01010099	Cholesterol and derivatives [ST0101]	5alpha-cholest-22E-en-3beta-ol
M514T848C267	514.363	848	266.8	-6	18	0.95	0.4	1	0.5	0.68	LMST01010333	Cholesterol and derivatives [ST0101]	5beta-cholest-22E-en-3beta-ol
M510T705C266	510.332	705	265.6	-6	-21	1.14	0.3	0.93	0.5	0.6315	LMST01010121	Cholesterol and derivatives [ST0101]	7-dehydro-desmosterol
M510T729C265	510.331	729	264.7	-8	3	0.8	0.9	1	0.5	0.78	LMST01010121	Cholesterol and derivatives [ST0101]	7-dehydro-desmosterol
M510T729C265	510.331	729	264.7	-8	-29	0.46	0.03	1	0.5	0.6067	LMST01010254	Cholesterol and derivatives [ST0101]	cholesta-4,6,8(14)-trien-3beta-ol
M675T658C276	675.409	658	276.1	-7	2	1.02	0.93	0.99	0.5	0.7818	LMST01010124	Cholesterol and derivatives [ST0101]	32-hydroxylanosterol
M528T583C253	528.342	583	253.2	-5	-3	-0.82	0.9	1	1	0.98	LMST01010133	Cholesterol and derivatives [ST0101]	24-oxocholesterol
M528T583C253	528.342	583	253.2	-5	-15	-0.82	0.5	1	1	0.9	LMST01010298	Cholesterol and derivatives [ST0101]	24-ketocholesterol
M528T583C253	528.342	583	253.2	-5	-14	-1.25	0.53	0.88	1	0.8571	LMST01010300	Cholesterol and derivatives [ST0101]	24-keto-25dehydrocholestanol
M530T914C273	530.394	914	272.9	-7	21	-0.29	0.3	1	0.5	0.66	LMST01010139	Cholesterol and derivatives [ST0101]	4alpha-methyl-5alpha-cholestan-3beta-ol
M530T914C273	530.394	914	272.9	-7	21	-0.29	0.3	1	0.5	0.66	LMST01010140	Cholesterol and derivatives [ST0101]	4alpha-methyl-5beta-cholestan-3beta-ol
M530T914C273	530.394	914	272.9	-7	24	0.48	0.2	1	0.5	0.64	LMST01030102	Ergosterols and C24-methyl derivatives [ST0103]	Ergostanol
M540T819C271	540.379	819	271.2	-6	-3	-0.95	0.9	1	0.5	0.78	LMST01010143	Cholesterol and derivatives [ST0101]	4,14-Dimethylcholest-8,24-dien-3beta-ol
M540T819C271	540.379	819	271.2	-6	-10	0.52	0.67	1	0.5	0.7333	LMST01031044	Ergosterols and C24-methyl derivatives [ST0103]	Ficisterol
M540T819C271	540.379	819	271.2	-6	10	0.41	0.67	1	0.5	0.7333	LMST01040124	Stigmasterols and C24-ethyl derivatives [ST0104]	Clerosterol
M526T798C270	526.363	798	270	-6	11	0.86	0.63	1	0.5	0.7267	LMST01010202	Cholesterol and derivatives [ST0101]	4alpha-methylzymosterol
M526T798C270	526.363	798	270	-6	-11	0.07	0.63	1	0.5	0.7267	LMST01030109	Ergosterols and C24-methyl derivatives [ST0103]	24-methylcholesta-5,23E-dien-3beta-ol
M526T798C270	526.363	798	270	-6	-12	0.33	0.6	1	0.5	0.72	LMST01030137	Ergosterols and C24-methyl derivatives [ST0103]	27-Nor-4alpha-methyl-5alpha-ergosta-8(14),22-dien-3beta-ol
M649T548C268	649.358	548	268.3	-5	4	0.22	0.87	1	1	0.9733	LMST01010249	Cholesterol and derivatives [ST0101]	5,6alpha-epoxy-cholest-7-en-3beta,9alpha-diol
M649T548C268	649.358	548	268.3	-5	-5	-2.44	0.83	0.28	1	0.6794	LMST01010256	Cholesterol and derivatives [ST0101]	5,6alpha-epoxy-cholest-8(14)-en-3beta,7beta-diol
M649T548C268	649.358	548	268.3	-5	-11	-2.44	0.63	0.28	1	0.6394	LMST01010255	Cholesterol and derivatives [ST0101]	5,6alpha-epoxy-cholest-8(14)-en-3beta,7alpha-diol
M649T526C274	649.357	526	273.9	-7	-27	-0.4	0.1	1	0.5	0.62	LMST01010256	Cholesterol and derivatives [ST0101]	5,6alpha-epoxy-cholest-8(14)-en-3beta,7beta-diol
M647T482C260	647.332	482	260.4	-21	-26	-0.12	0.13	1	0.5	0.6267	LMST01010259	Cholesterol and derivatives [ST0101]	3beta,5alpha-dihydroxycholesta-7,9(11)-dien-6-one
M647T509C260	647.353	509	259.5	11	1	-0.46	0.97	1	0.5	0.7933	LMST01010259	Cholesterol and derivatives [ST0101]	3beta,5alpha-dihydroxycholesta-7,9(11)-dien-6-one
M635T636C268	635.38	636	268.4	-4	19	0.6	0.37	1	1	0.8733	LMST01010274	Cholesterol and derivatives [ST0101]	19-hydroxycholesterol
M637T582C252	637.393	582	252.5	-8	10	-1.52	0.67	0.74	1	0.8291	LMST01010275	Cholesterol and derivatives [ST0101]	5alpha-hydroxycholesterol
M530T681C257	530.358	681	256.8	-6	-9	-0.62	0.7	1	0.5	0.74	LMST01010276	Cholesterol and derivatives [ST0101]	6-oxocholestanol
M530T681C257	530.358	681	256.8	-6	6	-1.15	0.8	0.92	0.5	0.7291	LMST04030112	C27 bile acids, alcohols, and derivatives [ST0403]	7alpha-Hydroxy-5beta-cholestan-3-one
M546T585C251	546.351	585	250.9	-8	2	-2.18	0.93	0.41	1	0.75	LMST01010279	Cholesterol and derivatives [ST0101]	Cholesterol-6alpha-hydroperoxide
M546T585C251	546.351	585	250.9	-8	2	-2.18	0.93	0.41	1	0.75	LMST01010280	Cholesterol and derivatives [ST0101]	Cholesterol-6beta-hydroperoxide
M484T681C257	484.315	681	257	-8	-24	1.14	0.2	0.93	0.5	0.6117	LMST01010287	Cholesterol and derivatives [ST0101]	26,27-bisnor-22-dehydro-cholesterol
M528T610C256	528.342	610	255.5	-6	12	0.08	0.6	1	0.5	0.72	LMST01010298	Cholesterol and derivatives [ST0101]	24-ketocholesterol
M528T610C256	528.342	610	255.5	-6	13	-0.35	0.57	1	0.5	0.7133	LMST01010300	Cholesterol and derivatives [ST0101]	24-keto-25dehydrocholestanol
M528T610C256	528.342	610	255.5	-6	-12	-1.05	0.6	0.98	0.5	0.7109	LMST01010269	Cholesterol and derivatives [ST0101]	15-ketocholestene
M526T547C254	526.326	547	254.1	-6	-17	0.08	0.43	1	0.5	0.6867	LMST01010299	Cholesterol and derivatives [ST0101]	24-keto-25dehydrocholesterol
M526T560C255	526.326	560	255	-7	-4	0.43	0.87	1	0.5	0.7733	LMST01010299	Cholesterol and derivatives [ST0101]	24-keto-25dehydrocholesterol
M526T560C255	526.326	560	255	-7	-22	0.95	0.27	1	0.5	0.6533	LMST01010324	Cholesterol and derivatives [ST0101]	3beta-hydroxy-5alpha-cholest-8(9),14(15)-dien-23-one
M544T479C249	544.337	479	248.9	-5	21	2.18	0.3	0.41	1	0.6249	LMST01010307	Cholesterol and derivatives [ST0101]	20S-Hydroxycholestane-3,16-dione
M544T447C245	544.337	447	245.4	-7	-11	0.74	0.63	1	0.5	0.7267	LMST01010307	Cholesterol and derivatives [ST0101]	20S-Hydroxycholestane-3,16-dione
M661T344C260	661.331	344	260.4	8	-26	0.89	0.13	1	0.5	0.6267	LMST01010314	Cholesterol and derivatives [ST0101]	15,20-dihydroxycholest-4,14-dien-3,16-dione
M530T483C249	530.32	483	249.1	-9	-11	-0.24	0.63	1	0.5	0.7267	LMST01010334	Cholesterol and derivatives [ST0101]	27-nor-22R-hydroxy-5alpha-cholestan-3,6-dione
M649T472C263	649.369	472	262.6	11	-5	1.31	0.83	0.84	0.5	0.7043	LMST01010347	Cholesterol and derivatives [ST0101]	3beta,6alpha-dihydroxy-5alpha-cholesta-9(11)-en-23-one
M512T809C266	512.346	809	265.8	-9	5	1.03	0.83	0.99	0.5	0.7614	LMST01010351	Cholesterol and derivatives [ST0101]	4,6-cholestadienol
M512T809C266	512.346	809	265.8	-9	18	0.26	0.4	1	0.5	0.68	LMST01010095	Cholesterol and derivatives [ST0101]	22-dehydrocholesterol
M512T809C266	512.346	809	265.8	-9	20	1.14	0.33	0.93	0.5	0.6384	LMST01031049	Ergosterols and C24-methyl derivatives [ST0103]	Occelasterol
M542T962C276	542.394	962	275.7	-6	27	0.73	0.1	1	0.5	0.62	LMST01030108	Ergosterols and C24-methyl derivatives [ST0103]	stigmast-22E-en-3beta-ol
M526T780C269	526.363	780	269.2	-6	-5	0.22	0.83	1	0.5	0.7667	LMST01030110	Ergosterols and C24-methyl derivatives [ST0103]	24-methylcholesta-5,24-dien-3beta-ol
M526T780C269	526.363	780	269.2	-6	-7	0.56	0.77	1	0.5	0.7533	LMST01010202	Cholesterol and derivatives [ST0101]	4alpha-methylzymosterol
M526T780C269	526.363	780	269.2	-6	19	1.01	0.37	0.99	0.5	0.6707	LMST01030115	Ergosterols and C24-methyl derivatives [ST0103]	Episterol
M526T857C269	526.363	857	268.8	-7	16	0.19	0.47	1	0.5	0.6933	LMST01030117	Ergosterols and C24-methyl derivatives [ST0103]	stellasterol
M526T857C269	526.363	857	268.8	-7	20	0.19	0.33	1	0.5	0.6667	LMST01030094	Ergosterols and C24-methyl derivatives [ST0103]	5-dihydroergosterol
M526T857C269	526.363	857	268.8	-7	20	0.19	0.33	1	0.5	0.6667	LMST01031024	Ergosterols and C24-methyl derivatives [ST0103]	5alpha-ergosta-5,22Z-dien-3beta-ol
M524T717C268	524.346	717	268.4	-8	-6	0.49	0.8	1	0.5	0.76	LMST01030135	Ergosterols and C24-methyl derivatives [ST0103]	5-dehydroepisterol
M554T805C274	554.393	805	274.1	-7	2	1.07	0.93	0.97	0.5	0.7728	LMST01031037	Ergosterols and C24-methyl derivatives [ST0103]	Mutasterol
M554T805C274	554.393	805	274.1	-7	-18	0.92	0.4	1	0.5	0.68	LMST01030106	Ergosterols and C24-methyl derivatives [ST0103]	4alpha,14alpha-dimethyl-24-methylene-cholest-9(11)-en-3beta-ol
M554T805C274	554.393	805	274.1	-7	4	1.48	0.87	0.76	0.5	0.6771	LMST01031043	Ergosterols and C24-methyl derivatives [ST0103]	Durissimasterol
M554T793C267	554.393	793	267.2	-7	-8	-1.07	0.73	0.96	0.5	0.7319	LMST01031043	Ergosterols and C24-methyl derivatives [ST0103]	Durissimasterol
M554T793C267	554.393	793	267.2	-7	-17	-0.96	0.43	1	0.5	0.6867	LMST01030101	Ergosterols and C24-methyl derivatives [ST0103]	Obtusifoliol
M554T793C267	554.393	793	267.2	-7	-10	-1.47	0.67	0.76	0.5	0.6383	LMST01031037	Ergosterols and C24-methyl derivatives [ST0103]	Mutasterol
M663T506C266	663.383	506	265.8	9	-26	-0.04	0.13	1	1	0.8267	LMST01031062	Ergosterols and C24-methyl derivatives [ST0103]	5alpha,6beta-dihydroxy-24-methylenecholestan-3-one
M663T506C266	663.383	506	265.8	9	23	1.76	0.23	0.62	1	0.6944	LMST01031124	Ergosterols and C24-methyl derivatives [ST0103]	6-deoxo-3-dehydroteasterone
M647T618C276	647.379	618	275.7	-6	18	1.06	0.4	0.97	1	0.8674	LMST01031066	Ergosterols and C24-methyl derivatives [ST0103]	24-methylene-cholest-5-en-3beta,19-diol
M647T618C276	647.379	618	275.7	-6	19	2.19	0.37	0.41	1	0.636	LMST01010234	Cholesterol and derivatives [ST0101]	4alpha-hydroxymethyl-5alpha-cholesta-8,24-dien-3beta-ol
M598T641C258	598.338	641	257.8	-22	25	0.66	0.17	1	0.5	0.6333	LMST01031112	Ergosterols and C24-methyl derivatives [ST0103]	Nebrosteroid L
M647T558C259	647.388	558	258.8	8	12	-2.6	0.6	0.2	1	0.6006	LMST01031119	Ergosterols and C24-methyl derivatives [ST0103]	22S-hydroxy-24-methylene-cholesterol
M540T888C275	540.379	888	275.1	-6	2	1.03	0.93	0.99	0.5	0.781	LMST01040123	Stigmasterols and C24-ethyl derivatives [ST0104]	Stigmasterol
M540T888C275	540.379	888	275.1	-6	2	1.03	0.93	0.99	0.5	0.781	LMST01040130	Stigmasterols and C24-ethyl derivatives [ST0104]	Poriferasterol
M540T809C271	540.378	809	271.2	-6	0	0.41	1	1	0.5	0.8	LMST01040124	Stigmasterols and C24-ethyl derivatives [ST0104]	Clerosterol
M540T809C271	540.378	809	271.2	-6	12	0.04	0.6	1	0.5	0.72	LMST01030144	Ergosterols and C24-methyl derivatives [ST0103]	23-methyl,24-methylene-cholest-5-en-3beta-ol
M540T809C271	540.378	809	271.2	-6	-13	-0.95	0.57	1	0.5	0.7133	LMST01010143	Cholesterol and derivatives [ST0101]	4,14-Dimethylcholest-8,24-dien-3beta-ol
M540T908C273	540.377	908	273.1	-9	11	1.26	0.63	0.87	0.5	0.6745	LMST01040126	Stigmasterols and C24-ethyl derivatives [ST0104]	Chondrillasterol
M540T908C273	540.377	908	273.1	-9	11	1.26	0.63	0.87	0.5	0.6745	LMST01040140	Stigmasterols and C24-ethyl derivatives [ST0104]	Spinasterol
M540T908C273	540.377	908	273.1	-9	11	1.26	0.63	0.87	0.5	0.6745	LMST01040248	Stigmasterols and C24-ethyl derivatives [ST0104]	alpha-Spinasterol
M556T955C280	556.409	955	279.6	-8	-20	0.5	0.33	1	0.5	0.6667	LMST01040150	Stigmasterols and C24-ethyl derivatives [ST0104]	4alpha-methyl-24-ethyl-5alpha-cholest-22-en-3beta-ol
M556T955C280	556.409	955	279.6	-8	6	1.56	0.8	0.72	0.5	0.6476	LMST01050014	C24-propyl sterols and derivatives [ST0105]	24-Isopropyl-cholesterol
M556T955C280	556.409	955	279.6	-8	-4	1.67	0.87	0.66	0.5	0.6388	LMST01040242	Stigmasterols and C24-ethyl derivatives [ST0104]	24-Ethyllophenol
M556T711C240	556.374	711	240	-5	15	-1.23	0.5	0.88	0.5	0.6531	LMST01040151	Stigmasterols and C24-ethyl derivatives [ST0104]	(3beta,24R,24'R)-fucosterol epoxide
M554T851C273	554.394	851	272.8	-7	0	-0.11	1	1	0.5	0.8	LMST01040165	Stigmasterols and C24-ethyl derivatives [ST0104]	Axinyssasterol
M554T851C273	554.394	851	272.8	-7	14	0.81	0.53	1	0.5	0.7067	LMST01031055	Ergosterols and C24-methyl derivatives [ST0103]	Remeisterol
M554T851C273	554.394	851	272.8	-7	20	-0.15	0.33	1	0.5	0.6667	LMST01031053	Ergosterols and C24-methyl derivatives [ST0103]	24S-isopropenyl-cholesterol
M556T689C244	556.374	689	244.1	-5	3	0.45	0.9	1	0.5	0.78	LMST01040168	Stigmasterols and C24-ethyl derivatives [ST0104]	(3beta,24S,24'S)-fucosterol epoxide
M556T689C244	556.374	689	244.1	-5	-7	0.45	0.77	1	0.5	0.7533	LMST01040151	Stigmasterols and C24-ethyl derivatives [ST0104]	(3beta,24R,24'R)-fucosterol epoxide
M556T689C244	556.374	689	244.1	-5	19	-0.12	0.37	1	0.5	0.6733	LMST01110017	Calysterols and cyclopropyl sidechain derivatives [ST0111]	(25R)-5alpha,6alpha-epoxy-24R,26R-dimethyl-26,27-cyclo-cholestan-3beta-ol
M556T747C276	556.375	747	276.3	-3	-5	1.02	0.83	0.99	0.5	0.7619	LMST01040169	Stigmasterols and C24-ethyl derivatives [ST0104]	3beta-hydroxy-stigmast-5-en-7-one
M556T747C276	556.375	747	276.3	-3	-11	1.02	0.63	0.99	0.5	0.7219	LMST01040243	Stigmasterols and C24-ethyl derivatives [ST0104]	3-Hydroxystigmast-5-en-7-one
M542T903C275	542.394	903	274.6	-6	-3	0.88	0.9	1	0.5	0.78	LMST01040250	Stigmasterols and C24-ethyl derivatives [ST0104]	beta-sitosterol
M542T903C275	542.394	903	274.6	-6	5	0.96	0.83	1	0.5	0.7667	LMST01030145	Ergosterols and C24-methyl derivatives [ST0103]	23,24-Dimethylcholest-22-en-3beta-ol
M542T903C275	542.394	903	274.6	-6	-8	0.88	0.73	1	0.5	0.7467	LMST01040122	Stigmasterols and C24-ethyl derivatives [ST0104]	Clionasterol
M663T710C277	663.411	710	276.9	-4	16	0.98	0.47	1	0.5	0.6933	LMST01040258	Stigmasterols and C24-ethyl derivatives [ST0104]	Ikshusterol
M552T812C273	552.377	812	273.1	-8	-11	-0.04	0.63	1	0.5	0.7267	LMST01050018	C24-propyl sterols and derivatives [ST0105]	24-isopropenyl-22E-dehydrocholesterol
M554T799C243	554.395	799	243.4	-4	-26	-0.08	0.13	1	0.5	0.6267	LMST01060001	Gorgosterols and derivatives [ST0106]	Gorgosterol
M526T798C242	526.363	798	242.3	-6	-8	-0.37	0.73	1	0.5	0.7467	LMST01060009	Gorgosterols and derivatives [ST0106]	22S,23S-methylenecholesterol
M526T798C242	526.363	798	242.3	-6	-8	-0.37	0.73	1	0.5	0.7467	LMST01060010	Gorgosterols and derivatives [ST0106]	(22R,23R)-methylenecholesterol
M526T792C240	526.362	792	239.9	-8	-14	-1.36	0.53	0.82	0.5	0.6353	LMST01060009	Gorgosterols and derivatives [ST0106]	22S,23S-methylenecholesterol
M526T792C240	526.362	792	239.9	-8	-14	-1.36	0.53	0.82	0.5	0.6353	LMST01060010	Gorgosterols and derivatives [ST0106]	(22R,23R)-methylenecholesterol
M663T554C263	663.349	554	262.8	13	-2	0.15	0.93	1	1	0.9867	LMST01080044	Spirostanols and derivatives [ST0108]	Epiruscogenin
M663T554C263	663.349	554	262.8	13	-5	0.27	0.83	1	1	0.9667	LMST01080049	Spirostanols and derivatives [ST0108]	Convallamarogenin
M663T554C263	663.349	554	262.8	13	18	0.15	0.4	1	1	0.88	LMST01080038	Spirostanols and derivatives [ST0108]	Ruscogenin
M540T857C245	540.377	857	245	-9	-4	0.86	0.87	1	0.5	0.7733	LMST01110006	Calysterols and cyclopropyl sidechain derivatives [ST0111]	Petrosterol
M540T857C245	540.377	857	245	-9	-11	0.7	0.63	1	0.5	0.7267	LMST01110009	Calysterols and cyclopropyl sidechain derivatives [ST0111]	Hebesterol
M540T857C245	540.377	857	245	-9	28	0.74	0.07	1	0.5	0.6133	LMST01030138	Ergosterols and C24-methyl derivatives [ST0103]	22,23-Methylene-24-methyl-cholest-5-en-3beta-ol
M542T926C243	542.393	926	242.9	-8	24	-0.16	0.2	1	0.5	0.64	LMST01110010	Calysterols and cyclopropyl sidechain derivatives [ST0111]	Petrostanol
M556T641C244	556.374	641	243.8	-4	-29	-0.25	0.03	1	0.5	0.6067	LMST01110017	Calysterols and cyclopropyl sidechain derivatives [ST0111]	(25R)-5alpha,6alpha-epoxy-24R,26R-dimethyl-26,27-cyclo-cholestan-3beta-ol
M430T414C225	430.232	414	225.2	-8	18	0.94	0.4	1	0.5	0.68	LMST02020028	C19 steroids (androgens) and derivatives [ST0202]	Methenolone
M430T380C227	430.233	380	226.8	-6	0	0.76	1	1	0.5	0.8	LMST02020044	C19 steroids (androgens) and derivatives [ST0202]	Stenbolone
M430T365C227	430.233	365	227.3	-7	-15	0.98	0.5	1	0.5	0.7	LMST02020044	C19 steroids (androgens) and derivatives [ST0202]	Stenbolone
M432T360C225	432.243	360	225.1	-21	-17	0.76	0.43	1	0.5	0.6867	LMST02020107	C19 steroids (androgens) and derivatives [ST0202]	Mesterolone
M428T469C235	428.253	469	235.2	-7	-28	-0.25	0.07	1	0.5	0.6133	LMST02030125	C21 steroids (gluco/mineralocorticoids, progestogins) and derivatives [ST0203]	Allylestrenol
M460T375C219	460.244	375	218.7	-5	-9	0.14	0.7	1	0.5	0.74	LMST02030134	C21 steroids (gluco/mineralocorticoids, progestogins) and derivatives [ST0203]	5alpha-dihydrodeoxycorticosterone
M460T396C221	460.243	396	221.2	-7	12	1.28	0.6	0.86	0.5	0.6636	LMST02030134	C21 steroids (gluco/mineralocorticoids, progestogins) and derivatives [ST0203]	5alpha-dihydrodeoxycorticosterone
M444T413C224	444.248	413	223.8	-7	11	-0.22	0.63	1	0.5	0.7267	LMST02030152	C21 steroids (gluco/mineralocorticoids, progestogins) and derivatives [ST0203]	20-hydroxypregn-4-en-3-one
M444T413C224	444.248	413	223.8	-7	11	-0.22	0.63	1	0.5	0.7267	LMST02030153	C21 steroids (gluco/mineralocorticoids, progestogins) and derivatives [ST0203]	(20R)-20-hydroxypregn-4-en-3-one
M556T523C241	556.349	523	240.9	15	-6	-0.78	0.8	1	0.5	0.76	LMST03010038	Vitamin D2 and derivatives [ST0301]	(7E,22E)-(3S,6R)-6-hydroperoxy-9,10-seco-4,7,10(19),22-ergostatetraen-3-ol
M556T523C241	556.349	523	240.9	15	-6	-0.78	0.8	1	0.5	0.76	LMST03010039	Vitamin D2 and derivatives [ST0301]	(7E,22E)-(3S,6S)-6-hydroperoxy-9,10-seco-4,7,10(19),22-ergostatetraen-3-ol
M635T339C238	635.35	339	238.4	6	-13	-1.45	0.57	0.78	0.5	0.624	LMST03020044	Vitamin D3 and derivatives [ST0302]	1alpha-hydroxy-22-oxavitamin D3 / 1alpha-hydroxy-22-oxacholecalciferol
M512T698C240	512.347	698	240	-6	1	-0.5	0.97	1	0.5	0.7933	LMST03020222	Vitamin D3 and derivatives [ST0302]	previtamin D3 / precholecalciferol / (6Z)-tacalciol
M512T698C240	512.347	698	240	-6	-4	-0.46	0.87	1	0.5	0.7733	LMST03020225	Vitamin D3 and derivatives [ST0302]	(5E)-isovitamin D3 / (5E)-isocholecalciferol
M512T698C240	512.347	698	240	-6	-7	-0.5	0.77	1	0.5	0.7533	LMST03020223	Vitamin D3 and derivatives [ST0302]	tachysterol3
M512T716C242	512.345	716	242	-10	11	0.33	0.63	1	0.5	0.7267	LMST03020223	Vitamin D3 and derivatives [ST0302]	tachysterol3
M512T716C242	512.345	716	242	-10	14	0.37	0.53	1	0.5	0.7067	LMST03020225	Vitamin D3 and derivatives [ST0302]	(5E)-isovitamin D3 / (5E)-isocholecalciferol
M512T716C242	512.345	716	242	-10	-15	0.08	0.5	1	0.5	0.7	LMST03020230	Vitamin D3 and derivatives [ST0302]	(7E)-(3S,6S)-6,19-cyclo-9,10-seco-5(10),7-cholestadien-3-ol
M512T766C238	512.346	766	237.8	-8	18	-1.37	0.4	0.82	0.5	0.6063	LMST03020228	Vitamin D3 and derivatives [ST0302]	(3S,6S)-9,10-seco-5(10),6,7-cholestatrien-3-ol
M512T766C238	512.346	766	237.8	-8	18	-1.37	0.4	0.82	0.5	0.6063	LMST03020229	Vitamin D3 and derivatives [ST0302]	(3S,6R)-9,10-seco-5(10),6,7-cholestatrien-3-ol
M558T545C242	558.364	545	241.6	14	2	-0.25	0.93	1	0.5	0.7867	LMST03020344	Vitamin D3 and derivatives [ST0302]	25-hydroxy-3,3-dimethyl-3-deoxy-A-homo-2,4-dioxavitamin D3 / 25-hydroxy-3,3-dimethyl-3-deoxy-A-homo-2,4-dioxacholecalciferol
M591T441C242	591.284	441	241.5	1	-18	-0.98	0.4	1	0.5	0.68	LMST03020687	Vitamin D3 and derivatives [ST0302]	(1S)-1-hydroxy-23-oxo-24,25,26,27-tetranorcalciol
M504T415C228	504.319	415	227.8	19	0	2.66	1	0.17	1	0.6682	LMST04010005	C24 bile acids, alcohols, and derivatives [ST0401]	Allolithocholic acid
M504T415C228	504.319	415	227.8	19	0	2.66	1	0.17	1	0.6682	LMST04010006	C24 bile acids, alcohols, and derivatives [ST0401]	3beta-Hydroxy-5alpha-cholan-24-oic Acid
M504T415C228	504.319	415	227.8	19	0	2.66	1	0.17	1	0.6682	LMST04010323	C24 bile acids, alcohols, and derivatives [ST0401]	(20S)-3beta-Hydroxy-5alpha-cholan-24-oic Acid
M625T370C242	625.324	370	242.3	-2	1	0.41	0.97	1	0.5	0.7933	LMST04010255	C24 bile acids, alcohols, and derivatives [ST0401]	3alpha,19-Dihydroxy-5beta-cholan-24-oic Acid
M625T370C242	625.324	370	242.3	-2	-3	0.87	0.9	1	0.5	0.78	LMST04010022	C24 bile acids, alcohols, and derivatives [ST0401]	3alpha,4beta-dihydroxy-5beta-cholan-24-oic Acid
M625T370C242	625.324	370	242.3	-2	-3	0.87	0.9	1	0.5	0.78	LMST04010023	C24 bile acids, alcohols, and derivatives [ST0401]	3beta,4beta-Dihydroxy-5beta-cholan-24-oic Acid
M742T480C263	742.306	480	263.3	-6	14	1	0.53	1	0.5	0.7067	LMST04010317	C27 bile acids, alcohols, and derivatives [ST0403]	2beta,3beta-Dihydroxy-6-oxo-5alpha-chol-7-en-24-oic Acid
M528T371C230	528.23	371	230.2	-12	-17	0.7	0.43	1	1	0.8867	LMST04010391	C24 bile acids, alcohols, and derivatives [ST0401]	7alpha-Hydroxy-3,12-dioxochola-1,4-dien-24-oic Acid
M512T375C230	512.237	375	229.9	-8	-18	1.05	0.4	0.97	0.5	0.669	LMST04010407	C24 bile acids, alcohols, and derivatives [ST0401]	(22E)-12alpha-Hydroxy-3-oxochola-1,4,22-trien-24-oic Acid
M681T393C260	681.337	393	259.6	-22	10	1.09	0.67	0.95	0.5	0.7153	LMST04030052	C27 bile acids, alcohols, and derivatives [ST0403]	3alpha,12alpha-Dihydroxy-7-oxo-5beta-cholestan-26-oic acid
M681T393C260	681.337	393	259.6	-22	-10	1.53	0.67	0.74	0.5	0.6283	LMST04030129	C27 bile acids, alcohols, and derivatives [ST0403]	3alpha,7alpha-Dihydroxy-12-oxo-5alpha-cholestan-26-oic acid
M651T481C266	651.374	481	266	-5	-2	-0.41	0.93	1	1	0.9867	LMST04030113	C27 bile acids, alcohols, and derivatives [ST0403]	7alpha,12alpha-Dihydroxy-5beta-cholestan-3-one
M651T481C266	651.374	481	266	-5	-2	-0.41	0.93	1	1	0.9867	LMST04030135	C27 bile acids, alcohols, and derivatives [ST0403]	7alpha,12alpha-Dihydroxy-5alpha-Cholestan-3-one
M651T481C266	651.374	481	266	-5	-3	-2.03	0.9	0.49	1	0.7748	LMST04030136	C27 bile acids, alcohols, and derivatives [ST0403]	3alpha,12alpha-Dihydroxy-5beta-cholestan-7-one
M649T502C274	649.357	502	273.9	-7	24	1.29	0.2	0.85	1	0.7811	LMST04030114	C27 bile acids, alcohols, and derivatives [ST0403]	7alpha,12alpha-Dihydroxycholest-4-en-3-one
M681T428C256	681.347	428	256.3	-6	25	0.23	0.17	1	1	0.8333	LMST04030129	C27 bile acids, alcohols, and derivatives [ST0403]	3alpha,7alpha-Dihydroxy-12-oxo-5alpha-cholestan-26-oic acid
M681T412C258	681.348	412	257.9	-6	9	0.86	0.7	1	1	0.94	LMST04030129	C27 bile acids, alcohols, and derivatives [ST0403]	3alpha,7alpha-Dihydroxy-12-oxo-5alpha-cholestan-26-oic acid
M681T412C258	681.348	412	257.9	-6	29	0.43	0.03	1	1	0.8067	LMST04030052	C27 bile acids, alcohols, and derivatives [ST0403]	3alpha,12alpha-Dihydroxy-7-oxo-5beta-cholestan-26-oic acid
M681T412C258	681.348	412	257.9	-6	26	1.3	0.13	0.85	1	0.7674	LMST04030049	C27 bile acids, alcohols, and derivatives [ST0403]	7beta,12alpha-Dihydroxy-3-oxo-5beta-cholestan-26-oic acid
M679T388C258	679.323	388	258.3	-19	-18	1.14	0.4	0.93	0.5	0.6529	LMST04030150	C27 bile acids, alcohols, and derivatives [ST0403]	7alpha,12alpha-dihydroxy-3-oxocholest-4-en-27-oic acid
M476T377C221	476.285	377	221.2	15	13	-1.73	0.57	0.63	1	0.7668	LMST04050010	C22 bile acids, alcohols, and derivatives [ST0405]	Dinorlithocholic acid
M490T395C225	490.302	395	225.4	18	7	1.3	0.77	0.85	1	0.8927	LMST04060023	C23 bile acids, alcohols, and derivatives [ST0406]	Norlithocholic acid
M760T415C277	760.361	415	277.4	6	2	0.8	0.93	1	0.5	0.7867	LMST04070034	C25 bile acids, alcohols, and derivatives [ST0407]	Homohyocholic acid
M760T415C277	760.361	415	277.4	6	2	0.8	0.93	1	0.5	0.7867	LMST04070037	C25 bile acids, alcohols, and derivatives [ST0407]	Homo-alpha-muricholic acid
M760T415C277	760.361	415	277.4	6	2	0.8	0.93	1	0.5	0.7867	LMST04070038	C25 bile acids, alcohols, and derivatives [ST0407]	Homo-beta-muricholic acid
M639T416C263	639.347	416	263.1	10	24	0.84	0.2	1	1	0.84	LMST04070036	C25 bile acids, alcohols, and derivatives [ST0407]	Homohyodeoxycholic acid
M639T416C263	639.347	416	263.1	10	24	0.84	0.2	1	1	0.84	LMST04070040	C25 bile acids, alcohols, and derivatives [ST0407]	Homomurideoxycholic acid
