# Supplementary material for: Ion mobility-based sterolomics reveals spatially and temporally distinctive sterol lipids in the mouse brain
Source: Nat Commun. 2021 Jul 15;12:4343. doi: 10.1038/s41467-021-24672-x (PMC8282640; doi:10.1038/s41467-021-24672-x)
Supplement: Supplementary file 9 — Dataset 6 [file 41467_2021_24672_MOESM9_ESM.xlsx]

## Sheet: 01 olfactory bulb_standardlib
name	mz	rt	ccs	errorMZ	errorRT	errorCCS	scoreRT	scoreCCS	scoreReverse	score	LMID	subclass	sterol name
M512T734C262	512.343	734	262.1	-14	0	-0.15	1	1	1	1	LMST01010016	Cholesterol and derivatives [ST0101]	Desmosterol
M554T813C270	554.397	813	269.9	0	1	-0.52	0.92	1	1	0.9833	LMST01010017	Cholesterol and derivatives [ST0101]	Lanosterol
M542T900C274	542.39	900	274	-13	2	0.11	0.83	1	1	0.9667	LMST01040129	Stigmasterols and C24-ethyl derivatives [ST0104]	Sitosterol
M446T369C232	446.258	369	232.2	-21	2	0.22	0.83	1	0.9598	0.9506	LMST02030185	C21 steroids (gluco/mineralocorticoids, progestogins) and derivatives [ST0203];C21 steroids (gluco/mineralocorticoids, progestogins) and derivatives [ST0203];C21 steroids (gluco/mineralocorticoids, progestogins) and derivatives [ST0203]	Epipregnanolone
M516T843C266	516.38	843	265.6	-4	3	-0.26	0.75	1	1	0.95	LMST01010077	Cholesterol and derivatives [ST0101]	Dihydrocholesterol
M528T525C267	528.334	525	266.6	-21	3	-0.49	0.75	1	0.9882	0.9453	LMST01010049	Cholesterol and derivatives [ST0101]	7-oxo-cholesterol
M530T612C265	530.35	612	265.4	-20	-2	-0.41	0.83	1	0.9449	0.9446	LMST01010011	Cholesterol and derivatives [ST0101]	5,6alpha-Epoxy-cholesterol
M538T729C268	538.358	729	267.7	-15	-3	-0.34	0.75	1	0.9789	0.9416	LMST01010149	Cholesterol and derivatives [ST0101]	4,4-Dimethylcholesta-8,11,24-trienol
M635T571C269	635.371	571	269.1	-17	4	-0.22	0.67	1	1	0.9333	LMST01010013	Cholesterol and derivatives [ST0101]	7alpha-Hydroxy-cholesterol
M528T849C268	528.383	849	268.5	2	4	-0.19	0.67	1	1	0.9333	LMST01030097	Ergosterols and C24-methyl derivatives [ST0103]	Campesterol
M512T722C263	512.342	722	262.8	-16	-5	-0.3	0.58	1	1	0.9167	LMST01010066	Cholesterol and derivatives [ST0101]	Zymosterol
M556T881C273	556.409	881	272.8	-7	-5	-0.18	0.58	1	1	0.9167	LMST01010087	Cholesterol and derivatives [ST0101]	24,25-Dihydrolanosterol
M444T366C232	444.241	366	231.6	-23	5	0.22	0.58	1	1	0.9167	LMST02030088	C21 steroids (gluco/mineralocorticoids, progestogins) and derivatives [ST0203]	Pregnenolone
M540T831C273	540.382	831	272.7	1	5	0.11	0.58	1	0.9983	0.916	LMST01040146	Stigmasterols and C24-ethyl derivatives [ST0104]	Fucosterol
M512T748C264	512.345	748	263.8	-11	-3	0.3	0.75	1;1	0.9074	0.9129	LMST01010069	Cholesterol and derivatives [ST0101]	7-Dehydrocholesterol
M637T633C273	637.384	633	272.7	-22	4	-0.33	0.67	1	0.9184	0.9007	LMST01010135	Cholesterol and derivatives [ST0101]	6alpha-Hydroxycholestanol
M524T756C266	524.346	756	265.8	-9	7	0.08	0.42	1	0.9582	0.8666	LMST01030093	Ergosterols and C24-methyl derivatives [ST0103]	Ergosterol
M635T527C256	635.37	527	255.6	-19	8	-0.04	0.33	1	0.9421	0.8435	LMST01010164	Cholesterol and derivatives [ST0101]	24-Hydroxy-cholesterol
M635T570C254	635.373	570	253.6	-15	9	-0.28	0.25	1	0.9338	0.8235	LMST01010088	Cholesterol and derivatives [ST0101]	27-Hydroxy-cholesterol(25R)
M514T795C264	514.366	795	264.5	0	-11	0.15	0.08	1	1	0.8167	LMST01010001	Cholesterol and derivatives [ST0101];Cholesterol and derivatives [ST0101]	Cholesterol
M635T638C276	635.371	638	275.5	-17	-9	0.44	0.25	1	0.7249	0.7399	LMST01010014	Cholesterol and derivatives [ST0101]	4beta-Hydroxy-cholesterol

## Sheet: 01 olfactory bulb_extendedlib-r
name	mz	rt	ccs	errorMZ	errorRT	errorCCS	scoreRT	scoreCCS	scoreReverse	score	LMID	subclass	sterol name
M528T828C268	528.382	828	267.9	1	-3	-0.96	0.9	1	0.5	0.78	LMST01010094	Cholesterol and derivatives [ST0101]	4alpha-methyl-cholest-7-en-3beta-ol
M512T778C263	512.348	778	263.1	-5	11	-0.75	0.63	1	0.5	0.7267	LMST01010095	Cholesterol and derivatives [ST0101]	22-dehydrocholesterol
M514T819C264	514.366	819	264.3	0	13	0	0.57	1	1	0.9133	LMST01010099	Cholesterol and derivatives [ST0101]	5alpha-cholest-22E-en-3beta-ol
M510T681C260	510.323	681	260.5	-23	-23	-0.8	0.23	1	1	0.8467	LMST01010121	Cholesterol and derivatives [ST0101]	7-dehydro-desmosterol
M528T563C253	528.335	563	253.1	-19	-6	-0.86	0.8	1	1	0.96	LMST01010133	Cholesterol and derivatives [ST0101]	24-oxocholesterol
M528T589C254	528.335	589	253.8	-20	20	-0.59	0.33	1	1	0.8667	LMST01010133	Cholesterol and derivatives [ST0101]	24-oxocholesterol
M540T622C254	540.354	622	253.9	16	8	0.87	0.73	1	0.5	0.7467	LMST01010171	Cholesterol and derivatives [ST0101]	zymosterol intermediate 1b
M526T756C266	526.363	756	265.7	-6	-8	-0.75	0.73	1	0.5	0.7467	LMST01010202	Cholesterol and derivatives [ST0101]	4alpha-methylzymosterol
M526T771C267	526.363	771	266.7	-6	7	-0.37	0.77	1	1	0.9533	LMST01010202	Cholesterol and derivatives [ST0101]	4alpha-methylzymosterol
M677T679C276	677.421	679	276.1	-13	16	0.47	0.47	1	0.5	0.6933	LMST01010224	Cholesterol and derivatives [ST0101]	4,4-dimethyl-14alpha-hydroxymethyl-5alpha-cholest-8-en-3beta-ol
M540T622C254	540.354	622	253.9	16	20	0.87	0.33	1	0.5	0.6667	LMST01010226	Cholesterol and derivatives [ST0101]	4alpha-Formyl-5alpha-cholesta-8,24-dien-3beta-ol
M635T614C267	635.371	614	267.1	-18	14	0.11	0.53	1	0.5	0.7067	LMST01010274	Cholesterol and derivatives [ST0101]	19-hydroxycholesterol
M528T563C253	528.335	563	253.1	-19	-18	-0.86	0.4	1	1	0.88	LMST01010298	Cholesterol and derivatives [ST0101]	24-ketocholesterol
M528T589C254	528.335	589	253.8	-20	8	-0.59	0.73	1	1	0.9467	LMST01010298	Cholesterol and derivatives [ST0101]	24-ketocholesterol
M542T870C270	542.398	870	270.1	1	-1	0.26	0.97	1	1	0.9933	LMST01010306	Cholesterol and derivatives [ST0101]	Echissaposterol
M542T870C270_2	542.393	870	270	-9	-1	0.22	0.97	1	1	0.9933	LMST01010306	Cholesterol and derivatives [ST0101]	Echissaposterol
M651T422C256	651.368	422	255.8	-14	-4	-0.66	0.87	1	1	0.9733	LMST01010308	Cholesterol and derivatives [ST0101]	16beta,20S-dihydroxycholestan-3-one
M651T422C256_2	651.362	422	255.5	-23	-4	-0.78	0.87	1	1	0.9733	LMST01010308	Cholesterol and derivatives [ST0101]	16beta,20S-dihydroxycholestan-3-one
M500T773C262	500.345	773	261.6	-10	24	0.04	0.2	1	0.5	0.64	LMST01010315	Cholesterol and derivatives [ST0101]	24-norcholesterol
M514T819C264	514.366	819	264.3	0	16	0.76	0.47	1	1	0.8933	LMST01010316	Cholesterol and derivatives [ST0101]	Patinosterol
M514T819C264	514.366	819	264.3	0	13	0	0.57	1	1	0.9133	LMST01010333	Cholesterol and derivatives [ST0101]	5beta-cholest-22E-en-3beta-ol
M512T778C263	512.348	778	263.1	-5	-3	0	0.9	1	0.5	0.78	LMST01010351	Cholesterol and derivatives [ST0101]	4,6-cholestadienol
M544T616C260	544.346	616	260.3	10	-12	-0.95	0.6	1	0.5	0.72	LMST01010357	Cholesterol and derivatives [ST0101]	7-OOH-5,8-dien-3beta-ol
M544T627C260	544.343	627	260.4	6	-1	-0.91	0.97	1	0.5	0.7933	LMST01010357	Cholesterol and derivatives [ST0101]	7-OOH-5,8-dien-3beta-ol
M544T645C260	544.342	645	260.4	3	17	-0.91	0.43	1	0.5	0.6867	LMST01010357	Cholesterol and derivatives [ST0101]	7-OOH-5,8-dien-3beta-ol
M544T647C260	544.348	647	260.2	14	19	-0.99	0.37	1	0.5	0.6733	LMST01010357	Cholesterol and derivatives [ST0101]	7-OOH-5,8-dien-3beta-ol
M526T817C267	526.366	817	266.6	0	4	-0.63	0.87	1	0.5	0.7733	LMST01030094	Ergosterols and C24-methyl derivatives [ST0103]	5-dihydroergosterol
M526T828C266	526.365	828	266	-1	15	-0.86	0.5	1	0.5	0.7	LMST01030094	Ergosterols and C24-methyl derivatives [ST0103]	5-dihydroergosterol
M554T771C268	554.392	771	267.9	-10	-15	-0.7	0.5	1	0.5	0.7	LMST01030101	Ergosterols and C24-methyl derivatives [ST0103]	Obtusifoliol
M530T886C270	530.393	886	269.5	-9	23	-0.77	0.23	1	0.5	0.6467	LMST01030102	Ergosterols and C24-methyl derivatives [ST0103]	Ergostanol
M530T886C270	530.393	886	269.5	-9	23	-0.77	0.23	1	0.5	0.6467	LMST01030103	Ergosterols and C24-methyl derivatives [ST0103]	Campestanol
M528T828C268	528.382	828	267.9	1	-1	-0.19	0.97	1	0.5	0.7933	LMST01030105	Ergosterols and C24-methyl derivatives [ST0103]	Fungisterol
M552T766C269	552.376	766	268.6	-10	-20	0.34	0.33	1	0.5	0.6667	LMST01030107	Ergosterols and C24-methyl derivatives [ST0103]	4alpha,14alpha-dimethyl-24-methylene-cholest-7,9(11)-dien-3beta-ol
M526T782C267	526.364	782	267.4	-4	-3	-0.89	0.9	1	1	0.98	LMST01030109	Ergosterols and C24-methyl derivatives [ST0103]	24-methylcholesta-5,23E-dien-3beta-ol
M526T771C267	526.363	771	266.7	-6	9	-0.71	0.7	1	1	0.94	LMST01030110	Ergosterols and C24-methyl derivatives [ST0103]	24-methylcholesta-5,24-dien-3beta-ol
M526T756C266	526.363	756	265.7	-6	18	-0.3	0.4	1	0.5	0.68	LMST01030115	Ergosterols and C24-methyl derivatives [ST0103]	Episterol
M526T817C267	526.366	817	266.6	0	0	-0.63	1	1	0.5	0.8	LMST01030117	Ergosterols and C24-methyl derivatives [ST0103]	stellasterol
M526T828C266	526.365	828	266	-1	11	-0.86	0.63	1	0.5	0.7267	LMST01030117	Ergosterols and C24-methyl derivatives [ST0103]	stellasterol
M528T828C268	528.382	828	267.9	1	-1	-0.19	0.97	1	0.5	0.7933	LMST01030119	Ergosterols and C24-methyl derivatives [ST0103]	campest-7-en-3beta-ol
M524T693C266	524.339	693	265.9	-22	-9	-0.45	0.7	1	0.5	0.74	LMST01030135	Ergosterols and C24-methyl derivatives [ST0103]	5-dehydroepisterol
M524T727C265	524.341	727	265.2	-17	25	-0.71	0.17	1	0.5	0.6333	LMST01030135	Ergosterols and C24-methyl derivatives [ST0103]	5-dehydroepisterol
M526T771C267	526.363	771	266.7	-6	-15	-0.89	0.5	1	1	0.9	LMST01030137	Ergosterols and C24-methyl derivatives [ST0103]	27-Nor-4alpha-methyl-5alpha-ergosta-8(14),22-dien-3beta-ol
M526T782C267	526.364	782	267.4	-4	-4	-0.63	0.87	1	1	0.9733	LMST01030137	Ergosterols and C24-methyl derivatives [ST0103]	27-Nor-4alpha-methyl-5alpha-ergosta-8(14),22-dien-3beta-ol
M542T870C270	542.398	870	270.1	1	-1	-0.7	0.97	1	1	0.9933	LMST01030145	Ergosterols and C24-methyl derivatives [ST0103]	23,24-Dimethylcholest-22-en-3beta-ol
M542T870C270_2	542.393	870	270	-9	-1	-0.74	0.97	1	1	0.9933	LMST01030145	Ergosterols and C24-methyl derivatives [ST0103]	23,24-Dimethylcholest-22-en-3beta-ol
M544T935C275	544.405	935	274.8	-14	16	0.81	0.47	1	0.5	0.6933	LMST01030147	Ergosterols and C24-methyl derivatives [ST0103]	23S,24R-Dimethylcholestan-3beta-ol
M526T817C267	526.366	817	266.6	0	4	-0.63	0.87	1	0.5	0.7733	LMST01031024	Ergosterols and C24-methyl derivatives [ST0103]	5alpha-ergosta-5,22Z-dien-3beta-ol
M526T828C266	526.365	828	266	-1	15	-0.86	0.5	1	0.5	0.7	LMST01031024	Ergosterols and C24-methyl derivatives [ST0103]	5alpha-ergosta-5,22Z-dien-3beta-ol
M526T782C267	526.364	782	267.4	-4	-6	-0.22	0.8	1	1	0.96	LMST01031027	Ergosterols and C24-methyl derivatives [ST0103]	22-dihydroergosterol
M542T870C270	542.398	870	270.1	1	1	0.26	0.97	1	1	0.9933	LMST01031033	Ergosterols and C24-methyl derivatives [ST0103]	Aplysterol
M542T870C270_2	542.393	870	270	-9	1	0.22	0.97	1	1	0.9933	LMST01031033	Ergosterols and C24-methyl derivatives [ST0103]	Aplysterol
M554T771C268	554.392	771	267.9	-10	-7	-0.81	0.77	1	0.5	0.7533	LMST01031043	Ergosterols and C24-methyl derivatives [ST0103]	Durissimasterol
M540T796C268	540.383	796	267.6	2	-9	-0.82	0.7	1	0.5	0.74	LMST01031044	Ergosterols and C24-methyl derivatives [ST0103]	Ficisterol
M512T778C263	512.348	778	263.1	-5	12	0.11	0.6	1	0.5	0.72	LMST01031049	Ergosterols and C24-methyl derivatives [ST0103]	Occelasterol
M554T837C272	554.397	837	271.8	0	24	0.44	0.2	1	0.5	0.64	LMST01031055	Ergosterols and C24-methyl derivatives [ST0103]	Remeisterol
M647T599C275	647.369	599	274.6	-21	16	0.66	0.47	1	0.5	0.6933	LMST01031066	Ergosterols and C24-methyl derivatives [ST0103]	24-methylene-cholest-5-en-3beta,19-diol
M540T857C272	540.381	857	271.9	-1	12	0.63	0.6	1	0.5	0.72	LMST01040121	Stigmasterols and C24-ethyl derivatives [ST0104]	24Z-ethylidene-cholest-5-en-3-ol
M542T881C274	542.395	881	273.7	-4	-4	0.55	0.87	1	1	0.9733	LMST01040122	Stigmasterols and C24-ethyl derivatives [ST0104]	Clionasterol
M540T857C272	540.381	857	271.9	-1	-3	-0.15	0.9	1	0.5	0.78	LMST01040123	Stigmasterols and C24-ethyl derivatives [ST0104]	Stigmasterol
M540T785C268	540.378	785	267.5	-8	0	-0.96	1	1	0.5	0.8	LMST01040124	Stigmasterols and C24-ethyl derivatives [ST0104]	Clerosterol
M544T935C275	544.405	935	274.8	-14	5	0.48	0.83	1	0.5	0.7667	LMST01040127	Stigmasterols and C24-ethyl derivatives [ST0104]	poriferastan-3beta-ol
M544T935C275	544.405	935	274.8	-14	5	0.48	0.83	1	0.5	0.7667	LMST01040128	Stigmasterols and C24-ethyl derivatives [ST0104]	Dihydro-sitosterol
M540T857C272	540.381	857	271.9	-1	-3	-0.15	0.9	1	0.5	0.78	LMST01040130	Stigmasterols and C24-ethyl derivatives [ST0104]	Poriferasterol
M542T841C271	542.397	841	270.9	0	-19	0.63	0.37	1	0.5	0.6733	LMST01040134	Stigmasterols and C24-ethyl derivatives [ST0104]	poriferast-8(14)-en-3beta-ol
M540T785C268	540.378	785	267.5	-8	-7	0.07	0.77	1	0.5	0.7533	LMST01040137	Stigmasterols and C24-ethyl derivatives [ST0104]	stigmasta-7,25-dien-3beta-ol
M540T796C268	540.383	796	267.6	2	4	0.11	0.87	1	0.5	0.7733	LMST01040137	Stigmasterols and C24-ethyl derivatives [ST0104]	stigmasta-7,25-dien-3beta-ol
M524T727C265	524.341	727	265.2	-17	-14	0.49	0.53	1	0.5	0.7067	LMST01040156	Stigmasterols and C24-ethyl derivatives [ST0104]	Baikalosterol
M542T881C274	542.395	881	273.7	-4	-4	0.88	0.87	1	1	0.9733	LMST01040157	Stigmasterols and C24-ethyl derivatives [ST0104]	Fucostanol
M554T837C272	554.397	837	271.8	0	11	-0.48	0.63	1	0.5	0.7267	LMST01040165	Stigmasterols and C24-ethyl derivatives [ST0104]	Axinyssasterol
M554T855C276	554.396	855	275.8	-2	29	0.99	0.03	1	0.5	0.6067	LMST01040165	Stigmasterols and C24-ethyl derivatives [ST0104]	Axinyssasterol
M542T841C271	542.397	841	270.9	0	-19	0.63	0.37	1	0.5	0.6733	LMST01040238	Stigmasterols and C24-ethyl derivatives [ST0104]	(3beta,5alpha,24R)-Stigmast-8(14)-en-3-ol
M540T785C268	540.378	785	267.5	-8	-7	0.07	0.77	1	0.5	0.7533	LMST01040239	Stigmasterols and C24-ethyl derivatives [ST0104]	(3beta,5alpha,24S)-Stigmasta-7,25-dien-3-ol
M540T796C268	540.383	796	267.6	2	4	0.11	0.87	1	0.5	0.7733	LMST01040239	Stigmasterols and C24-ethyl derivatives [ST0104]	(3beta,5alpha,24S)-Stigmasta-7,25-dien-3-ol
M542T881C274	542.395	881	273.7	-4	1	0.55	0.97	1	1	0.9933	LMST01040250	Stigmasterols and C24-ethyl derivatives [ST0104]	beta-sitosterol
M554T734C272	554.39	734	271.7	-13	24	0.22	0.2	1	0.5	0.64	LMST01100008	Cycloartanols and derivatives [ST0110]	cycloartenol
M537T301C235	537.237	301	234.8	1	8	-0.84	0.73	1	0.5	0.7467	LMST02020102	C19 steroids (androgens) and derivatives [ST0202]	4-Hydroxytestosterone
M539T308C229	539.253	308	229.2	2	-19	-0.43	0.37	1	0.5	0.6733	LMST02020111	C19 steroids (androgens) and derivatives [ST0202]	1,17-dihydroxy-androstan-3-one
M563T396C241	563.283	396	240.9	-9	25	-0.78	0.17	1	0.5	0.6333	LMST03020009	Vitamin D3 and derivatives [ST0302]	1alpha-hydroxy-23,24,25,26,27-pentanorvitamin D3 / 1alpha-hydroxy-23,24,25,26,27-pentanorcholecalciferol
M563T396C241	563.283	396	240.9	-9	14	-0.74	0.53	1	0.5	0.7067	LMST03020010	Vitamin D3 and derivatives [ST0302]	22-hydroxy-23,24,25,26,27-pentanorvitamin D3 / 22-hydroxy-23,24,25,26,27-pentanorcholecalciferol
M577T386C241	577.312	386	240.8	14	-4	-0.54	0.87	1	0.5	0.7733	LMST03020015	Vitamin D3 and derivatives [ST0302]	(22R)-22-hydroxy-24,25,26,27-tetranorvitamin D3 / (22R)-22-hydroxy-24,25,26,27-tetranorcholecalciferol
M577T386C241	577.312	386	240.8	14	-4	-0.54	0.87	1	0.5	0.7733	LMST03020016	Vitamin D3 and derivatives [ST0302]	(22S)-22-hydroxy-24,25,26,27-tetranorvitamin D3 / (22S)-22-hydroxy-23,24,25,26,27-pentanorcholecalciferol
M577T386C241	577.312	386	240.8	14	-4	-0.54	0.87	1	0.5	0.7733	LMST03020017	Vitamin D3 and derivatives [ST0302]	(5E)-(22R)-22-hydroxy-24,25,26,27-tetranorvitamin D3 / (5E)-(22R)-22-hydroxy-24,25,26,27-tetranorcholecalciferol
M512T711C239	512.346	711	239	-8	-15	-0.87	0.5	1	1	0.9	LMST03020228	Vitamin D3 and derivatives [ST0302]	(3S,6S)-9,10-seco-5(10),6,7-cholestatrien-3-ol
M512T755C240	512.345	755	239.7	-11	29	-0.58	0.03	1	1	0.8067	LMST03020228	Vitamin D3 and derivatives [ST0302]	(3S,6S)-9,10-seco-5(10),6,7-cholestatrien-3-ol
M512T755C240	512.345	755	239.7	-11	29	-0.58	0.03	1	1	0.8067	LMST03020229	Vitamin D3 and derivatives [ST0302]	(3S,6R)-9,10-seco-5(10),6,7-cholestatrien-3-ol
M544T505C245	544.328	505	244.7	-22	8	0.74	0.73	1	0.5	0.7467	LMST03020252	Vitamin D3 and derivatives [ST0302]	(7E)-(3S,6R)-6-hydroperoxy-9,10-seco-4,7,10(19)-cholestatrien-3-ol
M544T505C245	544.328	505	244.7	-22	8	0.74	0.73	1	0.5	0.7467	LMST03020253	Vitamin D3 and derivatives [ST0302]	(7E)-(3S,6S)-6-hydroperoxy-9,10-seco-4,7,10(19)-cholestatrien-3-ol
M526T765C240	526.361	765	239.5	-10	28	-0.66	0.07	1	1	0.8133	LMST03020334	Vitamin D3 and derivatives [ST0302]	(10E)-19-methylvitamin D3 / (10E)-19-methylcholecalciferol
M526T765C240	526.361	765	239.5	-10	28	-0.66	0.07	1	1	0.8133	LMST03020335	Vitamin D3 and derivatives [ST0302]	(5E,10E)-19-methylvitamin D3 / (5E,10E)-19-methylcholecalciferol
M528T598C253	528.336	598	252.7	-18	29	-1.02	0.03	0.99	1	0.803	LMST01010133	Cholesterol and derivatives [ST0101]	24-oxocholesterol
M528T598C253	528.336	598	252.7	-18	17	-1.02	0.43	0.99	1	0.883	LMST01010298	Cholesterol and derivatives [ST0101]	24-ketocholesterol
M528T589C254	528.335	589	253.8	-20	9	-1.01	0.7	0.99	1	0.9372	LMST01010300	Cholesterol and derivatives [ST0101]	24-keto-25dehydrocholestanol
M544T428C246	544.332	428	246.1	-15	-19	1.03	0.37	0.99	1	0.8681	LMST01010307	Cholesterol and derivatives [ST0101]	20S-Hydroxycholestane-3,16-dione
M526T756C266	526.363	756	265.7	-6	-6	-1.08	0.8	0.96	0.5	0.7441	LMST01030110	Ergosterols and C24-methyl derivatives [ST0103]	24-methylcholesta-5,24-dien-3beta-ol
M512T711C239	512.346	711	239	-8	2	-1.16	0.93	0.92	1	0.9551	LMST03020230	Vitamin D3 and derivatives [ST0302]	(7E)-(3S,6S)-6,19-cyclo-9,10-seco-5(10),7-cholestadien-3-ol
M568T859C274	568.412	859	274.1	-1	10	1.18	0.67	0.91	0.5	0.6971	LMST01031056	Ergosterols and C24-methyl derivatives [ST0103]	Sipalosterol
M540T878C273	540.378	878	272.9	-7	8	1.19	0.73	0.91	0.5	0.7094	LMST01040126	Stigmasterols and C24-ethyl derivatives [ST0104]	Chondrillasterol
M540T878C273	540.378	878	272.9	-7	8	1.19	0.73	0.91	0.5	0.7094	LMST01040140	Stigmasterols and C24-ethyl derivatives [ST0104]	Spinasterol
M540T878C273	540.378	878	272.9	-7	8	1.19	0.73	0.91	0.5	0.7094	LMST01040248	Stigmasterols and C24-ethyl derivatives [ST0104]	alpha-Spinasterol
M542T841C271	542.397	841	270.9	0	-4	-1.2	0.87	0.9	0.5	0.7326	LMST01010207	Cholesterol and derivatives [ST0101]	4,4-dimethyl-5alpha-cholest-7-en-3beta-ol
M544T466C246	544.327	466	246.5	-25	19	1.19	0.37	0.9	0.5	0.6352	LMST01010307	Cholesterol and derivatives [ST0101]	20S-Hydroxycholestane-3,16-dione
M540T795C268	540.378	795	267.8	-7	21	-1.22	0.3	0.89	0.5	0.6165	LMST01030144	Ergosterols and C24-methyl derivatives [ST0103]	23-methyl,24-methylene-cholest-5-en-3beta-ol
M554T771C268	554.392	771	267.9	-10	-9	-1.22	0.7	0.89	0.5	0.6966	LMST01031037	Ergosterols and C24-methyl derivatives [ST0103]	Mutasterol
M580T505C256	580.306	505	255.5	4	21	1.23	0.3	0.89	0.5	0.6144	LMST01040189	Stigmasterols and C24-ethyl derivatives [ST0104]	Norselic acid A
M537T309C234	537.235	309	233.9	-3	16	-1.22	0.47	0.89	0.5	0.6484	LMST02020102	C19 steroids (androgens) and derivatives [ST0202]	4-Hydroxytestosterone
M528T563C253	528.335	563	253.1	-19	-17	-1.29	0.43	0.86	1	0.8293	LMST01010300	Cholesterol and derivatives [ST0101]	24-keto-25dehydrocholestanol
M542T895C240	542.393	895	240.2	-8	20	-1.27	0.33	0.86	1	0.8118	LMST01110010	Calysterols and cyclopropyl sidechain derivatives [ST0111]	Petrostanol
M512T711C239	512.346	711	239	-8	1	-1.28	0.97	0.86	1	0.9372	LMST03020227	Vitamin D3 and derivatives [ST0302]	toxisterol3 E1
M512T755C240	512.345	755	239.7	-11	-15	-1.36	0.5	0.82	1	0.8284	LMST01110008	Calysterols and cyclopropyl sidechain derivatives [ST0111]	24,26-cyclocholesterol
M528T574C246	528.336	574	246.5	-17	-9	1.44	0.7	0.78	0.5	0.6519	LMST01010012	Cholesterol and derivatives [ST0101]	24,25-epoxy-cholesterol
M540T795C268	540.378	795	267.8	-7	-13	-1.47	0.57	0.76	0.5	0.619	LMST01010176	Cholesterol and derivatives [ST0101]	14-demethyllanosterol
M526T765C240	526.361	765	239.5	-10	-17	-1.52	0.43	0.74	1	0.7824	LMST01060009	Gorgosterols and derivatives [ST0106]	22S,23S-methylenecholesterol
M568T859C274	568.412	859	274.1	-1	-10	1.59	0.67	0.7	0.5	0.6146	LMST01031038	Ergosterols and C24-methyl derivatives [ST0103]	Isoxestospongesterol
M568T859C274	568.412	859	274.1	-1	-10	1.59	0.67	0.7	0.5	0.6146	LMST01031039	Ergosterols and C24-methyl derivatives [ST0103]	Xestospongesterol
M460T377C222	460.236	377	221.9	-23	-2	1.6	0.93	0.7	0.5	0.6662	LMST02030134	C21 steroids (gluco/mineralocorticoids, progestogins) and derivatives [ST0203]	5alpha-dihydrodeoxycorticosterone
M580T467C248	580.308	467	248.3	7	-17	-1.62	0.43	0.69	1	0.7618	LMST01040189	Stigmasterols and C24-ethyl derivatives [ST0104]	Norselic acid A
M544T435C248	544.331	435	247.6	-17	-12	1.64	0.6	0.68	1	0.7916	LMST01010307	Cholesterol and derivatives [ST0101]	20S-Hydroxycholestane-3,16-dione
M635T600C271	635.367	600	271.3	-25	0	1.69	1	0.66	1	0.8627	LMST01010274	Cholesterol and derivatives [ST0101]	19-hydroxycholesterol
M633T595C267	633.353	595	267.4	-22	0	1.75	1	0.62	1	0.8499	LMST01010354	Cholesterol and derivatives [ST0101]	4beta-OH-7-DHC
M633T595C267	633.353	595	267.4	-22	0	1.75	1	0.62	1	0.8499	LMST01010355	Cholesterol and derivatives [ST0101]	4alpha-OH-7-DHC
M512T736C248	512.344	736	247.8	-13	16	1.93	0.47	0.53	1	0.7067	LMST01010286	Cholesterol and derivatives [ST0101]	Cystosterol
M556T881C249	556.407	881	248.8	-11	19	2.01	0.37	0.5	1	0.6715	LMST01060013	Gorgosterols and derivatives [ST0106]	23-demethyl-4alpha-methyl-5alpha-gorgostan-3beta-ol
M580T457C247	580.306	457	247.3	4	-27	-2.02	0.1	0.49	1	0.6159	LMST01040189	Stigmasterols and C24-ethyl derivatives [ST0104]	Norselic acid A
M528T589C238	528.335	589	237.9	-20	6	-2.1	0.8	0.45	1	0.7402	LMST01010012	Cholesterol and derivatives [ST0101]	24,25-epoxy-cholesterol
M635T622C273	635.374	622	272.6	-13	22	2.17	0.27	0.41	1	0.6186	LMST01010274	Cholesterol and derivatives [ST0101]	19-hydroxycholesterol
M563T377C237	563.297	377	237.3	14	-5	-2.22	0.83	0.39	1	0.7217	LMST03020010	Vitamin D3 and derivatives [ST0302]	22-hydroxy-23,24,25,26,27-pentanorvitamin D3 / 22-hydroxy-23,24,25,26,27-pentanorcholecalciferol
M563T377C237	563.297	377	237.3	14	6	-2.27	0.8	0.37	1	0.707	LMST03020009	Vitamin D3 and derivatives [ST0302]	1alpha-hydroxy-23,24,25,26,27-pentanorvitamin D3 / 1alpha-hydroxy-23,24,25,26,27-pentanorcholecalciferol
M528T626C251	528.332	626	251.4	-25	0	-2.44	1	0.28	1	0.7111	LMST01010271	Cholesterol and derivatives [ST0101]	3-oxo-7alpha-hydroxycholesterol
M546T447C251	546.345	447	250.7	-21	-3	2.66	0.9	0.17	1	0.6476	LMST01010127	Cholesterol and derivatives [ST0101]	Secosterol-A
M528T573C267	528.335	573	266.8	-20	-2	2.69	0.93	0.15	1	0.6478	LMST01010387	Cholesterol and derivatives [ST0101]	22-oxocholesterol
M528T633C251	528.334	633	250.7	-22	7	-2.72	0.77	0.14	1	0.6101	LMST01010271	Cholesterol and derivatives [ST0101]	3-oxo-7alpha-hydroxycholesterol

## Sheet: 02 anterior_standardlib-result
name	mz	rt	ccs	errorMZ	errorRT	errorCCS	scoreRT	scoreCCS	scoreReverse	score	LMID	subclass	sterol name
M512T746C264	512.347	746	263.8	-6	0	0.5	1	1	1	1	LMST01010016	Cholesterol and derivatives [ST0101]	Desmosterol
M554T826C272	554.395	826	271.8	-3	0	0.18	1	1	1	1	LMST01010017	Cholesterol and derivatives [ST0101]	Lanosterol
M542T912C275	542.395	912	275.3	-4	-1	0.58	0.92	1	1	0.9833	LMST01040129	Stigmasterols and C24-ethyl derivatives [ST0104]	Sitosterol
M516T857C267	516.378	857	267.2	-8	2	0.34	0.83	1	1	0.9667	LMST01010077	Cholesterol and derivatives [ST0101]	Dihydrocholesterol
M528T531C268	528.342	531	268.3	-7	3	0.15	0.75	1	0.9925	0.947	LMST01010049	Cholesterol and derivatives [ST0101]	7-oxo-cholesterol
M538T741C269	538.363	741	269.3	-5	-3	0.26	0.75	1	0.9875	0.945	LMST01010149	Cholesterol and derivatives [ST0101]	4,4-Dimethylcholesta-8,11,24-trienol
M530T621C267	530.358	621	267	-6	-2	0.19	0.83	1	0.9445	0.9445	LMST01010011	Cholesterol and derivatives [ST0101]	5,6alpha-Epoxy-cholesterol
M528T864C270	528.38	864	270.4	-4	4	0.52	0.67	1	1	0.9333	LMST01030097	Ergosterols and C24-methyl derivatives [ST0103]	Campesterol
M444T367C233	444.247	367	233.1	-10	4	0.87	0.67	1	1	0.9333	LMST02030088	C21 steroids (gluco/mineralocorticoids, progestogins) and derivatives [ST0203]	Pregnenolone
M540T845C274	540.38	845	274.4	-3	4	0.73	0.67	1	0.996	0.9317	LMST01040146	Stigmasterols and C24-ethyl derivatives [ST0104]	Fucosterol
M512T762C266	512.348	762	265.7	-5	-1	1.03	0.92	0.95	0.9074	0.925	LMST01010069	Cholesterol and derivatives [ST0101]	7-Dehydrocholesterol
M635T579C271	635.379	579	270.8	-4	5	0.41	0.58	1	1	0.9167	LMST01010013	Cholesterol and derivatives [ST0101]	7alpha-Hydroxy-cholesterol
M556T896C274	556.411	896	274.4	-4	-5	0.4	0.58	1	1	0.9167	LMST01010087	Cholesterol and derivatives [ST0101]	24,25-Dihydrolanosterol
M512T733C264	512.347	733	264.3	-6	-6	0.27	0.5	1	1	0.9	LMST01010066	Cholesterol and derivatives [ST0101]	Zymosterol
M637T643C274	637.395	643	274	-5	5	0.15	0.58	1	0.957	0.8995	LMST01010135	Cholesterol and derivatives [ST0101]	6alpha-Hydroxy-cholestanol
M524T768C267	524.347	768	267.2	-6	6	0.6	0.5	1	0.9582	0.8833	LMST01030093	Ergosterols and C24-methyl derivatives [ST0103]	Ergosterol
M514T808C266	514.364	808	266	-4	-11	0.42	0.08	1	1	0.8167	LMST01010001	Cholesterol and derivatives [ST0101]	Cholesterol
M635T661C275	635.38	661	274.9	-4	4	0.22	0.67	1	0.7026	0.8144	LMST01010014	Cholesterol and derivatives [ST0101]	4beta-Hydroxy-cholesterol
M635T579C255	635.379	579	255.3	-5	11	0.39	0.08	1	0.9683	0.804	LMST01010088	Cholesterol and derivatives [ST0101]	27-Hydroxy-cholesterol(25R)
M635T535C257	635.38	535	256.9	-5	11	0.47	0.08	1	0.941	0.793	LMST01010164	Cholesterol and derivatives [ST0101]	24-Hydroxy-cholesterol

## Sheet: 02 anterior_extendedlib-result
name	mz	rt	ccs	errorMZ	errorRT	errorCCS	scoreRT	scoreCCS	scoreReverse	score	LMID	subclass	sterol name
M430T376C226	430.232	376	225.7	-9	0	0.27	1	1	1	1	LMST02020044	C19 steroids (androgens) and derivatives [ST0202]	Stenbolone
M651T426C258	651.376	426	257.6	-2	-4	0.04	0.87	1	1	0.9733	LMST01010308	Cholesterol and derivatives [ST0101]	16beta,20S-dihydroxycholestan-3-one
M542T896C275	542.394	896	275.4	-5	1	1.18	0.97	0.91	1	0.9582	LMST01040250	Stigmasterols and C24-ethyl derivatives [ST0104]	beta-sitosterol
M542T896C275	542.394	896	275.4	-5	-4	1.18	0.87	0.91	1	0.9382	LMST01040122	Stigmasterols and C24-ethyl derivatives [ST0104]	Clionasterol
M526T784C242	526.363	784	242.4	-6	-11	-0.33	0.63	1	1	0.9267	LMST01060009	Gorgosterols and derivatives [ST0106]	22S,23S-methylenecholesterol
M526T784C242	526.363	784	242.4	-6	-11	-0.33	0.63	1	1	0.9267	LMST01060010	Gorgosterols and derivatives [ST0106]	(22R,23R)-methylenecholesterol
M510T701C264	510.331	701	264.4	-7	-15	0.69	0.5	1	1	0.9	LMST01010121	Cholesterol and derivatives [ST0101]	7-dehydro-desmosterol
M635T623C269	635.379	623	269.4	-5	15	0.97	0.5	1	1	0.9	LMST01010274	Cholesterol and derivatives [ST0101]	19-hydroxycholesterol
M637T546C257	637.384	546	257.1	-22	-16	0.27	0.47	1	1	0.8933	LMST01010275	Cholesterol and derivatives [ST0101]	5alpha-hydroxycholesterol
M542T896C275	542.394	896	275.4	-5	10	1.25	0.67	0.88	1	0.8833	LMST01030145	Ergosterols and C24-methyl derivatives [ST0103]	23,24-Dimethylcholest-22-en-3beta-ol
M528T634C254	528.342	634	253.6	-6	-1	-1.59	0.97	0.7	1	0.8751	LMST01010271	Cholesterol and derivatives [ST0101]	3-oxo-7alpha-hydroxycholesterol
M633T520C258	633.361	520	257.7	-8	-20	0	0.33	1	1	0.8667	LMST01010386	Cholesterol and derivatives [ST0101]	(24Z),26-hydroxydesmosterol
M430T376C226	430.232	376	225.7	-9	-16	1.17	0.47	0.92	1	0.8603	LMST02020028	C19 steroids (androgens) and derivatives [ST0202]	Methenolone
M647T609C276	647.38	609	275.9	-4	19	1.14	0.37	0.93	1	0.8461	LMST01031066	Ergosterols and C24-methyl derivatives [ST0103]	24-methylene-cholest-5-en-3beta,19-diol
M510T692C262	510.331	692	262	-7	-24	-0.23	0.2	1	1	0.84	LMST01010121	Cholesterol and derivatives [ST0101]	7-dehydro-desmosterol
M530T706C256	530.358	706	255.9	-6	26	-0.97	0.13	1	1	0.8267	LMST01010276	Cholesterol and derivatives [ST0101]	6-oxocholestanol
M633T520C258	633.361	520	257.7	-8	15	-1.42	0.5	0.79	1	0.8169	LMST01010356	Cholesterol and derivatives [ST0101]	24S-OH-7-DHC
M526T831C268	526.364	831	268.4	-4	0	0.04	1	1	0.5	0.8	LMST01030117	Ergosterols and C24-methyl derivatives [ST0103]	stellasterol
M542T884C272	542.395	884	271.7	-4	0	0.85	1	1	0.5	0.8	LMST01031033	Ergosterols and C24-methyl derivatives [ST0103]	Aplysterol
M528T841C270	528.38	841	269.7	-4	1	-0.55	0.97	1	0.5	0.7933	LMST01030096	Ergosterols and C24-methyl derivatives [ST0103]	22,23-dihydrobrassicasterol
M524T712C267	524.347	712	266.6	-6	-1	-0.19	0.97	1	0.5	0.7933	LMST01030135	Ergosterols and C24-methyl derivatives [ST0103]	5-dehydroepisterol
M540T797C269	540.38	797	269.4	-4	-1	-0.26	0.97	1	0.5	0.7933	LMST01040124	Stigmasterols and C24-ethyl derivatives [ST0104]	Clerosterol
M633T520C258	633.361	520	257.7	-8	4	-1.9	0.87	0.55	1	0.7927	LMST01010284	Cholesterol and derivatives [ST0101]	(22,23-dinor)-24-vinyl-cholest-5-en-3beta,24-diol
M542T884C272	542.395	884	271.7	-4	-2	0.85	0.93	1	0.5	0.7867	LMST01010306	Cholesterol and derivatives [ST0101]	Echissaposterol
M528T841C270	528.38	841	269.7	-4	-2	0.48	0.93	1	0.5	0.7867	LMST01030105	Ergosterols and C24-methyl derivatives [ST0103]	Fungisterol
M528T841C270	528.38	841	269.7	-4	-2	0.48	0.93	1	0.5	0.7867	LMST01030119	Ergosterols and C24-methyl derivatives [ST0103]	campest-7-en-3beta-ol
M542T884C272	542.395	884	271.7	-4	-2	-0.11	0.93	1	0.5	0.7867	LMST01030145	Ergosterols and C24-methyl derivatives [ST0103]	23,24-Dimethylcholest-22-en-3beta-ol
M540T886C272	540.38	886	272.5	-4	1	1.04	0.97	0.98	0.5	0.7857	LMST01040126	Stigmasterols and C24-ethyl derivatives [ST0104]	Chondrillasterol
M540T886C272	540.38	886	272.5	-4	1	1.04	0.97	0.98	0.5	0.7857	LMST01040140	Stigmasterols and C24-ethyl derivatives [ST0104]	Spinasterol
M540T886C272	540.38	886	272.5	-4	1	1.04	0.97	0.98	0.5	0.7857	LMST01040248	Stigmasterols and C24-ethyl derivatives [ST0104]	alpha-Spinasterol
M512T770C239	512.346	770	239	-8	-13	-1.65	0.57	0.68	1	0.7841	LMST01110008	Calysterols and cyclopropyl sidechain derivatives [ST0111]	24,26-cyclocholesterol
M512T790C264	512.348	790	264.5	-5	-3	0.53	0.9	1	0.5	0.78	LMST01010351	Cholesterol and derivatives [ST0101]	4,6-cholestadienol
M526T795C269	526.364	795	269	-5	-3	-0.3	0.9	1	0.5	0.78	LMST01030109	Ergosterols and C24-methyl derivatives [ST0103]	24-methylcholesta-5,23E-dien-3beta-ol
M526T795C269	526.364	795	269	-5	-4	-0.04	0.87	1	0.5	0.7733	LMST01030137	Ergosterols and C24-methyl derivatives [ST0103]	27-Nor-4alpha-methyl-5alpha-ergosta-8(14),22-dien-3beta-ol
M540T871C274	540.38	871	273.5	-4	-4	0.44	0.87	1	0.5	0.7733	LMST01040123	Stigmasterols and C24-ethyl derivatives [ST0104]	Stigmasterol
M540T871C274	540.38	871	273.5	-4	-4	0.44	0.87	1	0.5	0.7733	LMST01040130	Stigmasterols and C24-ethyl derivatives [ST0104]	Poriferasterol
M528T571C254	528.342	571	254.3	-7	-5	-0.39	0.83	1	0.5	0.7667	LMST01010133	Cholesterol and derivatives [ST0101]	24-oxocholesterol
M542T855C273	542.395	855	272.7	-4	-5	-0.55	0.83	1	0.5	0.7667	LMST01010207	Cholesterol and derivatives [ST0101]	4,4-dimethyl-5alpha-cholest-7-en-3beta-ol
M528T594C255	528.341	594	254.8	-8	5	-0.2	0.83	1	0.5	0.7667	LMST01010298	Cholesterol and derivatives [ST0101]	24-ketocholesterol
M526T831C268	526.364	831	268.4	-4	5	0.04	0.83	1	0.5	0.7667	LMST01030094	Ergosterols and C24-methyl derivatives [ST0103]	5-dihydroergosterol
M526T831C268	526.364	831	268.4	-4	5	0.04	0.83	1	0.5	0.7667	LMST01031024	Ergosterols and C24-methyl derivatives [ST0103]	5alpha-ergosta-5,22Z-dien-3beta-ol
M528T594C255	528.341	594	254.8	-8	6	-0.62	0.8	1	0.5	0.76	LMST01010300	Cholesterol and derivatives [ST0101]	24-keto-25dehydrocholestanol
M526T768C267	526.364	768	267.3	-5	-6	-0.48	0.8	1	0.5	0.76	LMST01030110	Ergosterols and C24-methyl derivatives [ST0103]	24-methylcholesta-5,24-dien-3beta-ol
M526T795C269	526.364	795	269	-5	-6	0.37	0.8	1	0.5	0.76	LMST01031027	Ergosterols and C24-methyl derivatives [ST0103]	22-dihydroergosterol
M542T602C261	542.337	602	261.1	22	-7	-1.99	0.77	0.51	1	0.7554	LMST01031110	Ergosterols and C24-methyl derivatives [ST0103]	5alpha,8alpha-epidioxy-24-methyl-27-nor-cholest-6,22Z-dien-3beta-ol
M526T808C269	526.363	808	269.4	-5	7	0.52	0.77	1	0.5	0.7533	LMST01031027	Ergosterols and C24-methyl derivatives [ST0103]	22-dihydroergosterol
M526T808C269	526.363	808	269.4	-5	7	0.52	0.77	1	0.5	0.7533	LMST03060002	Vitamin D7 and derivatives [ST0306]	Provitamin D7
M526T768C267	526.364	768	267.3	-5	-8	-0.15	0.73	1	0.5	0.7467	LMST01010202	Cholesterol and derivatives [ST0101]	4alpha-methylzymosterol
M526T784C268	526.364	784	268.4	-5	8	0.26	0.73	1	0.5	0.7467	LMST01010202	Cholesterol and derivatives [ST0101]	4alpha-methylzymosterol
M526T808C269	526.363	808	269.4	-5	-8	-0.77	0.73	1	0.5	0.7467	LMST01030098	Ergosterols and C24-methyl derivatives [ST0103]	Brassicasterol
M554T783C269	554.395	783	269.1	-5	-8	-0.37	0.73	1	0.5	0.7467	LMST01031043	Ergosterols and C24-methyl derivatives [ST0103]	Durissimasterol
M540T797C269	540.38	797	269.4	-4	-8	0.79	0.73	1	0.5	0.7467	LMST01040137	Stigmasterols and C24-ethyl derivatives [ST0104]	stigmasta-7,25-dien-3beta-ol
M540T797C269	540.38	797	269.4	-4	-8	0.79	0.73	1	0.5	0.7467	LMST01040239	Stigmasterols and C24-ethyl derivatives [ST0104]	(3beta,5alpha,24S)-Stigmasta-7,25-dien-3-ol
M554T783C269	554.395	783	269.1	-5	-9	-0.77	0.7	1	0.5	0.74	LMST01031037	Ergosterols and C24-methyl derivatives [ST0103]	Mutasterol
M512T790C264	512.348	790	264.5	-5	10	-0.23	0.67	1	0.5	0.7333	LMST01010095	Cholesterol and derivatives [ST0101]	22-dehydrocholesterol
M526T784C268	526.364	784	268.4	-5	10	-0.07	0.67	1	0.5	0.7333	LMST01030110	Ergosterols and C24-methyl derivatives [ST0103]	24-methylcholesta-5,24-dien-3beta-ol
M524T703C268	524.347	703	267.6	-6	-10	0.19	0.67	1	0.5	0.7333	LMST01030135	Ergosterols and C24-methyl derivatives [ST0103]	5-dehydroepisterol
M554T850C274	554.396	850	273.8	-3	10	0.26	0.67	1	0.5	0.7333	LMST01040165	Stigmasterols and C24-ethyl derivatives [ST0104]	Axinyssasterol
M542T406C246	542.319	406	246.2	-10	-27	1.44	0.1	0.78	1	0.7316	LMST01010310	Cholesterol and derivatives [ST0101]	20S-Hydroxycholest-4-en-3,16-dione
M556T913C278	556.411	913	277.9	-4	0	1.35	1	0.83	0.5	0.7301	LMST01040148	Stigmasterols and C24-ethyl derivatives [ST0104]	4alpha-Methyl-24-ethyl-cholest-8(14)-en-3beta-ol
M544T954C276	544.41	954	276.4	-5	9	1.06	0.7	0.97	0.5	0.7279	LMST01040127	Stigmasterols and C24-ethyl derivatives [ST0104]	poriferastan-3beta-ol
M544T954C276	544.41	954	276.4	-5	9	1.06	0.7	0.97	0.5	0.7279	LMST01040128	Stigmasterols and C24-ethyl derivatives [ST0104]	Dihydro-sitosterol
M526T842C268	526.364	842	267.8	-4	11	-0.19	0.63	1	0.5	0.7267	LMST01030117	Ergosterols and C24-methyl derivatives [ST0103]	stellasterol
M514T831C266	514.364	831	266	-3	12	0.64	0.6	1	0.5	0.72	LMST01010099	Cholesterol and derivatives [ST0101]	5alpha-cholest-22E-en-3beta-ol
M514T831C266	514.364	831	266	-3	12	0.64	0.6	1	0.5	0.72	LMST01010333	Cholesterol and derivatives [ST0101]	5beta-cholest-22E-en-3beta-ol
M544T625C262	544.353	625	261.6	23	-12	-0.46	0.6	1	0.5	0.72	LMST01010357	Cholesterol and derivatives [ST0101]	7-OOH-5,8-dien-3beta-ol
M512T790C264	512.348	790	264.5	-5	12	0.65	0.6	1	0.5	0.72	LMST01031049	Ergosterols and C24-methyl derivatives [ST0103]	Occelasterol
M544T470C248	544.334	470	248	-11	19	1.81	0.37	0.6	1	0.7121	LMST01010307	Cholesterol and derivatives [ST0101]	20S-Hydroxycholestane-3,16-dione
M530T669C256	530.357	669	255.6	-7	-11	-1.08	0.63	0.96	0.5	0.7099	LMST01010276	Cholesterol and derivatives [ST0101]	6-oxocholestanol
M540T808C269	540.38	808	269.2	-4	-14	-0.96	0.53	1	0.5	0.7067	LMST01010176	Cholesterol and derivatives [ST0101]	14-demethyllanosterol
M526T784C268	526.364	784	268.4	-5	-14	-0.52	0.53	1	0.5	0.7067	LMST01030109	Ergosterols and C24-methyl derivatives [ST0103]	24-methylcholesta-5,23E-dien-3beta-ol
M530T475C270	530.358	475	269.7	-6	-1	-1.46	0.97	0.77	0.5	0.701	LMST01010201	Cholesterol and derivatives [ST0101]	20-Hydroxycholesterol
M510T732C264	510.331	732	264.2	-8	16	0.61	0.47	1	0.5	0.6933	LMST01010121	Cholesterol and derivatives [ST0101]	7-dehydro-desmosterol
M510T732C264	510.331	732	264.2	-8	-16	0.27	0.47	1	0.5	0.6933	LMST01010254	Cholesterol and derivatives [ST0101]	cholesta-4,6,8(14)-trien-3beta-ol
M526T842C268	526.364	842	267.8	-4	16	-0.19	0.47	1	0.5	0.6933	LMST01030094	Ergosterols and C24-methyl derivatives [ST0103]	5-dihydroergosterol
M554T783C269	554.395	783	269.1	-5	-16	-0.26	0.47	1	0.5	0.6933	LMST01030101	Ergosterols and C24-methyl derivatives [ST0103]	Obtusifoliol
M526T842C268	526.364	842	267.8	-4	16	-0.19	0.47	1	0.5	0.6933	LMST01031024	Ergosterols and C24-methyl derivatives [ST0103]	5alpha-ergosta-5,22Z-dien-3beta-ol
M524T737C266	524.347	737	265.6	-6	-16	0.64	0.47	1	0.5	0.6933	LMST01040156	Stigmasterols and C24-ethyl derivatives [ST0104]	Baikalosterol
M556T695C240	556.374	695	240	-5	9	-1.23	0.7	0.88	0.5	0.6931	LMST01040151	Stigmasterols and C24-ethyl derivatives [ST0104]	(3beta,24R,24'R)-fucosterol epoxide
M528T571C254	528.342	571	254.3	-7	-17	-0.82	0.43	1	0.5	0.6867	LMST01010300	Cholesterol and derivatives [ST0101]	24-keto-25dehydrocholestanol
M540T871C274	540.38	871	273.5	-4	11	1.22	0.63	0.89	0.5	0.6824	LMST01040121	Stigmasterols and C24-ethyl derivatives [ST0104]	24Z-ethylidene-cholest-5-en-3-ol
M528T594C255	528.341	594	254.8	-8	18	-0.2	0.4	1	0.5	0.68	LMST01010133	Cholesterol and derivatives [ST0101]	24-oxocholesterol
M528T571C254	528.342	571	254.3	-7	-18	-0.39	0.4	1	0.5	0.68	LMST01010298	Cholesterol and derivatives [ST0101]	24-ketocholesterol
M526T768C267	526.364	768	267.3	-5	18	0.3	0.4	1	0.5	0.68	LMST01030115	Ergosterols and C24-methyl derivatives [ST0103]	Episterol
M554T858C274	554.395	858	274	-4	18	0.33	0.4	1	0.5	0.68	LMST01040165	Stigmasterols and C24-ethyl derivatives [ST0104]	Axinyssasterol
M564T642C240	564.318	642	239.6	-16	5	-1.44	0.83	0.78	0.5	0.6787	LMST03020140	Vitamin D3 and derivatives [ST0302]	23,23-difluoro-25-hydroxyvitamin D3 / 23,23-difluoro-25-hydroxycholecalciferol
M432T316C215	432.223	316	215.1	18	-3	1.51	0.9	0.74	0.5	0.678	LMST02020112	C19 steroids (androgens) and derivatives [ST0202]	17-hydroxy-androstan-1,3-dione
M540T808C269	540.38	808	269.2	-4	-19	0.82	0.37	1	0.5	0.6733	LMST01010304	Cholesterol and derivatives [ST0101]	(24E)-24,26-dimethyldesmosterol
M542T855C273	542.395	855	272.7	-4	20	-0.4	0.33	1	0.5	0.6667	LMST01010225	Cholesterol and derivatives [ST0101]	4,4-Dimethyl-5a-cholesta-8-en-3b-ol
M544T657C262	544.352	657	261.5	22	20	-0.49	0.33	1	0.5	0.6667	LMST01010357	Cholesterol and derivatives [ST0101]	7-OOH-5,8-dien-3beta-ol
M529T325C218	529.202	325	218.4	-15	-20	-0.55	0.33	1	0.5	0.6667	LMST02010036	C18 steroids (estrogens) and derivatives [ST0201]	17alpha-Ethinyl estradiol
M544T625C262	544.353	625	261.6	23	13	-1.25	0.57	0.88	0.5	0.6642	LMST01010358	Cholesterol and derivatives [ST0101]	EnP(5,8)
M552T778C270	552.38	778	270	-4	-21	0.86	0.3	1	0.5	0.66	LMST01030107	Ergosterols and C24-methyl derivatives [ST0103]	4alpha,14alpha-dimethyl-24-methylene-cholest-7,9(11)-dien-3beta-ol
M554T770C269	554.394	770	269.3	-6	-21	-0.3	0.3	1	0.5	0.66	LMST01031043	Ergosterols and C24-methyl derivatives [ST0103]	Durissimasterol
M542T855C273	542.395	855	272.7	-4	21	0.52	0.3	1	0.5	0.66	LMST01040135	Stigmasterols and C24-ethyl derivatives [ST0104]	stigmast-25-en-3beta-ol
M554T770C269	554.394	770	269.3	-6	-22	-0.7	0.27	1	0.5	0.6533	LMST01031037	Ergosterols and C24-methyl derivatives [ST0103]	Mutasterol
M546T547C252	546.351	547	251.7	-8	-26	-1.87	0.13	0.56	1	0.6524	LMST01010279	Cholesterol and derivatives [ST0101]	Cholesterol-6alpha-hydroperoxide
M546T547C252	546.351	547	251.7	-8	-26	-1.87	0.13	0.56	1	0.6524	LMST01010280	Cholesterol and derivatives [ST0101]	Cholesterol-6beta-hydroperoxide
M556T913C278	556.411	913	277.9	-4	-23	0.98	0.23	1	0.5	0.6467	LMST01040139	Stigmasterols and C24-ethyl derivatives [ST0104]	14alpha-methyl-poriferast-9(11)-en-3beta-ol
M568T638C273	568.332	638	273.3	-14	23	-0.94	0.23	1	0.5	0.6467	LMST01040174	Stigmasterols and C24-ethyl derivatives [ST0104]	5alpha,8alpha-epidioxy-stigmasta-6,9(11),22E-trien-3beta-ol
M524T737C266	524.347	737	265.6	-6	24	-0.56	0.2	1	0.5	0.64	LMST01030135	Ergosterols and C24-methyl derivatives [ST0103]	5-dehydroepisterol
M554T746C272	554.394	746	271.9	-6	24	0.3	0.2	1	0.5	0.64	LMST01100008	Cycloartanols and derivatives [ST0110]	cycloartenol
M556T913C278	556.411	913	277.9	-4	3	1.72	0.9	0.64	0.5	0.6359	LMST01050015	C24-propyl sterols and derivatives [ST0105]	24-ethyl-24-methyl-cholesterol
M661T628C261	661.396	628	261.1	-3	-15	-1.32	0.5	0.84	0.5	0.6354	LMST01040257	Stigmasterols and C24-ethyl derivatives [ST0104]	halosterol B
M544T511C247	544.337	511	246.6	-6	9	1.52	0.7	0.74	0.5	0.6353	LMST03020252	Vitamin D3 and derivatives [ST0302]	(7E)-(3S,6R)-6-hydroperoxy-9,10-seco-4,7,10(19)-cholestatrien-3-ol
M544T511C247	544.337	511	246.6	-6	9	1.52	0.7	0.74	0.5	0.6353	LMST03020253	Vitamin D3 and derivatives [ST0302]	(7E)-(3S,6S)-6-hydroperoxy-9,10-seco-4,7,10(19)-cholestatrien-3-ol
M539T303C229	539.252	303	228.6	-1	-26	-0.7	0.13	1	0.5	0.6267	LMST02020111	C19 steroids (androgens) and derivatives [ST0202]	1,17-dihydroxy-androstan-3-one
M556T695C240	556.374	695	240	-5	19	-1.23	0.37	0.88	0.5	0.6264	LMST01040168	Stigmasterols and C24-ethyl derivatives [ST0104]	(3beta,24S,24'S)-fucosterol epoxide
M647T609C276	647.38	609	275.9	-4	19	2.26	0.37	0.37	1	0.6211	LMST01010234	Cholesterol and derivatives [ST0101]	4alpha-hydroxymethyl-5alpha-cholesta-8,24-dien-3beta-ol
M554T787C242	554.396	787	242.1	-3	-27	-0.62	0.1	1	0.5	0.62	LMST01060001	Gorgosterols and derivatives [ST0106]	Gorgosterol
M514T831C266	514.364	831	266	-3	15	1.41	0.5	0.79	0.5	0.6179	LMST01010316	Cholesterol and derivatives [ST0101]	Patinosterol
M523T318C234	523.255	318	234.1	-5	-3	-1.84	0.9	0.58	0.5	0.611	LMST02020105	C19 steroids (androgens) and derivatives [ST0202]	4-Androstenediol
M554T770C269	554.394	770	269.3	-6	-29	-0.19	0.03	1	0.5	0.6067	LMST01030101	Ergosterols and C24-methyl derivatives [ST0103]	Obtusifoliol
M663T694C279	663.411	694	278.7	-4	10	1.64	0.67	0.68	0.5	0.6051	LMST01040258	Stigmasterols and C24-ethyl derivatives [ST0104]	Ikshusterol
M637T558C264	637.394	558	263.7	-6	-4	2.85	0.87	0.08	1	0.6039	LMST01010275	Cholesterol and derivatives [ST0101]	5alpha-hydroxycholesterol
M554T850C274	554.396	850	273.8	-3	24	1.18	0.2	0.91	0.5	0.6035	LMST01031055	Ergosterols and C24-methyl derivatives [ST0103]	Remeisterol

## Sheet: 03 posterior_standardlib-result
name	mz	rt	ccs	errorMZ	errorRT	errorCCS	scoreRT	scoreCCS	scoreReverse	score	LMID	subclass	sterol name
M512T735C262	512.351	735	262.1	2	0	-0.15	1	1	1	1	LMST01010016	Cholesterol and derivatives [ST0101]	Desmosterol
M554T815C270	554.4	815	270.2	5	2	-0.41	0.83	1	1	0.9667	LMST01010017	Cholesterol and derivatives [ST0101]	Lanosterol
M542T897C274	542.398	897	273.5	2	-2	-0.07	0.83	1	1	0.9667	LMST01040129	Stigmasterols and C24-ethyl derivatives [ST0104]	Sitosterol
M538T731C268	538.367	731	267.6	2	-2	-0.37	0.83	1	0.9875	0.9617	LMST01010149	Cholesterol and derivatives [ST0101]	4,4-Dimethylcholesta-8,11,24-trienol
M516T844C266	516.382	844	265.6	1	3	-0.26	0.75	1	1	0.95	LMST01010077	Cholesterol and derivatives [ST0101]	Dihydrocholesterol
M530T614C265	530.361	614	265.3	0	-1	-0.45	0.92	1	0.9144	0.9491	LMST01010011	Cholesterol and derivatives [ST0101]	5,6alpha-Epoxy-cholesterol
M512T751C264	512.352	751	263.9	3	-1	0.34	0.92	1	0.9074	0.9463	LMST01010069	Cholesterol and derivatives [ST0101]	7-Dehydrocholesterol
M635T651C273	635.383	651	273.4	0	3	-0.33	0.75	1	0.9793	0.9417	LMST01010014	Cholesterol and derivatives [ST0101]	4beta-Hydroxy-cholesterol
M528T525C267	528.346	525	266.8	2	3	-0.41	0.75	1	0.961	0.9344	LMST01010049	Cholesterol and derivatives [ST0101]	7-oxo-cholesterol
M635T572C270	635.384	572	269.7	3	4	0	0.67	1	1	0.9333	LMST01010013	Cholesterol and derivatives [ST0101]	7alpha-Hydroxy-cholesterol
M556T882C273	556.414	882	272.8	2	-5	-0.18	0.58	1	1	0.9167	LMST01010087	Cholesterol and derivatives [ST0101]	24,25-Dihydrolanosterol
M528T851C268	528.384	851	268.5	4	5	-0.19	0.58	1	1	0.9167	LMST01030097	Ergosterols and C24-methyl derivatives [ST0103]	Campesterol
M444T366C231	444.253	366	231.2	3	5	0.04	0.58	1	1	0.9167	LMST02030088	C21 steroids (gluco/mineralocorticoids, progestogins) and derivatives [ST0203]	Pregnenolone
M540T832C273	540.385	832	272.8	6	5	0.15	0.58	1	0.9962	0.9151	LMST01040146	Stigmasterols and C24-ethyl derivatives [ST0104]	Fucosterol
M637T634C273	637.398	634	272.6	0	4	-0.37	0.67	1	0.9498	0.9132	LMST01010135	Cholesterol and derivatives [ST0101]	6alpha-Hydroxy-cholestanol
M512T723C263	512.351	723	262.7	1	-6	-0.34	0.5	1	1	0.9	LMST01010066	Cholesterol and derivatives [ST0101]	Zymosterol
M524T757C265	524.351	757	265.2	2	6	-0.15	0.5	1	0.9582	0.8833	LMST01030093	Ergosterols and C24-methyl derivatives [ST0103]	Ergosterol
M446T375C232	446.27	375	232.2	6	8	0.22	0.33	1	0.9598	0.8506	LMST02030185	C21 steroids (gluco/mineralocorticoids, progestogins) and derivatives [ST0203]	Epipregnanolone
M635T571C254	635.384	571	253.7	3	9	-0.24	0.25	1	0.9463	0.8285	LMST01010088	Cholesterol and derivatives [ST0101]	27-Hydroxy-cholesterol(25R)
M635T528C256	635.384	528	255.6	3	9	-0.04	0.25	1	0.9368	0.8247	LMST01010164	Cholesterol and derivatives [ST0101]	24-Hydroxy-cholesterol
M514T796C264	514.369	796	264.5	5	-11	-0.15	0.08	1	1	0.8167	LMST01010001	Cholesterol and derivatives [ST0101]	Cholesterol

## Sheet: 03 posterior_extendedlib-result
name	mz	rt	ccs	errorMZ	errorRT	errorCCS	scoreRT	scoreCCS	scoreReverse	score	LMID	subclass	sterol name
M542T871C270	542.399	871	270.1	3	-1	0.26	0.97	1	1	0.9933	LMST01010306	Cholesterol and derivatives [ST0101]	Echissaposterol
M524T702C265	524.351	702	264.8	0	-1	-0.86	0.97	1	1	0.9933	LMST01030135	Ergosterols and C24-methyl derivatives [ST0103]	5-dehydroepisterol
M542T871C270	542.399	871	270.1	3	-1	-0.7	0.97	1	1	0.9933	LMST01030145	Ergosterols and C24-methyl derivatives [ST0103]	23,24-Dimethylcholest-22-en-3beta-ol
M542T871C270	542.399	871	270.1	3	1	0.26	0.97	1	1	0.9933	LMST01031033	Ergosterols and C24-methyl derivatives [ST0103]	Aplysterol
M528T564C253	528.346	564	253.1	2	-5	-0.86	0.83	1	1	0.9667	LMST01010133	Cholesterol and derivatives [ST0101]	24-oxocholesterol
M526T773C267	526.368	773	266.7	4	8	-0.37	0.73	1	1	0.9467	LMST01010202	Cholesterol and derivatives [ST0101]	4alpha-methylzymosterol
M510T746C264	510.334	746	264.1	-1	9	0.23	0.7	1	1	0.94	LMST01010254	Cholesterol and derivatives [ST0101]	cholesta-4,6,8(14)-trien-3beta-ol
M524T694C266	524.35	694	265.8	-1	-9	-0.49	0.7	1	1	0.94	LMST01030135	Ergosterols and C24-methyl derivatives [ST0103]	5-dehydroepisterol
M526T773C267	526.368	773	266.7	4	10	-0.71	0.67	1	1	0.9333	LMST01030110	Ergosterols and C24-methyl derivatives [ST0103]	24-methylcholesta-5,24-dien-3beta-ol
M651T536C255	651.363	536	255	-22	-14	0.59	0.53	1	1	0.9067	LMST01010125	Cholesterol and derivatives [ST0101]	Secosterol-B
M526T773C267	526.368	773	266.7	4	-14	-0.89	0.53	1	1	0.9067	LMST01030137	Ergosterols and C24-methyl derivatives [ST0103]	27-Nor-4alpha-methyl-5alpha-ergosta-8(14),22-dien-3beta-ol
M635T614C270	635.383	614	269.6	1	14	1.05	0.53	0.98	1	0.8968	LMST01010274	Cholesterol and derivatives [ST0101]	19-hydroxycholesterol
M528T564C253	528.346	564	253.1	2	-17	-0.86	0.43	1	1	0.8867	LMST01010298	Cholesterol and derivatives [ST0101]	24-ketocholesterol
M647T601C274	647.383	601	274.2	1	18	0.51	0.4	1	1	0.88	LMST01031066	Ergosterols and C24-methyl derivatives [ST0103]	24-methylene-cholest-5-en-3beta,19-diol
M512T753C243	512.35	753	243.2	0	-18	0.08	0.4	1	1	0.88	LMST01110008	Calysterols and cyclopropyl sidechain derivatives [ST0111]	24,26-cyclocholesterol
M556T882C246	556.413	882	245.5	0	19	0.66	0.37	1	1	0.8733	LMST01060013	Gorgosterols and derivatives [ST0106]	23-demethyl-4alpha-methyl-5alpha-gorgostan-3beta-ol
M552T767C268	552.384	767	268.4	4	-20	0.26	0.33	1	1	0.8667	LMST01030107	Ergosterols and C24-methyl derivatives [ST0103]	4alpha,14alpha-dimethyl-24-methylene-cholest-7,9(11)-dien-3beta-ol
M526T763C241	526.366	763	240.7	0	-21	-1.03	0.3	0.99	1	0.8544	LMST01060009	Gorgosterols and derivatives [ST0106]	22S,23S-methylenecholesterol
M526T763C241	526.366	763	240.7	0	-21	-1.03	0.3	0.99	1	0.8544	LMST01060010	Gorgosterols and derivatives [ST0106]	(22R,23R)-methylenecholesterol
M510T682C260	510.335	682	260.5	0	-24	-0.8	0.2	1	1	0.84	LMST01010121	Cholesterol and derivatives [ST0101]	7-dehydro-desmosterol
M526T763C241	526.366	763	240.7	0	24	-0.17	0.2	1	1	0.84	LMST03020334	Vitamin D3 and derivatives [ST0302]	(10E)-19-methylvitamin D3 / (10E)-19-methylcholecalciferol
M528T564C253	528.346	564	253.1	2	-16	-1.29	0.47	0.86	1	0.8359	LMST01010300	Cholesterol and derivatives [ST0101]	24-keto-25dehydrocholestanol
M512T753C243	512.35	753	243.2	0	26	0.87	0.13	1	1	0.8267	LMST03020228	Vitamin D3 and derivatives [ST0302]	(3S,6S)-9,10-seco-5(10),6,7-cholestatrien-3-ol
M512T753C243	512.35	753	243.2	0	26	0.87	0.13	1	1	0.8267	LMST03020229	Vitamin D3 and derivatives [ST0302]	(3S,6R)-9,10-seco-5(10),6,7-cholestatrien-3-ol
M512T756C239	512.351	756	238.8	1	29	-0.95	0.03	1	1	0.8067	LMST03020228	Vitamin D3 and derivatives [ST0302]	(3S,6S)-9,10-seco-5(10),6,7-cholestatrien-3-ol
M512T756C239	512.351	756	238.8	1	29	-0.95	0.03	1	1	0.8067	LMST03020229	Vitamin D3 and derivatives [ST0302]	(3S,6R)-9,10-seco-5(10),6,7-cholestatrien-3-ol
M528T830C268	528.385	830	267.9	5	0	-0.19	1	1	0.5	0.8	LMST01030105	Ergosterols and C24-methyl derivatives [ST0103]	Fungisterol
M528T830C268	528.385	830	267.9	5	0	-0.19	1	1	0.5	0.8	LMST01030119	Ergosterols and C24-methyl derivatives [ST0103]	campest-7-en-3beta-ol
M540T786C268	540.384	786	267.6	5	0	-0.93	1	1	0.5	0.8	LMST01040124	Stigmasterols and C24-ethyl derivatives [ST0104]	Clerosterol
M512T729C236	512.35	729	236.4	-1	2	-1.95	0.93	0.53	1	0.7968	LMST03020228	Vitamin D3 and derivatives [ST0302]	(3S,6S)-9,10-seco-5(10),6,7-cholestatrien-3-ol
M512T729C236	512.35	729	236.4	-1	2	-1.95	0.93	0.53	1	0.7968	LMST03020229	Vitamin D3 and derivatives [ST0302]	(3S,6R)-9,10-seco-5(10),6,7-cholestatrien-3-ol
M526T819C267	526.369	819	266.6	5	1	-0.63	0.97	1	0.5	0.7933	LMST01030117	Ergosterols and C24-methyl derivatives [ST0103]	stellasterol
M542T882C274	542.398	882	273.9	2	1	0.62	0.97	1	0.5	0.7933	LMST01040250	Stigmasterols and C24-ethyl derivatives [ST0104]	beta-sitosterol
M528T830C268	528.385	830	267.9	5	-2	-0.96	0.93	1	0.5	0.7867	LMST01010094	Cholesterol and derivatives [ST0101]	4alpha-methyl-cholest-7-en-3beta-ol
M540T858C272	540.384	858	271.8	4	-2	-0.18	0.93	1	0.5	0.7867	LMST01040123	Stigmasterols and C24-ethyl derivatives [ST0104]	Stigmasterol
M540T858C272	540.384	858	271.8	4	-2	-0.18	0.93	1	0.5	0.7867	LMST01040130	Stigmasterols and C24-ethyl derivatives [ST0104]	Poriferasterol
M526T783C267	526.369	783	267.4	5	-3	-0.89	0.9	1	0.5	0.78	LMST01030109	Ergosterols and C24-methyl derivatives [ST0103]	24-methylcholesta-5,23E-dien-3beta-ol
M526T783C267	526.369	783	267.4	5	-4	-0.63	0.87	1	0.5	0.7733	LMST01030137	Ergosterols and C24-methyl derivatives [ST0103]	27-Nor-4alpha-methyl-5alpha-ergosta-8(14),22-dien-3beta-ol
M542T882C274	542.398	882	273.9	2	-4	0.62	0.87	1	0.5	0.7733	LMST01040122	Stigmasterols and C24-ethyl derivatives [ST0104]	Clionasterol
M542T882C274	542.398	882	273.9	2	-4	0.96	0.87	1	0.5	0.7733	LMST01040157	Stigmasterols and C24-ethyl derivatives [ST0104]	Fucostanol
M526T819C267	526.369	819	266.6	5	5	-0.63	0.83	1	0.5	0.7667	LMST01030094	Ergosterols and C24-methyl derivatives [ST0103]	5-dihydroergosterol
M526T819C267	526.369	819	266.6	5	5	-0.63	0.83	1	0.5	0.7667	LMST01031024	Ergosterols and C24-methyl derivatives [ST0103]	5alpha-ergosta-5,22Z-dien-3beta-ol
M535T311C230	535.225	311	230.5	8	-5	-0.6	0.83	1	0.5	0.7667	LMST02020114	C19 steroids (androgens) and derivatives [ST0202]	9,17-hydroxy-androsta-1,4-dien-3-one
M526T783C267	526.369	783	267.4	5	-6	-0.22	0.8	1	0.5	0.76	LMST01031027	Ergosterols and C24-methyl derivatives [ST0103]	22-dihydroergosterol
M544T937C275	544.414	937	274.7	1	6	0.44	0.8	1	0.5	0.76	LMST01040127	Stigmasterols and C24-ethyl derivatives [ST0104]	poriferastan-3beta-ol
M544T937C275	544.414	937	274.7	1	6	0.44	0.8	1	0.5	0.76	LMST01040128	Stigmasterols and C24-ethyl derivatives [ST0104]	Dihydro-sitosterol
M512T756C239	512.351	756	238.8	1	-15	-1.73	0.5	0.64	1	0.7543	LMST01110008	Calysterols and cyclopropyl sidechain derivatives [ST0111]	24,26-cyclocholesterol
M512T789C264	512.352	789	264.5	4	7	0.53	0.77	1	0.5	0.7533	LMST01010351	Cholesterol and derivatives [ST0101]	4,6-cholestadienol
M554T772C268	554.399	772	267.5	3	-7	-0.96	0.77	1	0.5	0.7533	LMST01031043	Ergosterols and C24-methyl derivatives [ST0103]	Durissimasterol
M540T786C268	540.384	786	267.6	5	-7	0.11	0.77	1	0.5	0.7533	LMST01040137	Stigmasterols and C24-ethyl derivatives [ST0104]	stigmasta-7,25-dien-3beta-ol
M540T786C268	540.384	786	267.6	5	-7	0.11	0.77	1	0.5	0.7533	LMST01040239	Stigmasterols and C24-ethyl derivatives [ST0104]	(3beta,5alpha,24S)-Stigmasta-7,25-dien-3-ol
M542T842C271	542.399	842	271.1	4	-4	-1.13	0.87	0.93	0.5	0.7472	LMST01010207	Cholesterol and derivatives [ST0101]	4,4-dimethyl-5alpha-cholest-7-en-3beta-ol
M647T601C274	647.383	601	274.2	1	19	1.63	0.37	0.68	1	0.7472	LMST01010234	Cholesterol and derivatives [ST0101]	4alpha-hydroxymethyl-5alpha-cholesta-8,24-dien-3beta-ol
M530T696C255	530.361	696	254.7	1	25	-1.43	0.17	0.78	1	0.747	LMST01010276	Cholesterol and derivatives [ST0101]	6-oxocholestanol
M526T757C266	526.367	757	265.6	3	-8	-0.78	0.73	1	0.5	0.7467	LMST01010202	Cholesterol and derivatives [ST0101]	4alpha-methylzymosterol
M526T797C267	526.368	797	266.6	3	8	-0.52	0.73	1	0.5	0.7467	LMST01031027	Ergosterols and C24-methyl derivatives [ST0103]	22-dihydroergosterol
M526T797C267	526.368	797	266.6	3	8	-0.52	0.73	1	0.5	0.7467	LMST03060002	Vitamin D7 and derivatives [ST0306]	Provitamin D7
M528T590C254	528.345	590	254	0	9	-0.51	0.7	1	0.5	0.74	LMST01010298	Cholesterol and derivatives [ST0101]	24-ketocholesterol
M663T683C277	663.415	683	276.8	2	9	0.95	0.7	1	0.5	0.74	LMST01040258	Stigmasterols and C24-ethyl derivatives [ST0104]	Ikshusterol
M526T757C266	526.367	757	265.6	3	-6	-1.12	0.8	0.94	0.5	0.7366	LMST01030110	Ergosterols and C24-methyl derivatives [ST0103]	24-methylcholesta-5,24-dien-3beta-ol
M528T590C254	528.345	590	254	0	10	-0.94	0.67	1	0.5	0.7333	LMST01010300	Cholesterol and derivatives [ST0101]	24-keto-25dehydrocholestanol
M526T797C267	526.368	797	266.6	3	10	-0.93	0.67	1	0.5	0.7333	LMST01030137	Ergosterols and C24-methyl derivatives [ST0103]	27-Nor-4alpha-methyl-5alpha-ergosta-8(14),22-dien-3beta-ol
M526T771C238	526.368	771	238.5	3	-13	-1.93	0.57	0.53	1	0.7268	LMST01060009	Gorgosterols and derivatives [ST0106]	22S,23S-methylenecholesterol
M526T771C238	526.368	771	238.5	3	-13	-1.93	0.57	0.53	1	0.7268	LMST01060010	Gorgosterols and derivatives [ST0106]	(22R,23R)-methylenecholesterol
M526T829C266	526.369	829	265.9	5	11	-0.89	0.63	1	0.5	0.7267	LMST01030117	Ergosterols and C24-methyl derivatives [ST0103]	stellasterol
M540T858C272	540.384	858	271.8	4	12	0.59	0.6	1	0.5	0.72	LMST01040121	Stigmasterols and C24-ethyl derivatives [ST0104]	24Z-ethylidene-cholest-5-en-3-ol
M554T838C272	554.4	838	271.8	5	12	-0.48	0.6	1	0.5	0.72	LMST01040165	Stigmasterols and C24-ethyl derivatives [ST0104]	Axinyssasterol
M635T614C266	635.382	614	266.3	0	14	-0.19	0.53	1	0.5	0.7067	LMST01010274	Cholesterol and derivatives [ST0101]	19-hydroxycholesterol
M568T848C275	568.416	848	274.7	5	-2	1.4	0.93	0.8	0.5	0.7061	LMST01031056	Ergosterols and C24-methyl derivatives [ST0103]	Sipalosterol
M568T861C274	568.415	861	273.9	4	11	1.11	0.63	0.95	0.5	0.7052	LMST01031056	Ergosterols and C24-methyl derivatives [ST0103]	Sipalosterol
M510T721C263	510.335	721	262.6	0	15	0	0.5	1	0.5	0.7	LMST01010121	Cholesterol and derivatives [ST0101]	7-dehydro-desmosterol
M526T829C266	526.369	829	265.9	5	15	-0.89	0.5	1	0.5	0.7	LMST01030094	Ergosterols and C24-methyl derivatives [ST0103]	5-dihydroergosterol
M554T772C268	554.399	772	267.5	3	-15	-0.85	0.5	1	0.5	0.7	LMST01030101	Ergosterols and C24-methyl derivatives [ST0103]	Obtusifoliol
M526T829C266	526.369	829	265.9	5	15	-0.89	0.5	1	0.5	0.7	LMST01031024	Ergosterols and C24-methyl derivatives [ST0103]	5alpha-ergosta-5,22Z-dien-3beta-ol
M524T727C265	524.351	727	265.2	1	-15	0.49	0.5	1	0.5	0.7	LMST01040156	Stigmasterols and C24-ethyl derivatives [ST0104]	Baikalosterol
M637T551C262	637.4	551	262.4	2	-5	2.34	0.83	0.33	1	0.6986	LMST01010275	Cholesterol and derivatives [ST0101]	5alpha-hydroxycholesterol
M540T879C273	540.383	879	273.1	2	8	1.26	0.73	0.87	0.5	0.6945	LMST01040126	Stigmasterols and C24-ethyl derivatives [ST0104]	Chondrillasterol
M540T879C273	540.383	879	273.1	2	8	1.26	0.73	0.87	0.5	0.6945	LMST01040140	Stigmasterols and C24-ethyl derivatives [ST0104]	Spinasterol
M540T879C273	540.383	879	273.1	2	8	1.26	0.73	0.87	0.5	0.6945	LMST01040248	Stigmasterols and C24-ethyl derivatives [ST0104]	alpha-Spinasterol
M510T721C263	510.335	721	262.6	0	-16	-0.34	0.47	1	0.5	0.6933	LMST01010254	Cholesterol and derivatives [ST0101]	cholesta-4,6,8(14)-trien-3beta-ol
M526T757C266	526.367	757	265.6	3	17	-0.34	0.43	1	0.5	0.6867	LMST01030115	Ergosterols and C24-methyl derivatives [ST0103]	Episterol
M544T937C275	544.414	937	274.7	1	18	0.77	0.4	1	0.5	0.68	LMST01030147	Ergosterols and C24-methyl derivatives [ST0103]	23S,24R-Dimethylcholestan-3beta-ol
M542T842C271	542.399	842	271.1	4	-18	0.71	0.4	1	0.5	0.68	LMST01040134	Stigmasterols and C24-ethyl derivatives [ST0104]	poriferast-8(14)-en-3beta-ol
M542T842C271	542.399	842	271.1	4	-18	0.71	0.4	1	0.5	0.68	LMST01040238	Stigmasterols and C24-ethyl derivatives [ST0104]	(3beta,5alpha,24R)-Stigmast-8(14)-en-3-ol
M539T309C230	539.255	309	229.7	5	-18	-0.22	0.4	1	0.5	0.68	LMST02020111	C19 steroids (androgens) and derivatives [ST0202]	1,17-dihydroxy-androstan-3-one
M512T737C248	512.351	737	248.3	1	15	2.14	0.5	0.43	1	0.6722	LMST01010286	Cholesterol and derivatives [ST0101]	Cystosterol
M644T282C254	644.26	282	254.2	-21	9	1.36	0.7	0.82	0.5	0.6689	LMST02020097	Vitamin D3 and derivatives [ST0302]	5-Androstene-3b,16a,17a-triol
M644T282C254	644.26	282	254.2	-21	9	1.36	0.7	0.82	0.5	0.6689	LMST02020098	Vitamin D3 and derivatives [ST0302]	5-Androstene-3b,16b,17a-triol
M644T282C254	644.26	282	254.2	-21	9	1.36	0.7	0.82	0.5	0.6689	LMST02020099	Vitamin D3 and derivatives [ST0302]	5-Androstenetriol
M554T772C268	554.399	772	267.5	3	-9	-1.36	0.7	0.82	0.5	0.6671	LMST01031037	Ergosterols and C24-methyl derivatives [ST0103]	Mutasterol
M512T789C264	512.352	789	264.5	4	20	-0.23	0.33	1	0.5	0.6667	LMST01010095	Cholesterol and derivatives [ST0101]	22-dehydrocholesterol
M528T590C254	528.345	590	254	0	21	-0.51	0.3	1	0.5	0.66	LMST01010133	Cholesterol and derivatives [ST0101]	24-oxocholesterol
M542T897C248	542.397	897	248.2	-1	21	2.01	0.3	0.49	1	0.6572	LMST01110010	Calysterols and cyclopropyl sidechain derivatives [ST0111]	Petrostanol
M512T789C264	512.352	789	264.5	4	22	0.65	0.27	1	0.5	0.6533	LMST01031049	Ergosterols and C24-methyl derivatives [ST0103]	Occelasterol
M500T769C259	500.351	769	258.6	2	19	-1.11	0.37	0.95	0.5	0.6515	LMST01010315	Cholesterol and derivatives [ST0101]	24-norcholesterol
M530T888C269	530.397	888	269.3	0	24	-0.85	0.2	1	0.5	0.64	LMST01030102	Ergosterols and C24-methyl derivatives [ST0103]	Ergostanol
M530T888C269	530.397	888	269.3	0	24	-0.85	0.2	1	0.5	0.64	LMST01030103	Ergosterols and C24-methyl derivatives [ST0103]	Campestanol
M524T727C265	524.351	727	265.2	1	24	-0.71	0.2	1	0.5	0.64	LMST01030135	Ergosterols and C24-methyl derivatives [ST0103]	5-dehydroepisterol
M554T838C272	554.4	838	271.8	5	24	0.44	0.2	1	0.5	0.64	LMST01031055	Ergosterols and C24-methyl derivatives [ST0103]	Remeisterol
M539T303C228	539.256	303	227.9	7	-24	-1	0.2	1	0.5	0.64	LMST02020111	C19 steroids (androgens) and derivatives [ST0202]	1,17-dihydroxy-androstan-3-one
M568T861C274	568.415	861	273.9	4	-9	1.52	0.7	0.74	0.5	0.6361	LMST01031038	Ergosterols and C24-methyl derivatives [ST0103]	Isoxestospongesterol
M568T861C274	568.415	861	273.9	4	-9	1.52	0.7	0.74	0.5	0.6361	LMST01031039	Ergosterols and C24-methyl derivatives [ST0103]	Xestospongesterol
M500T775C262	500.352	775	261.8	3	25	0.11	0.17	1	0.5	0.6333	LMST01010315	Cholesterol and derivatives [ST0101]	24-norcholesterol
M554T736C271	554.399	736	271.1	2	25	0	0.17	1	0.5	0.6333	LMST01100008	Cycloartanols and derivatives [ST0110]	cycloartenol
M512T729C236	512.35	729	236.4	-1	19	-2.23	0.37	0.38	1	0.6267	LMST03020230	Vitamin D3 and derivatives [ST0302]	(7E)-(3S,6S)-6,19-cyclo-9,10-seco-5(10),7-cholestadien-3-ol
M540T796C268	540.385	796	267.7	5	-13	-1.51	0.57	0.75	0.5	0.6116	LMST01010176	Cholesterol and derivatives [ST0101]	14-demethyllanosterol
M540T796C268	540.385	796	267.7	5	21	-1.25	0.3	0.87	0.5	0.6092	LMST01030144	Ergosterols and C24-methyl derivatives [ST0103]	23-methyl,24-methylene-cholest-5-en-3beta-ol
M530T660C254	530.361	660	254.2	0	-11	-1.63	0.63	0.69	0.5	0.6016	LMST01010276	Cholesterol and derivatives [ST0101]	6-oxocholestanol

## Sheet: 04 hippocampus_standardlib-resu
name	mz	rt	ccs	errorMZ	errorRT	errorCCS	scoreRT	scoreCCS	scoreReverse	score	LMID	subclass	sterol name
M542T896C273	542.399	896	273.2	3	0	-0.18	1	1	1	1	LMST01040129	Stigmasterols and C24-ethyl derivatives [ST0104]	Sitosterol
M512T750C264	512.35	750	264.1	0	0	0.42	1	1	0.9585	0.9834	LMST01010069	Cholesterol and derivatives [ST0101]	7-Dehydrocholesterol
M512T734C262	512.349	734	262.1	-2	1	-0.15	0.92	1	1	0.9833	LMST01010016	Cholesterol and derivatives [ST0101]	Desmosterol
M554T812C270	554.402	812	269.9	9	1	-0.52	0.92	1	1	0.9833	LMST01010017	Cholesterol and derivatives [ST0101]	Lanosterol
M530T613C266	530.355	613	265.9	-11	0	-0.23	1	1	0.9144	0.9658	LMST01010011	Cholesterol and derivatives [ST0101]	5,6alpha-Epoxy-cholesterol
M538T729C268	538.364	729	267.6	-3	-2	-0.37	0.83	1	0.9878	0.9618	LMST01010149	Cholesterol and derivatives [ST0101]	4,4-Dimethylcholesta-8,11,24-trienol
M516T842C266	516.385	842	265.6	5	3	-0.26	0.75	1	1	0.95	LMST01010077	Cholesterol and derivatives [ST0101]	Dihydrocholesterol
M635T650C273	635.376	650	273.1	-10	3	-0.44	0.75	1	0.9986	0.9494	LMST01010014	Cholesterol and derivatives [ST0101]	4beta-Hydroxy-cholesterol
M556T880C273	556.415	880	272.6	4	-4	-0.26	0.67	1	1	0.9333	LMST01010087	Cholesterol and derivatives [ST0101]	24,25-Dihydrolanosterol
M635T571C269	635.374	571	269.1	-12	4	-0.22	0.67	1	1	0.9333	LMST01010013	Cholesterol and derivatives [ST0101]	7alpha-Hydroxy-cholesterol
M528T839C269	528.387	839	269.2	9	-4	0.07	0.67	1	1	0.9333	LMST01030097	Ergosterols and C24-methyl derivatives [ST0103]	Campesterol
M637T632C272	637.391	632	272.2	-11	4	-0.51	0.67	1	0.9473	0.9123	LMST01010135	Cholesterol and derivatives [ST0101]	6alpha-Hydroxy-cholestanol
M512T721C263	512.348	721	262.8	-5	-6	-0.3	0.5	1	1	0.9	LMST01010066	Cholesterol and derivatives [ST0101]	Zymosterol
M635T556C255	635.376	556	255.3	-10	-5	0.39	0.58	1	0.9569	0.8994	LMST01010088	Cholesterol and derivatives [ST0101]	27-Hydroxy-cholesterol(25R)
M540T831C273	540.387	831	272.8	10	6	0.15	0.5	1	0.9923	0.8969	LMST01040146	Stigmasterols and C24-ethyl derivatives [ST0104]	Fucosterol
M524T756C266	524.35	756	265.9	-1	7	0.11	0.42	1	0.9582	0.8666	LMST01030093	Ergosterols and C24-methyl derivatives [ST0103]	Ergosterol
M635T527C256	635.377	527	255.7	-9	9	0	0.25	1	0.9366	0.8246	LMST01010164	Cholesterol and derivatives [ST0101]	24-Hydroxy-cholesterol
M514T794C265	514.37	794	264.6	7	-11	-0.11	0.08	1	1	0.8167	LMST01010001	Cholesterol and derivatives [ST0101]	Cholesterol

## Sheet: 04 hippocampus_extendedlib-resu
name	mz	rt	ccs	errorMZ	errorRT	errorCCS	scoreRT	scoreCCS	scoreReverse	score	LMID	subclass	sterol name
M510T743C264	510.332	743	264.4	-5	8	0.34	0.73	1	1	0.9467	LMST01010254	Cholesterol and derivatives [ST0101]	cholesta-4,6,8(14)-trien-3beta-ol
M528T563C252	528.339	563	252.2	-12	-5	-1.21	0.83	0.89	1	0.9238	LMST01010133	Cholesterol and derivatives [ST0101]	24-oxocholesterol
M510T690C262	510.33	690	262.3	-9	-14	-0.11	0.53	1	1	0.9067	LMST01010121	Cholesterol and derivatives [ST0101]	7-dehydro-desmosterol
M635T614C267	635.375	614	266.8	-11	15	0	0.5	1	1	0.9	LMST01010274	Cholesterol and derivatives [ST0101]	19-hydroxycholesterol
M512T741C241	512.347	741	241.3	-7	16	0.08	0.47	1	1	0.8933	LMST03020228	Vitamin D3 and derivatives [ST0302]	(3S,6S)-9,10-seco-5(10),6,7-cholestatrien-3-ol
M512T741C241	512.347	741	241.3	-7	16	0.08	0.47	1	1	0.8933	LMST03020229	Vitamin D3 and derivatives [ST0302]	(3S,6R)-9,10-seco-5(10),6,7-cholestatrien-3-ol
M647T601C274	647.375	601	274.3	-12	19	0.55	0.37	1	1	0.8733	LMST01031066	Ergosterols and C24-methyl derivatives [ST0103]	24-methylene-cholest-5-en-3beta,19-diol
M512T741C241	512.347	741	241.3	-7	21	-0.74	0.3	1	1	0.86	LMST01010286	Cholesterol and derivatives [ST0101]	Cystosterol
M633T596C267	633.359	596	267.1	-12	2	1.64	0.93	0.68	1	0.8594	LMST01010354	Cholesterol and derivatives [ST0101]	4beta-OH-7-DHC
M633T596C267	633.359	596	267.1	-12	2	1.64	0.93	0.68	1	0.8594	LMST01010355	Cholesterol and derivatives [ST0101]	4alpha-OH-7-DHC
M510T681C260	510.33	681	260.5	-9	-23	-0.8	0.23	1	1	0.8467	LMST01010121	Cholesterol and derivatives [ST0101]	7-dehydro-desmosterol
M528T563C252	528.339	563	252.2	-12	-17	-1.21	0.43	0.89	1	0.8438	LMST01010298	Cholesterol and derivatives [ST0101]	24-ketocholesterol
M526T764C240	526.366	764	240.1	-1	-17	-1.27	0.43	0.86	1	0.8317	LMST01060009	Gorgosterols and derivatives [ST0106]	22S,23S-methylenecholesterol
M526T764C240	526.366	764	240.1	-1	-17	-1.27	0.43	0.86	1	0.8317	LMST01060010	Gorgosterols and derivatives [ST0106]	(22R,23R)-methylenecholesterol
M526T764C240	526.366	764	240.1	-1	27	-0.41	0.1	1	1	0.82	LMST03020334	Vitamin D3 and derivatives [ST0302]	(10E)-19-methylvitamin D3 / (10E)-19-methylcholecalciferol
M530T603C273	530.354	603	272.8	-12	-29	-0.26	0.03	1	1	0.8067	LMST01010010	Cholesterol and derivatives [ST0101]	5beta,6beta-epoxy-cholesterol
M635T600C272	635.374	600	272	-14	1	1.95	0.97	0.53	1	0.8035	LMST01010274	Cholesterol and derivatives [ST0101]	19-hydroxycholesterol
M524T701C265	524.346	701	264.7	-9	0	-0.9	1	1	0.5	0.8	LMST01030135	Ergosterols and C24-methyl derivatives [ST0103]	5-dehydroepisterol
M542T870C270	542.4	870	270.1	5	1	0.26	0.97	1	0.5	0.7933	LMST01010306	Cholesterol and derivatives [ST0101]	Echissaposterol
M528T828C268	528.387	828	267.9	9	1	-0.19	0.97	1	0.5	0.7933	LMST01030105	Ergosterols and C24-methyl derivatives [ST0103]	Fungisterol
M528T828C268	528.387	828	267.9	9	1	-0.19	0.97	1	0.5	0.7933	LMST01030119	Ergosterols and C24-methyl derivatives [ST0103]	campest-7-en-3beta-ol
M542T870C270	542.4	870	270.1	5	1	-0.7	0.97	1	0.5	0.7933	LMST01030145	Ergosterols and C24-methyl derivatives [ST0103]	23,24-Dimethylcholest-22-en-3beta-ol
M540T785C268	540.385	785	267.6	6	1	-0.93	0.97	1	0.5	0.7933	LMST01040124	Stigmasterols and C24-ethyl derivatives [ST0104]	Clerosterol
M444T397C223	444.242	397	222.8	-21	1	-0.67	0.97	1	0.5	0.7933	LMST02030152	C21 steroids (gluco/mineralocorticoids, progestogins) and derivatives [ST0203]	20-hydroxypregn-4-en-3-one
M444T397C223	444.242	397	222.8	-21	1	-0.67	0.97	1	0.5	0.7933	LMST02030153	C21 steroids (gluco/mineralocorticoids, progestogins) and derivatives [ST0203]	(20R)-20-hydroxypregn-4-en-3-one
M684T336C244	684.264	336	243.5	-7	-1	-0.12	0.97	1	0.5	0.7933	LMST03020004	Vitamin D3 and derivatives [ST0302]	1alpha,21-dihydroxy-20-oxo-22,23,24,25,26,27-hexanorvitamin D3 / 1alpha,21-dihydroxy-20-oxo-22,23,24,25,26,27-hexanorcholecalciferol
M528T828C268	528.387	828	267.9	9	-2	-0.96	0.93	1	0.5	0.7867	LMST01010094	Cholesterol and derivatives [ST0101]	4alpha-methyl-cholest-7-en-3beta-ol
M526T782C268	526.37	782	267.5	7	-2	-0.85	0.93	1	0.5	0.7867	LMST01030109	Ergosterols and C24-methyl derivatives [ST0103]	24-methylcholesta-5,23E-dien-3beta-ol
M526T817C266	526.371	817	266.5	9	2	-0.67	0.93	1	0.5	0.7867	LMST01030117	Ergosterols and C24-methyl derivatives [ST0103]	stellasterol
M540T856C272	540.386	856	271.8	8	-2	-0.18	0.93	1	0.5	0.7867	LMST01040123	Stigmasterols and C24-ethyl derivatives [ST0104]	Stigmasterol
M540T856C272	540.386	856	271.8	8	-2	-0.18	0.93	1	0.5	0.7867	LMST01040130	Stigmasterols and C24-ethyl derivatives [ST0104]	Poriferasterol
M542T880C274	542.399	880	273.8	4	2	0.59	0.93	1	0.5	0.7867	LMST01040250	Stigmasterols and C24-ethyl derivatives [ST0104]	beta-sitosterol
M526T782C268	526.37	782	267.5	7	-3	-0.59	0.9	1	0.5	0.78	LMST01030137	Ergosterols and C24-methyl derivatives [ST0103]	27-Nor-4alpha-methyl-5alpha-ergosta-8(14),22-dien-3beta-ol
M542T870C270	542.4	870	270.1	5	3	0.26	0.9	1	0.5	0.78	LMST01031033	Ergosterols and C24-methyl derivatives [ST0103]	Aplysterol
M542T880C274	542.399	880	273.8	4	-3	0.59	0.9	1	0.5	0.78	LMST01040122	Stigmasterols and C24-ethyl derivatives [ST0104]	Clionasterol
M542T880C274	542.399	880	273.8	4	-3	0.92	0.9	1	0.5	0.78	LMST01040157	Stigmasterols and C24-ethyl derivatives [ST0104]	Fucostanol
M526T768C266	526.368	768	266.5	3	5	-0.45	0.83	1	0.5	0.7667	LMST01010202	Cholesterol and derivatives [ST0101]	4alpha-methylzymosterol
M526T782C268	526.37	782	267.5	7	-5	-0.19	0.83	1	0.5	0.7667	LMST01031027	Ergosterols and C24-methyl derivatives [ST0103]	22-dihydroergosterol
M528T563C252	528.339	563	252.2	-12	-16	-1.64	0.47	0.68	1	0.7657	LMST01010300	Cholesterol and derivatives [ST0101]	24-keto-25dehydrocholestanol
M526T817C266	526.371	817	266.5	9	6	-0.67	0.8	1	0.5	0.76	LMST01030094	Ergosterols and C24-methyl derivatives [ST0103]	5-dihydroergosterol
M526T817C266	526.371	817	266.5	9	6	-0.67	0.8	1	0.5	0.76	LMST01031024	Ergosterols and C24-methyl derivatives [ST0103]	5alpha-ergosta-5,22Z-dien-3beta-ol
M554T771C267	554.399	771	267.4	3	-6	-1	0.8	1	0.5	0.76	LMST01031043	Ergosterols and C24-methyl derivatives [ST0103]	Durissimasterol
M647T588C275	647.374	588	275.2	-13	6	0.88	0.8	1	0.5	0.76	LMST01031066	Ergosterols and C24-methyl derivatives [ST0103]	24-methylene-cholest-5-en-3beta,19-diol
M540T785C268	540.385	785	267.6	6	-6	0.11	0.8	1	0.5	0.76	LMST01040137	Stigmasterols and C24-ethyl derivatives [ST0104]	stigmasta-7,25-dien-3beta-ol
M540T785C268	540.385	785	267.6	6	-6	0.11	0.8	1	0.5	0.76	LMST01040239	Stigmasterols and C24-ethyl derivatives [ST0104]	(3beta,5alpha,24S)-Stigmasta-7,25-dien-3-ol
M526T778C267	526.369	778	267.1	6	-6	-1	0.8	1	0.5	0.7599	LMST01030109	Ergosterols and C24-methyl derivatives [ST0103]	24-methylcholesta-5,23E-dien-3beta-ol
M542T841C271	542.402	841	271	9	-2	-1.17	0.93	0.92	0.5	0.7533	LMST01010207	Cholesterol and derivatives [ST0101]	4,4-dimethyl-5alpha-cholest-7-en-3beta-ol
M526T768C266	526.368	768	266.5	3	7	-0.78	0.77	1	0.5	0.7533	LMST01030110	Ergosterols and C24-methyl derivatives [ST0103]	24-methylcholesta-5,24-dien-3beta-ol
M526T778C267	526.369	778	267.1	6	-7	-0.74	0.77	1	0.5	0.7533	LMST01030137	Ergosterols and C24-methyl derivatives [ST0103]	27-Nor-4alpha-methyl-5alpha-ergosta-8(14),22-dien-3beta-ol
M544T935C275	544.412	935	274.9	-3	7	0.51	0.77	1	0.5	0.7533	LMST01040127	Stigmasterols and C24-ethyl derivatives [ST0104]	poriferastan-3beta-ol
M544T935C275	544.412	935	274.9	-3	7	0.51	0.77	1	0.5	0.7533	LMST01040128	Stigmasterols and C24-ethyl derivatives [ST0104]	Dihydro-sitosterol
M526T755C266	526.366	755	265.8	0	-6	-1.04	0.8	0.98	0.5	0.7515	LMST01030110	Ergosterols and C24-methyl derivatives [ST0103]	24-methylcholesta-5,24-dien-3beta-ol
M526T755C266	526.366	755	265.8	0	-8	-0.71	0.73	1	0.5	0.7467	LMST01010202	Cholesterol and derivatives [ST0101]	4alpha-methylzymosterol
M528T588C254	528.337	588	254	-16	8	-0.51	0.73	1	0.5	0.7467	LMST01010298	Cholesterol and derivatives [ST0101]	24-ketocholesterol
M528T588C254	528.337	588	254	-16	9	-0.94	0.7	1	0.5	0.74	LMST01010300	Cholesterol and derivatives [ST0101]	24-keto-25dehydrocholestanol
M526T747C266	526.365	747	265.6	-3	9	-0.34	0.7	1	0.5	0.74	LMST01030115	Ergosterols and C24-methyl derivatives [ST0103]	Episterol
M524T692C266	524.346	692	265.9	-9	-9	-0.45	0.7	1	0.5	0.74	LMST01030135	Ergosterols and C24-methyl derivatives [ST0103]	5-dehydroepisterol
M526T778C267	526.369	778	267.1	6	-9	-0.34	0.7	1	0.5	0.74	LMST01031027	Ergosterols and C24-methyl derivatives [ST0103]	22-dihydroergosterol
M663T682C277	663.408	682	276.8	-9	9	0.95	0.7	1	0.5	0.74	LMST01040258	Stigmasterols and C24-ethyl derivatives [ST0104]	Ikshusterol
M647T601C274	647.375	601	274.3	-12	20	1.67	0.33	0.67	1	0.7331	LMST01010234	Cholesterol and derivatives [ST0101]	4alpha-hydroxymethyl-5alpha-cholesta-8,24-dien-3beta-ol
M512T734C236	512.347	734	236.1	-6	9	-2.07	0.7	0.46	1	0.7252	LMST03020228	Vitamin D3 and derivatives [ST0302]	(3S,6S)-9,10-seco-5(10),6,7-cholestatrien-3-ol
M512T734C236	512.347	734	236.1	-6	9	-2.07	0.7	0.46	1	0.7252	LMST03020229	Vitamin D3 and derivatives [ST0302]	(3S,6R)-9,10-seco-5(10),6,7-cholestatrien-3-ol
M544T616C260	544.35	616	260.1	17	-11	-1.03	0.63	0.99	0.5	0.7212	LMST01010357	Cholesterol and derivatives [ST0101]	7-OOH-5,8-dien-3beta-ol
M540T856C272	540.386	856	271.8	8	-12	0.78	0.6	1	0.5	0.72	LMST01040126	Stigmasterols and C24-ethyl derivatives [ST0104]	Chondrillasterol
M526T828C266	526.371	828	265.9	9	13	-0.89	0.57	1	0.5	0.7133	LMST01030117	Ergosterols and C24-methyl derivatives [ST0103]	stellasterol
M524T727C264	524.348	727	264.3	-5	-13	0.15	0.57	1	0.5	0.7133	LMST01040156	Stigmasterols and C24-ethyl derivatives [ST0104]	Baikalosterol
M554T837C272	554.402	837	271.6	9	13	-0.55	0.57	1	0.5	0.7133	LMST01040165	Stigmasterols and C24-ethyl derivatives [ST0104]	Axinyssasterol
M554T771C267	554.399	771	267.4	3	-14	-0.89	0.53	1	0.5	0.7067	LMST01030101	Ergosterols and C24-methyl derivatives [ST0103]	Obtusifoliol
M510T720C263	510.332	720	262.7	-5	-15	-0.3	0.5	1	0.5	0.7	LMST01010254	Cholesterol and derivatives [ST0101]	cholesta-4,6,8(14)-trien-3beta-ol
M568T859C274	568.417	859	273.9	7	12	1.11	0.6	0.95	0.5	0.6985	LMST01031056	Ergosterols and C24-methyl derivatives [ST0103]	Sipalosterol
M510T720C263	510.332	720	262.7	-5	16	0.04	0.47	1	0.5	0.6933	LMST01010121	Cholesterol and derivatives [ST0101]	7-dehydro-desmosterol
M526T747C266	526.365	747	265.6	-3	-16	-0.78	0.47	1	0.5	0.6933	LMST01010202	Cholesterol and derivatives [ST0101]	4alpha-methylzymosterol
M512T732C248	512.347	732	248.3	-6	12	2.14	0.6	0.43	1	0.6922	LMST01010286	Cholesterol and derivatives [ST0101]	Cystosterol
M526T828C266	526.371	828	265.9	9	17	-0.89	0.43	1	0.5	0.6867	LMST01030094	Ergosterols and C24-methyl derivatives [ST0103]	5-dihydroergosterol
M526T755C266	526.366	755	265.8	0	17	-0.26	0.43	1	0.5	0.6867	LMST01030115	Ergosterols and C24-methyl derivatives [ST0103]	Episterol
M526T768C266	526.368	768	266.5	3	-17	-0.97	0.43	1	0.5	0.6867	LMST01030137	Ergosterols and C24-methyl derivatives [ST0103]	27-Nor-4alpha-methyl-5alpha-ergosta-8(14),22-dien-3beta-ol
M526T828C266	526.371	828	265.9	9	17	-0.89	0.43	1	0.5	0.6867	LMST01031024	Ergosterols and C24-methyl derivatives [ST0103]	5alpha-ergosta-5,22Z-dien-3beta-ol
M542T841C271	542.402	841	271	9	-17	0.67	0.43	1	0.5	0.6867	LMST01040134	Stigmasterols and C24-ethyl derivatives [ST0104]	poriferast-8(14)-en-3beta-ol
M542T841C271	542.402	841	271	9	-17	0.67	0.43	1	0.5	0.6867	LMST01040238	Stigmasterols and C24-ethyl derivatives [ST0104]	(3beta,5alpha,24R)-Stigmast-8(14)-en-3-ol
M526T747C266	526.365	747	265.6	-3	-14	-1.12	0.53	0.94	0.5	0.6833	LMST01030110	Ergosterols and C24-methyl derivatives [ST0103]	24-methylcholesta-5,24-dien-3beta-ol
M644T282C254	644.266	282	254.2	-11	8	1.36	0.73	0.82	0.5	0.6755	LMST02020097	Vitamin D3 and derivatives [ST0302]	5-Androstene-3b,16a,17a-triol
M644T282C254	644.266	282	254.2	-11	8	1.36	0.73	0.82	0.5	0.6755	LMST02020098	Vitamin D3 and derivatives [ST0302]	5-Androstene-3b,16b,17a-triol
M644T282C254	644.266	282	254.2	-11	8	1.36	0.73	0.82	0.5	0.6755	LMST02020099	Vitamin D3 and derivatives [ST0302]	5-Androstenetriol
M637T550C263	637.391	550	262.7	-12	-5	2.46	0.83	0.27	1	0.6752	LMST01010275	Cholesterol and derivatives [ST0101]	5alpha-hydroxycholesterol
M544T935C275	544.412	935	274.9	-3	19	0.84	0.37	1	0.5	0.6733	LMST01030147	Ergosterols and C24-methyl derivatives [ST0103]	23S,24R-Dimethylcholestan-3beta-ol
M554T758C268	554.398	758	267.5	1	-19	-0.96	0.37	1	0.5	0.6733	LMST01031043	Ergosterols and C24-methyl derivatives [ST0103]	Durissimasterol
M460T377C222	460.244	377	221.8	-5	-3	1.56	0.9	0.72	0.5	0.6686	LMST02030134	C21 steroids (gluco/mineralocorticoids, progestogins) and derivatives [ST0203]	5alpha-dihydrodeoxycorticosterone
M528T588C254	528.337	588	254	-16	20	-0.51	0.33	1	0.5	0.6667	LMST01010133	Cholesterol and derivatives [ST0101]	24-oxocholesterol
M544T647C260	544.35	647	260.3	17	20	-0.95	0.33	1	0.5	0.6667	LMST01010357	Cholesterol and derivatives [ST0101]	7-OOH-5,8-dien-3beta-ol
M552T765C268	552.383	765	268.4	3	-20	0.26	0.33	1	0.5	0.6667	LMST01030107	Ergosterols and C24-methyl derivatives [ST0103]	4alpha,14alpha-dimethyl-24-methylene-cholest-7,9(11)-dien-3beta-ol
M554T771C267	554.399	771	267.4	3	-8	-1.4	0.73	0.8	0.5	0.6664	LMST01031037	Ergosterols and C24-methyl derivatives [ST0103]	Mutasterol
M544T466C246	544.336	466	246.4	-8	19	1.15	0.37	0.93	0.5	0.6434	LMST01010307	Cholesterol and derivatives [ST0101]	20S-Hydroxycholestane-3,16-dione
M568T859C274	568.417	859	273.9	7	-8	1.52	0.73	0.74	0.5	0.6427	LMST01031038	Ergosterols and C24-methyl derivatives [ST0103]	Isoxestospongesterol
M568T859C274	568.417	859	273.9	7	-8	1.52	0.73	0.74	0.5	0.6427	LMST01031039	Ergosterols and C24-methyl derivatives [ST0103]	Xestospongesterol
M554T734C271	554.396	734	271.4	-3	24	0.11	0.2	1	0.5	0.64	LMST01100008	Cycloartanols and derivatives [ST0110]	cycloartenol
M539T305C229	539.258	305	228.9	11	-24	-0.56	0.2	1	0.5	0.64	LMST02020111	C19 steroids (androgens) and derivatives [ST0202]	1,17-dihydroxy-androstan-3-one
M530T603C273	530.354	603	272.8	-12	-27	1.91	0.1	0.55	1	0.639	LMST01010270	Cholesterol and derivatives [ST0101]	15-ketocholestane
M556T850C273	556.415	850	273.3	3	-22	1.07	0.27	0.96	0.5	0.6388	LMST01030142	Ergosterols and C24-methyl derivatives [ST0103]	4alpha,23,24-Trimethyl-5alpha-cholest-17(20)-en-3beta-ol
M556T850C273	556.415	850	273.3	3	-22	1.07	0.27	0.96	0.5	0.6388	LMST01031046	Ergosterols and C24-methyl derivatives [ST0103]	Peridinosterol
M663T669C279	663.407	669	278.8	-11	-4	1.68	0.87	0.66	0.5	0.6378	LMST01040258	Stigmasterols and C24-ethyl derivatives [ST0104]	Ikshusterol
M500T773C262	500.352	773	261.6	4	25	0.04	0.17	1	0.5	0.6333	LMST01010315	Cholesterol and derivatives [ST0101]	24-norcholesterol
M554T837C272	554.402	837	271.6	9	26	0.37	0.13	1	0.5	0.6267	LMST01031055	Ergosterols and C24-methyl derivatives [ST0103]	Remeisterol
M554T758C268	554.398	758	267.5	1	-27	-0.85	0.1	1	0.5	0.62	LMST01030101	Ergosterols and C24-methyl derivatives [ST0103]	Obtusifoliol
M524T727C264	524.348	727	264.3	-5	26	-1.05	0.13	0.98	0.5	0.617	LMST01030135	Ergosterols and C24-methyl derivatives [ST0103]	5-dehydroepisterol
M526T727C262	526.361	727	262.1	-10	14	-1.47	0.53	0.77	0.5	0.6134	LMST01030095	Ergosterols and C24-methyl derivatives [ST0103]	Fecosterol
M546T432C248	546.363	432	247.5	13	-18	1.35	0.4	0.82	0.5	0.6097	LMST01010127	Cholesterol and derivatives [ST0101]	Secosterol-A
M540T796C267	540.385	796	267.4	7	-11	-1.62	0.63	0.69	0.5	0.6029	LMST01010176	Cholesterol and derivatives [ST0101]	14-demethyllanosterol

## Sheet: 05 cerebral nuclei_standardlib-
name	mz	rt	ccs	errorMZ	errorRT	errorCCS	scoreRT	scoreCCS	scoreReverse	score	LMID	subclass	sterol name
M512T734C263	512.347	734	262.6	-7	0	0.04	1	1	1	1	LMST01010016	Cholesterol and derivatives [ST0101]	Desmosterol
M512T750C264	512.347	750	264.5	-6	0	0.57	1	1	0.9647	0.9859	LMST01010069	Cholesterol and derivatives [ST0101]	7-Dehydrocholesterol
M542T896C274	542.396	896	274	-3	-1	0.11	0.92	1	1	0.9833	LMST01040129	Stigmasterols and C24-ethyl derivatives [ST0104]	Sitosterol
M554T813C270	554.398	813	270.4	2	1	-0.33	0.92	1	1	0.9833	LMST01010017	Cholesterol and derivatives [ST0101]	Lanosterol
M516T842C266	516.381	842	266	-2	2	-0.11	0.83	1	1	0.9667	LMST01010077	Cholesterol and derivatives [ST0101]	Dihydrocholesterol
M530T612C266	530.354	612	266	-14	-1	-0.19	0.92	1	0.9451	0.9614	LMST01010011	Cholesterol and derivatives [ST0101]	5,6alpha-Epoxy-cholesterol
M538T729C268	538.362	729	268	-8	-2	-0.22	0.83	1	0.9726	0.9557	LMST01010149	Cholesterol and derivatives [ST0101]	4,4-Dimethylcholesta-8,11,24-trienol
M635T650C273	635.375	650	273.3	-12	3	-0.36	0.75	1	0.9968	0.9487	LMST01010014	Cholesterol and derivatives [ST0101]	4beta-Hydroxy-cholesterol
M444T365C232	444.246	365	231.8	-12	4	0.3	0.67	1	1	0.9333	LMST02030088	C21 steroids (gluco/mineralocorticoids, progestogins) and derivatives [ST0203]	Pregnenolone
M556T881C273	556.411	881	273.3	-4	-4	0	0.67	1	1	0.9333	LMST01010087	Cholesterol and derivatives [ST0101]	24,25-Dihydrolanosterol
M418T349C224	418.231	349	224	-11	4	-0.04	0.67	1	0.9887	0.9288	LMST02020023	C19 steroids (androgens) and derivatives [ST0202]	Epiandrosterone
M528T849C269	528.383	849	269	2	5	0	0.58	1	1	0.9167	LMST01030097	Ergosterols and C24-methyl derivatives [ST0103]	Campesterol
M540T831C273	540.384	831	273.2	5	5	0.29	0.58	1	0.9931	0.9139	LMST01040146	Stigmasterols and C24-ethyl derivatives [ST0104]	Fucosterol
M512T721C263	512.346	721	263.2	-8	-6	-0.15	0.5	1	1	0.9	LMST01010066	Cholesterol and derivatives [ST0101]	Zymosterol
M637T633C273	637.388	633	272.7	-16	5	-0.33	0.58	1	0.9507	0.8969	LMST01010135	Cholesterol and derivatives [ST0101]	6alpha-Hydroxy-cholestanol
M524T756C267	524.347	756	266.6	-7	7	0.38	0.42	1	0.9582	0.8666	LMST01030093	Ergosterols and C24-methyl derivatives [ST0103]	Ergosterol
M514T795C265	514.365	795	265.1	-2	-10	0.08	0.17	1	1	0.8333	LMST01010001	Cholesterol and derivatives [ST0101]	Cholesterol
M635T527C256	635.372	527	255.7	-16	9	0	0.25	1	0.9397	0.8259	LMST01010164	Cholesterol and derivatives [ST0101]	24-Hydroxy-cholesterol
M635T570C254	635.373	570	253.9	-15	10	-0.16	0.17	1	0.95	0.8133	LMST01010088	Cholesterol and derivatives [ST0101]	27-Hydroxy-cholesterol(25R)

## Sheet: 05 cerebral nuclei_extendedlib-
name	mz	rt	ccs	errorMZ	errorRT	errorCCS	scoreRT	scoreCCS	scoreReverse	score	LMID	subclass	sterol name
M564T630C241	564.314	630	240.8	-22	3	-0.95	0.9	1	1	0.98	LMST03020140	Vitamin D3 and derivatives [ST0302]	23,23-difluoro-25-hydroxyvitamin D3 / 23,23-difluoro-25-hydroxycholecalciferol
M651T422C256	651.369	422	255.9	-13	-4	-0.62	0.87	1	1	0.9733	LMST01010308	Cholesterol and derivatives [ST0101]	16beta,20S-dihydroxycholestan-3-one
M528T588C254	528.339	588	254.1	-12	8	-0.47	0.73	1	1	0.9467	LMST01010298	Cholesterol and derivatives [ST0101]	24-ketocholesterol
M528T588C254	528.339	588	254.1	-12	9	-0.9	0.7	1	1	0.94	LMST01010300	Cholesterol and derivatives [ST0101]	24-keto-25dehydrocholestanol
M524T692C266	524.344	692	266.2	-12	-9	-0.34	0.7	1	1	0.94	LMST01030135	Ergosterols and C24-methyl derivatives [ST0103]	5-dehydroepisterol
M526T771C245	526.364	771	244.7	-3	-11	0.62	0.63	1	1	0.9267	LMST01060009	Gorgosterols and derivatives [ST0106]	22S,23S-methylenecholesterol
M526T771C245	526.364	771	244.7	-3	-11	0.62	0.63	1	1	0.9267	LMST01060010	Gorgosterols and derivatives [ST0106]	(22R,23R)-methylenecholesterol
M510T691C263	510.329	691	262.9	-12	-13	0.11	0.57	1	1	0.9133	LMST01010121	Cholesterol and derivatives [ST0101]	7-dehydro-desmosterol
M635T613C268	635.373	613	268	-15	14	0.45	0.53	1	1	0.9067	LMST01010274	Cholesterol and derivatives [ST0101]	19-hydroxycholesterol
M633T513C256	633.357	513	256.1	-15	-19	-0.62	0.37	1	1	0.8733	LMST01010386	Cholesterol and derivatives [ST0101]	(24Z),26-hydroxydesmosterol
M528T588C254	528.339	588	254.1	-12	20	-0.47	0.33	1	1	0.8667	LMST01010133	Cholesterol and derivatives [ST0101]	24-oxocholesterol
M510T682C261	510.331	682	261.2	-8	-22	-0.53	0.27	1	1	0.8533	LMST01010121	Cholesterol and derivatives [ST0101]	7-dehydro-desmosterol
M544T434C247	544.334	434	246.9	-11	-12	1.35	0.6	0.82	1	0.8491	LMST01010307	Cholesterol and derivatives [ST0101]	20S-Hydroxycholestane-3,16-dione
M526T761C237	526.362	761	236.7	-7	26	-0.46	0.13	1	1	0.8267	LMST03010056	Vitamin D2 and derivatives [ST0301]	dihydrotachysterol2 / (5E)-(10S)-10,19-dihydrovitamin D2 / (5E)-(10S)-10,19-dihydroergocalciferol
M544T466C247	544.333	466	246.8	-14	20	1.31	0.33	0.84	1	0.8039	LMST01010307	Cholesterol and derivatives [ST0101]	20S-Hydroxycholestane-3,16-dione
M512T780C263	512.35	780	263.4	-1	0	0.11	1	1	0.5	0.8	LMST01010351	Cholesterol and derivatives [ST0101]	4,6-cholestadienol
M528T828C268	528.385	828	268.3	7	0	-0.04	1	1	0.5	0.8	LMST01030105	Ergosterols and C24-methyl derivatives [ST0103]	Fungisterol
M528T828C268	528.385	828	268.3	7	0	-0.04	1	1	0.5	0.8	LMST01030119	Ergosterols and C24-methyl derivatives [ST0103]	campest-7-en-3beta-ol
M524T701C265	524.345	701	264.9	-10	0	-0.82	1	1	0.5	0.8	LMST01030135	Ergosterols and C24-methyl derivatives [ST0103]	5-dehydroepisterol
M528T829C269	528.382	829	268.6	0	-1	-0.7	0.97	1	0.5	0.7933	LMST01010094	Cholesterol and derivatives [ST0101]	4alpha-methyl-cholest-7-en-3beta-ol
M542T869C270	542.398	869	270.4	1	-1	0.37	0.97	1	0.5	0.7933	LMST01010306	Cholesterol and derivatives [ST0101]	Echissaposterol
M542T869C271	542.395	869	270.7	-5	-1	0.48	0.97	1	0.5	0.7933	LMST01010306	Cholesterol and derivatives [ST0101]	Echissaposterol
M544T628C260	544.349	628	260.5	15	1	-0.88	0.97	1	0.5	0.7933	LMST01010357	Cholesterol and derivatives [ST0101]	7-OOH-5,8-dien-3beta-ol
M528T829C269	528.382	829	268.6	0	1	0.07	0.97	1	0.5	0.7933	LMST01030105	Ergosterols and C24-methyl derivatives [ST0103]	Fungisterol
M526T817C267	526.367	817	267.1	3	1	-0.45	0.97	1	0.5	0.7933	LMST01030117	Ergosterols and C24-methyl derivatives [ST0103]	stellasterol
M528T829C269	528.382	829	268.6	0	1	0.07	0.97	1	0.5	0.7933	LMST01030119	Ergosterols and C24-methyl derivatives [ST0103]	campest-7-en-3beta-ol
M542T869C270	542.398	869	270.4	1	-1	-0.59	0.97	1	0.5	0.7933	LMST01030145	Ergosterols and C24-methyl derivatives [ST0103]	23,24-Dimethylcholest-22-en-3beta-ol
M542T869C271	542.395	869	270.7	-5	-1	-0.48	0.97	1	0.5	0.7933	LMST01030145	Ergosterols and C24-methyl derivatives [ST0103]	23,24-Dimethylcholest-22-en-3beta-ol
M542T869C270	542.398	869	270.4	1	1	0.37	0.97	1	0.5	0.7933	LMST01031033	Ergosterols and C24-methyl derivatives [ST0103]	Aplysterol
M542T869C271	542.395	869	270.7	-5	1	0.48	0.97	1	0.5	0.7933	LMST01031033	Ergosterols and C24-methyl derivatives [ST0103]	Aplysterol
M540T784C268	540.38	784	268.3	-3	-1	-0.67	0.97	1	0.5	0.7933	LMST01040124	Stigmasterols and C24-ethyl derivatives [ST0104]	Clerosterol
M528T828C268	528.385	828	268.3	7	-2	-0.81	0.93	1	0.5	0.7867	LMST01010094	Cholesterol and derivatives [ST0101]	4alpha-methyl-cholest-7-en-3beta-ol
M540T857C272	540.382	857	272.3	1	-2	0	0.93	1	0.5	0.7867	LMST01040123	Stigmasterols and C24-ethyl derivatives [ST0104]	Stigmasterol
M540T857C272	540.382	857	272.3	1	-2	0	0.93	1	0.5	0.7867	LMST01040130	Stigmasterols and C24-ethyl derivatives [ST0104]	Poriferasterol
M526T782C268	526.367	782	268	2	-3	-0.67	0.9	1	0.5	0.78	LMST01030109	Ergosterols and C24-methyl derivatives [ST0103]	24-methylcholesta-5,23E-dien-3beta-ol
M526T782C268	526.367	782	268	2	-4	-0.41	0.87	1	0.5	0.7733	LMST01030137	Ergosterols and C24-methyl derivatives [ST0103]	27-Nor-4alpha-methyl-5alpha-ergosta-8(14),22-dien-3beta-ol
M528T563C253	528.337	563	253.2	-16	-5	-0.82	0.83	1	0.5	0.7667	LMST01010133	Cholesterol and derivatives [ST0101]	24-oxocholesterol
M526T817C267	526.367	817	267.1	3	5	-0.45	0.83	1	0.5	0.7667	LMST01030094	Ergosterols and C24-methyl derivatives [ST0103]	5-dihydroergosterol
M526T756C266	526.364	756	266.3	-4	-5	-0.86	0.83	1	0.5	0.7667	LMST01030110	Ergosterols and C24-methyl derivatives [ST0103]	24-methylcholesta-5,24-dien-3beta-ol
M526T817C267	526.367	817	267.1	3	5	-0.45	0.83	1	0.5	0.7667	LMST01031024	Ergosterols and C24-methyl derivatives [ST0103]	5alpha-ergosta-5,22Z-dien-3beta-ol
M544T935C275	544.41	935	275.2	-6	5	0.62	0.83	1	0.5	0.7667	LMST01040127	Stigmasterols and C24-ethyl derivatives [ST0104]	poriferastan-3beta-ol
M544T935C275	544.41	935	275.2	-6	5	0.62	0.83	1	0.5	0.7667	LMST01040128	Stigmasterols and C24-ethyl derivatives [ST0104]	Dihydro-sitosterol
M528T587C238	528.337	587	238.1	-15	5	-2.02	0.83	0.49	1	0.7634	LMST01010012	Cholesterol and derivatives [ST0101]	24,25-epoxy-cholesterol
M542T841C271	542.398	841	271.3	1	-4	-1.06	0.87	0.97	0.5	0.7618	LMST01010207	Cholesterol and derivatives [ST0101]	4,4-dimethyl-5alpha-cholest-7-en-3beta-ol
M526T782C268	526.367	782	268	2	-6	0	0.8	1	0.5	0.76	LMST01031027	Ergosterols and C24-methyl derivatives [ST0103]	22-dihydroergosterol
M554T771C268	554.394	771	267.9	-5	-6	-0.81	0.8	1	0.5	0.76	LMST01031043	Ergosterols and C24-methyl derivatives [ST0103]	Durissimasterol
M544T424C247	544.333	424	247.2	-13	-22	1.48	0.27	0.76	1	0.7578	LMST01010307	Cholesterol and derivatives [ST0101]	20S-Hydroxycholestane-3,16-dione
M647T588C276	647.371	588	275.6	-18	6	1.03	0.8	0.99	0.5	0.7547	LMST01031066	Ergosterols and C24-methyl derivatives [ST0103]	24-methylene-cholest-5-en-3beta,19-diol
M526T756C266	526.364	756	266.3	-4	-7	-0.52	0.77	1	0.5	0.7533	LMST01010202	Cholesterol and derivatives [ST0101]	4alpha-methylzymosterol
M540T784C268	540.38	784	268.3	-3	-7	0.37	0.77	1	0.5	0.7533	LMST01040137	Stigmasterols and C24-ethyl derivatives [ST0104]	stigmasta-7,25-dien-3beta-ol
M540T784C268	540.38	784	268.3	-3	-7	0.37	0.77	1	0.5	0.7533	LMST01040239	Stigmasterols and C24-ethyl derivatives [ST0104]	(3beta,5alpha,24S)-Stigmasta-7,25-dien-3-ol
M530T695C255	530.356	695	254.7	-10	26	-1.43	0.13	0.78	1	0.7403	LMST01010276	Cholesterol and derivatives [ST0101]	6-oxocholestanol
M526T772C267	526.365	772	267.3	-1	9	-0.15	0.7	1	0.5	0.74	LMST01010202	Cholesterol and derivatives [ST0101]	4alpha-methylzymosterol
M544T505C245	544.333	505	244.8	-13	9	0.78	0.7	1	0.5	0.74	LMST03020252	Vitamin D3 and derivatives [ST0302]	(7E)-(3S,6R)-6-hydroperoxy-9,10-seco-4,7,10(19)-cholestatrien-3-ol
M544T505C245	544.333	505	244.8	-13	9	0.78	0.7	1	0.5	0.74	LMST03020253	Vitamin D3 and derivatives [ST0302]	(7E)-(3S,6S)-6-hydroperoxy-9,10-seco-4,7,10(19)-cholestatrien-3-ol
M577T400C243	577.318	400	242.9	24	10	0.33	0.67	1	0.5	0.7333	LMST03020015	Vitamin D3 and derivatives [ST0302]	(22R)-22-hydroxy-24,25,26,27-tetranorvitamin D3 / (22R)-22-hydroxy-24,25,26,27-tetranorcholecalciferol
M577T400C243	577.318	400	242.9	24	10	0.33	0.67	1	0.5	0.7333	LMST03020016	Vitamin D3 and derivatives [ST0302]	(22S)-22-hydroxy-24,25,26,27-tetranorvitamin D3 / (22S)-22-hydroxy-23,24,25,26,27-pentanorcholecalciferol
M577T400C243	577.318	400	242.9	24	10	0.33	0.67	1	0.5	0.7333	LMST03020017	Vitamin D3 and derivatives [ST0302]	(5E)-(22R)-22-hydroxy-24,25,26,27-tetranorvitamin D3 / (5E)-(22R)-22-hydroxy-24,25,26,27-tetranorcholecalciferol
M544T616C260	544.349	616	260.4	16	-11	-0.91	0.63	1	0.5	0.7267	LMST01010357	Cholesterol and derivatives [ST0101]	7-OOH-5,8-dien-3beta-ol
M526T772C267	526.365	772	267.3	-1	11	-0.48	0.63	1	0.5	0.7267	LMST01030110	Ergosterols and C24-methyl derivatives [ST0103]	24-methylcholesta-5,24-dien-3beta-ol
M526T827C266	526.368	827	266.5	3	11	-0.67	0.63	1	0.5	0.7267	LMST01030117	Ergosterols and C24-methyl derivatives [ST0103]	stellasterol
M544T521C269	544.33	521	268.7	-19	-11	0.64	0.63	1	0.5	0.7267	LMST01080007	Spirostanols and derivatives [ST0108]	Sarsasapogenenin
M544T521C269	544.33	521	268.7	-19	-11	0.64	0.63	1	0.5	0.7267	LMST01080019	Spirostanols and derivatives [ST0108]	Neotigogenin
M540T857C272	540.382	857	272.3	1	12	0.78	0.6	1	0.5	0.72	LMST01040121	Stigmasterols and C24-ethyl derivatives [ST0104]	24Z-ethylidene-cholest-5-en-3-ol
M528T625C252	528.339	625	251.5	-12	0	-2.41	1	0.3	1	0.7188	LMST01010271	Cholesterol and derivatives [ST0101]	3-oxo-7alpha-hydroxycholesterol
M512T780C263	512.35	780	263.4	-1	13	-0.64	0.57	1	0.5	0.7133	LMST01010095	Cholesterol and derivatives [ST0101]	22-dehydrocholesterol
M514T818C265	514.368	818	264.8	4	13	0.19	0.57	1	0.5	0.7133	LMST01010099	Cholesterol and derivatives [ST0101]	5alpha-cholest-22E-en-3beta-ol
M510T748C264	510.331	748	263.9	-7	13	0.15	0.57	1	0.5	0.7133	LMST01010254	Cholesterol and derivatives [ST0101]	cholesta-4,6,8(14)-trien-3beta-ol
M514T818C265	514.368	818	264.8	4	13	0.19	0.57	1	0.5	0.7133	LMST01010333	Cholesterol and derivatives [ST0101]	5beta-cholest-22E-en-3beta-ol
M526T772C267	526.365	772	267.3	-1	-13	-0.93	0.57	1	0.5	0.7133	LMST01030109	Ergosterols and C24-methyl derivatives [ST0103]	24-methylcholesta-5,23E-dien-3beta-ol
M554T838C273	554.399	838	272.6	2	13	-0.18	0.57	1	0.5	0.7133	LMST01040165	Stigmasterols and C24-ethyl derivatives [ST0104]	Axinyssasterol
M554T771C268	554.394	771	267.9	-5	-8	-1.22	0.73	0.89	0.5	0.7033	LMST01031037	Ergosterols and C24-methyl derivatives [ST0103]	Mutasterol
M633T513C256	633.357	513	256.1	-15	14	-2.03	0.53	0.49	1	0.7012	LMST01010356	Cholesterol and derivatives [ST0101]	24S-OH-7-DHC
M526T827C266	526.368	827	266.5	3	15	-0.67	0.5	1	0.5	0.7	LMST01030094	Ergosterols and C24-methyl derivatives [ST0103]	5-dihydroergosterol
M554T771C268	554.394	771	267.9	-5	-15	-0.7	0.5	1	0.5	0.7	LMST01030101	Ergosterols and C24-methyl derivatives [ST0103]	Obtusifoliol
M526T827C266	526.368	827	266.5	3	15	-0.67	0.5	1	0.5	0.7	LMST01031024	Ergosterols and C24-methyl derivatives [ST0103]	5alpha-ergosta-5,22Z-dien-3beta-ol
M512T780C263	512.35	780	263.4	-1	15	0.23	0.5	1	0.5	0.7	LMST01031049	Ergosterols and C24-methyl derivatives [ST0103]	Occelasterol
M524T726C266	524.347	726	265.5	-7	-15	0.61	0.5	1	0.5	0.7	LMST01040156	Stigmasterols and C24-ethyl derivatives [ST0104]	Baikalosterol
M514T818C265	514.368	818	264.8	4	16	0.95	0.47	1	0.5	0.6933	LMST01010316	Cholesterol and derivatives [ST0101]	Patinosterol
M528T563C253	528.337	563	253.2	-16	-17	-0.82	0.43	1	0.5	0.6867	LMST01010298	Cholesterol and derivatives [ST0101]	24-ketocholesterol
M544T935C275	544.41	935	275.2	-6	17	0.95	0.43	1	0.5	0.6867	LMST01030147	Ergosterols and C24-methyl derivatives [ST0103]	23S,24R-Dimethylcholestan-3beta-ol
M526T756C266	526.364	756	266.3	-4	18	-0.08	0.4	1	0.5	0.68	LMST01030115	Ergosterols and C24-methyl derivatives [ST0103]	Episterol
M647T600C274	647.372	600	274.5	-16	18	0.62	0.4	1	0.5	0.68	LMST01031066	Ergosterols and C24-methyl derivatives [ST0103]	24-methylene-cholest-5-en-3beta,19-diol
M542T841C271	542.398	841	271.3	1	-18	0.78	0.4	1	0.5	0.68	LMST01040134	Stigmasterols and C24-ethyl derivatives [ST0104]	poriferast-8(14)-en-3beta-ol
M542T841C271	542.398	841	271.3	1	-18	0.78	0.4	1	0.5	0.68	LMST01040238	Stigmasterols and C24-ethyl derivatives [ST0104]	(3beta,5alpha,24R)-Stigmast-8(14)-en-3-ol
M637T550C263	637.389	550	262.7	-14	-5	2.46	0.83	0.27	1	0.6752	LMST01010275	Cholesterol and derivatives [ST0101]	5alpha-hydroxycholesterol
M526T761C237	526.362	761	236.7	-7	24	-1.82	0.2	0.59	1	0.675	LMST03020334	Vitamin D3 and derivatives [ST0302]	(10E)-19-methylvitamin D3 / (10E)-19-methylcholecalciferol
M526T761C237	526.362	761	236.7	-7	24	-1.82	0.2	0.59	1	0.675	LMST03020335	Vitamin D3 and derivatives [ST0302]	(5E,10E)-19-methylvitamin D3 / (5E,10E)-19-methylcholecalciferol
M552T767C269	552.38	767	269.1	-4	-19	0.52	0.37	1	0.5	0.6733	LMST01030107	Ergosterols and C24-methyl derivatives [ST0103]	4alpha,14alpha-dimethyl-24-methylene-cholest-7,9(11)-dien-3beta-ol
M554T758C268	554.395	758	267.9	-5	-19	-0.81	0.37	1	0.5	0.6733	LMST01031043	Ergosterols and C24-methyl derivatives [ST0103]	Durissimasterol
M633T513C256	633.357	513	256.1	-15	4	-2.51	0.87	0.24	1	0.6709	LMST01010284	Cholesterol and derivatives [ST0101]	(22,23-dinor)-24-vinyl-cholest-5-en-3beta,24-diol
M568T859C274	568.413	859	274.4	0	11	1.29	0.63	0.85	0.5	0.6683	LMST01031056	Ergosterols and C24-methyl derivatives [ST0103]	Sipalosterol
M526T762C242	526.366	762	241.8	0	-20	-0.58	0.33	1	0.5	0.6667	LMST01060009	Gorgosterols and derivatives [ST0106]	22S,23S-methylenecholesterol
M526T762C242	526.366	762	241.8	0	-20	-0.58	0.33	1	0.5	0.6667	LMST01060010	Gorgosterols and derivatives [ST0106]	(22R,23R)-methylenecholesterol
M544T647C260	544.349	647	260.1	15	20	-1.03	0.33	0.99	0.5	0.6612	LMST01010357	Cholesterol and derivatives [ST0101]	7-OOH-5,8-dien-3beta-ol
M512T738C248	512.346	738	248.2	-8	18	2.1	0.4	0.45	1	0.6604	LMST01010286	Cholesterol and derivatives [ST0101]	Cystosterol
M500T770C260	500.347	770	260.2	-7	22	-0.5	0.27	1	0.5	0.6533	LMST01010315	Cholesterol and derivatives [ST0101]	24-norcholesterol
M554T733C271	554.393	733	271.4	-8	23	0.11	0.23	1	0.5	0.6467	LMST01100008	Cycloartanols and derivatives [ST0110]	cycloartenol
M528T563C253	528.337	563	253.2	-16	-16	-1.25	0.47	0.88	0.5	0.6437	LMST01010300	Cholesterol and derivatives [ST0101]	24-keto-25dehydrocholestanol
M460T376C222	460.238	376	222.1	-19	-3	1.69	0.9	0.65	0.5	0.6412	LMST02030134	C21 steroids (gluco/mineralocorticoids, progestogins) and derivatives [ST0203]	5alpha-dihydrodeoxycorticosterone
M540T795C268	540.382	795	268	1	-13	1.4	0.57	0.8	0.5	0.6337	LMST01010176	Cholesterol and derivatives [ST0101]	14-demethyllanosterol
M500T773C262	500.35	773	262.2	-1	25	0.27	0.17	1	0.5	0.6333	LMST01010315	Cholesterol and derivatives [ST0101]	24-norcholesterol
M524T726C266	524.347	726	265.5	-7	25	-0.6	0.17	1	0.5	0.6333	LMST01030135	Ergosterols and C24-methyl derivatives [ST0103]	5-dehydroepisterol
M526T762C242	526.366	762	241.8	0	25	0.29	0.17	1	0.5	0.6333	LMST03020334	Vitamin D3 and derivatives [ST0302]	(10E)-19-methylvitamin D3 / (10E)-19-methylcholecalciferol
M530T658C255	530.354	658	254.6	-14	-11	-1.47	0.63	0.76	0.5	0.6325	LMST01010276	Cholesterol and derivatives [ST0101]	6-oxocholestanol
M546T446C251	546.348	446	250.9	-14	-3	2.74	0.9	0.13	1	0.6313	LMST01010127	Cholesterol and derivatives [ST0101]	Secosterol-A
M540T795C268	540.382	795	268	1	21	-1.14	0.3	0.93	0.5	0.6313	LMST01030144	Ergosterols and C24-methyl derivatives [ST0103]	23-methyl,24-methylene-cholest-5-en-3beta-ol
M546T461C250	546.347	461	250.2	-16	12	2.46	0.6	0.27	1	0.6286	LMST01010127	Cholesterol and derivatives [ST0101]	Secosterol-A
M530T469C269	530.354	469	268.8	-13	-2	-1.79	0.93	0.6	0.5	0.6286	LMST01010201	Cholesterol and derivatives [ST0101]	20-Hydroxycholesterol
M554T838C273	554.399	838	272.6	2	26	0.74	0.13	1	0.5	0.6267	LMST01031055	Ergosterols and C24-methyl derivatives [ST0103]	Remeisterol
M554T758C268	554.395	758	267.9	-5	-21	-1.22	0.3	0.89	0.5	0.6166	LMST01031037	Ergosterols and C24-methyl derivatives [ST0103]	Mutasterol
M554T758C268	554.395	758	267.9	-5	-28	-0.7	0.07	1	0.5	0.6133	LMST01030101	Ergosterols and C24-methyl derivatives [ST0103]	Obtusifoliol

[truncated: 10 more sheets: 06 interbrain_standardlib-resul, 06 interbrain_extendedlib-resul, 07 midbrain_standardlib-results, 07 midbrain_extendedlib-results, 08 pons_standardlib-results, 08 pons_extendedlib-results, 09 medulla_standardlib-results, 09 medulla_extendedlib-results, 10 cerebellum_standardlib-resul, 10 cerebellum_extendedlib-resul]
