# Supplementary material for: Ion mobility-based sterolomics reveals spatially and temporally distinctive sterol lipids in the mouse brain
Source: Nat Commun. 2021 Jul 15;12:4343. doi: 10.1038/s41467-021-24672-x (PMC8282640; doi:10.1038/s41467-021-24672-x)
Supplement: Supplementary file 10 — Dataset 7 [file 41467_2021_24672_MOESM10_ESM.xlsx]

## Sheet: Supplementary Data 7
identified ST LM_ID	01 olfactory bulb	02 anterior cortex	03 posterior cortex	04 hippocampus	05 cerebral nuclei	06 interbrain	07 midbrain	08 pons	09 medulla	10 cerebellum	frequency
LMST01010001	1	1	1	1	1	1	1	1	1	1	10
LMST01010010	0	0	0	1	0	1	0	0	1	0	3
LMST01010011	1	1	1	1	1	1	1	1	1	1	10
LMST01010012	1	0	0	0	1	0	0	0	1	0	3
LMST01010013	1	1	1	1	0	0	1	1	1	1	8
LMST01010014	1	1	1	1	1	1	1	1	1	1	10
LMST01010016	1	1	1	1	1	1	1	1	1	1	10
LMST01010017	1	1	1	1	1	1	1	1	1	1	10
LMST01010049	1	1	1	1	0	1	1	1	0	1	8
LMST01010057	0	0	0	0	0	0	0	1	0	0	1
LMST01010066	1	1	1	1	1	1	1	1	1	1	10
LMST01010069	1	1	1	1	1	1	1	1	1	1	10
LMST01010077	1	1	1	1	1	1	1	1	1	1	10
LMST01010086	0	0	0	0	0	0	0	1	0	0	1
LMST01010087	1	1	1	1	1	1	1	1	1	1	10
LMST01010088	1	1	1	1	1	1	1	1	1	1	10
LMST01010094	1	1	0	1	1	1	1	0	1	1	8
LMST01010095	1	1	1	0	1	1	1	1	1	1	9
LMST01010099	1	0	1	0	1	0	1	0	0	0	4
LMST01010121	1	1	1	1	1	1	1	1	1	1	10
LMST01010125	0	1	0	0	0	0	0	0	0	0	1
LMST01010127	1	0	0	1	1	0	0	0	1	0	4
LMST01010133	1	1	1	1	1	1	1	1	1	1	10
LMST01010135	1	1	1	1	1	1	1	1	1	1	10
LMST01010139	0	0	0	0	0	0	0	1	0	0	1
LMST01010140	0	0	0	0	0	0	0	1	0	0	1
LMST01010149	1	1	1	1	1	1	1	1	1	1	10
LMST01010164	1	1	1	1	1	1	1	1	1	1	10
LMST01010169	0	0	0	0	0	0	1	0	1	0	2
LMST01010171	1	0	0	0	0	0	0	0	0	0	1
LMST01010176	1	1	1	1	1	1	1	1	1	1	10
LMST01010201	0	0	1	0	1	0	0	0	0	0	2
LMST01010202	0	0	0	0	0	0	0	1	0	0	1
LMST01010207	1	1	1	1	1	1	1	1	1	1	10
LMST01010224	1	0	0	0	0	0	0	0	0	0	1
LMST01010225	0	0	1	0	0	0	0	1	0	0	2
LMST01010226	1	0	0	0	0	0	0	0	0	0	1
LMST01010234	0	1	1	1	0	1	1	1	1	0	7
LMST01010254	0	1	1	1	1	1	1	1	1	1	9
LMST01010270	0	0	0	1	0	0	0	0	1	0	2
LMST01010271	1	0	1	0	1	0	0	0	1	0	4
LMST01010274	1	1	1	1	1	0	1	1	1	1	9
LMST01010275	0	1	1	1	1	1	1	0	0	0	6
LMST01010276	0	1	1	0	1	1	0	1	1	0	6
LMST01010279	0	0	1	0	0	0	0	0	0	0	1
LMST01010280	0	0	1	0	0	0	0	0	0	0	1
LMST01010282	0	0	0	0	0	0	0	1	0	0	1
LMST01010284	0	0	1	0	1	0	0	0	0	0	2
LMST01010286	1	1	0	1	1	0	1	1	1	1	8
LMST01010298	1	1	1	1	1	1	1	1	1	1	10
LMST01010300	1	1	1	1	1	1	1	1	1	1	10
LMST01010306	1	1	1	1	1	1	1	1	1	1	10
LMST01010307	1	0	1	1	1	0	0	0	1	0	5
LMST01010308	1	0	1	0	1	1	0	0	0	0	4
LMST01010310	0	0	1	0	0	0	0	0	0	0	1
LMST01010315	1	1	0	1	1	1	1	1	1	1	9
LMST01010316	1	0	1	0	1	0	1	0	0	0	4
LMST01010330	0	0	0	0	0	1	0	1	0	1	3
LMST01010333	1	0	1	0	1	0	1	0	0	0	4
LMST01010345	0	0	0	0	0	0	0	1	0	0	1
LMST01010351	1	1	1	0	1	1	1	1	1	1	9
LMST01010354	1	0	0	1	0	0	1	1	0	0	4
LMST01010355	1	0	0	1	0	0	1	1	0	0	4
LMST01010356	0	0	1	0	1	0	0	0	0	0	2
LMST01010357	1	0	1	1	1	0	1	1	1	0	7
LMST01010358	0	0	1	0	0	0	0	1	0	0	2
LMST01010359	0	0	0	0	0	0	1	0	0	0	1
LMST01010386	0	0	1	0	1	0	0	0	0	0	2
LMST01010387	1	0	0	0	0	0	0	0	0	0	1
LMST01030093	1	1	1	1	1	1	1	1	1	1	10
LMST01030094	1	1	1	1	1	1	1	1	1	1	10
LMST01030095	0	0	0	1	0	0	0	0	1	0	2
LMST01030096	0	0	1	0	0	0	0	1	0	0	2
LMST01030097	1	1	1	1	1	1	1	1	1	1	10
LMST01030098	0	0	1	0	0	0	0	0	0	0	1
LMST01030101	1	1	1	1	1	1	1	1	1	1	10
LMST01030102	1	1	0	0	0	0	1	1	1	1	6
LMST01030103	1	1	0	0	0	0	1	0	1	1	5
LMST01030105	1	1	1	1	1	1	1	1	1	1	10
LMST01030107	1	1	1	1	1	1	1	1	1	1	10
LMST01030109	1	1	1	1	1	1	1	1	1	1	10
LMST01030110	1	1	1	1	1	1	1	1	1	1	10
LMST01030115	1	1	1	1	1	1	1	1	1	1	10
LMST01030117	1	1	1	1	1	1	1	1	1	1	10
LMST01030119	1	1	1	1	1	1	1	1	1	1	10
LMST01030135	1	1	1	1	1	1	1	1	1	1	10
LMST01030137	1	1	1	1	1	1	1	1	1	1	10
LMST01030142	0	0	0	1	0	0	0	0	0	0	1
LMST01030145	1	1	1	1	1	1	1	1	1	1	10
LMST01030147	1	1	0	1	1	1	1	0	1	1	8
LMST01031021	0	0	0	0	0	1	1	0	1	0	3
LMST01031024	1	1	1	1	1	1	1	1	1	1	10
LMST01031027	1	1	1	1	1	1	1	1	1	1	10
LMST01031033	1	1	1	1	1	1	1	1	1	1	10
LMST01031035	0	0	0	0	0	0	1	0	0	0	1
LMST01031037	1	1	1	1	1	1	1	1	1	1	10
LMST01031038	1	1	0	1	0	1	1	0	1	1	7
LMST01031039	1	1	0	1	0	1	1	0	1	1	7
LMST01031043	1	1	1	1	1	1	1	1	1	1	10
LMST01031044	1	1	1	1	1	1	1	1	1	0	9
LMST01031046	0	0	0	1	0	0	0	0	0	0	1
LMST01031049	1	1	1	0	1	1	1	1	1	1	9
LMST01031055	1	1	1	1	1	1	1	1	1	1	10
LMST01031056	1	1	0	1	1	1	1	1	1	1	9
LMST01031058	1	0	0	0	0	0	0	0	0	0	1
LMST01031066	1	1	1	1	1	1	1	1	1	1	10
LMST01031110	0	0	1	0	0	0	0	0	0	0	1
LMST01040121	1	1	1	0	1	1	0	1	1	1	8
LMST01040122	1	1	1	1	0	1	1	1	0	1	8
LMST01040123	1	1	1	1	1	1	1	1	1	1	10
LMST01040124	1	1	1	1	1	1	1	1	1	1	10
LMST01040125	0	0	0	0	0	0	0	1	0	0	1
LMST01040126	1	1	1	1	0	0	1	0	1	0	6
LMST01040127	1	1	1	1	1	1	1	1	1	1	10
LMST01040128	1	1	1	1	1	1	1	1	1	1	10
LMST01040129	1	1	1	1	1	1	1	1	1	1	10
LMST01040130	1	1	1	1	1	1	1	1	1	1	10
LMST01040133	0	0	0	0	0	0	0	1	0	0	1
LMST01040134	1	1	0	1	1	1	1	0	1	1	8
LMST01040135	0	0	1	0	0	0	0	1	0	0	2
LMST01040137	1	1	1	1	1	1	1	1	1	1	10
LMST01040139	0	0	1	0	0	1	1	0	1	0	4
LMST01040140	1	1	1	0	0	0	0	0	1	0	4
LMST01040141	1	0	0	0	0	0	0	0	1	0	2
LMST01040146	1	1	1	1	1	1	1	1	1	1	10
LMST01040148	0	0	1	0	0	1	0	0	1	0	3
LMST01040151	0	0	1	0	0	0	0	1	0	0	2
LMST01040156	1	1	1	1	1	0	1	0	1	0	7
LMST01040157	1	1	0	1	0	1	1	0	0	1	6
LMST01040161	0	0	0	0	0	0	1	0	0	0	1
LMST01040165	1	1	1	1	1	1	1	1	1	1	10
LMST01040168	0	0	1	0	0	0	0	1	0	0	2
LMST01040174	0	0	1	0	0	0	0	0	0	0	1
LMST01040189	1	0	0	0	0	0	0	0	1	0	2
LMST01040196	0	0	0	0	0	0	0	0	0	1	1
LMST01040238	1	1	0	1	1	1	1	0	1	1	8
LMST01040239	1	1	1	1	1	1	1	1	1	1	10
LMST01040242	0	0	0	0	0	1	0	0	0	0	1
LMST01040248	1	1	1	0	0	0	0	0	1	0	4
LMST01040250	1	1	1	1	1	0	0	1	0	1	7
LMST01040257	0	0	1	0	0	0	0	0	0	0	1
LMST01040258	0	1	1	1	0	1	1	1	0	1	7
LMST01040259	0	0	0	0	0	1	1	0	0	0	2
LMST01050014	0	0	0	0	0	1	1	0	0	0	2
LMST01050015	0	0	1	0	0	1	0	0	0	0	2
LMST01060001	0	0	1	0	0	0	0	1	0	0	2
LMST01060005	0	0	1	0	0	0	0	0	0	0	1
LMST01060009	1	1	1	1	1	1	0	1	1	1	9
LMST01060010	0	1	1	1	1	1	0	1	1	0	7
LMST01060013	1	1	0	0	0	1	0	0	0	0	3
LMST01080007	0	0	0	0	1	0	0	1	0	0	2
LMST01080019	0	0	0	0	1	0	0	1	0	0	2
LMST01100008	1	1	1	1	1	1	0	1	1	1	9
LMST01110006	0	0	0	0	0	1	0	0	0	0	1
LMST01110008	1	1	1	0	0	1	1	1	1	1	8
LMST01110010	1	1	0	0	0	0	0	0	1	0	3
LMST02010036	0	0	1	0	0	0	0	0	0	0	1
LMST02020004	0	0	0	0	0	0	0	1	0	0	1
LMST02020023	0	0	0	0	1	0	0	0	0	0	1
LMST02020028	0	0	1	0	0	0	0	0	0	0	1
LMST02020044	0	0	1	0	0	0	0	0	0	0	1
LMST02020086	0	0	0	0	0	0	0	1	0	0	1
LMST02020097	0	1	0	1	0	0	1	1	0	1	5
LMST02020098	0	1	0	1	0	0	1	1	0	1	5
LMST02020099	0	1	0	1	0	0	1	1	0	1	5
LMST02020102	1	0	0	0	0	0	0	0	0	0	1
LMST02020105	0	0	1	0	0	0	0	0	0	0	1
LMST02020107	0	0	0	0	0	0	1	0	1	0	2
LMST02020111	1	1	1	1	0	1	1	1	0	1	8
LMST02020112	0	0	1	0	0	0	0	1	0	0	2
LMST02020114	0	1	0	0	0	1	0	0	0	0	2
LMST02030088	1	1	1	0	1	1	0	0	1	1	7
LMST02030134	1	0	0	1	1	1	1	0	0	0	5
LMST02030152	0	0	0	1	0	0	0	0	0	0	1
LMST02030153	0	0	0	1	0	0	0	0	0	0	1
LMST02030185	1	0	1	0	0	1	0	0	1	0	4
LMST03010056	0	0	0	0	1	0	1	0	1	0	3
LMST03020004	0	0	0	1	0	0	0	0	0	0	1
LMST03020009	1	0	0	0	0	0	0	0	0	0	1
LMST03020010	1	0	0	0	0	0	0	0	0	0	1
LMST03020015	1	0	0	0	1	0	0	0	0	0	2
LMST03020016	1	0	0	0	1	0	0	0	0	0	2
LMST03020017	1	0	0	0	1	0	0	0	0	0	2
LMST03020044	0	0	0	0	0	0	0	0	0	1	1
LMST03020140	0	0	1	0	1	0	0	0	1	0	3
LMST03020197	0	0	0	0	0	0	0	1	0	0	1
LMST03020202	0	0	0	0	0	0	0	1	0	0	1
LMST03020227	1	1	0	0	0	0	0	0	0	1	3
LMST03020228	1	1	0	1	0	1	0	1	1	1	7
LMST03020229	1	1	0	1	0	1	0	1	1	1	7
LMST03020230	1	1	0	0	0	0	0	0	0	1	3
LMST03020252	1	0	1	0	1	0	0	0	1	0	4
LMST03020253	1	0	1	0	1	0	0	0	1	0	4
LMST03020334	1	1	0	1	1	1	1	0	0	1	7
LMST03020335	1	0	0	0	1	0	1	0	0	1	4
LMST03020663	0	0	0	0	0	0	0	1	0	0	1
LMST03060002	0	1	1	1	0	1	0	0	1	0	5
