# Supplementary material for: Ion mobility-based sterolomics reveals spatially and temporally distinctive sterol lipids in the mouse brain
Source: Nat Commun. 2021 Jul 15;12:4343. doi: 10.1038/s41467-021-24672-x (PMC8282640; doi:10.1038/s41467-021-24672-x)
Supplement: Supplementary file 11 — Dataset 8 [file 41467_2021_24672_MOESM11_ESM.xlsx]

## Sheet: 01 olfactory bulb
	6w-1	6w-2	6w-3	6w-4	6w-5	6w-6	68w-1	68w-2	68w-3	68w-4	68w-5	68w-6		SD (6w)	SD (68w)	Mean (6w)	Mean (68w)
LM_ID	ng/mg	ng/mg	ng/mg	ng/mg	ng/mg	ng/mg	ng/mg	ng/mg	ng/mg	ng/mg	ng/mg	ng/mg	p_value	ng/mg	ng/mg	ng/mg	ng/mg
LMST01010066	67.442	112.289	85.0276	111.464	97.6968	85.4345	51.149	63.872	72.0194	51.3778	85.7066	135.393	0.285213	15.8573	28.8861	93.2256	76.5863
LMST01040129	1.77738	3.05492	1.93428	4.05159	3.16617	3.43095	2.1969	1.69383	3.06707	2.35249	2.47919	3.92612	0.568661	0.805787	0.711105	2.90255	2.61927
LMST02030088	0.355342	6.88163	1.28384	2.33141	4.99964	0.485496	1.00859	0.97197	0.524948	0.320758	0.593183	2.70854	0.166876	2.42604	0.792651	2.72289	1.02133
LMST02030185	0.320898	3.98028	0.397674	1.22554	2.3599	0.440778	0.354102	0.171622	0.0782027	0.093297	0.45036	1.1766	0.116129	1.33425	0.377838	1.45418	0.387364
LMST03020252	0.0329125	0.0645296	0.0495564	0.0767559	0.0804284	0.0383603	0.0152124	0.0452453	0.0531145	0.0394818	0.0428435	0.0690104	0.26106	0.0181608	0.016127	0.0570905	0.0441513
LMST01010226	0.0130854	0.267709	0.0638073	0.0578267	0.189354	0.0302401	0.0182935	0.0199018	0.0137874	0.0197172	0.0459006	0.0550278	0.105138	0.092681	0.0156937	0.10367	0.0287714
LMST01010133	0.00643733	0.0191778	0.0311671	0.0471221	0.00966601	0.00836046	0.00517221	0.0024373	0.0116415	0.00800718	0.00697474	0.0544833	0.605021	0.0146434	0.0179706	0.0203218	0.014786
LMST01040239	0.0248611	0.123515	0.136041	0.0925322	0.049347	0.0674566	0.0262232	0.037873	0.0367736	0.056806	0.0341171	0.204291	0.632882	0.0393634	0.0625207	0.0822921	0.066014
LMST01040239	0.0104806	0.116689	0.126555	0.0699342	0.0658655	0.043004	0.731354	0.0328433	0.0325075	0.0472519	0.0551435	0.167182	0.376283	0.0400847	0.251908	0.0720882	0.177714
LMST01010357	0.0283	0.348822	0.103425	0.102685	0.212224	0.0623301	0.0319315	0.0356546	0.0298386	0.0308389	0.0470409	0.14804	0.116949	0.10802	0.0424965	0.142964	0.0538908
LMST01010357	0.030135	0.351595	0.104783	0.11732	0.203591	0.0641283	0.0300303	0.0337448	0.0309128	0.0348662	0.046928	0.158368	0.115974	0.10664	0.0462007	0.145259	0.0558084
LMST01040122	0.0420629	0.0918777	0.22599	0.211833	0.0722565	0.0605468	0.0361491	0.0273861	0.0519649	0.07815	0.0568289	0.208227	0.359828	0.0733788	0.0610792	0.117428	0.076451
LMST01040121	0.0446252	0.0961118	0.244361	0.226623	0.0725511	0.06727	0.0385042	0.0300681	0.0543182	0.0850682	0.0596761	0.225494	0.374508	0.0795322	0.0663992	0.125257	0.0821881
LMST01031066	0.0413927	0.0886154	0.220542	0.205912	0.0719722	0.0593043	0.0354263	0.026214	0.0510062	0.0762623	0.0553281	0.201288	0.352096	0.0712635	0.0589572	0.114623	0.0742541
LMST03020016	0.00958356	0.0190708	0.0151375	0.0273797	0.0338871	0.0127617	0.0127188	0.0147548	0.026562	0.0168456	0.0174082	0.0285444	0.972377	0.00848451	0.00593845	0.0196367	0.0194723
LMST01010300	0.0198344	0.119796	0.118762	0.0718245	0.126688	0.0759351	0.0554519	0.046445	0.0566361	0.0837213	0.0684762	0.104626	0.327134	0.0376472	0.0197105	0.0888066	0.069226
LMST01010298	0.670662	1.36876	0.380605	0.37725	0.415273	0.181469	0.35691	0.42936	0.506302	0.422572	0.585966	1.43429	0.816847	0.386427	0.370056	0.565669	0.622566
LMST01010298	0.253955	0.817147	0.535162	0.431123	0.605908	0.235696	0.166468	0.173445	0.219447	0.137908	0.187534	0.529612	0.0481407	0.202375	0.133667	0.479832	0.235736
LMST01010298	0.290969	0.92695	0.535162	0.501036	0.712672	0.273337	0.170343	0.203977	0.225868	0.16306	0.220239	0.597984	0.0479415	0.228842	0.15137	0.540021	0.263578
LMST01010286	0.703233	1.48533	8.96468	4.68406	5.33055	0.210048	2.69001	0.455842	4.18458	0.449202	0.616856	1.56703	0.23741	3.09021	1.38126	3.56298	1.66059
LMST01030107	0.035965	0.0923954	0.0868361	0.0543148	0.0694586	0.0153239	0.017817	0.026688	0.0125013	0.00554013	0.00946879	0.0720734	0.0510637	0.027263	0.0225117	0.059049	0.0240148
LMST01030115	0.0112928	0.061085	0.040798	0.0130633	0.0289615	0.0304934	0.0101673	0.0171525	0.0111821	0.0229369	0.018986	0.0293947	0.150513	0.0169096	0.00662301	0.030949	0.0183033
LMST01040238	0.0044413	1.04992	0.233281	0.26207	1.0134	0.055534	0.0555952	0.0712403	0.0492136	0.0413591	0.182322	0.290633	0.133705	0.430626	0.0918095	0.436441	0.115061
LMST01031056	0.252499	0.449659	0.383597	0.315771	0.509008	0.228911	0.223612	0.282012	0.258579	0.201205	0.299623	0.302791	0.0770031	0.101181	0.0379876	0.356574	0.261304
LMST01031055	0.235262	0.419147	0.356497	0.343279	0.474795	0.228911	0.206983	0.260071	0.239482	0.209548	0.279655	0.324695	0.0690928	0.0894189	0.0410039	0.342982	0.253406
LMST01100008	0.00488909	0.12527	0.0948233	0.0794546	0.10848	0.0361993	0.0129619	0.00788763	0.0268164	0.0306063	0.0164364	0.0493144	0.027206	0.0417966	0.0137298	0.0748528	0.0240038
LMST01040156	0.00594418	2.93749	0.0373437	0.0247666	0.0485777	1.45802	0.0166435	0.0202017	2.28931	0.0052749	0.0222528	0.035757	0.582866	1.10799	0.84576	0.752025	0.39824
LMST01031038	1.4102	2.96464	0.0332034	3.40512	0.0437852	1.50488	0.0164374	0.0160028	2.35387	1.67432	1.96842	0.0367067	0.470887	1.29312	1.00734	1.5603	1.01096
LMST01040157	1.16816	2.62404	0.0353571	2.63459	0.0506246	1.26382	1.18068	0.0198811	1.77348	1.36159	0.0218763	0.0368758	0.349368	1.05775	0.727664	1.2961	0.732398
LMST01110008	0.0194671	0.0490045	0.0370718	0.0544479	0.0497954	0.0224655	0.0202896	0.0318039	0.0392587	0.022442	0.0324029	0.0530114	0.496547	0.0136223	0.0109102	0.0387087	0.0332014
LMST01031037	1.55169	3.23064	2.83728	0.036125	0.0388048	1.6684	1.55317	1.80519	2.34799	1.84905	2.16566	3.36355	0.332778	1.22954	0.587671	1.56049	2.18077
LMST02020102	0.00951185	0.0152792	0.0144001	0.0339898	0.0255874	0.00659652	0.00891171	0.0120314	0.00617408	0.00651806	0.00986146	0.0329699	0.434335	0.00943871	0.00926029	0.0175608	0.0127444
LMST01040165	0.0995569	0.186338	0.424294	0.262546	0.254667	0.308296	0.21302	0.255298	0.165362	0.190332	0.314182	0.247236	0.626124	0.100357	0.0484059	0.25595	0.230905
LMST01040189	0.0862827	0.119376	0.144241	0.114693	0.122373	0.0677678	0.0576637	0.0755013	0.111162	0.0872982	0.167033	0.11105	0.704061	0.0250896	0.0348289	0.109122	0.101618
LMST01040189	0.0932835	0.106703	0.144557	0.156008	0.119468	0.065227	0.0655565	0.0741861	0.10736	0.108023	0.16112	0.14948	0.879018	0.0305214	0.0352023	0.114208	0.110954
LMST01040189	0.0698331	0.110376	0.117847	0.163306	0.125035	0.0673966	0.0499111	0.0569302	0.0851038	0.114056	0.123232	0.160419	0.648306	0.0330436	0.0386345	0.108965	0.0982755
LMST01040248	0.232552	0.390315	0.302921	0.54029	0.365851	0.14025	0.119283	0.136374	0.137318	0.146174	0.199492	0.519444	0.189347	0.126075	0.140755	0.328696	0.209681
LMST01031049	0.357529	0.544322	0.457476	0.910507	0.546522	0.23388	0.182207	0.247717	0.270557	0.237597	0.29362	0.946213	0.357096	0.210218	0.263058	0.508373	0.362985
LMST01031044	0.343034	0.518096	0.43238	0.910507	0.546522	0.226898	0.182207	0.247717	0.270557	0.237597	0.29362	0.894939	0.351739	0.213977	0.244125	0.496239	0.35444
LMST01031043	0.353465	0.602992	0.460294	0.903145	0.601357	0.257809	0.181497	0.274891	0.268069	0.235624	0.323459	0.947314	0.314558	0.208074	0.260916	0.529844	0.371809
LMST02020102	0.196609	0.344559	0.244354	0.540727	0.398682	0.138793	0.118924	0.123075	0.183868	0.153535	0.245061	0.593163	0.453309	0.134642	0.165138	0.310621	0.236271
LMST03020253	0.111322	0.122372	0.0802206	0.0675588	0.0797478	0.110901	0.051157	0.0630424	0.105251	0.0767335	0.127891	0.106393	0.6547	0.0202971	0.0268743	0.0953538	0.0884114
LMST01030135	0.423475	0.568631	0.512622	0.964515	0.594565	0.327346	0.221497	0.255969	0.29889	0.253262	0.334628	1.00919	0.292605	0.199896	0.276777	0.565192	0.395573
LMST01030135	0.45943	0.607889	0.545008	1.04123	0.643828	0.328373	0.23848	0.270555	0.328039	0.258224	0.361127	1.00606	0.242086	0.221029	0.269658	0.604294	0.410414
LMST03020334	0.00635392	0.0821283	0.0597132	0.0334786	0.0573598	0.0143712	0.0279811	0.0402948	0.0127156	0.0368976	0.0193661	0.034136	0.307159	0.0266653	0.00978281	0.0422342	0.0285652
LMST01010133	0.27209	16.1823	1.52101	2.27621	14.9702	0.693369	0.58518	0.792996	0.445271	0.243081	0.686298	2.87739	0.131775	6.81956	0.884666	5.98585	0.93837
LMST01010133	0.159678	15.4772	1.37332	2.37973	13.9632	0.551913	0.533969	0.74808	0.405673	0.23816	0.643874	2.99975	0.137098	6.46531	0.940674	5.65083	0.928251
LMST01040134	0.0909128	0.18272	0.117021	0.180093	0.20247	0.103984	0.0759427	0.0805241	0.107423	0.0793651	0.115847	0.208038	0.243609	0.0434722	0.0458458	0.1462	0.11119
LMST01030110	0.109313	15.7258	3.73273	5.54351	16.9271	1.65644	1.14554	1.29245	0.715592	0.532488	2.47807	7.58426	0.144955	6.62117	2.44735	7.28248	2.2914
LMST01030110	0.1156	13.0894	3.92262	3.3855	10.7463	1.65644	1.05194	1.26036	0.892589	0.516124	2.6115	7.58426	0.215054	4.75825	2.44335	5.48598	2.31946
LMST01030109	0.156277	12.3303	2.79842	4.18633	10.383	1.22511	1.01184	1.20776	0.850654	0.490526	1.78817	5.08341	0.14236	4.57777	1.5463	5.1799	1.73873
LMST01110010	0.00784069	0.933209	0.0977623	0.273214	0.710025	0.0538752	0.0482755	0.0574663	0.0404601	0.0237193	0.0468742	0.343035	0.157276	0.352121	0.112152	0.345988	0.0933051
LMST01010357	0.059354	0.530891	0.165484	0.281092	0.524673	0.0759566	0.0839481	0.0930778	0.0758438	0.08719	0.172342	0.322293	0.190632	0.194055	0.0880534	0.272909	0.139116
LMST01010355	0.0602071	0.43681	0.171508	0.216389	0.404332	0.0835467	0.0854678	0.0952824	0.0523772	0.0659333	0.142304	0.251977	0.145221	0.145509	0.0672018	0.228799	0.115557
LMST01010354	0.00791825	2.8863	0.368678	0.654507	1.826	0.199097	0.150825	0.140716	0.0758438	0.114406	0.172342	1.0321	0.174527	1.03146	0.337249	0.990417	0.281038
LMST01010351	0.0665683	2.73096	0.338517	0.61497	1.72524	0.24176	0.137515	0.130189	0.0704212	0.104941	0.249283	0.973798	0.166387	0.960987	0.316117	0.953003	0.277691
LMST01030144	4.71875	0.0694636	0.0241554	8.62787	7.79269	0.0699588	0.0409623	4.55002	7.62812	5.27021	6.28489	8.37184	0.398276	3.6925	2.70885	3.55048	5.35767
LMST01030137	4.2742	0.0656835	4.46233	8.83741	7.04547	7.59536	4.97718	4.09684	6.68024	5.38442	5.66984	8.59117	0.725607	2.88508	1.43021	5.38008	5.89995
LMST01030137	3.81694	0.0667247	0.040423	7.24185	6.41748	7.08671	0.0386281	0.0402276	6.382	5.06112	5.18116	7.96144	0.999628	3.08191	3.03279	4.11169	4.11076
LMST01040124	4.85764	7.77358	5.21576	8.83401	8.02752	8.63186	5.81518	4.66692	7.80133	6.17031	1.31726	9.76208	0.364516	1.58927	2.61821	7.22339	5.92218
LMST01010333	1.21255	2.33925	2.24121	3.62364	2.47704	1.25	1.07766	1.29456	1.64843	1.61973	1.54042	3.14989	0.344121	0.816661	0.669027	2.19061	1.72178
LMST01040137	1.21255	2.04826	2.24121	3.62364	2.158	1.09543	1.07766	1.29456	1.64843	1.61973	1.3471	3.14989	0.454715	0.830267	0.681523	2.06318	1.68956
LMST01010224	0.194652	0.413435	0.243885	0.366094	0.326063	0.18663	0.167962	0.175184	0.0661952	0.0911921	0.12944	0.370349	0.0644006	0.0858449	0.0989424	0.28846	0.16672
LMST01010207	0.186361	0.396016	0.233169	0.442945	0.310074	0.175628	0.159202	0.167838	0.0636959	0.120548	0.179118	0.4465	0.183097	0.101721	0.121192	0.290699	0.189484
LMST01040130	0.32261	1.70495	1.20987	1.79466	0.53703	1.52494	0.434836	0.0459261	0.538556	0.043632	0.46801	1.84535	0.12585	0.565943	0.606572	1.18234	0.562718
LMST01040127	0.273693	0.414595	0.233949	0.414498	0.453705	0.391815	0.362874	0.239245	0.447023	0.370586	0.386261	0.410676	0.903639	0.0806213	0.0645466	0.363709	0.369444
LMST01040126	0.32261	0.507008	0.312712	0.398032	0.53703	0.464175	0.475399	0.285916	0.583673	0.349127	0.46801	0.389563	0.977328	0.0862347	0.0965429	0.423594	0.425281
LMST01040123	0.309674	1.63412	0.277293	0.41352	1.52335	1.45783	1.24217	1.19583	0.52148	0.337656	0.912136	1.65504	0.904544	0.606056	0.446917	0.935964	0.977386
LMST02020111	0.0109591	0.0175756	0.00696373	0.021169	0.0124456	0.0135471	0.0230166	0.0134052	0.259693	0.00236333	0.00582364	0.021046	0.350249	0.00456906	0.0921868	0.0137767	0.0542246
LMST01040140	1.10619	1.53416	1.62628	2.09732	1.62189	0.773102	0.822474	1.16714	1.12894	0.821385	1.09395	1.99502	0.289418	0.420822	0.393789	1.45982	1.17148
LMST01040128	1.10619	1.40922	1.62628	2.09732	1.4849	0.773102	0.822474	1.16714	1.12894	0.821385	1.00076	1.99502	0.334367	0.412817	0.398352	1.41617	1.15595
LMST01010202	0.0128	0.051217	0.0214278	0.0152413	0.0370395	0.0262788	0.00812614	0.0178575	0.00573122	0.00382875	0.0136465	0.0284077	0.067481	0.0132794	0.00838734	0.0273341	0.012933
LMST03020228	0.0568238	0.111949	0.0688519	0.114148	0.117205	0.0656713	0.0862517	0.0912697	0.154279	0.095578	0.0859865	0.0942332	0.456501	0.0256255	0.0239826	0.0891082	0.101266
LMST03020227	0.0343729	0.0893037	0.0438205	0.116079	0.0741808	0.0433989	0.0768426	0.0801398	0.135804	0.13444	0.0662134	0.171035	0.0697075	0.0292018	0.0384999	0.0668593	0.110746
LMST03020017	0.0423848	0.108088	0.048986	0.128786	0.114868	0.0603859	0.0653987	0.0878533	0.0912661	0.0831908	0.0708788	0.101719	0.974577	0.0342886	0.012235	0.0839165	0.0833845
LMST01040137	0.00640806	0.0107877	0.00872643	0.00805341	0.0437669	0.0158325	0.0130875	0.0178385	0.0102469	0.0160766	0.0133148	0.00500479	0.632227	0.012944	0.00415334	0.0155958	0.0125948
LMST03020229	0.0800649	0.090932	0.149078	0.177601	0.230354	0.118832	0.147566	0.079814	0.143092	0.134188	0.138046	0.131765	0.643501	0.0518013	0.0226529	0.141144	0.129079
LMST01030119	0.145771	0.23604	0.184287	0.374233	0.231197	0.25176	0.218503	0.205956	0.364457	0.300644	0.282764	0.309031	0.306841	0.0709299	0.0542735	0.237215	0.280226
LMST01010307	0.0116864	0.955493	0.106857	0.284057	0.881554	0.0736176	0.0668845	0.0497614	0.0548058	0.0413887	0.0693242	0.297162	0.134477	0.386416	0.0902228	0.385544	0.0965544
LMST01010306	0.0116864	0.967909	0.110881	0.253853	0.908284	0.0828407	0.0704582	0.0511765	0.0564123	0.0376252	0.070972	0.258238	0.128136	0.395075	0.0757434	0.389242	0.0908136
LMST01010306	0.149147	1.98356	0.224071	0.706104	1.8	0.23014	0.301429	0.280836	0.328149	0.156733	0.220056	0.676922	0.165302	0.761069	0.166162	0.848837	0.327354
LMST01010300	0.157768	1.70198	0.236209	0.609656	1.55511	0.200761	0.31305	0.246089	0.33988	0.140403	0.202239	0.585254	0.167509	0.644245	0.141977	0.743581	0.304486
LMST01010307	2.1777	7.30678	1.27484	3.05389	8.40771	0.588016	0.558672	5.04264	7.08838	4.41729	1.09617	3.65246	0.926158	2.98357	2.25199	3.80149	3.6426
LMST03020009	0.139843	0.232468	0.185426	0.0713561	0.233666	0.124817	0.0799736	0.0468121	0.132781	0.0655777	0.150436	0.134898	0.0746566	0.0587366	0.0392276	0.164596	0.101746
LMST01010095	1.60233	3.02357	3.20848	4.26197	2.69757	1.43623	1.52072	1.98589	8.11372	1.05726	1.35089	4.77532	0.732033	0.966511	2.54639	2.70503	3.13397
LMST01030102	1.60233	3.02357	3.20848	4.26197	2.69757	1.43623	1.52072	1.98589	8.11372	0.897142	1.35089	4.06071	0.818304	0.966511	2.50442	2.70503	2.98818
LMST01030101	1.55785	2.94195	3.12325	4.14031	2.63105	1.4031	1.48624	1.93269	7.81403	1.04252	1.32131	4.649	0.735037	0.937763	2.44828	2.63292	3.04097
LMST01010274	0.110118	2.31791	0.392217	0.50319	2.09702	0.161769	0.149397	0.145192	0.0965332	0.0493544	0.264369	0.678296	0.126502	0.914876	0.210668	0.93037	0.230524
LMST01010274	0.273233	2.07279	0.350008	0.488764	1.76	0.147516	0.137109	0.12454	0.0854241	0.0462487	0.222666	0.72415	0.11139	0.76702	0.230359	0.848718	0.223356
LMST01010315	0.273233	2.07279	0.350008	0.488764	1.76	0.147516	0.137109	0.12454	0.0854241	0.0462487	0.222666	0.72415	0.11139	0.76702	0.230359	0.848718	0.223356
LMST01010308	0.103095	11.9905	1.11386	2.87421	10.1151	0.664614	0.673085	0.672079	0.316838	0.179612	0.590389	3.51838	0.142313	4.7572	1.14483	4.4769	0.991731
LMST01010308	0.0973004	9.81701	0.9914	2.37021	8.52177	0.555833	0.611167	0.615554	0.287809	0.155331	0.544937	3.0634	0.14741	3.92924	0.991424	3.72559	0.879699
LMST01010094	0.00641831	1.80871	0.220371	0.451072	1.48661	0.0724352	0.130905	0.127179	0.0393765	0.0319235	0.0617022	0.611499	0.154767	0.708393	0.202521	0.67427	0.167098
LMST01010012	0.0125088	1.79982	0.238384	0.50066	1.5176	0.0680146	0.1272	0.110061	0.0471124	0.0125916	0.061618	0.661619	0.148417	0.707375	0.223136	0.689497	0.170034
LMST01010012	0.129063	5.3767	0.560951	1.65151	4.70266	0.322577	0.367077	0.405384	0.161673	0.0980658	0.234583	1.77572	0.131822	2.12606	0.577386	2.12391	0.507084
LMST01010176	0.305405	15.5465	1.77191	3.72616	13.0675	0.653616	0.713269	0.796735	0.513756	0.271588	0.687837	4.17612	0.128081	6.12373	1.34485	5.84518	1.19322
LMST01010171	0.292201	15.4308	1.77712	3.22123	12.2185	0.636496	0.680233	0.754672	0.479498	0.235438	0.65914	3.71599	0.128434	5.96562	1.18777	5.59607	1.0875
LMST01031024	0.227373	0.435343	0.348908	0.383623	0.352954	0.404126	0.444369	0.436197	0.117194	0.26185	0.275337	0.428654	0.619269	0.0657452	0.120391	0.358721	0.327267
LMST01031024	0.222555	0.428529	0.343042	0.374318	0.345416	0.395534	0.434253	0.428187	0.114059	0.257879	0.270649	0.42209	0.625188	0.0647153	0.118236	0.351566	0.321186
LMST01030117	7.12081	10.7582	9.36233	10.6406	10.1344	10.8672	7.5144	6.82217	10.3195	8.50392	9.79815	10.8662	0.361189	1.30664	1.47487	9.81391	8.97071
LMST01031039	6.10001	10.5626	7.92193	12.7672	10.6062	12.1588	6.77896	6.28271	9.3723	10.0399	8.93051	12.1118	0.438311	2.32836	1.96579	10.0194	8.91937
LMST01030145	6.10001	9.23394	7.92193	12.7672	9.22785	12.1588	6.77896	6.28271	9.3723	10.0399	8.93051	12.1118	0.642355	2.30618	1.96579	9.56829	8.91937
LMST01010202	6.11144	10.542	7.88947	12.3674	10.6437	12.246	6.70035	6.29475	9.38331	10.0929	10.3023	12.1519	0.566523	2.27032	2.05896	9.96669	9.15425
LMST01060013	0.0518411	0.152462	0.073845	0.148771	0.122498	0.113229	0.0641543	0.0728968	0.079382	0.0976835	0.11069	0.143162	0.45594	0.0368811	0.026634	0.110441	0.0946615
LMST01060009	0.11473	0.216191	0.154897	0.107812	0.123011	0.130937	0.0802827	0.0655142	0.110577	0.0985873	0.172204	0.137936	0.213248	0.0366578	0.0356795	0.141263	0.11085
LMST01040250	0.0444335	0.0896739	0.171824	0.108066	0.0603428	0.0339762	0.094138	0.0301629	0.0369691	0.0462769	0.120082	0.0905511	0.57073	0.0464559	0.0335496	0.0847194	0.0696967
LMST01030145	4.10992	5.18289	5.41876	7.86776	5.07604	11.8508	2.8127	3.38185	3.96878	2.96703	4.13405	9.14624	0.18209	2.61735	2.17535	6.58436	4.40177
LMST03020335	0.123303	0.188128	0.189625	0.235183	0.193521	0.175347	0.0341288	0.124044	0.180911	0.0407842	0.164724	0.260592	0.0565979	0.0329591	0.0795115	0.184184	0.134197
LMST01030147	4.10992	5.18289	5.41876	7.86776	5.07604	11.8508	2.8127	3.38185	3.96878	2.96703	4.13405	8.08662	0.127294	2.61735	1.7923	6.58436	4.22517
LMST01030117	0.0102713	0.086238	0.046477	0.0639732	0.0832366	0.0222466	0.0213295	0.0181315	0.0291767	0.0143237	0.0456263	5.47344	0.354513	0.028718	2.03027	0.0520738	0.933671
LMST01010316	0.00866457	0.1027	0.0115695	0.0634524	0.0902899	0.00458366	0.00473757	0.0107748	0.00402104	0.0144541	0.0167322	0.0557861	0.16997	0.0403551	0.017631	0.0468767	0.017751
LMST01040165	0.0309077	0.155878	0.0434189	0.0785844	0.0353812	0.0774802	0.03749	0.0362372	0.0626006	0.0384031	0.051622	0.143379	0.741252	0.0426955	0.0377513	0.0702751	0.0616219
LMST01031033	0.0308916	0.156989	0.116022	0.307792	0.17131	0.075036	0.0367753	0.0363252	0.0638537	0.102332	0.0529578	0.389371	0.676303	0.0876248	0.125301	0.143007	0.113602
LMST01031033	0.148247	0.188305	0.205305	0.307792	0.179148	0.0665811	0.0762776	0.105862	0.0860484	0.102332	0.0858807	0.389371	0.499057	0.0717326	0.111553	0.182563	0.140962
LMST01031027	0.148247	0.1794	0.205305	0.307792	0.17131	0.0665811	0.0762776	0.105862	0.0860484	0.102332	0.0858807	0.389371	0.52774	0.0717852	0.111553	0.179772	0.140962
LMST01030105	41.0552	73.1525	49.6627	87.23	67.9561	66.5165	40.5511	41.0289	61.3935	47.8996	52.4724	83.9019	0.330745	15.1492	14.9203	64.2622	54.5412
LMST01030103	42.2397	85.0955	50.8603	89.657	80.3721	68.4837	41.8388	42.1577	63.1187	49.2332	53.7865	86.1915	0.227988	17.6035	15.3027	69.4514	56.0544
LMST03020009	0.5569	1.1539	0.652949	1.0193	1.27396	0.740012	0.455856	0.545193	0.669667	0.51011	0.617302	1.14662	0.154029	0.265484	0.229491	0.899503	0.657458
LMST02030134	0.636747	1.4319	0.76323	1.24001	1.33444	0.657989	0.606491	0.610297	0.968369	0.638917	0.869779	1.33391	0.381691	0.331734	0.26109	1.01072	0.83796
LMST01010307	0.698423	1.42713	0.786653	1.20485	1.23869	0.873904	0.59367	0.598436	0.95624	0.608374	0.82641	1.40238	0.265482	0.266131	0.289296	1.03828	0.830918
LMST01010274	0.0529137	0.0431682	0.0382268	0.0748894	0.0420929	0.0404397	0.0374868	0.0305163	0.0554371	0.0317828	0.0382893	0.062126	0.456545	0.0126213	0.011929	0.0486218	0.0426064
LMST01010271	0.05955	0.0392088	0.0391099	0.0745232	0.0432011	0.0402916	0.036067	0.0327364	0.0509238	0.0312479	0.039912	0.068078	0.474607	0.0133247	0.012862	0.0493141	0.0431608
LMST01010271	0.0467149	2.29674	0.0631338	2.97445	0.0688928	0.0643837	0.0408786	0.0415031	0.0625652	0.0606229	0.0503938	0.0797509	0.147568	1.22946	0.0135327	0.919052	0.0559524
LMST01010127	1.78278	2.03338	1.6151	2.97445	1.79552	1.5029	1.08728	1.13334	1.52528	1.23995	1.21677	3.13101	0.332507	0.486541	0.718205	1.95069	1.55561
LMST01010121	2.2096	2.41783	1.94788	3.10393	2.12299	1.8097	1.29788	1.35036	1.79465	1.29007	1.47791	3.35727	0.209539	0.419955	0.734191	2.26865	1.76136
LMST01010099	1.8466	2.04459	1.66459	3.03943	1.86853	1.57938	1.1588	1.20601	1.5772	1.28772	1.27361	3.24342	0.354608	0.485169	0.736174	2.00719	1.62446
LMST01030094	0.0636123	0.124524	0.10151	0.126577	0.106175	0.0945938	0.042791	0.0463726	0.0878716	0.0652606	0.0811992	0.105409	0.0456078	0.0210291	0.0223846	0.102832	0.071484
LMST01030094	0.0653889	0.12645	0.104502	0.122233	0.102438	0.0959414	0.04131	0.044704	0.0825244	0.064336	0.0787751	0.115597	0.0522763	0.0199442	0.0251638	0.102826	0.0712078
LMST01010387	0.0590803	0.0987032	0.082026	0.110891	0.0887306	0.079036	0.0345264	0.035646	0.0759899	0.0590315	0.0671619	0.0938254	0.0591296	0.0162087	0.0211649	0.0864111	0.0610302
LMST01010357	0.0123786	0.0827819	0.0718585	0.0205532	0.07877	0.0668343	0.0303442	0.0283979	0.0683224	0.0510925	0.0549247	0.0278582	0.422351	0.0281738	0.0155463	0.0555294	0.04349
LMST03020230	0.0535137	0.144414	0.0637149	0.0839842	0.157569	0.0760059	0.0365548	0.0557788	0.061166	0.0630173	0.0510805	0.152048	0.303902	0.0398422	0.0377214	0.0965335	0.0699409
LMST03020228	0.0374065	0.0283517	0.0458035	0.0612483	0.0468438	0.0582164	0.0372888	0.0559115	0.0293793	0.0648872	0.0495027	0.0749002	0.523788	0.011308	0.0154927	0.0463117	0.0519783
LMST03020015	0.00163604	0.000818477	0.000319845	0.00061108	0.000672735	0.00193346	0.000853181	0.00019133	0.00017196	0.000127427	0.00449324	0.00236689	0.638827	0.000581637	0.00160125	0.000998607	0.00136734
LMST03020010	0.00107557	0.00193485	0.00122074	0.00149798	0.000328545	0.0020708	0.000521567	0.00111351	0.00178556	0.00100757	0.00414002	0.00309039	0.369713	0.000580051	0.00127487	0.00135475	0.0019431
LMST03020010	0.00173847	0.00114818	0.0132149	0.0142665	0.00610155	0.00102574	0.00108177	0.00110316	0.0019481	0.00596538	0.000534312	0.00281939	0.157491	0.00557481	0.00181854	0.00624922	0.00224202
LMST01010017	0.00578252	0.180019	0.0174651	0.0893259	0.0589532	0.055662	0.00832703	0.131075	0.0778442	0.0075023	0.0385342	0.199113	0.823709	0.0572449	0.0693564	0.067868	0.0770659
LMST01040146	0.526629	1.58319	0.814126	1.7894	1.43305	1.30808	0.982274	0.922521	1.22919	0.382502	0.429867	1.59494	0.269895	0.438132	0.425066	1.24241	0.923549
LMST01030093	1.51743	1.49159	1.52836	1.52849	1.50105	1.51882	1.47912	1.49501	1.5455	1.483	1.50418	1.56624	0.895936	0.0136638	0.0324961	1.51429	1.51217
LMST01010077	14.5062	32.3053	20.8789	25.9774	26.4121	23.7642	18.2753	22.3642	20.4283	20.6063	20.0435	32.8624	0.645391	5.45636	4.8154	23.974	22.43
LMST01010016	103.968	169.762	127.848	170.661	150.503	130.675	77.044	99.6282	109.408	77.6293	130.737	210.531	0.307496	23.9414	45.5361	142.236	117.496
LMST01030097	9.47443	14.3429	8.05789	13.1865	13.8455	15.9091	12.4831	10.4334	16.2207	10.7779	11.6556	12.4961	0.935418	2.77432	1.89951	12.4694	12.3445
LMST01010049	0.259266	7.50526	0.862945	1.78395	6.40534	0.772151	0.538941	0.608819	0.627914	0.358007	0.748135	3.29121	0.19615	2.89788	1.01852	2.93148	1.02884
LMST01010069	20.896	41.7889	27.2787	31.3032	44.9014	37.3744	20.4542	26.0722	22.8713	17.6118	26.2117	41.6349	0.140359	8.31687	7.69401	33.9238	25.8093
LMST01010013	0.466949	0.460832	0.463721	0.487922	0.446744	0.453201	0.445018	0.448212	0.453992	0.446191	0.461758	0.484887	0.456691	0.0129222	0.0138225	0.463228	0.456676
LMST01010135	0.273526	0.237001	0.345728	0.341062	0.23979	0.272743	0.262402	0.288979	0.341168	0.266858	0.319896	0.320328	0.53896	0.0437047	0.0292615	0.284975	0.299938
LMST01010011	0.666895	13.2316	3.14473	6.43406	12.0984	2.28037	1.80977	2.07578	2.15327	1.13494	3.25439	6.62143	0.162941	4.82235	1.80255	6.30934	2.8416
LMST01010014	0.408399	0.365453	0.583398	0.625385	0.378875	0.485525	0.40178	0.469766	0.64486	0.481916	0.493848	0.580065	0.525376	0.100126	0.0790057	0.474506	0.512039
LMST01010149	1.1514	0.909302	1.00086	1.77045	0.851187	0.733393	0.627143	0.752014	0.760717	0.780674	0.696991	1.55798	0.341116	0.33888	0.315104	1.06943	0.862587
LMST01010088	0.204571	0.217224	0.267958	0.272393	0.217747	0.310682	0.225933	0.247325	0.390158	0.250817	0.342816	0.231112	0.33688	0.0380126	0.0623191	0.248429	0.28136
LMST01010164	33.2701	19.6913	29.8579	40.617	22.5572	40.8113	33.9826	40.4627	62.4795	36.4628	40.8224	41.7164	0.0629325	8.10623	9.2701	31.1341	42.6544
LMST01010087	0.895866	1.44054	1.30034	1.48005	1.47344	0.928853	0.897517	0.975849	1.14544	0.93098	1.08799	1.37024	0.191523	0.248386	0.160247	1.25318	1.068
LMST01010001	11677.3	15962.2	8445.19	8547.09	8283.44	3683.52	7179.38	4335.65	8253.11	5226.01	6943.72	10333.3	0.243237	3737.32	1955.76	9433.11	7045.19

## Sheet: 02 anterior cortex
	6w-1	6w-2	6w-3	6w-4	6w-5	6w-6	68w-1	68w-2	68w-3	68w-4	68w-5	68w-6		SD (6w)	SD (68w)	Mean (6w)	Mean (68w)
LM_ID	ng/mg	ng/mg	ng/mg	ng/mg	ng/mg	ng/mg	ng/mg	ng/mg	ng/mg	ng/mg	ng/mg	ng/mg	p_value	ng/mg	ng/mg	ng/mg	ng/mg
LMST01010094	2.44587	2.04741	3.28895	5.10096	4.38568	4.37034	9.61729	8.99432	1.63128	12.0298	0.984201	1.21758	0.332614	1.10323	4.56685	3.60653	5.74574
LMST01010095	0.00841468	0.00318926	0.0235962	0.00804287	0.00901111	0.00316145	2.15675	1.85148	0.00927891	0.00321571	0.0288541	0.0135235	0.144106	0.00685355	0.942443	0.00923593	0.677183
LMST01010121	1.4806	1.92702	1.71616	2.71797	2.94977	1.29532	1.4118	1.18205	2.34205	1.61526	1.55396	1.54608	0.230639	0.614888	0.357202	2.01447	1.60854
LMST01010121	1.88174	1.89583	2.19357	2.97601	2.85043	1.65756	1.83071	1.49607	2.38741	1.58684	1.51852	2.04992	0.13665	0.500414	0.322668	2.24252	1.81158
LMST01010125	0.00241074	0.00242938	0.00275132	0.00357207	0.00468264	0.00215055	0.00246126	0.00200122	0.00317805	0.00214968	0.00212555	1.50277	0.364302	0.000877001	0.559163	0.00299945	0.252448
LMST01010133	0.189371	0.160615	0.232749	0.294606	0.293888	0.245392	0.208418	0.20261	0.373056	0.280428	0.353097	0.264406	0.25416	0.0495673	0.0650108	0.236103	0.280336
LMST01010133	0.0218639	0.0300207	0.0272911	0.0453034	0.0470964	0.029552	0.0107635	0.00310418	0.010795	0.00757047	0.00409104	0.00579044	0.000127219	0.00936148	0.00299977	0.0335212	0.0070191
LMST01010176	0.228386	0.192518	0.278288	0.354959	0.351498	0.243829	0.252624	0.238615	0.452226	0.335144	0.428061	0.319192	0.193981	0.0608329	0.0802975	0.274913	0.337644
LMST01010202	0.160506	0.119106	0.201465	0.321099	0.369473	0.197736	0.231877	0.305779	0.357351	0.293076	0.272909	0.264997	0.198122	0.0882373	0.0388531	0.228231	0.287665
LMST01010202	0.209369	0.155883	0.258053	0.413472	0.363296	0.262626	0.296036	0.400097	0.472605	0.289553	0.358459	0.343133	0.115891	0.0874455	0.0627544	0.277116	0.359981
LMST01010207	0.0089093	0.0112559	0.010347	0.0193341	0.0251922	0.0247458	0.0203429	0.015995	0.0517789	0.0334098	0.020157	0.0227556	0.113612	0.00676333	0.0121405	0.0166307	0.0274065
LMST01010234	3.63573	3.76693	4.71281	4.21443	4.40004	3.14167	13.4708	12.9341	11.4505	15.7607	11.3128	10.3802	1.11e-06	0.522032	1.76784	3.9786	12.5515
LMST01010254	0.0727994	0.0620941	0.0715128	0.0659069	0.0698535	0.0678707	0.0495855	0.0379114	0.0316084	0.0394124	0.0493884	0.0403604	9.09e-06	0.00359154	0.0063756	0.0683396	0.0413778
LMST01010254	0.0589393	0.0509659	0.0544987	0.0517705	0.0702258	0.0550721	0.0426372	0.0338266	0.025116	0.031532	0.0420376	0.0339538	0.000240629	0.00648546	0.0060541	0.056912	0.0348505
LMST01010274	0.0751584	0.0868698	0.099847	0.0946186	0.108199	0.0598725	0.0646392	0.0696294	0.0969864	0.0902413	0.0623166	0.0676055	0.220837	0.01606	0.013336	0.0874276	0.0752364
LMST01010274	0.0159162	0.043033	0.0226299	0.0460668	0.0119556	0.0184403	0.20318	0.269432	0.322868	0.0296749	0.0364895	0.095973	0.0257092	0.0132887	0.113066	0.0263403	0.159603
LMST01010275	0.0234664	0.00558539	0.0376281	0.0588268	0.0417286	0.0244517	0.0847043	0.352928	0.419642	0.0354425	0.0502897	0.117139	0.0599087	0.0167009	0.151669	0.0319478	0.176691
LMST01010276	0.260143	0.258704	0.43269	0.292185	0.477777	0.346371	0.191321	0.175314	0.383827	0.192966	0.221914	0.520221	0.374582	0.0844172	0.127967	0.344645	0.280927
LMST01010276	0.42882	0.385006	0.135217	0.630463	0.210187	0.412575	2.51259	2.68762	0.570355	0.230934	2.36394	3.73086	0.0138216	0.160182	1.22718	0.367044	2.01605
LMST01010286	0.449842	0.400688	0.427825	0.596796	0.650591	0.43112	0.184453	0.202218	0.536035	0.239791	0.28059	0.295128	0.0129911	0.094929	0.116915	0.49281	0.289702
LMST01010298	0.147101	0.045262	0.209986	0.741962	0.43708	0.200596	0.63613	0.798505	1.05912	0.619728	0.826586	0.678718	0.00330954	0.231056	0.150798	0.296998	0.769798
LMST01010298	0.213907	0.0438596	0.317465	0.878205	0.492063	0.295082	0.908372	1.19611	1.21134	0.726629	0.828057	1.01024	0.00163817	0.262109	0.179606	0.37343	0.980124
LMST01010300	0.0662871	0.0478404	0.0691564	0.145727	0.113726	0.0560939	0.0895623	0.0831192	0.13783	0.117625	0.110551	0.109779	0.186182	0.034904	0.0180328	0.0831385	0.108078
LMST01010300	0.664717	0.852311	0.713658	0.9615	1.10201	0.651127	0.907631	0.792312	1.069	0.948825	0.978149	0.78646	0.325583	0.165543	0.100388	0.82422	0.913729
LMST01010306	0.03743	0.0481823	0.0691564	0.146364	0.096699	0.0382052	0.0895623	0.0831192	0.121596	0.100844	0.110551	0.109779	0.133843	0.0388369	0.0130904	0.0726728	0.102575
LMST01010315	2.64603	3.17756	2.48189	3.0366	3.43052	2.2333	3.17534	3.25869	3.14795	4.82883	5.15266	2.17032	0.146064	0.415345	1.03786	2.83432	3.6223
LMST01010315	0.0519278	0.0324502	0.0593234	0.0926812	0.0847468	0.0347119	0.0757559	0.0849432	0.0802892	0.124093	0.132804	0.114062	0.0139235	0.0228826	0.0224853	0.0593069	0.101991
LMST01010351	0.0656996	0.0534836	0.0770835	0.121807	0.108553	0.0460404	0.105264	0.110221	0.107878	0.159737	0.171324	0.13965	0.0106292	0.0277594	0.0262823	0.0787778	0.132346
LMST01030094	0.0159162	0.043033	0.0226299	0.0460668	0.0119556	0.0184403	0.20318	0.269432	0.322868	0.0296749	0.0364895	0.095973	0.0257092	0.0132887	0.113066	0.0263403	0.159603
LMST01030094	0.00936436	0.00405989	0.0127919	0.00466352	0.00764041	0.00832136	0.00315254	0.00172177	0.00431363	0.00578569	0.00487943	0.0035398	0.0212981	0.00292943	0.00129867	0.00780691	0.00389881
LMST01030101	2.4692	2.00345	3.24364	4.16667	3.67336	3.44806	0.593483	0.545325	1.05544	0.506351	0.637635	0.839734	2.49e-05	0.72817	0.192544	3.1674	0.696327
LMST01030102	0.0146622	0.0246784	0.0151751	0.036832	0.0103074	0.0131305	0.0122764	0.00845165	0.0263074	0.00833501	0.0212165	0.0156623	0.471099	0.00906994	0.00659316	0.0191309	0.0153749
LMST01030103	0.0133837	0.0037165	0.0110129	0.0211853	0.0145278	0.00448599	0.00844412	0.00456394	0.00656698	0.0309018	0.0375241	0.0168474	0.351795	0.00600635	0.0125822	0.0113854	0.0174747
LMST01030105	0.0388515	0.0594914	0.0777411	0.110658	0.110907	0.0337993	0.0450832	0.0188771	0.0869659	0.0533265	0.0592489	0.0539329	0.276499	0.0309723	0.0200861	0.0719081	0.0529058
LMST01030107	0.0491077	0.0686763	0.0840978	0.127472	0.12423	0.0437974	0.0494637	0.0246238	0.102862	0.0655436	0.0666878	0.0644169	0.281048	0.0330894	0.0233231	0.0828968	0.0622663
LMST01030109	0.0402091	0.0342143	0.0439431	0.0527005	0.0698687	0.0432254	0.153429	0.158533	0.202587	0.172742	0.155627	0.187084	1.38e-07	0.0114592	0.0180614	0.0473602	0.171667
LMST01030110	0.0402091	0.0342143	0.0439431	0.0542555	0.0622232	0.0432254	0.156192	0.158533	0.181486	0.151557	0.155627	0.19311	3.92e-08	0.00926462	0.0155074	0.0463451	0.166084
LMST01030110	0.0390357	0.0300404	0.0416484	0.0487765	0.0655975	0.0394482	0.133413	0.141981	0.154582	0.143312	0.143803	0.15437	1.04e-08	0.0110678	0.0073814	0.0440911	0.145243
LMST01030115	2.35243	2.04741	3.28895	5.10096	4.77746	4.19288	9.61729	8.99432	1.63128	12.0298	0.984201	1.21758	0.338269	1.15832	4.56685	3.62668	5.74574
LMST01030117	2.48583	2.07976	3.34793	4.98124	4.47667	4.45208	9.26172	9.48993	1.59469	12.1508	1.00452	1.195	0.335372	1.0809	4.6155	3.63725	5.78277
LMST01030117	0.0355626	0.00531037	0.0072379	0.0080518	0.0103734	0.00854406	0.114064	0.122987	0.154064	0.143279	0.140363	0.129336	1.83e-08	0.0104181	0.0133518	0.0125134	0.134015
LMST01030119	45.4494	46.5453	50.2482	43.7859	48.6552	40.8026	59.5366	57.947	59.9327	58.5001	56.2619	54.8418	2.18e-05	3.09756	1.78813	45.9144	57.8367
LMST01030135	46.8662	47.9093	52.1286	44.9317	50.8201	42.3347	61.0581	60.1618	61.548	60.5934	58.221	56.3947	2.93e-05	3.32397	1.79699	47.4984	59.6628
LMST01030135	0.022322	0.0116919	0.0148847	0.0158819	0.0378518	0.008317	0.00794469	0.00601372	0.0150977	0.0252917	0.00958717	0.012301	0.288897	0.00965286	0.00634388	0.0184915	0.012706
LMST01030135	0.00846947	0.0104323	0.02394	0.62218	0.148875	0.0105469	0.0163693	0.0105452	0.0709752	0.449238	0.81001	0.0644425	0.562353	0.222431	0.297401	0.137407	0.23693
LMST01030137	0.0423489	0.0410365	0.0741346	0.675285	0.411235	0.0490752	0.064225	0.0576719	0.55366	0.495849	0.56804	0.12968	0.536519	0.244204	0.229881	0.215519	0.311521
LMST01030137	0.0141036	3.15748	4.73849	5.3944	5.7287	4.48493	0.00965739	0.0166163	0.0371661	0.0144384	0.0223911	0.023097	0.00109936	1.92665	0.0087316	3.91968	0.0205611
LMST01030137	2.80242	3.80863	4.52134	4.3552	4.29562	5.44035	13.4782	9.99099	11.8274	15.7598	11.4534	10.2695	8.52e-06	0.793857	1.98239	4.20393	12.1299
LMST01030144	0.0134492	0.00978202	0.0114117	0.0118448	0.126983	0.0216265	0.208618	0.219359	0.10449	0.150335	0.142134	0.0793179	0.00251078	0.0424179	0.0506175	0.0325162	0.150709
LMST01030145	0.924501	0.820971	1.34972	1.74214	1.91276	1.00647	0.505636	0.459256	1.30875	0.596817	0.59236	0.781613	0.0266483	0.414277	0.287193	1.29276	0.707406
LMST01030147	0.930072	0.831838	1.32236	1.51384	1.62985	1.00054	0.499977	0.446762	1.14064	0.514113	0.578786	0.776339	0.0100495	0.301742	0.239273	1.20475	0.659437
LMST01031024	4.30222	4.59037	3.71592	1.76249	2.17026	0.0252989	7.79202	6.82227	5.53208	8.39443	6.30659	4.6017	0.00198895	1.6054	1.28493	2.76109	6.57485
LMST01031024	3.77081	4.01465	3.19635	1.37884	1.77305	0.0238666	6.27952	5.9298	4.33062	7.1436	5.58011	3.59093	0.00377558	1.42551	1.19085	2.35959	5.47576
LMST01031027	3.45399	3.65893	3.01347	1.49037	1.76093	0.02613	6.33112	5.45033	4.53551	6.58758	5.00894	3.86493	0.00157308	1.27657	0.955004	2.23397	5.2964
LMST01031027	3.72567	3.78191	4.55487	4.3166	4.35418	3.14772	13.3315	12.9092	11.7407	15.7693	11.3639	10.2867	9.25e-07	0.479653	1.74579	3.98016	12.5669
LMST01031033	5.66126	5.34127	7.72631	9.06806	9.26863	7.46056	13.1029	12.4642	4.75812	15.1968	11.2089	4.00204	0.208643	1.50794	4.23343	7.42101	10.1222
LMST01031037	5.8045	5.46625	7.93984	9.64954	9.48354	6.10597	13.2053	12.5915	5.01047	15.7918	11.3025	4.08244	0.189296	1.71523	4.31062	7.40827	10.3307
LMST01031038	0.0874204	0.107066	0.128381	0.126958	0.118923	0.115351	0.601828	0.530129	0.51764	0.642989	0.506993	0.466699	2.25e-08	0.0138766	0.0596858	0.114017	0.544379
LMST01031039	0.0891661	0.109395	0.130978	0.125493	0.121754	0.115639	0.590933	0.537829	0.506017	0.658714	0.516029	0.454661	5.3e-08	0.0135968	0.0653282	0.115404	0.54403
LMST01031043	0.171359	0.175849	0.287645	0.363433	0.372693	0.211326	0.105605	0.0820686	0.153134	0.0716341	0.0955803	0.0909615	0.00180091	0.0830535	0.0260826	0.263718	0.0998306
LMST01031049	0.175173	0.180487	0.315167	0.354386	0.384439	0.217137	0.101629	0.0830593	0.154929	0.074	0.0977444	0.0896233	0.00142275	0.0837146	0.0261259	0.271131	0.100164
LMST01031055	0.0354576	0.0259	0.315167	0.354386	0.0548908	0.217137	0.0687078	0.0636931	0.0949371	0.0664631	0.0680499	0.0729466	0.148963	0.135007	0.0104228	0.167156	0.0724663
LMST01031056	0.0434614	0.0520234	0.0992912	0.102211	0.0902228	0.088998	2.23611	2.15268	3.61525	2.23625	2.58108	3.0484	7.71e-07	0.0229721	0.529915	0.0793679	2.64496
LMST01031056	0.0352978	0.0364539	0.0486343	0.0640647	0.0711988	0.0344048	1.89523	1.80659	0.067107	2.36848	2.60328	0.0428995	0.011904	0.0145799	1.032	0.0483424	1.46393
LMST01031066	3.72567	3.78191	4.55487	8.98467	9.04806	7.33788	13.3315	12.9092	11.7407	15.7693	11.3639	10.2867	0.000626752	2.30317	1.74579	6.23884	12.5669
LMST01040121	0.983375	0.857729	1.27246	1.51023	1.73124	0.965294	0.374555	0.336027	0.790881	0.346356	0.446675	0.606464	0.000956404	0.31635	0.165018	1.22006	0.483493
LMST01040122	0.984516	0.875069	1.28239	1.50106	1.76692	0.986248	0.372857	0.337385	0.787287	0.352594	0.460719	0.588463	0.000848631	0.318881	0.160494	1.2327	0.483218
LMST01040123	1.0424	0.890255	1.32942	1.50106	1.82229	1.01298	0.372857	0.353592	0.787287	0.361459	0.467458	0.588463	0.000670197	0.322474	0.156749	1.2664	0.488519
LMST01040124	0.11995	0.18849	0.156792	0.263699	0.234352	0.155237	0.041402	0.0326114	0.104552	0.0896679	0.032394	0.045158	0.000493601	0.0492311	0.0286058	0.18642	0.0576308
LMST01040126	0.143989	0.2239	0.186672	0.337108	0.274875	0.184376	0.0503188	0.0348571	0.129242	0.104675	0.0389134	0.0539231	0.000756606	0.0642121	0.035469	0.225153	0.0686548
LMST01040127	0.11515	0.178562	0.144826	0.258192	0.216583	0.144227	0.0407881	0.0303182	0.102595	0.0858736	0.0313209	0.0433763	0.000709162	0.0484642	0.0280546	0.176257	0.0557119
LMST01040128	1.13153	1.5619	1.76881	0.489794	1.83001	1.44481	2.31245	0.483172	0.51581	2.21897	0.551393	0.456134	0.522159	0.455467	0.832545	1.37114	1.08966
LMST01040130	1.81606	1.62649	2.31952	3.1838	2.59843	2.41121	8.05246	6.66926	0.849216	7.99553	6.14088	0.720008	0.0797509	0.510996	3.10633	2.32592	5.07123
LMST01040134	1.16134	1.20959	1.74348	2.27817	2.418	1.86722	0.708953	0.585919	1.68583	0.965658	0.991481	1.12392	0.0158974	0.478238	0.351783	1.77963	1.01029
LMST01040137	0.571828	0.560879	0.554815	0.489794	0.554008	0.540401	2.31245	1.99551	2.32427	1.90406	1.9804	1.91908	3.34e-09	0.0265135	0.176675	0.545287	2.07263
LMST01040140	0.035622	0.0335062	0.062269	0.061352	0.0821797	0.0335198	0.00666077	0.0104579	0.0231962	0.0112072	0.0159259	0.0117163	0.00124459	0.0184995	0.00522505	0.0514081	0.013194
LMST01040156	0.00953938	0.0155725	0.0133193	0.012449	0.0299254	0.0102893	0.00888509	0.0243369	0.0315623	0.0159675	0.0169176	0.349187	0.307316	0.00688279	0.123058	0.0151825	0.074476
LMST01040157	0.595724	0.581441	0.952497	0.840022	1.21809	0.458518	0.149344	0.158041	0.418235	0.179728	0.258253	0.284028	0.00148585	0.258788	0.0936289	0.774382	0.241271
LMST01040165	0.0123412	0.0248835	0.0297143	0.0372397	0.0278151	0.0170415	0.0302122	0.0217767	0.022369	0.0353702	0.0373186	0.0447754	0.199103	0.0081996	0.00819877	0.0248392	0.0319703
LMST01040238	0.553938	0.682709	0.592617	0.927924	0.931732	0.544064	0.848357	0.664781	0.993799	0.800732	0.798346	0.708484	0.29373	0.164797	0.105296	0.705497	0.802417
LMST01040239	0.683455	0.625805	0.723503	0.804555	0.802294	0.617006	0.880201	0.729874	0.119213	0.728442	0.708775	0.0672543	0.273853	0.0753662	0.320502	0.709436	0.53896
LMST01040248	1.16134	1.20959	2.01044	2.27817	2.418	1.86722	0.814636	0.585919	1.68583	0.965658	0.991481	1.29382	0.01685	0.485173	0.352326	1.82413	1.05622
LMST01040250	2.39001	2.00345	3.14677	4.16667	3.67336	3.44806	0.57449	0.525427	1.05544	0.424065	0.637635	0.816935	3.04e-05	0.740235	0.208835	3.13806	0.672332
LMST01040258	0.0376735	0.0359616	0.0502381	0.0729423	0.0713832	0.0390756	1.76601	1.59293	0.0764385	2.14176	2.35687	0.045468	0.0117873	0.0155091	0.93042	0.0512124	1.32991
LMST01060009	0.000465707	0.00145408	0.000403867	0.00498196	0.000956109	0.00112223	0.00218534	0.00133999	0.00332847	0.00254674	0.00180719	0.00156583	0.476149	0.00157117	0.000665791	0.00156399	0.00212893
LMST01060009	0.0463439	0.0341642	0.0565764	0.0700213	0.0678448	0.041684	0.0350434	1.35759	0.083181	1.59577	1.73361	0.0483289	0.0506934	0.013227	0.761502	0.0527724	0.808921
LMST01060010	0.0809264	0.0680138	0.117145	0.134589	0.128861	0.064948	0.366647	0.323464	0.78492	0.287389	0.36825	0.752954	0.00213315	0.0286758	0.20592	0.0990806	0.480604
LMST01060010	0.0355642	0.0247073	0.0501913	0.0476635	0.0542359	0.0236323	0.0653993	0.0612002	0.0907968	0.061163	0.0645937	0.0699778	0.00196435	0.0121383	0.0102515	0.0393324	0.0688551
LMST01060013	0.157423	0.155386	0.285177	0.169455	0.19588	0.0792327	0.201151	0.161931	0.304045	0.150482	0.214408	0.239665	0.309173	0.0611848	0.0510757	0.173759	0.211947
LMST01100008	0.152201	0.133053	0.2826	0.114798	0.154147	0.0800245	0.195599	0.129607	0.251048	0.146486	0.183523	0.233203	0.304026	0.06322	0.0432192	0.152804	0.189911
LMST01110008	0.155739	0.128754	0.216466	0.132916	0.141709	0.0966294	0.189508	0.173742	0.249273	0.135571	0.174261	0.246142	0.0713755	0.0364747	0.0408343	0.145369	0.194749
LMST01110008	0.0424021	0.0517165	0.0476864	0.0558046	0.0825553	0.0282478	0.0515174	0.021088	0.0920716	0.0370723	0.117515	0.079157	0.38528	0.0164364	0.033089	0.0514021	0.0664036
LMST01110010	0.131597	0.111408	0.110947	0.207043	0.125506	0.115108	0.185997	0.137854	0.0679429	0.22901	0.179497	0.192077	0.272094	0.0336923	0.0510516	0.133601	0.165397
LMST02020097	0.0624123	0.0914356	0.090513	0.164491	0.112459	0.0880693	0.156857	0.120786	0.19889	0.187095	0.155301	0.155212	0.00724863	0.0316707	0.0251854	0.101563	0.162357
LMST02020098	0.0293502	0.00295679	0.0112031	0.0158938	0.0239416	0.00723843	0.00434144	0.00536494	0.0219894	0.0109412	0.0158514	0.0142966	0.560951	0.00918621	0.00610453	0.0150973	0.0121308
LMST02020099	0.546934	0.519157	0.565524	0.62047	0.839907	0.504861	0.666379	0.594425	0.653585	0.728584	0.591063	0.616577	0.460989	0.113699	0.0478351	0.599476	0.641769
LMST02020111	0.000908585	0.234329	0.0865227	0.0170678	0.00241143	0.00154142	0.00182233	0.00371803	0.00202956	0.0275518	0.0416626	0.00376938	0.283258	0.0847679	0.0155395	0.0571302	0.0134256
LMST02020111	0.554186	0.526184	0.587802	0.37843	0.819771	0.507885	0.64151	0.594825	0.811967	0.746904	0.594592	0.535943	0.236485	0.132339	0.0954889	0.562376	0.65429
LMST02020114	0.0793665	0.118331	0.111172	0.183011	0.197618	0.0873168	0.057652	0.0202196	0.134089	0.0415537	0.0240831	0.0363399	0.0157232	0.0451978	0.0385435	0.129469	0.0523228
LMST03020228	0.112435	0.120659	0.113904	0.198828	0.200644	0.117257	0.0597691	0.0207935	0.135195	0.0308011	0.0231411	0.0300589	0.00392317	0.0395322	0.0401958	0.143954	0.0499597
LMST03020228	0.0480408	0.0365679	0.0553832	0.135881	0.0534033	0.128771	0.135084	0.135938	0.127568	0.215202	0.1282	0.119545	0.0154477	0.0400874	0.0324831	0.0763411	0.143589
LMST03020228	0.354928	0.409949	0.519709	0.691341	0.854785	0.366955	0.10027	0.0790992	0.284497	0.12939	0.123847	0.148448	0.00125095	0.184036	0.0664617	0.532944	0.144259
LMST03020229	0.550744	0.524434	0.576876	0.609632	0.674603	0.506829	0.650397	0.596469	0.652363	0.600281	0.540509	0.550369	0.456983	0.0561373	0.0433614	0.573853	0.598398
LMST03020229	0.0468979	0.0337539	0.042396	0.133965	0.0464906	0.125701	0.15226	0.142001	0.120716	0.21809	0.109938	0.101948	0.0211612	0.0415175	0.038669	0.0715341	0.140825
LMST03020229	0.00950589	0.00841151	0.0111381	0.0281895	0.0119996	0.00429241	0.00470688	0.00856394	0.0217283	0.0231686	0.0240199	0.00969129	0.543633	0.00753827	0.00783496	0.0122562	0.0153131
LMST03020230	0.00788049	0.00546991	0.00140185	0.0102853	0.00644908	0.00757612	0.00696043	0.00742358	0.0125942	0.0125555	0.0172497	0.00194846	0.222694	0.00272173	0.00493718	0.00651047	0.00978864
LMST03020334	0.02038	0.0163064	0.0295975	0.0311879	0.024187	0.0265011	0.033891	0.0266126	0.0720196	0.0381907	0.0413464	0.0303218	0.0505148	0.00514295	0.0149421	0.0246933	0.040397
LMST03060002	0.229149	0.126388	0.363399	0.207509	0.239935	0.128248	0.339703	0.32324	0.707357	0.527133	0.62334	0.402929	0.00419167	0.0798693	0.143955	0.215771	0.487284
LMST01010069	19.7542	20.3125	21.4265	17.1019	19.4326	14.7039	21.2251	18.4406	12.5836	12.5063	18.0127	13.3867	0.157682	2.24195	3.36682	18.7886	16.0258
LMST01010016	36.1211	46.0788	55.1073	36.142	44.8118	42.2809	72.6864	83.015	66.9176	71.8728	78.63	68.2052	1.43e-05	6.49537	5.64957	43.4236	73.5545
LMST01010066	51.2775	49.773	58.8598	51.4686	57.5281	48.9882	48.4485	44.345	61.6173	43.2903	46.7535	57.0652	0.449726	3.80041	6.76313	52.9825	50.2533
LMST01010077	5.37731	5.15658	6.17794	6.82353	8.23148	6.55251	13.3909	17.1863	11.5719	15.1742	12.2503	14.6312	1.18e-05	1.0163	1.88197	6.38656	14.0341
LMST01010149	0.58271	0.604055	0.919976	0.885982	0.997883	0.811975	0.30177	0.299777	0.521506	0.353805	0.355132	0.398338	0.000252126	0.156363	0.0750657	0.80043	0.371721
LMST01010017	0.0113011	0.0324191	0.172813	0.162875	0.216222	0.138129	0.0283299	0.0658646	0.0576604	0.0705977	0.00042213	0.0439641	0.0515257	0.0749101	0.0242052	0.122293	0.0444731
LMST01010087	0.427432	0.448785	0.547196	0.562539	0.612584	0.479353	0.558082	0.503713	0.780006	0.58432	0.618004	0.673185	0.0563242	0.0659772	0.0885652	0.512981	0.619552
LMST01010013	0.807858	0.805159	0.821249	0.811163	0.807402	0.805515	0.797661	0.795033	0.808676	0.804086	0.812028	0.803998	0.118441	0.00551237	0.0058574	0.809724	0.80358
LMST01010014	1.20269	1.15438	1.26201	1.33518	1.37249	1.39348	2.05525	2.47266	2.31747	2.01096	1.94255	2.26155	2.31e-06	0.0878333	0.187818	1.2867	2.17674
LMST01010088	0.595831	0.377764	0.455825	0.310737	0.620707	0.281148	1.00036	0.828685	0.82933	0.758153	0.772136	0.764932	0.000244733	0.131025	0.0833203	0.440335	0.8256
LMST01010164	69.3449	55.3082	64.174	53.9417	69.8279	77.2698	111.399	124.227	75.0485	120.489	96.3588	74.4429	0.00456235	8.26268	20.104	64.9778	100.327
LMST01010135	0.904339	0.869553	0.968951	1.03178	1.10465	0.957605	1.06969	1.11786	1.41245	1.07085	1.16368	1.16124	0.0116127	0.0779493	0.116486	0.972813	1.16596
LMST01030093	0.336714	0.347376	0.353942	0.353532	0.361299	0.344652	0.327423	0.327407	0.328934	0.322691	0.324077	0.331624	0.00012612	0.00781721	0.00296031	0.349586	0.327026
LMST01010049	0.189495	0.141549	0.224315	0.30858	0.271569	0.232031	0.290582	0.376654	0.349489	0.320806	0.309172	0.252641	0.0142972	0.053817	0.0398511	0.227923	0.316557
LMST01030097	2.07433	2.15581	2.1533	1.6767	1.59026	1.3492	7.45167	7.02092	4.77354	9.34392	6.08312	3.99252	0.000184361	0.31157	1.76485	1.83327	6.44428
LMST01010011	0.305867	0.464439	0.401476	0.627007	0.586045	0.211668	0.567896	0.377052	0.972537	0.684526	0.768885	0.60574	0.0529817	0.14617	0.183293	0.43275	0.662773
LMST01040146	0.252033	0.58111	0.728316	0.500597	0.766907	0.481802	1.12449	0.91196	1.14291	1.06604	0.903562	0.837972	0.000725546	0.171109	0.118009	0.551794	0.997821
LMST01040129	0.675989	0.701492	0.56878	0.222408	0.274765	0.338	1.39895	1.13902	0.93432	1.38825	1.00574	0.788254	0.00066197	0.192515	0.226203	0.463572	1.10909
LMST01010001	2296.67	4727.88	4342.33	3686.99	3696.07	4230.49	9588.95	6884.64	7115.55	7415.82	5338.91	8665.35	0.000757306	776.588	1349.42	3830.07	7501.54

## Sheet: 03 posterior cortex
	6w-1	6w-2	6w-3	6w-4	6w-5	6w-6	68w-1	68w-2	68w-3	68w-4	68w-5	68w-6		SD (6w)	SD (68w)	Mean (6w)	Mean (68w)
LM_ID	ng/mg	ng/mg	ng/mg	ng/mg	ng/mg	ng/mg	ng/mg	ng/mg	ng/mg	ng/mg	ng/mg	ng/mg	p_value	ng/mg	ng/mg	ng/mg	ng/mg
LMST01010011	1.19452	2.0798	2.65016	1.27271	1.24219	0.975375	1.22033	1.4634	0.250277	0.376613	1.19956	0.282144	0.051493	0.594003	0.504322	1.56912	0.798721
LMST01010013	0.781091	0.790157	0.785485	0.783076	0.788962	0.78473	1.55777	1.56585	1.55886	1.56252	1.55876	1.56223	1.80506e-22	0.00315024	0.00281167	0.785583	1.561
LMST01010014	1.04002	1.12865	1.2265	1.27123	1.30557	1.09809	2.03248	2.81874	2.17193	2.46348	2.1816	2.29467	2.80848e-06	0.0958953	0.256063	1.17834	2.32715
LMST01010016	60.2774	53.9024	56.9357	53.1698	52.1132	33.3082	50.2523	48.1738	52.8044	63.9137	48.2512	53.8087	0.788928	8.62538	5.37103	51.6178	52.8673
LMST01010017	0.104912	0.153035	0.133703	0.201565	0.240404	0.00815621	0.0455831	0.124912	0.0483011	0.100339	0.0406192	0.0459842	0.0718235	0.0738176	0.0326824	0.140296	0.067623
LMST01010049	0.456528	0.625264	0.91823	0.407316	0.440177	0.319258	0.389028	0.452884	0.140942	0.220371	0.400116	0.166771	0.0488008	0.196934	0.122858	0.527795	0.295018
LMST01010066	50.4062	58.9977	50.0952	58.0194	56.6973	44.9556	36.0953	37.3534	34.5205	44.3639	29.1329	36.3418	0.000234805	5.07421	4.48541	53.1952	36.3013
LMST01010069	17.1926	15.8619	18.7565	19.2058	18.7901	14.3463	18.0444	12.5495	17.671	15.1941	13.477	13.0289	0.0893562	1.7681	2.18518	17.3589	14.9941
LMST01010077	9.29954	11.0414	9.03697	10.2354	9.60367	6.20192	10.1806	10.5682	9.99166	12.9273	8.68564	9.87999	0.228149	1.50791	1.28033	9.23649	10.3722
LMST01010087	0.381631	0.406565	0.398925	0.477186	0.455066	0.36811	0.344536	0.386982	0.309252	0.351884	0.301554	0.334576	0.00526955	0.0389723	0.0282873	0.414581	0.338131
LMST01010088	0.32903	0.384822	0.402541	0.298664	0.471139	0.378695	0.42292	0.460593	0.528996	0.662873	0.415577	0.39586	0.0555603	0.0547949	0.0919239	0.377482	0.481137
LMST01010095	0.95039	1.53209	2.35837	0.303525	1.12044	0.764063	0.159672	0.591012	0.0376497	0.199577	0.43767	0.0493153	0.0121796	0.646732	0.20309	1.17148	0.245816
LMST01010099	2.99236	5.80047	6.67334	1.79865	3.84587	2.61184	1.11046	2.17973	0.324189	0.742779	1.79063	0.338592	0.00652185	1.74105	0.701185	3.95376	1.08106
LMST01010121	0.06669	0.352157	0.990549	0.409254	1.10219	0.209459	0.322009	0.224601	0.0848077	0.19153	0.0967401	0.125935	0.0785704	0.387879	0.0826726	0.521716	0.17427
LMST01010121	6.23257	7.15711	6.22153	11.4368	9.61396	2.27679	1.15661	1.43535	0.912088	1.24289	0.757573	1.16765	0.000876723	2.88384	0.22074	7.15645	1.11203
LMST01010121	4.49962	4.49701	3.27401	7.50383	6.25738	6.41509	1.12308	1.00975	1.02581	1.14109	0.757733	1.27387	5.0662e-05	1.43394	0.158755	5.40782	1.05522
LMST01010133	0.844226	0.85541	0.80861	0.793109	0.984465	0.718091	0.884465	1.23739	0.888038	1.07983	0.887958	0.938306	0.0521129	0.0805755	0.131527	0.833985	0.985999
LMST01010133	0.691249	0.683046	0.521389	0.948272	0.985336	0.704229	0.385938	0.554483	0.367124	0.573724	0.343558	0.455478	0.00388607	0.161658	0.0898996	0.755587	0.446718
LMST01010176	66.8991	61.2525	72.9601	60.2612	63.694	84.4794	111.24	100.549	144.197	159.593	134.903	115.582	0.000127638	8.376	20.3965	68.2577	127.677
LMST01010201	5.02711	4.98075	3.63918	7.36636	6.99285	7.05116	1.2389	1.14127	1.14498	1.41639	0.846539	1.42316	2.14945e-05	1.37649	0.195587	5.8429	1.20187
LMST01010202	5.44583	5.28797	3.99197	7.63103	7.65575	7.64098	1.13816	1.26285	1.04582	1.36222	0.907141	1.2851	1.35325e-05	1.44252	0.155075	6.27559	1.16688
LMST01010202	0.0998276	0.123342	0.12723	0.147883	0.210955	0.124389	0.00604463	0.0184119	0.0121775	0.0090231	0.0169902	0.0157901	1.23399e-05	0.0350904	0.00443157	0.138938	0.0130729
LMST01010207	0.764695	1.27682	4.36455	0.883231	0.748969	0.744008	0.669251	1.11646	0.228285	0.298525	0.412659	0.258231	0.139822	1.31048	0.313347	1.46371	0.497235
LMST01010225	0.76618	1.29116	4.47612	0.791537	0.760336	0.731505	0.654191	1.12551	0.225689	0.328848	0.415346	0.244102	0.150675	1.35852	0.314171	1.46947	0.498948
LMST01010234	0.0264469	0.317467	1.3443	0.030478	0.00894505	0.0122778	0.00907158	0.00146347	0.00476849	0.00330601	0.00638649	0.00250682	0.216679	0.483947	0.002553	0.289985	0.00458381
LMST01010254	12.9546	14.4681	11.2566	17.9435	17.0094	10.9694	3.86219	3.82949	3.2535	4.44694	3.08393	3.83015	6.24051e-06	2.66363	0.446273	14.1003	3.7177
LMST01010271	0.774051	0.853619	0.774214	0.889975	0.966288	0.417042	0.295044	0.250058	0.304525	0.354296	0.2192	0.237136	0.000100785	0.175129	0.0460312	0.779198	0.27671
LMST01010274	0.651091	0.72508	0.638734	0.738625	0.846576	0.343776	0.243306	0.192762	0.242939	0.286725	0.169848	0.205805	0.000124953	0.155838	0.0385228	0.657314	0.223564
LMST01010275	0.0729116	0.0977251	0.119457	0.18918	0.13827	0.114128	0.0177504	0.0224433	0.012118	0.0195886	0.0145428	0.0225296	8.0193e-05	0.0361597	0.00385658	0.121945	0.0181621
LMST01010275	0.199744	0.175992	0.184978	5.9457	0.153522	0.136224	0.0791415	0.048121	0.0741309	0.0918603	0.0526022	0.0681157	0.295058	2.15254	0.0150409	1.13269	0.0689953
LMST01010276	0.205625	5.28797	3.92075	7.49193	7.48606	7.4807	0.0801511	0.0778319	0.0992095	0.109264	0.082623	0.106546	0.00133261	2.65183	0.0128354	5.31217	0.0926042
LMST01010276	0.232912	0.588436	0.874394	0.272331	0.0928778	0.128905	0.144084	0.242407	0.0820114	0.0134188	0.139422	0.00942191	0.0730176	0.278457	0.0812852	0.364976	0.105127
LMST01010279	0.259372	0.50627	0.960992	0.201321	0.1029	0.153751	0.267742	0.263693	0.0878254	0.0122186	0.153485	0.00942191	0.130648	0.296206	0.106108	0.364101	0.132398
LMST01010280	1.32317	1.62842	1.54907	2.9421	2.06858	1.2976	0.233645	0.256021	1.19501	0.2078	0.0464155	0.25096	0.000845253	0.569897	0.377989	1.80149	0.364975
LMST01010284	1.39687	1.73373	1.63864	2.63946	2.20161	1.42595	0.210932	0.264816	0.180288	0.217989	0.130371	0.220333	9.71406e-06	0.44526	0.0412157	1.83938	0.204122
LMST01010298	3.02794	3.50686	3.25481	3.43454	4.62044	2.97463	0.318252	1.21049	0.247147	2.07145	1.53333	0.341023	8.58754e-05	0.549733	0.698767	3.46987	0.953615
LMST01010298	3.02794	3.50686	3.25481	3.51385	4.62044	2.97463	0.328527	1.21049	0.209264	0.878375	0.58432	0.354798	1.728e-06	0.549678	0.350414	3.48309	0.594296
LMST01010300	0.137266	0.182568	0.135844	0.186085	0.18138	1.53021	0.0654776	0.0614108	0.04855	0.0424017	0.0304128	0.0511248	0.163888	0.509354	0.0116509	0.392225	0.0498963
LMST01010300	0.726196	0.279381	0.713867	0.432927	24.0904	1.63635	0.149788	0.225093	0.129139	0.106	0.178803	0.0561117	0.274082	8.70619	0.0534624	4.64652	0.140822
LMST01010304	21.8848	0.251098	0.618183	0.381114	19.9747	1.39441	0.135244	0.193467	0.115499	4.28172	0.157642	0.0510964	0.159472	9.57744	1.54764	7.41739	0.822444
LMST01010306	0.263816	0.231101	0.331747	0.23915	0.164269	0.302206	0.0512432	0.10885	0.129139	0.0262191	0.0609395	0.0168922	9.00168e-05	0.0536188	0.0409447	0.255382	0.0655471
LMST01010307	1.91388	1.91071	1.99022	2.32508	2.00383	1.76678	0.769496	0.688298	0.721915	0.595737	0.476349	0.649874	2.88473e-08	0.170408	0.0948829	1.98508	0.650278
LMST01010308	40.304	64.9681	101.306	21.4444	37.5019	30.215	10.7298	24.0873	3.77168	7.79511	18.9108	4.08579	0.012691	26.8031	7.55372	49.2899	11.5634
LMST01010310	0.232912	0.588436	0.874394	0.272331	0.0928778	0.128905	0.144084	0.242407	0.0820114	0.0134188	0.139422	0.00942191	0.0730176	0.278457	0.0812852	0.364976	0.105127
LMST01010316	0.148689	0.641017	0.649003	0.0356722	0.0416114	0.180041	0.0264163	0.0101584	0.01621	0.00380613	0.0446308	0.0126144	0.048003	0.261474	0.0133512	0.282672	0.0189727
LMST01010333	4.85798	6.10572	4.82164	8.41603	7.03348	5.45811	1.0295	1.20076	0.84379	1.00739	0.792279	0.956713	4.38909e-06	1.2795	0.132828	6.11549	0.971737
LMST01010351	0.0355549	0.21239	0.537353	0.106907	0.0980964	0.0320003	0.0562023	0.103424	0.024724	0.032152	0.0750455	0.0237989	0.167627	0.17465	0.0292247	0.170384	0.0525577
LMST01010356	0.368493	0.369803	0.350761	0.373763	0.370746	0.343013	0.671394	0.672812	0.662471	0.679051	0.671062	0.677934	1.09729e-13	0.0115559	0.00542216	0.362763	0.672454
LMST01010357	0.128967	0.35182	1.12529	0.127732	0.122092	0.165374	0.238293	0.194483	0.00552496	0.0165774	0.149441	0.0292641	0.195913	0.361554	0.0923734	0.336879	0.105597
LMST01010357	0.0307034	0.173924	0.435304	0.0854149	0.0821741	0.0277855	0.0474215	0.0758685	0.0195537	0.0258164	0.0623658	0.0193606	0.157455	0.140957	0.0218674	0.139218	0.0417311
LMST01010358	0.158606	0.415232	0.431067	0.123992	0.0674771	0.190511	0.231543	0.226736	0.00501449	0.0176566	0.179781	0.0257622	0.161499	0.140854	0.0998313	0.231148	0.114416
LMST01010386	1.55292	1.6095	2.05102	1.87408	1.44077	2.36203	4.93195	2.92922	5.20268	6.01415	4.27156	3.68082	0.000209115	0.318697	1.01353	1.81505	4.50506
LMST01030094	0.131174	0.18866	0.460892	0.154069	0.179272	0.101751	0.0585438	0.0865852	0.0231146	0.0176119	0.0610926	0.0258893	0.016163	0.11908	0.0250489	0.202636	0.0454729
LMST01030094	0.148662	0.216884	0.523607	0.182271	0.200557	0.114553	0.061856	0.0881912	0.0232951	0.0208468	0.0653864	0.0255465	0.0136786	0.135067	0.0256905	0.231089	0.0475203
LMST01030096	0.132122	0.117999	0.101036	0.14232	0.12815	0.132727	0.0717612	0.0857487	0.0804144	0.0861116	0.0608537	0.0798187	4.67046e-05	0.0131686	0.00881372	0.125726	0.0774514
LMST01030098	0.0839915	0.0693298	0.0536213	0.128291	0.0251557	0.0808077	0.0562115	0.0520992	0.0695612	0.0504851	0.0346226	0.069594	0.256374	0.0313986	0.0120376	0.0735328	0.0554289
LMST01030101	0.11753	0.128794	0.0919152	0.12798	0.122337	0.119802	0.0766295	0.0842698	0.0830549	0.0918497	0.0641412	0.0871803	0.000296494	0.0123745	0.00888759	0.11806	0.0811876
LMST01030101	0.0630353	0.0500603	0.0395606	0.106111	0.0603016	0.0559456	0.0481829	0.0389949	0.0605757	0.0358186	0.0253985	0.0609832	0.143185	0.0209404	0.0129921	0.0625024	0.0449923
LMST01030105	7.07799	8.06772	6.99661	12.5987	10.8376	2.52115	5.39115	1.60631	5.66918	6.42302	5.61064	3.78318	0.0680962	3.19055	1.61313	8.01663	4.74725
LMST01030107	6.23257	7.15711	5.67999	11.6533	9.61396	2.07315	6.49481	1.43535	6.80933	6.58087	4.76355	4.5617	0.246111	3.03007	1.86604	7.06835	5.1076
LMST01030109	110.021	123.342	104.192	109.807	109.96	99.6482	46.4821	41.5175	47.0259	12.1292	10.7652	8.47266	2.10889e-06	7.27342	17.3978	109.495	27.7321
LMST01030109	100.056	111.588	94.6667	112.107	99.1979	90.5135	47.7844	38.1013	48.1478	50.6703	39.9962	45.5023	8.69409e-08	8.05112	4.52197	101.355	45.0337
LMST01030110	1.1096	2.54538	7.8107	0.293545	0.491123	0.547699	1.36866	1.81284	0.0621379	0.120754	0.936393	0.21896	0.284952	2.64721	0.67059	2.13301	0.75329
LMST01030110	0.051255	0.0608647	0.130658	0.138798	0.122787	0.0460149	0.016613	0.036774	0.0199104	0.0196492	0.0115969	0.0274296	0.00313973	0.0395308	0.00811263	0.0917296	0.0219955
LMST01030115	1.36511	3.60851	7.8107	1.33409	1.39738	1.23023	1.19935	2.50762	0.167155	0.272188	0.936393	0.222305	0.123084	2.39443	0.823038	2.791	0.884168
LMST01030117	0.933609	2.38129	5.98076	0.491732	0.39986	0.618851	1.27724	1.93277	0.167489	0.273075	0.69199	0.222305	0.291356	1.98471	0.648696	1.80102	0.760812
LMST01030117	4.38864	4.51747	0.0909363	13.0023	0.05198	0.0376716	0.0191231	0.0417656	0.0147524	0.0158404	0.950732	0.00560063	0.120586	4.60832	0.347255	3.6815	0.174636
LMST01030119	0.0534343	0.114219	0.0902569	0.0696751	0.11666	0.0978373	0.0224835	0.0309493	0.0190719	0.0161194	0.0221408	0.0210279	6.1747e-05	0.0227606	0.00455405	0.0903472	0.0219655
LMST01030135	8.23508	7.89276	8.98075	8.48325	8.56046	10.928	6.4046	5.54994	5.68886	8.19138	6.17342	5.34786	0.00161819	0.98724	0.949918	8.84672	6.22601
LMST01030135	2.47374	2.62591	2.07389	3.74193	3.32842	2.26415	0.37342	0.522739	0.30884	0.366912	0.295813	0.391334	4.57613e-06	0.592081	0.0739317	2.75134	0.37651
LMST01030135	2.92511	3.08863	2.51653	3.68389	3.98562	2.71716	0.389029	0.620851	0.314253	0.461462	0.342529	0.405033	4.29736e-07	0.520613	0.100332	3.15282	0.422193
LMST01030137	3.04081	3.21697	3.20216	3.15697	2.15255	4.62907	5.11448	1.98685	5.3366	4.78347	4.08651	3.40599	0.176497	0.725755	1.15258	3.23309	4.11899
LMST01030145	7.76263	8.01279	8.22275	8.94556	8.86997	10.1591	7.43853	5.78803	6.62292	8.35254	6.39814	6.2433	0.00515959	0.794588	0.850945	8.66213	6.80724
LMST01030145	11.7362	11.7375	10.1553	17.8205	15.4553	9.97492	3.8271	3.46212	3.23658	4.05522	2.54211	3.80175	3.09143e-05	2.87202	0.498958	12.8133	3.48748
LMST01031024	11.766	11.7679	10.1816	16.9733	15.4938	9.99974	3.65344	3.47427	3.11027	4.06226	2.54935	3.63178	1.51648e-05	2.6281	0.477582	12.6971	3.41356
LMST01031024	0.242166	0.243287	0.248706	0.315268	0.234179	0.0638933	0.308823	0.326969	0.317836	0.375809	0.283369	0.248741	0.0503545	0.0767876	0.0390364	0.224583	0.310258
LMST01031027	7.79411	7.207	8.12283	20.0391	18.8837	10.0967	6.35624	5.2179	5.63062	6.48858	5.73181	5.3902	0.0267955	5.34363	0.469684	12.0239	5.80256
LMST01031027	0.481663	0.658102	0.393452	0.82925	0.768546	0.593725	0.108416	0.107586	0.0899062	0.0963034	0.072809	0.105407	1.66577e-05	0.151905	0.0125742	0.62079	0.0967379
LMST01031033	0.481442	0.655396	0.390508	0.868704	0.76647	0.591616	0.111521	0.123098	0.0925857	0.0960481	0.0726634	0.110417	2.87482e-05	0.16178	0.0162582	0.625689	0.101056
LMST01031037	0.556339	0.655396	0.185922	1.01106	0.876528	0.686878	0.0490554	0.0504193	0.0879587	0.040475	0.0366724	0.105721	0.000442294	0.260237	0.0257922	0.66202	0.061717
LMST01031037	0.075577	0.0984851	0.0959265	0.179314	0.170374	0.0665573	1.1783	0.0358052	0.00969893	1.07091	0.717156	1.11207	0.0268188	0.0442298	0.49213	0.114372	0.687324
LMST01031043	3.59509	3.89652	3.80187	4.69133	4.47928	3.45142	1.08324	1.35312	0.868504	1.07855	0.836035	1.02551	8.54681e-08	0.451167	0.169617	3.98592	1.04083
LMST01031043	7.76263	8.01279	8.22275	8.70105	8.0063	10.1591	7.20822	5.78803	6.42739	8.35254	6.39814	6.05708	0.00710865	0.80536	0.856298	8.47743	6.70523
LMST01031049	1.1237	1.19193	0.996891	1.46606	1.79273	0.742109	0.181578	0.216544	0.175999	0.194449	0.129613	0.155589	4.08045e-05	0.335851	0.0276369	1.2189	0.175629
LMST01031055	2.55708	2.66706	2.13485	3.43814	3.67139	2.07884	0.306268	0.475095	0.259269	0.323507	0.240683	0.324449	4.40561e-06	0.604852	0.0755427	2.75789	0.321545
LMST01031066	2.55708	2.66706	0.7286	3.54764	3.67139	2.07884	0.169533	0.475095	0.161893	0.0911601	0.0771307	0.143274	0.00034477	0.98367	0.133604	2.54177	0.186348
LMST01031110	0.650081	0.562892	0.689638	0.61437	0.734287	0.428243	0.366283	0.377847	0.392061	0.457448	0.239149	0.298347	0.000755424	0.0988319	0.0697009	0.613252	0.355189
LMST01040121	0.650081	0.509177	0.689638	0.61437	0.734287	0.428243	0.336647	0.347382	0.360623	0.422074	0.217521	0.273916	0.000520429	0.105215	0.0651654	0.604299	0.326361
LMST01040122	0.319493	0.270252	0.33893	0.297275	0.211614	0.515416	0.922408	0.393121	0.968319	0.959916	0.712804	0.576873	0.00220881	0.0940775	0.216019	0.325497	0.755574
LMST01040123	0.423976	0.587636	0.545318	1.06561	0.926385	0.851983	0.0749178	0.131915	0.0593723	0.0900388	0.0765371	0.126717	9.95639e-05	0.228777	0.0270446	0.733484	0.0932498
LMST01040124	0.40557	0.624454	0.548324	0.990337	0.971597	0.81823	0.0765517	0.140574	0.0597311	0.0814395	0.0789584	0.132863	7.48619e-05	0.217276	0.0303756	0.726419	0.0950196
LMST01040126	0.383695	0.514569	0.481974	0.871616	0.832844	0.766358	0.0730135	0.11655	0.0583699	0.0937475	0.0673018	0.12361	6.84564e-05	0.188493	0.0246431	0.641843	0.0887655
LMST01040127	5.56123	6.42419	5.67009	6.15099	8.22178	6.37726	0.771034	1.27766	0.539925	1.17343	0.801757	0.748348	9.63262e-08	0.877334	0.256592	6.40092	0.885358
LMST01040128	0.4439	0.306971	0.480794	0.470311	0.440489	0.0218261	0.697677	0.367912	0.78846	0.85081	0.400797	0.411741	0.0771827	0.161992	0.198248	0.360715	0.586233
LMST01040130	2.37172	2.20511	2.23593	3.979	3.52035	2.15628	0.712559	0.928044	0.662782	0.907808	0.53171	0.797205	0.000129256	0.725773	0.138578	2.74473	0.756685
LMST01040135	0.0269534	1.61355	0.037219	1.90041	2.43694	0.0327129	0.285122	0.573416	0.014082	0.590365	0.3041	0.0112999	0.154015	1.00507	0.232496	1.00796	0.296398
LMST01040137	0.573338	0.630341	0.579877	0.867863	0.722956	0.306018	0.216564	0.176494	0.2154	0.160976	0.162599	0.182302	0.000239816	0.170418	0.0226417	0.613399	0.185722
LMST01040139	2.19994	2.20511	2.05098	3.6981	3.52035	1.98315	0.712559	0.928044	0.662782	0.907808	0.53171	0.797205	0.000197146	0.713	0.138578	2.60961	0.756685
LMST01040140	3.71334	4.08723	4.0666	2.95234	4.72081	3.52486	0.791383	1.39001	0.663086	1.33873	0.897883	0.746404	1.09896e-06	0.546425	0.286839	3.8442	0.97125
LMST01040148	0.0517038	0.586453	0.442774	0.842958	0.678793	0.518575	0.0498742	0.0448935	0.0327562	0.0375295	0.0345348	0.10629	0.00164931	0.244677	0.0254327	0.52021	0.0509797
LMST01040151	0.626878	0.649793	0.325378	0.611763	0.914975	0.336024	0.19479	0.126539	0.189477	0.196442	0.0646098	0.0709068	0.000894844	0.201909	0.056676	0.577469	0.140461
LMST01040156	0.720107	0.934933	0.914998	1.31813	1.52358	0.0530615	0.158366	0.417163	0.158301	0.307907	0.120335	0.152575	0.00914728	0.467993	0.10699	0.910803	0.219108
LMST01040165	0.687078	0.996788	0.870071	1.13827	1.50025	0.0489069	0.14805	0.405404	0.155045	0.3234	0.125643	0.150779	0.00953499	0.445877	0.106563	0.873561	0.218053
LMST01040165	0.081921	0.294712	0.648197	0.074789	0.0606043	0.0426042	0.190568	0.309814	1.30328	6.47102	0.0808831	0.00625117	0.277235	0.217437	2.3115	0.200471	1.39364
LMST01040168	0.255684	0.323064	0.276935	0.508156	0.595768	0.441626	0.0261848	0.037291	0.01965	0.048611	0.0498187	0.053844	7.56088e-05	0.124931	0.0127214	0.400206	0.0392333
LMST01040174	0.25038	0.323669	0.271938	0.455061	0.568183	0.410433	0.0224983	0.039098	0.00728598	0.0446338	0.0424409	0.0457198	4.01944e-05	0.110774	0.014099	0.379944	0.0336128
LMST01040239	0.951645	1.1086	0.872098	1.24751	1.37991	0.715546	0.135988	0.17309	0.108546	0.144646	0.0954707	0.126172	4.01327e-06	0.225227	0.0250724	1.04588	0.130652
LMST01040250	0.233656	0.225015	0.18502	0.299355	0.2638	0.17004	0.170383	0.134833	0.130631	0.0639118	0.0396257	0.120468	0.00163318	0.043984	0.0444873	0.229481	0.109976
LMST01040257	0.0510374	0.331496	0.117757	0.0203369	0.0535838	0.284634	0.123442	0.0223162	0.0479473	0.0449997	0.072458	0.0107012	0.144494	0.120918	0.0368745	0.143141	0.053644
LMST01040258	0.202729	0.249935	0.200808	0.319069	0.263425	0.184377	0.0611187	0.0614675	0.0396875	0.0557021	0.0362467	0.0431528	4.91814e-06	0.0462854	0.0102378	0.236724	0.0495626
LMST01050015	0.0342255	0.0212453	0.0269239	0.0347669	0.0321546	0.0304758	0.0106314	0.0279451	0.0199309	0.00779124	0.0092073	0.00562572	0.00245214	0.00468236	0.00786621	0.0299653	0.0135219
LMST01060001	0.217011	0.262636	0.182548	0.314963	0.290249	0.188921	0.068599	0.061184	0.0438307	0.0637013	0.042019	0.0447934	9.10146e-06	0.0500843	0.0107283	0.242721	0.0540212
LMST01060009	0.151657	0.113241	0.207679	0.157401	0.212749	0.0900284	0.129071	0.11675	0.127521	0.175155	0.0891551	0.0731026	0.166235	0.0448904	0.0324758	0.15546	0.118459
LMST01060010	0.174222	0.138418	0.246534	0.147581	0.209336	0.0988825	0.123931	0.142134	0.122117	0.200314	0.0888769	0.0711677	0.148656	0.0482633	0.0411858	0.169162	0.124757
LMST01100008	0.196714	0.113601	0.210777	0.178952	0.235022	0.0859262	0.107601	0.118919	0.107147	0.18226	0.0793728	0.0684451	0.0656946	0.0531248	0.0364632	0.170165	0.110624
LMST01110008	0.245532	0.185042	0.235099	0.136159	0.273199	0.214116	0.0778911	0.100894	0.0782044	0.118943	0.118816	0.0761847	0.000243134	0.044417	0.0187254	0.214858	0.0951553
LMST02010036	0.066231	0.0612281	0.0728988	0.0853764	0.0694232	0.0557465	0.0144401	0.0254956	0.0090839	0.0128845	0.0158103	0.0169608	6.06581e-07	0.00936031	0.00501341	0.068484	0.0157792
LMST02020028	1.70947	1.79115	1.82066	1.82158	1.80629	1.60216	0.125735	0.58188	0.608507	0.750088	0.603793	0.554065	1.36479e-07	0.0796228	0.194261	1.75856	0.537345
LMST02020044	0.490656	0.411819	0.361749	0.280671	0.56649	0.285588	0.100862	0.21075	0.128737	0.249891	0.105863	0.0978414	0.000871569	0.103978	0.0594389	0.399495	0.148991
LMST02020105	0.301206	0.712818	1.41401	0.235056	0.310083	0.355487	0.821411	0.779283	0.212734	0.227433	0.580525	0.260893	0.740235	0.4142	0.258026	0.554776	0.48038
LMST02020112	0.401847	0.473076	0.292483	0.475123	0.361523	0.41318	0.464797	0.341699	0.509929	0.711463	0.591942	0.43766	0.104347	0.0634453	0.117546	0.402872	0.509582
LMST02030088	0.100582	0.108718	0.164415	0.135832	0.13596	0.165725	0.0753161	0.0411386	0.0354069	0.0661071	0.0248422	0.0640118	0.000115795	0.0247856	0.0183181	0.135205	0.0511371
LMST03020015	0.11377	0.127726	0.120348	0.113848	0.146404	0.0766531	0.0718057	0.0600504	0.0604917	0.0502877	0.0374378	0.045857	0.000162052	0.0209656	0.0111771	0.116458	0.0543217
LMST03020140	0.0796398	0.133218	0.0468309	0.156785	0.17405	0.144379	0.0605741	0.0198393	0.0636324	0.116313	0.0527235	0.0584914	0.0284998	0.0447013	0.0283739	0.122484	0.061929
LMST03020140	0.169962	0.506676	0.976558	0.0972222	0.109615	0.102733	0.143802	0.268384	0.00718758	0.0213917	0.137092	0.0173554	0.161688	0.323836	0.0942224	0.327128	0.0992021
LMST03020140	0.118506	0.259503	0.568584	0.123678	0.095206	0.098783	0.0882353	0.131261	0.0265567	0.0211995	0.0934003	0.021762	0.0895538	0.169509	0.0428042	0.21071	0.0637357
LMST03020140	2.01179	2.07416	2.17431	1.98791	2.1584	1.77944	0.544109	0.717659	0.598459	0.627413	0.668253	0.545076	9.81236e-10	0.131744	0.0628453	2.031	0.616828
LMST03020228	1.94203	2.00528	2.07595	1.90163	2.13068	1.86438	0.496982	0.689808	0.411814	0.623412	0.671746	0.512081	5.5177e-10	0.0941966	0.101024	1.98666	0.567641
LMST03020228	1.75034	1.79115	1.87053	1.86413	1.84978	1.64515	0.490513	0.58188	0.557523	0.681757	0.603793	0.506959	1.16261e-10	0.0795275	0.0635344	1.79518	0.570404
LMST03020230	1.43277	1.48704	1.53195	1.72388	1.5498	1.34388	0.554404	0.446843	0.625012	0.695344	0.510818	0.579807	3.65401e-08	0.116823	0.0793064	1.51155	0.568705
LMST03020252	0.268018	0.241869	0.191208	0.280607	0.277815	0.158231	0.163366	0.151995	0.120582	0.0687919	0.0366294	0.113267	0.00126248	0.0462814	0.0443672	0.236292	0.109105
LMST03020252	0.0949388	0.263062	0.305571	0.0970296	0.0442207	0.0508558	0.114646	0.140419	0.0111463	0.0185647	0.0567802	0.00621605	0.132089	0.102887	0.0523373	0.142613	0.0579621
LMST03020252	0.122453	0.37669	0.527857	0.101309	0.0609827	0.082458	0.120652	0.174024	0.0122636	0.0125055	0.0620373	0.00730474	0.109544	0.176421	0.0630575	0.211958	0.0647978
LMST03020252	0.107637	0.0946556	0.0617899	0.14432	0.133163	0.0527995	0.00580937	0.0180855	0.00484434	0.0119975	0.0116286	0.00701041	0.000160613	0.0337479	0.00456496	0.0990608	0.00989595
LMST03020253	0.239133	0.264377	0.193051	0.291134	0.289824	0.166404	0.141518	0.162342	0.104593	0.0631274	0.0374882	0.115566	0.000731422	0.0470994	0.0428949	0.240654	0.104106
LMST03020253	0.0496707	0.318135	0.10915	0.029165	0.0479039	0.263447	0.10063	0.0201588	0.0380454	0.0331022	0.0721966	0.0105524	0.115395	0.11311	0.0311565	0.136245	0.0457809
LMST03020253	0.0562799	1.64253	1.33194	1.36293	1.99888	0.927242	0.193489	0.262011	0.188966	0.192093	0.152705	0.200001	0.00398143	0.613473	0.0323771	1.21997	0.198211
LMST03020334	0.22533	0.238638	0.181485	0.279358	0.294614	0.191169	0.056469	0.0601878	0.0381766	0.0601978	0.0399655	0.0364434	2.08419e-06	0.0416596	0.0105015	0.235099	0.0485734
LMST03060002	0.0357248	0.0355719	0.065022	0.0316851	0.0623847	0.0222818	0.0109444	0.0177111	9.03264	0.0176566	0.0292983	8.92609	0.147766	0.0159236	4.22412	0.0421117	3.00572
LMST03060002	0.0301424	0.0174753	0.0225326	0.0324844	0.0432764	0.123407	0.0210108	0.017304	0.0190965	0.030041	0.0175782	0.0183772	0.165032	0.036033	0.00440627	0.0448863	0.020568
LMST03060002	0.054597	0.375259	0.130988	0.020385	0.0584383	0.321978	0.128264	0.0240614	0.0454687	0.0500692	0.0823971	0.0121177	0.138542	0.138041	0.0387382	0.160274	0.057063
LMST01010001	18123.3	10965.8	16224.2	13414.3	12627.6	30011.6	5203.82	7741.49	5628.11	4637.62	8674.61	4187.83	0.0108176	6317.77	1637.97	16894.5	6012.25

## Sheet: 04 hippocampus
	6w-1	6w-2	6w-3	6w-4	6w-5	6w-6	68w-1	68w-2	68w-3	68w-4	68w-5	68w-6		SD (6w)	SD (68w)	Mean (6w)	Mean (68w)
LM_ID	ng/mg	ng/mg	ng/mg	ng/mg	ng/mg	ng/mg	ng/mg	ng/mg	ng/mg	ng/mg	ng/mg	ng/mg	p_value	ng/mg	ng/mg	ng/mg	ng/mg
LMST01010010	0.0878433	0.01392	0.0958639	0.0501864	0.0935679	0.021589	0.0635964	0.109838	0.0610461	0.0348435	0.124968	0.0478938	0.544002	0.0338671	0.0325893	0.0604951	0.0736977
LMST01010094	6.11218	2.86045	6.08326	3.43022	6.6115	2.68587	1.77712	2.22732	2.39425	1.9788	2.18595	1.56348	0.00612494	1.66261	0.282745	4.63058	2.02115
LMST01010121	3.47455	1.55475	2.59667	2.67726	4.24614	2.11573	1.88641	1.51214	2.1388	1.81313	1.73445	1.92158	0.0407109	0.877363	0.190289	2.77751	1.83442
LMST01010121	3.8003	2.35651	3.47	2.94385	4.72754	2.29309	2.05571	1.9928	2.14403	1.79235	2.25046	1.90343	0.00924662	0.850559	0.150479	3.26521	2.02313
LMST01010121	3.74789	2.32514	3.41752	2.90302	4.6539	2.26422	2.02978	1.96749	2.11498	1.7669	2.21335	1.88047	0.00911227	0.835515	0.146733	3.21861	1.9955
LMST01010127	0.0595722	0.0306809	0.0846696	0.0414174	0.0825734	0.0196511	0.0286149	0.0318278	0.0465549	0.0241707	0.0276942	0.0160464	0.0698304	0.0247155	0.00921054	0.0530941	0.0291515
LMST01010133	0.666089	0.198177	0.406358	0.260183	0.540093	0.130992	0.360507	0.587669	0.626108	0.221139	0.743174	0.386378	0.32604	0.189989	0.178847	0.366982	0.487496
LMST01010133	0.547475	0.152747	0.343768	0.230119	0.418983	0.110037	0.288854	0.492468	0.574648	0.191709	0.631971	0.33006	0.259743	0.152735	0.158896	0.300522	0.418285
LMST01010176	0.0318527	0.02029	0.0258083	0.0253355	0.0668289	0.00898153	0.018916	0.0187121	0.043088	0.00985621	0.0280619	0.0237877	0.523864	0.0179585	0.0102821	0.0298495	0.023737
LMST01010202	4.7735	4.56773	6.23133	4.88123	4.73124	4.94191	8.36124	7.63365	7.5369	7.25484	7.61679	7.75281	3.31915e-06	0.55398	0.33561	5.02115	7.69271
LMST01010202	0.697897	0.42497	0.893874	0.350944	0.898087	0.373961	0.373737	0.392619	0.506998	0.371307	0.469057	0.397804	0.10962	0.233915	0.0511809	0.606622	0.418587
LMST01010202	0.705478	0.466826	1.02964	0.34524	0.884187	0.331493	0.353934	0.4469	0.512795	0.37495	0.542314	0.39199	0.154527	0.266705	0.0703679	0.627144	0.437147
LMST01010207	0.108568	0.0367883	0.0911065	0.0592823	0.116237	0.0388416	0.0204107	0.0689069	0.0753512	0.0581624	0.0788193	0.0564445	0.37616	0.0318883	0.019373	0.0751372	0.0596825
LMST01010234	0.0770508	0.0907687	0.0959852	0.0731041	0.0781535	0.079817	0.032559	0.041937	0.0327678	0.0344059	0.0408795	0.0528351	4.30697e-06	0.00810646	0.00712603	0.0824799	0.0392307
LMST01010254	0.0767577	0.0693788	0.0732453	0.0788944	0.0786458	0.0781143	0.0317411	0.0331827	0.0325234	0.0346169	0.0318906	0.0440657	1.26702e-08	0.00345677	0.00430902	0.0758394	0.0346701
LMST01010254	0.0904176	0.0925705	0.113278	0.113751	0.112028	0.0836659	0.0817056	0.0813178	0.0832584	0.0742644	0.0741642	0.0937824	0.0109319	0.0123723	0.0065847	0.100952	0.0814155
LMST01010270	1.88717	0.820693	1.82645	0.890677	1.50503	0.770787	0.818795	0.838259	1.06471	0.890896	0.777164	0.588684	0.0667306	0.472521	0.141429	1.28347	0.829751
LMST01010274	1.9071	0.935861	1.31384	0.895336	1.78755	0.75289	0.910697	0.61092	1.08104	0.767186	0.560365	0.59653	0.0401284	0.446276	0.189051	1.26543	0.754456
LMST01010274	1.55316	0.658241	1.91235	0.654863	1.75878	0.492081	0.602036	0.770221	0.909137	0.627496	0.789658	0.546952	0.111945	0.581862	0.125592	1.17158	0.707583
LMST01010275	2.2631	0.680355	1.97443	0.947995	1.82213	0.736027	0.615737	0.790811	0.933695	0.716653	0.81694	0.56486	0.0444867	0.63457	0.124284	1.40401	0.739783
LMST01010286	0.105146	0.0290476	0.176798	0.0671825	0.051221	0.064201	0.138429	0.150002	0.126306	0.0764467	0.108013	0.0905474	0.209767	0.047975	0.0259325	0.082266	0.114957
LMST01010286	0.0187817	0.04627	0.078421	0.0353145	0.0261185	0.0476687	0.0338946	0.43156	0.0458082	0.0471203	0.832116	0.0597767	0.167401	0.0192042	0.299208	0.0420958	0.241713
LMST01010298	0.0160369	0.0376008	0.0641104	0.0252782	0.0195668	0.0352156	0.0277499	0.36513	0.0413702	0.0415895	0.859327	0.0519018	0.177318	0.0159256	0.304961	0.0329681	0.231178
LMST01010298	0.0379418	0.0182643	0.0171204	0.00845152	0.024704	0.0103462	0.0202068	0.0465214	0.00896115	0.0198961	0.0853191	0.00989959	0.359239	0.00983385	0.0269517	0.0194714	0.0318007
LMST01010300	0.0313197	0.0156555	0.0144703	0.00786199	0.0215221	0.00896683	0.0173294	0.0465214	0.00866065	0.0178545	0.0856706	0.00888849	0.295602	0.00796802	0.0276202	0.0166327	0.0308208
LMST01010300	1.71318	1.30268	2.03763	1.28642	1.98042	1.2373	1.09899	1.07557	1.21143	0.939702	1.15442	1.02565	0.00801414	0.333426	0.0872909	1.59294	1.08429
LMST01010306	0.0938365	0.0581478	0.0929999	0.11008	0.0532588	0.097834	0.0448104	0.126857	0.0455233	0.0247626	0.109065	0.040906	0.352088	0.0210629	0.0381967	0.0843594	0.0653207
LMST01010307	0.0292891	0.012284	0.0174524	0.0126952	0.0179104	0.0128623	0.0160543	0.00748778	0.0115984	0.0108409	0.0122439	0.0103906	0.078431	0.00591479	0.00255092	0.0170822	0.011436
LMST01010315	4.21756	2.22673	4.10705	2.56772	5.02569	1.72759	1.07713	1.32392	1.36247	1.15187	1.29816	0.948601	0.00286825	1.19937	0.148191	3.31206	1.19369
LMST01010354	0.129383	0.0345941	0.10036	0.0785125	0.125589	0.0627115	0.0951246	0.0681516	0.0800292	0.0568827	0.0476359	0.0698465	0.281062	0.033809	0.0153111	0.0885249	0.0696117
LMST01010355	0.0389304	0.00857252	0.0298505	0.0545566	0.0162796	0.00723226	0.112994	0.0676488	0.0659214	0.015852	0.0280619	0.0122548	0.194523	0.0170679	0.0355997	0.0259036	0.0504555
LMST01010357	0.102444	0.0350362	0.103	0.0628219	0.103791	0.0513878	0.078342	0.0717871	0.0674643	0.0480659	0.05437	0.0589552	0.3425	0.0278599	0.010378	0.0764135	0.0631641
LMST01010357	0.035786	0.00834314	0.0271206	0.0116331	0.0138064	0.00716856	0.101345	0.0604555	0.013944	0.00704489	0.0109124	0.0698465	0.139724	0.0105306	0.0355695	0.0173096	0.0439248
LMST01030094	0.0767843	0.0383221	0.0688742	0.0508356	0.0895293	0.0272116	0.0466211	0.0555135	0.0566216	0.0256086	0.0659633	0.0477018	0.445764	0.0217928	0.0125171	0.0585929	0.0496716
LMST01030094	0.0881764	0.0454299	0.0796886	0.0579147	0.107018	0.0363598	0.0526425	0.0638849	0.0647149	0.0284296	0.0824662	0.0527209	0.40153	0.0247357	0.0163689	0.069098	0.0574765
LMST01030095	0.0544371	0.0483593	0.0829837	0.0371977	0.0573856	0.0493421	0.122283	0.134997	0.138203	0.12023	0.165886	0.121155	8.54809e-06	0.0140364	0.0159531	0.0549509	0.133792
LMST01030101	0.0599133	0.0553041	0.09527	0.0420332	0.0653148	0.056981	0.142322	0.134997	0.163362	0.138739	0.165886	0.138784	3.16903e-06	0.0162768	0.0124189	0.0624694	0.147348
LMST01030101	0.0532406	0.0440758	0.0803368	0.0369423	0.0648509	0.0476883	0.120434	0.118967	0.147794	0.124526	0.134884	0.125241	2.59396e-06	0.0143736	0.00996031	0.0545224	0.128641
LMST01030105	6.82035	2.86045	6.08326	3.83007	7.36858	2.68587	1.86266	2.22732	2.67549	2.20304	2.18595	1.74576	0.00848327	1.88761	0.297824	4.94143	2.15004
LMST01030107	0.0121916	0.00711889	0.0841555	0.00771401	0.00934654	0.0163338	0.106238	0.120751	0.126364	0.0997441	0.131636	0.109712	3.89383e-05	0.0276084	0.0113517	0.0228101	0.115741
LMST01030109	6.25708	2.92341	6.22236	3.51102	6.75902	2.45358	1.81964	2.26616	2.44774	2.02263	2.23287	1.59645	0.00817095	1.76054	0.287712	4.68775	2.06425
LMST01030109	75.7483	68.4232	84.0274	65.0171	81.2736	64.8839	55.4215	49.4194	51.8622	47.6482	51.8409	57.2045	0.000207806	7.61402	3.26878	73.2289	52.2328
LMST01030110	78.9998	71.1378	86.998	67.4078	84.7439	67.2489	57.7407	51.3695	53.8585	49.1637	53.8255	59.135	0.000212287	7.96252	3.42835	76.0894	54.1821
LMST01030110	0.222548	0.0358653	0.043133	0.135346	0.0751736	0.112414	0.0258092	0.564451	0.01705	0.0603915	0.4818	0.00441872	0.437846	0.0636199	0.235739	0.10408	0.19232
LMST01030110	0.109114	0.0750579	0.241563	0.0810377	0.204824	0.0547957	0.0782478	0.0816439	0.106291	0.0614914	0.0563904	0.0434751	0.114435	0.070145	0.0202994	0.127732	0.0712567
LMST01030115	0.214375	0.0481548	0.140961	0.13601	0.168016	0.0809759	0.0814591	0.412349	0.119861	0.0612238	0.378121	0.0646305	0.458069	0.0544832	0.149302	0.131415	0.186274
LMST01030115	4.71769	4.62629	6.08824	4.83496	11.0965	4.89792	8.26602	7.51277	7.39739	6.88531	7.44968	7.68579	0.18653	2.31206	0.40945	6.0436	7.53283
LMST01030117	2.56333	1.18346	2.69395	1.21416	2.77509	0.95424	0.907497	1.06099	1.25362	0.925902	0.899718	0.821153	0.0278536	0.786804	0.142166	1.89737	0.978146
LMST01030117	2.19158	0.984112	2.17451	1.02036	2.33421	0.958446	0.75898	0.855229	1.0079	0.757707	0.859315	0.65986	0.0188691	0.62521	0.108987	1.61054	0.816499
LMST01030119	1.29878	1.68527	1.26826	1.41437	0.0104764	0.0175686	2.8201	2.00479	2.06437	2.0022	1.318	2.83779	0.00945004	0.6747	0.526142	0.94912	2.17454
LMST01030135	1.12899	1.44263	1.012	1.2415	3.25075	0.0176691	2.38495	1.6014	1.66323	1.6144	1.03932	2.28959	0.402707	0.96362	0.455695	1.34892	1.76548
LMST01030135	1.18474	1.48653	1.03168	1.27847	0.707579	0.0159688	2.62837	1.62502	1.74741	1.67909	1.12337	2.46842	0.0148209	0.481093	0.516679	0.950826	1.87861
LMST01030135	4.8897	4.67926	6.09266	5.00221	4.87958	5.07509	8.57488	7.46278	7.37604	7.07141	7.40817	7.5879	7.52936e-06	0.459228	0.47141	5.10308	7.5802
LMST01030137	9.69898	5.57139	10.5717	7.06363	11.7628	5.4599	4.88816	5.19677	6.2401	5.06497	5.85342	4.68777	0.0224163	2.45394	0.547344	8.35473	5.32186
LMST01030137	9.94754	5.8583	10.5332	7.27542	12.0756	5.61488	5.04021	5.11754	5.98491	4.87486	5.60346	4.49828	0.0128767	2.44269	0.484464	8.55081	5.18654
LMST01030137	0.222476	0.161394	0.210898	0.175923	0.169988	0.16752	0.44301	0.424573	0.474246	0.488243	0.403971	0.456215	1.8609e-08	0.0232563	0.0285402	0.1847	0.448376
LMST01030142	0.395676	0.16594	0.364768	0.238612	0.461404	0.148869	0.175555	0.189675	0.232674	0.170826	0.199676	0.140325	0.0682688	0.118237	0.0282717	0.295878	0.184788
LMST01030145	0.226886	0.165608	0.214037	0.178363	0.176343	0.169625	0.503409	0.438032	0.487293	0.498261	0.416715	0.470594	1.97924e-08	0.0232968	0.0318068	0.188477	0.469051
LMST01030147	0.395676	0.16594	0.364768	0.238612	0.461404	0.148869	0.175555	0.189675	0.232674	0.170826	0.199676	0.140325	0.0682688	0.118237	0.0282717	0.295878	0.184788
LMST01031024	0.0790121	0.0215695	0.0510993	0.281943	0.461404	0.0497341	0.0568175	0.0670008	0.0721915	0.0610694	0.0626235	0.0806818	0.236608	0.160943	0.00787102	0.15746	0.0667307
LMST01031024	0.100078	0.0575343	0.12446	0.0490646	3.47688	0.040706	2.21862	0.0708278	2.65968	2.15915	0.0630296	0.0416449	0.481557	1.26839	1.15454	0.641454	1.20216
LMST01031027	4.8897	4.67926	6.09266	5.00221	11.5892	5.07509	8.57488	7.46278	7.37604	7.07141	7.40817	7.5879	0.249853	2.44207	0.47141	6.22136	7.5802
LMST01031027	2.55607	0.989874	2.61459	1.21055	2.96917	0.912757	0.757411	0.794304	1.00531	0.779473	0.926424	0.681337	0.0209674	0.852341	0.108792	1.8755	0.824042
LMST01031033	2.96658	1.17818	2.67414	1.414	3.41426	1.0809	0.881632	0.83958	1.16891	0.929213	0.946767	0.789688	0.0170418	0.927728	0.120736	2.12134	0.925965
LMST01031037	2.96658	1.17818	2.75434	1.414	2.9581	1.0809	0.769765	0.866836	1.05386	0.944118	0.975506	0.719173	0.0117313	0.843023	0.116365	2.05868	0.888209
LMST01031038	0.529869	0.216897	0.410953	0.212553	0.416559	0.191964	0.26298	0.217888	0.353802	0.260495	0.265122	0.310837	0.418457	0.128862	0.0430771	0.329799	0.278521
LMST01031039	0.529869	0.244546	0.481925	0.212553	0.416559	0.191964	0.26298	0.250825	0.353802	0.260495	0.300815	0.310837	0.388396	0.134839	0.0359563	0.346236	0.289959
LMST01031043	0.397829	0.111658	0.319725	0.335939	0.46106	0.221483	0.183018	0.254372	0.307269	0.243336	0.254638	0.127044	0.194763	0.114346	0.0579351	0.307949	0.228279
LMST01031043	0.397829	0.142317	0.3873	0.335939	0.593283	0.216333	0.230595	0.317361	0.381779	0.237856	0.3072	0.16393	0.335967	0.143725	0.0705925	0.3455	0.27312
LMST01031046	0.293682	0.105507	0.316328	0.236282	0.424419	0.157285	0.175158	0.248445	0.302219	0.188587	0.25209	0.12248	0.467013	0.105044	0.059085	0.255584	0.21483
LMST01031055	0.343307	0.314088	1.02003	0.251744	0.27173	0.328357	0.222882	0.155377	1.31606	1.21019	1.0268	1.40599	0.0992069	0.269511	0.508875	0.421543	0.889549
LMST01031056	2.89282	1.51744	2.91936	1.81342	3.53994	1.32039	0.786111	1.0679	1.1276	0.847392	0.985954	0.730681	0.00368456	0.824054	0.146204	2.33389	0.924274
LMST01031066	0.346065	0.326331	0.273278	0.26314	1.04181	0.33523	0.237049	0.173273	0.190882	0.188286	0.151529	0.251483	0.0904421	0.27492	0.0348759	0.430976	0.19875
LMST01031066	0.333055	0.364401	0.279728	0.244383	0.262432	0.318092	0.219552	0.182841	0.203274	0.186684	0.161801	0.268356	0.00247159	0.0417979	0.0339412	0.300348	0.203751
LMST01040122	3.19479	1.72999	3.93769	2.12212	4.08436	1.65654	1.74275	1.90721	2.57707	2.02625	2.06888	1.76866	0.127386	1.0009	0.278498	2.78758	2.01514
LMST01040123	1.19264	0.305004	1.02003	1.03178	0.917188	0.318092	0.0259123	1.07894	1.11344	0.0243289	0.0143391	1.19427	0.467161	0.352905	0.554744	0.797456	0.575205
LMST01040124	0.0827402	0.0540052	0.102151	0.0597048	0.0411088	0.0401841	0.0381547	0.0406915	0.0433571	0.0290216	0.0511636	0.0445105	0.0602376	0.0224106	0.00674186	0.0633157	0.0411498
LMST01040126	0.00586262	0.0101008	1.19809	0.00524371	0.0095913	0.00208491	0.0236243	0.0154784	0.0210394	0.0138182	0.0073645	0.00827842	0.360741	0.44406	0.00599906	0.205162	0.0149339
LMST01040127	4.64044	2.1566	4.10705	2.80277	4.79782	2.08574	1.04229	1.32392	1.36247	1.30298	1.29816	0.948601	0.00141933	1.12668	0.157607	3.43174	1.21307
LMST01040128	3.19479	1.72999	3.93769	2.12212	4.08436	1.57252	1.74275	1.90721	2.57707	2.02625	2.06888	1.76866	0.138862	1.01708	0.278498	2.77358	2.01514
LMST01040130	0.0588687	0.0324523	0.04502	0.0424032	0.0674095	0.0809514	0.0746444	0.0709077	0.0818389	0.0439886	0.0670685	0.044265	0.366969	0.0163693	0.0145963	0.0545175	0.0637855
LMST01040134	0.103867	0.0544225	0.10142	0.047635	0.124522	0.0343459	0.0170672	0.0384319	0.0388451	0.0234185	0.0306299	0.0230974	0.00983007	0.0335781	0.00812279	0.077702	0.0285817
LMST01040137	1.27502	0.596442	1.43008	0.627816	1.5575	0.456978	0.387398	0.425821	0.533861	0.374223	0.510197	0.330644	0.0181885	0.441047	0.0730076	0.990638	0.427024
LMST01040156	0.0075308	0.0135745	0.0209583	0.0101676	0.0186788	0.0152779	0.0206147	0.0298144	0.202148	0.0184621	0.0266496	0.0153319	0.238319	0.00461633	0.0672478	0.0143647	0.0521701
LMST01040157	1.51565	1.0956	1.79261	1.07755	1.67731	1.0228	0.914971	0.931099	0.984024	0.811693	0.0569764	0.912744	0.0138863	0.30967	0.322304	1.36359	0.768585
LMST01040165	1.38993	1.00946	1.56193	0.958396	1.43957	0.938514	0.800097	0.0521031	0.0643987	0.755822	0.0593261	0.860871	0.00308311	0.253615	0.37475	1.2163	0.432103
LMST01040238	0.304219	0.263924	0.482372	0.142857	0.446995	0.187103	0.225287	0.297378	0.267819	0.172787	0.0792679	0.205364	0.162624	0.124833	0.0703376	0.304578	0.207984
LMST01040239	0.00123914	0.00240981	0.00201153	0.00208126	0.00844718	0.0024377	0.00097482	0.000725845	0.00447609	0.00270191	0.000723317	0.00106701	0.312756	0.00242186	0.00138464	0.00310444	0.00177816
LMST01040250	0.00252359	0.0011828	0.000826963	0.000754216	0.0019638	0.00204326	0.000569206	0.00101829	0.00039917	0.00162154	0.000981933	0.00182534	0.230617	0.000664994	0.000514127	0.0015491	0.00106924
LMST01040258	0.000863404	0.00193724	0.00072479	0.000599077	0.00183857	0.00306734	0.000569206	0.00484107	0.0067388	0.0042961	0.00131531	0.00182534	0.126098	0.000873698	0.0021892	0.00150507	0.0032643
LMST01040258	0.34792	0.137343	0.364544	0.186907	0.399274	0.121216	0.870784	0.910942	1.24956	0.831983	1.18182	0.719333	3.43167e-05	0.113801	0.190491	0.259534	0.960737
LMST01060009	0.0664608	0.0213567	0.052153	0.0430452	0.0604736	0.0397186	0.0529047	0.0625742	0.0704648	0.0533173	0.0610152	0.0782829	0.067442	0.0147919	0.00902798	0.0472013	0.0630932
LMST01060010	0.499876	0.31154	0.695042	0.330165	0.777991	0.276117	0.227729	0.251386	0.146821	0.116458	0.116476	0.103128	0.00539362	0.194857	0.0579317	0.481789	0.160333
LMST01100008	0.1527	0.117675	0.309048	0.0664546	0.247111	0.0511648	0.111614	0.132295	0.116062	0.0936584	0.103495	0.106302	0.291942	0.093276	0.0119549	0.157359	0.110571
LMST02020097	0.487136	0.335378	0.771238	0.308871	0.736083	0.266312	0.221132	0.292126	0.378458	0.276796	0.34061	0.194968	0.0611944	0.20257	0.0634087	0.48417	0.284015
LMST02020098	0.0904122	0.0752127	0.0992356	0.0775721	0.143525	0.0934657	0.142263	0.0818543	0.150644	0.12403	0.0939241	0.139331	0.127122	0.022644	0.0256109	0.0965706	0.122008
LMST02020099	0.456421	0.310108	0.71464	0.290672	0.696781	0.248607	0.20584	0.269905	0.348947	0.251817	0.320961	0.181627	0.0587193	0.18993	0.0588893	0.452871	0.263183
LMST02020111	0.227067	0.0472207	0.224136	0.105103	0.283703	0.0736995	0.121147	0.075753	0.165389	0.0517075	0.190929	0.0830394	0.340566	0.0885949	0.0498484	0.160155	0.114661
LMST02030134	0.224538	0.0200025	0.22093	0.10391	0.275051	0.0249307	0.0608221	0.137069	0.153598	0.049283	0.184272	0.0670708	0.490655	0.10061	0.0517806	0.144894	0.108686
LMST02030152	1.16168	0.480346	1.20319	0.47677	1.3742	0.326153	0.29711	0.363007	0.449499	0.343651	0.436391	0.288483	0.0308597	0.417537	0.062098	0.837055	0.363023
LMST02030153	1.41115	0.796625	1.27885	0.98667	1.48341	0.943382	0.861735	0.69902	0.922263	0.773354	0.727873	0.832465	0.015469	0.255019	0.0773261	1.15001	0.802785
LMST03020004	1.4151	1.02624	1.58952	0.97702	1.46175	0.949482	0.811983	0.852409	0.905776	0.767735	0.730823	0.875389	0.00599467	0.258579	0.0607278	1.23652	0.824019
LMST03020228	0.180307	0.0480608	0.1021	0.0529121	0.192153	0.0432441	0.175649	0.222948	0.242357	0.212099	0.228898	0.19219	0.0040697	0.0619453	0.0225092	0.10313	0.212357
LMST03020228	0.0670284	0.0649074	0.0856785	0.0644473	0.206873	0.0581178	0.106986	0.220276	0.0999069	0.100422	0.121305	0.105668	0.280071	0.0524349	0.0428558	0.0911754	0.125761
LMST03020229	0.157419	0.0794354	0.211265	0.126959	0.222649	0.0905601	0.195957	0.0894473	0.115367	0.092076	0.105075	0.0760881	0.264737	0.0549346	0.0393756	0.148048	0.112335
LMST03020229	1.10156	0.803075	1.30477	0.770587	1.15839	0.728183	0.644067	0.74182	0.796627	0.679287	0.8128	0.732694	0.0382634	0.220081	0.0595456	0.977761	0.734549
LMST03020334	0.156228	0.0778076	0.190067	0.107111	0.185809	0.0926572	0.0746712	0.197474	0.110797	0.0806021	0.0932129	0.0645333	0.290745	0.0445465	0.0444672	0.134947	0.103548
LMST01010069	43.6814	56.7707	41.3054	50.9383	39.5411	56.3519	25.8201	21.1345	22.1336	20.3347	21.1643	25.6568	1.50087e-05	6.95553	2.20612	48.0981	22.7073
LMST01010016	158.024	166.962	186.267	143.923	163.158	161.258	124.189	126.562	144.079	113.709	140.153	138.039	0.00138338	12.5723	10.5622	163.265	131.122
LMST01010066	158.611	101.85	166.46	112.407	158.164	94.2173	92.285	118.055	114.849	94.8347	114.793	109.901	0.111676	29.7227	10.1346	131.952	107.453
LMST01010077	23.3095	21.7045	22.8493	16.7801	25.247	16.1723	25.6802	25.6623	29.5961	24.3113	25.2644	28.3418	0.00995343	3.37642	1.8559	21.0105	26.476
LMST01010149	3.08732	1.56112	2.92163	1.95349	3.81722	1.44324	1.7356	1.69719	2.24304	1.76829	1.72322	1.6055	0.125696	0.870527	0.2064	2.464	1.79547
LMST01010017	0.683945	0.180089	0.643342	0.269031	0.773296	0.0839739	0.123487	0.263418	0.484773	0.337662	0.418056	0.118894	0.300229	0.269405	0.138028	0.438946	0.291048
LMST01010087	1.35866	0.906928	1.54669	0.857788	1.40247	0.75864	0.96502	0.999166	1.12202	0.946461	1.02464	0.953662	0.349989	0.305911	0.0601591	1.13853	1.00183
LMST01010013	1.62031	1.44369	1.55639	1.50301	1.70446	1.39202	1.46165	1.49817	1.58483	1.57923	1.43959	1.42614	0.500104	0.105072	0.0632911	1.53665	1.49827
LMST01010014	0.811387	0.607914	0.801747	0.788727	0.892121	0.599372	0.985811	1.12947	1.41942	1.31913	1.00793	0.928591	0.00234015	0.108797	0.180637	0.750211	1.13173
LMST01010088	0.103126	0.104648	0.0811807	0.114705	0.124996	0.0707635	0.0926087	0.0699014	0.108987	0.114738	0.0556358	0.0897982	0.384978	0.0186247	0.0206262	0.099903	0.0886117
LMST01010164	52.1546	51.5926	40.6483	57.6487	63.0259	36.1902	46.862	35.2086	54.9962	57.3154	28.3225	45.4082	0.39159	9.24892	10.2359	50.21	44.6855
LMST01010135	1.25159	0.79578	1.27925	0.905024	1.68584	0.520298	1.07996	1.47924	1.87309	1.64321	1.43114	1.01471	0.138918	0.378716	0.29962	1.07296	1.42023
LMST01030093	1.00848	0.986605	1.01505	0.985311	1.02665	0.996272	0.987113	0.986802	1.00018	1.00086	0.992213	0.981288	0.149479	0.0150647	0.00717634	1.00306	0.991409
LMST01010049	0.00108729	0.000993616	0.000910915	0.00103128	0.000874241	0.00110267	0.000859342	0.00112355	0.000706955	0.000678371	0.000990139	0.000728825	0.0934669	8.45867e-05	0.000162855	0.001	0.000847864
LMST01030097	3.55328	6.70945	6.27497	6.39315	4.32471	7.20678	6.04776	5.25447	5.33934	5.71496	4.28157	7.17313	0.881842	1.32846	0.876223	5.74372	5.6352
LMST01010011	1.45045	0.481694	2.26641	0.691267	1.96774	0.570129	1.55274	2.22467	1.75298	1.25702	2.25331	1.30973	0.206611	0.701457	0.398056	1.23795	1.72508
LMST01040146	0.482379	0.00311034	0.207681	0.242274	0.304396	-0.0126332	0.750933	0.285517	0.637376	0.488808	0.230932	0.7936	0.0244607	0.171434	0.216305	0.204534	0.531194
LMST01040129	0.255481	0.399178	0.205828	0.299048	0.0200281	0.484974	0.887745	0.51141	0.544588	0.518787	0.219503	0.862757	0.027588	0.147326	0.228627	0.277423	0.590798
LMST01010001	10818.9	8716.44	4928.45	5904.64	7180.72	10061.1	6691.49	4771.34	6089.91	8382.8	7243.01	11973.4	0.774522	2128.32	2270.85	7935.05	7525.33

## Sheet: 05 cerebral nuclei
	6w-1	6w-2	6w-3	6w-4	6w-5	6w-6	68w-1	68w-2	68w-3	68w-4	68w-5	68w-6		SD (6w)	SD (68w)	Mean (6w)	Mean (68w)
LM_ID	ng/mg	ng/mg	ng/mg	ng/mg	ng/mg	ng/mg	ng/mg	ng/mg	ng/mg	ng/mg	ng/mg	ng/mg	p_value	ng/mg	ng/mg	ng/mg	ng/mg
LMST01010012	0.155091	0.147361	0.216047	0.551916	0.590569	0.439522	0.101728	0.0536099	0.212074	0.106768	0.038226	0.0719302	0.0150132	0.184234	0.0567517	0.350084	0.0973895
LMST01010094	6.09165	2.56959	3.56062	11.3641	7.99811	5.95247	1.43332	1.14102	1.1253	1.44949	1.16465	9.27093	0.0773616	2.88969	2.98746	6.2561	2.59745
LMST01010094	0.321139	0.392656	0.311196	1.2128	2.34574	1.74578	0.317146	0.134047	0.0466516	0.16833	0.111656	0.126099	0.0283234	0.785131	0.0829138	1.05488	0.150655
LMST01010095	6.47334	1.99899	6.25858	5.87504	4.36258	3.24679	2.70566	1.97281	1.53961	1.35475	2.30351	1.89917	0.00511716	1.65709	0.451088	4.70255	1.96259
LMST01010099	7.38243	2.08741	5.63731	6.02867	4.59235	3.41779	3.07093	2.22787	1.76303	1.35475	2.35664	1.99061	0.00730763	1.74028	0.532502	4.85766	2.1273
LMST01010121	6.44197	1.95538	5.43703	4.42649	4.39755	3.27281	2.78156	1.95259	1.59969	1.5345	2.31925	1.86491	0.00633306	1.44083	0.430065	4.32187	2.00875
LMST01010121	0.151589	0.00577736	0.103952	0.125008	0.107538	0.0800332	0.034277	0.0153112	0.00573494	0.0204757	0.00537596	0.00931829	0.00320989	0.0456841	0.0101027	0.0956494	0.0150822
LMST01010127	0.389357	0.695591	0.485898	2.89363	6.70266	4.98835	0.355443	0.20115	0.267655	0.194677	0.238223	0.222572	0.0484873	2.43427	0.0543127	2.69258	0.24662
LMST01010127	0.416216	0.658453	0.547535	3.52978	6.36085	4.73397	0.451697	0.282835	0.287237	0.231004	0.266343	0.210132	0.0418667	2.31818	0.0781075	2.7078	0.288208
LMST01010133	0.7401	1.00088	0.831014	3.03682	6.58201	4.89856	0.664275	0.34685	0.407741	0.42433	0.298992	0.310136	0.0353589	2.24004	0.123248	2.84823	0.408721
LMST01010133	0.814018	1.10565	0.904484	3.80706	7.16815	5.33478	0.749845	0.369398	0.440761	0.497944	0.323702	0.34699	0.0319354	2.45017	0.144461	3.18902	0.454773
LMST01010176	7.29499	5.79387	8.58414	8.78465	10.5734	7.86905	13.767	13.9437	12.8387	11.1756	13.7266	14.0888	7.62636e-05	1.46203	1.01255	8.15001	13.2567
LMST01010201	1.38067	0.566579	0.947457	1.30994	0.989613	0.736504	0.571052	0.35793	0.427617	0.496619	0.421369	0.363687	0.00209727	0.288768	0.0746541	0.98846	0.439712
LMST01010202	1.32557	0.64673	0.907734	1.17933	1.1593	0.862793	0.548457	0.424135	0.418165	0.633655	0.496412	0.427855	0.000702048	0.228971	0.0789968	1.01358	0.491446
LMST01010202	0.156866	0.0447904	0.138256	0.209588	0.139405	0.10375	0.101965	0.0157219	0.0281968	0.0348491	0.0383245	0.0224749	0.00523401	0.0502258	0.0285905	0.132109	0.0402554
LMST01010207	0.129326	0.104263	0.117824	0.1391	0.114996	0.0855842	0.0409164	0.0643172	0.0906194	0.0474665	0.077206	0.0618191	0.000738973	0.0171967	0.0168008	0.115182	0.0637241
LMST01010254	0.112399	0.0951505	0.11109	0.108662	0.114699	0.085363	0.0349912	0.0582424	0.0857505	0.04362	0.0793421	0.0590742	0.000775358	0.0106519	0.017957	0.104561	0.0601701
LMST01010271	0.158417	0.0807141	0.151343	0.170657	0.1329	0.0989087	0.103597	0.109471	0.096914	0.088596	0.0952255	0.100896	0.0493822	0.032384	0.00659694	0.132157	0.0991164
LMST01010274	0.776348	0.120195	0.034841	0.789926	1.34895	1.00394	0.0027569	0.372346	0.135649	0.00270778	0.0101916	0.109098	0.0243251	0.466083	0.130598	0.679033	0.105458
LMST01010275	1.89354	0.532871	1.64575	1.70024	1.03998	0.773985	0.828815	0.501541	0.595711	0.430519	0.412893	0.355069	0.0108922	0.509445	0.157118	1.26439	0.520758
LMST01010276	1.78991	0.598393	1.44675	1.70024	1.19824	0.89177	0.852902	0.505451	0.593109	0.416437	0.469675	0.397816	0.00472141	0.425423	0.154028	1.27088	0.539232
LMST01010276	2.86686	0.670395	2.34974	1.79813	1.47239	1.0958	1.18672	0.49993	0.660021	0.481893	0.520184	0.407118	0.011416	0.738221	0.261831	1.70889	0.625978
LMST01010284	0.264808	0.0691453	0.2407	0.292422	0.250125	0.186152	0.239259	0.131194	0.114466	0.102235	0.107339	0.109385	0.0599853	0.0735362	0.0479489	0.217225	0.13398
LMST01010286	0.099068	0.133259	0.0737063	0.825077	0.753057	0.560451	0.135865	0.118265	0.217393	0.0841454	0.137714	0.13041	0.0871028	0.315946	0.0401088	0.407436	0.137299
LMST01010298	0.101684	0.118397	0.0702959	0.68096	0.627971	0.467358	0.121301	0.102243	0.183048	0.074353	0.117979	0.116669	0.0798351	0.256231	0.0326284	0.344444	0.119266
LMST01010298	0.063301	0.0489774	0.0398097	0.426026	0.413599	0.307815	0.0409821	0.018425	0.0179074	0.0257826	0.0547818	0.0302638	0.0356817	0.170216	0.0130497	0.216588	0.0313571
LMST01010300	0.0648341	0.0421867	0.0404737	0.35536	0.342376	0.254808	0.0425305	0.0156168	0.0179074	0.0244526	0.0450623	0.0270168	0.0317104	0.138064	0.0113101	0.18334	0.0287644
LMST01010300	0.105017	0.65965	0.135777	1.51571	3.91188	2.91135	0.0595604	0.0807873	0.137577	0.063974	0.100999	0.129297	0.0478303	1.43254	0.0301243	1.5399	0.0953657
LMST01010306	2.10406	1.45063	2.33776	2.57077	2.3406	1.74196	1.36541	1.32361	1.44876	1.58518	1.51896	1.43848	0.00442046	0.384154	0.0877771	2.09096	1.44673
LMST01010306	0.116939	0.775791	0.141473	2.10673	4.61972	3.43815	0.0597604	0.0878236	0.15169	0.0643347	0.102744	0.136811	0.0425761	1.69972	0.0343324	1.86647	0.100527
LMST01010307	5.36499	1.86563	3.86655	7.92212	7.57256	5.63576	1.45402	0.842007	1.0703	1.16557	1.06014	0.787106	0.000973769	2.08071	0.219253	5.37127	1.06319
LMST01010307	0.183916	0.125599	0.115598	0.507322	0.402907	0.299858	0.164348	0.169961	0.137528	0.197368	0.0581643	0.112404	0.0802391	0.145454	0.0451779	0.272533	0.139962
LMST01010307	0.187927	0.121507	0.0414214	1.09054	0.844278	0.628341	0.164543	0.170333	0.0120254	0.198746	0.0312471	0.108001	0.0649631	0.394429	0.0709372	0.485669	0.114149
LMST01010308	0.189204	0.0975677	0.116142	0.537317	0.30862	0.229686	0.16622	0.137858	0.114066	0.149432	0.0516065	0.0836334	0.08816	0.147859	0.0393861	0.246423	0.117136
LMST01010315	0.044284	0.115438	0.0430131	0.507322	0.928161	0.690769	0.0107019	0.169961	0.137528	0.014117	0.00905729	0.00956272	0.0617106	0.343785	0.0680232	0.388165	0.058488
LMST01010315	0.101826	0.0927297	0.148714	0.491441	0.297403	0.221338	0.0619888	0.052279	0.0803709	0.0619964	0.0511922	0.0675039	0.0251843	0.138282	0.0098085	0.225575	0.0625552
LMST01010316	0.105446	0.0861889	0.146805	0.415598	0.272233	0.202605	0.0668227	0.0549375	0.0801054	0.050848	0.045334	0.0608183	0.0169312	0.112762	0.0113704	0.204813	0.059811
LMST01010333	0.127135	0.0436187	0.115842	0.111163	0.129718	0.0965405	0.222317	0.159371	0.170447	0.17026	0.192523	0.172482	0.000700356	0.0291254	0.0208432	0.104003	0.181233
LMST01010351	0.10999	0.0434639	0.0916757	0.0912354	0.119635	0.0890367	0.168611	0.131166	0.131401	0.120151	0.154541	0.151524	0.00255254	0.02396	0.0166252	0.0908395	0.142899
LMST01010356	0.127135	0.0502827	0.115842	0.10335	0.141728	0.105479	0.222317	0.172018	0.170447	0.151279	0.174422	0.186782	0.00116198	0.0286403	0.0217811	0.107303	0.179544
LMST01010357	6.36626	2.21924	3.74707	11.3641	7.99811	5.95247	1.49621	0.99623	1.17999	1.56437	1.29304	7.98622	0.0493824	2.93883	2.49677	6.27455	2.41934
LMST01010357	0.0974103	0.0135215	0.0177091	0.0902929	0.0150586	0.0112071	0.136271	0.114842	0.11148	0.0835977	0.125556	0.131173	0.00206422	0.0375719	0.0173019	0.0408666	0.117153
LMST01010357	6.13837	2.47733	3.60226	10.973	7.72872	5.75198	1.44991	1.15005	1.13993	1.46275	1.1333	8.83411	0.0700923	2.76536	2.82356	6.11195	2.52834
LMST01010386	118.774	103.229	102.281	118.736	138.807	103.305	81.0487	89.2216	84.0784	14.8625	87.3246	95.6168	0.0170484	13.0903	27.4286	114.189	75.3588
LMST01030094	118.397	101.013	101.614	116.837	119.36	88.8321	81.0655	89.4102	96.25	13.6359	86.6146	93.571	0.0486655	11.3404	28.6438	107.675	76.7579
LMST01030094	0.114558	1.77415	0.18552	5.78693	14.1897	10.5605	0.0277833	0.0430554	0.104585	0.00986187	0.0385588	0.072756	0.0484041	5.35887	0.0310355	5.43522	0.0494334
LMST01030101	0.220005	0.0299283	0.181606	0.0608153	0.134755	0.10029	0.106016	0.044071	0.0337479	0.0286425	0.0296951	0.0249787	0.0376016	0.0658396	0.0281418	0.121233	0.0445253
LMST01030101	0.740702	1.77415	0.18552	4.42029	11.0947	8.25704	0.483609	0.0430554	0.378282	0.060749	0.082222	0.289795	0.0428644	4.03614	0.17079	4.41206	0.222952
LMST01030105	0.740048	1.33702	1.54918	6.05725	10.6609	7.93418	0.483223	0.323289	0.377657	0.26664	0.301947	0.288434	0.0264367	3.75836	0.0726849	4.71309	0.340198
LMST01030105	0.0741989	0.0265716	0.0528104	0.0959658	0.127449	0.094852	0.0625402	0.0365284	0.0272083	0.0293248	0.0311928	0.0150989	0.0179314	0.032515	0.0144529	0.0786413	0.0336489
LMST01030107	8.68978	5.52076	10.2168	9.28501	10.8897	8.10451	14.1237	12.9167	13.3943	12.7153	14.0612	12.841	0.000225114	1.72517	0.570902	8.78443	13.342
LMST01030109	0.136555	0.0355402	0.00706763	0.0414436	0.0390618	0.0290711	0.0480215	0.100164	0.12853	0.139631	0.0999154	0.0901836	0.0411676	0.0411376	0.0293706	0.0481232	0.101074
LMST01030109	3.93536	0.967165	2.95805	4.05515	3.28495	2.44478	1.22683	0.638587	0.669011	0.593086	0.747605	0.612655	0.000961336	1.04011	0.219775	2.94091	0.747963
LMST01030110	1.33879	4.13392	0.0270893	0.0341265	2.55912	1.90459	2.6792	5.63705	5.01454	7.97259	6.65903	7.03612	0.00187776	1.43767	1.7011	1.66627	5.83309
LMST01030110	1.30738	3.79845	0.0225443	0.0281913	2.07291	1.54273	2.59345	5.42523	4.94436	8.37293	5.50114	6.74918	0.00170994	1.29038	1.75686	1.46203	5.59772
LMST01030115	4.11245	1.03355	2.84042	3.56965	3.36149	2.50173	1.30258	0.708021	0.705169	0.655873	0.744484	0.632217	0.000862542	0.981255	0.231519	2.90321	0.791391
LMST01030117	1.247	4.21477	1.53624	0.0326028	2.05705	1.53093	2.51737	5.25446	4.69634	6.32824	5.26949	7.08803	0.0024431	1.25586	1.4315	1.76976	5.19232
LMST01030117	7.59506	6.0237	8.86233	8.80774	11.9677	8.90676	12.3888	14.5832	11.7791	13.6303	13.7723	14.2517	0.000434512	1.78614	0.997229	8.69388	13.4009
LMST01030119	0.179894	0.254468	0.121148	0.258059	0.359468	0.267528	0.3865	0.745282	0.755178	0.904128	0.766385	0.696956	0.000129216	0.0745031	0.157569	0.240094	0.709072
LMST01030119	0.909321	0.166315	0.617277	0.763333	0.660491	0.49156	0.316495	0.150695	0.119266	0.0983623	0.12762	0.126327	0.00224563	0.233147	0.0731925	0.601383	0.156461
LMST01030135	0.187446	0.248486	0.125512	0.25499	0.351476	0.261581	0.398365	0.764117	0.776137	0.969636	0.754234	0.682333	0.000147918	0.0695706	0.169977	0.238248	0.724137
LMST01030135	0.909321	0.166315	0.617277	0.763333	0.660491	0.49156	0.316495	0.150695	0.116455	0.110702	0.12762	0.126327	0.00227612	0.233147	0.0719527	0.601383	0.158049
LMST01030135	0.909321	0.031406	0.617277	0.763333	0.660491	0.49156	0.316495	0.0873206	0.0835325	0.107889	0.0877779	0.0868243	0.00587424	0.276496	0.0845376	0.578898	0.128307
LMST01030137	0.199853	2.174	0.0863533	0.130769	0.143156	0.106542	3.13506	2.18716	2.49457	2.01559	2.34336	2.12917	0.000499439	0.761326	0.369092	0.473445	2.38415
LMST01030144	7.59506	6.18757	8.86233	9.10398	12.3471	9.18913	12.3888	14.5832	13.4537	12.1569	14.2062	14.6625	0.000587708	1.87381	1.00254	8.88086	13.5752
LMST01030145	0.0805667	0.0285314	0.0626343	0.127516	0.0752097	0.0559736	2.93099	2.05506	2.34183	2.31628	2.47583	1.9588	1.78331e-08	0.0299984	0.314784	0.0717387	2.34646
LMST01030145	4.48036	1.20054	2.87385	3.57884	3.66069	2.72442	1.24306	0.553416	0.685101	0.586401	0.471886	0.543863	0.000457819	1.02047	0.259388	3.08645	0.680622
LMST01030147	4.28572	1.21896	2.71051	3.6242	3.68375	2.74157	1.07794	0.498166	0.593044	0.523366	0.532291	0.550905	0.00031476	0.98499	0.202719	3.04412	0.629286
LMST01031024	4.28572	1.18104	2.71051	3.47296	3.53118	2.62803	1.07794	0.55793	0.593044	0.523366	0.512024	0.526336	0.00036985	0.973282	0.201342	2.96824	0.631774
LMST01031024	0.457195	0.647462	0.467361	0.489818	0.648803	0.482862	0.305427	0.246526	0.39998	0.768379	0.335154	0.331372	0.145863	0.0826052	0.171798	0.53225	0.397806
LMST01031027	0.491	0.602703	0.511215	0.555849	0.601119	0.447374	0.321194	0.246526	0.410449	0.705017	0.335154	0.310889	0.0676744	0.0571111	0.149566	0.534877	0.388205
LMST01031033	0.533602	0.0770443	0.427879	0.777351	0.48866	0.363678	0.207787	0.11012	0.0363907	0.0452673	0.0764996	0.0358759	0.00418066	0.209169	0.0607373	0.444702	0.0853235
LMST01031033	0.482161	0.0725196	0.382426	0.616402	0.439186	0.326857	0.199051	0.102606	0.0346752	0.0420857	0.0788157	0.0312316	0.00315797	0.166803	0.0585147	0.386592	0.0814109
LMST01031037	0.470997	0.0701657	0.362134	0.602544	0.342445	0.254859	0.184775	0.0973243	0.0323469	0.0308374	0.0674186	0.0302803	0.00544933	0.166323	0.0553288	0.350524	0.0738304
LMST01031037	5.18045	4.78711	3.20098	6.2438	5.46943	4.07054	1.26055	5.8676	0.957057	1.19523	0.715818	7.19104	0.148725	0.980027	2.62526	4.82539	2.86455
LMST01031043	4.03521	1.11358	3.21382	4.07901	3.34012	2.48583	1.77347	0.942436	1.00387	0.988304	1.14485	0.818946	0.00227661	1.01721	0.310978	3.0446	1.11198
LMST01031043	0.0830931	0.170611	0.121738	0.14681	0.12248	0.0911541	0.0776274	0.0817361	0.0828013	0.12604	0.0771109	0.0684552	0.0415694	0.0301154	0.0186535	0.122648	0.0856285
LMST01031049	0.0221905	0.606148	0.0124935	1.8683	1.47142	1.09508	0.01621	0.0159575	0.0066295	0.0188588	0.033604	0.015852	0.0243165	0.698714	0.00801425	0.845937	0.017852
LMST01031055	5.07687	1.86563	3.66344	7.92212	7.57256	5.63576	1.20449	0.700144	0.894373	0.905206	1.14563	0.787106	0.00098592	2.10852	0.18094	5.2894	0.939491
LMST01031056	4.03521	1.11358	3.21382	4.07901	3.34012	2.48583	1.92013	0.942436	1.06557	0.988304	1.07204	0.818946	0.00270224	1.01721	0.361409	3.0446	1.13457
LMST01031066	0.0839756	0.0370849	0.0705295	0.120451	0.0842629	0.0627114	0.0297459	2.0045	2.30029	2.45959	2.43823	1.93671	0.000801249	0.0252558	0.84304	0.0765025	1.86151
LMST01031066	0.0784384	1.63463	0.0699255	0.111652	0.0744667	0.0554207	0.0445075	1.7897	2.10586	2.13095	1.81846	1.69091	0.0119788	0.580376	0.71289	0.337422	1.59673
LMST01040121	0.834876	0.520434	0.590551	0.648091	0.759454	0.565212	0.383317	0.16004	0.226984	0.22375	0.203865	0.117382	3.64499e-05	0.110767	0.0827826	0.653103	0.219223
LMST01040123	0.861704	0.496388	0.603575	0.771174	0.773603	0.575742	0.36631	0.154739	0.215849	0.210598	0.202687	0.14756	3.70298e-05	0.129431	0.0721528	0.680364	0.216291
LMST01040124	0.664589	0.530472	0.457277	0.712312	0.756533	0.563038	0.29246	0.16445	0.229414	0.200362	0.187201	0.155359	1.23727e-05	0.105417	0.0459929	0.614037	0.204874
LMST01040127	0.034445	0.0574182	0.0387185	0.513112	0.909213	0.676668	0.00397965	0.00383337	0.011188	0.00348577	0.398789	0.0133845	0.106478	0.347686	0.145997	0.371596	0.0724434
LMST01040128	0.0146321	0.0215754	0.0161908	0.0347253	0.0165808	0.01234	0.135077	0.0209657	0.0272287	0.0485705	0.0191572	0.0254378	0.181495	0.00742068	0.0409545	0.0193407	0.0460728
LMST01040130	2.11052	1.25565	1.70843	2.01865	1.9575	1.45684	0.0851239	1.26758	1.36117	1.28763	1.14127	1.03075	0.0128682	0.310176	0.435441	1.75127	1.02892
LMST01040134	1.7902	1.41199	1.90858	2.47692	2.31732	1.72463	1.10492	1.09583	1.20679	1.29212	1.47252	1.31302	0.00239784	0.360379	0.130326	1.93827	1.24753
LMST01040137	0.245774	0.259513	0.354109	0.16744	0.42632	0.317282	0.183969	0.157875	0.199833	0.398365	0.247186	0.205164	0.246656	0.0828547	0.0790192	0.295073	0.232065
LMST01040156	0.122653	0.104679	0.0916857	0.128448	0.175825	0.130855	0.167554	0.172677	0.119792	0.162819	0.120533	0.17855	0.110629	0.0263148	0.0241609	0.125691	0.153654
LMST01040165	0.122605	0.0539384	0.117373	0.121241	0.128623	0.0957259	0.213747	0.0724329	0.142238	0.13415	0.145263	0.104883	0.227792	0.0257005	0.0431663	0.106584	0.135452
LMST01040238	0.36952	0.0868679	0.2503	0.434445	0.365056	0.271687	0.140656	0.0325996	0.0374364	0.0261129	0.0865519	0.0142235	0.0012395	0.112366	0.0440272	0.296313	0.0562634
LMST01040239	0.106107	0.0834656	0.118912	0.0875219	0.1074	0.0799307	0.100108	0.0168235	0.0703143	0.14253	0.0568262	0.0339072	0.199512	0.0143486	0.0417754	0.0972229	0.0700849
LMST01060009	0.149862	0.126915	0.262373	0.186255	0.166402	0.123842	0.265408	0.0977796	0.228307	0.557693	0.257078	0.138892	0.231255	0.0469028	0.147541	0.169275	0.257526
LMST01060009	0.415604	0.180481	0.402478	0.242737	0.407579	0.303334	0.31714	0.211641	0.0688561	0.288763	0.240556	0.141809	0.0671422	0.0905104	0.0848311	0.325369	0.211461
LMST01060010	0.364097	0.0177719	0.243643	0.413865	0.0994158	0.0739887	0.14415	0.0318768	0.0349121	0.0205974	0.0350473	0.0191321	0.0505969	0.149302	0.0436411	0.20213	0.0476193
LMST01060010	0.471655	0.216348	0.470251	0.474358	0.416045	0.309635	0.399602	0.264598	0.224153	0.274655	0.178133	0.166897	0.0293706	0.0978605	0.0773842	0.393049	0.25134
LMST01080007	0.0964378	0.0610634	0.0616966	0.0494977	0.0712303	0.053012	0.0618659	0.0382891	0.0542695	0.0530559	0.023409	0.0357504	0.0426589	0.0154712	0.0131032	0.0654896	0.04444
LMST01080019	2.10966	0.488975	1.47802	1.80542	1.42389	1.05971	0.479089	0.207553	0.258861	0.286385	0.238634	0.175948	0.000797852	0.519648	0.0980844	1.39428	0.274412
LMST01100008	0.0146425	0.0243057	0.0136514	0.410914	0.842151	0.626758	0.00328828	0.0639829	0.0138063	0.00487226	0.0295899	0.00967173	0.0683228	0.329016	0.0211152	0.32207	0.0208686
LMST02030134	0.0774071	0.0616228	0.0874711	0.106727	0.136394	0.101509	0.156895	0.180159	0.147136	0.159781	0.14327	0.154566	0.000392358	0.0237113	0.0118027	0.0951884	0.156968
LMST03010056	1.70809	1.25796	1.73087	2.29456	2.13696	1.5904	0.0726107	1.02439	1.10026	1.17372	1.28428	0.882886	0.00437477	0.343512	0.399971	1.78647	0.923026
LMST03020015	1.71096	1.28589	1.57559	1.86298	2.16787	1.61341	1.03738	0.768842	1.10636	1.18435	1.04919	0.926501	0.000454229	0.270801	0.133587	1.70278	1.0121
LMST03020016	1.75198	0.929546	1.56514	1.65773	1.59108	1.18414	1.06231	1.0464	1.1239	0.945532	0.931444	0.843796	0.00775396	0.291259	0.0940659	1.4466	0.99223
LMST03020017	0.0260527	0.0657465	0.0291548	0.348972	0.456607	0.339823	0.0201496	0.165354	0.0165594	0.0114744	0.00865995	0.00630578	0.0622665	0.175274	0.0571056	0.211059	0.0380838
LMST03020140	0.0256201	0.0846478	0.0323483	0.441575	0.573923	0.427133	0.0362111	0.174546	0.0179278	0.01526	0.0125722	0.0100087	0.0584183	0.222431	0.0588085	0.264208	0.0444209
LMST03020252	0.0823283	0.0365113	0.0759153	0.0951898	0.0864628	0.0643486	0.0418249	0.0274513	0.0380083	0.0451064	0.0229234	0.0249358	0.00158839	0.0190357	0.00862208	0.0734594	0.033375
LMST03020253	0.233311	0.052232	0.219407	0.269525	0.252865	0.188191	0.0972	0.179111	0.147953	0.0704544	0.0602834	0.158811	0.0524971	0.0719367	0.0453065	0.202588	0.118969
LMST03020334	0.0194357	0.0519505	0.0135646	0.201212	0.350327	0.260726	0.0176299	0.0182594	0.00644977	0.0278036	0.00768528	0.0129815	0.0427042	0.129285	0.00721167	0.149536	0.0151349
LMST03020334	0.160175	0.04225	0.15723	0.155747	0.130925	0.0974387	0.0296374	0.0174603	0.0159427	0.0117047	0.0189704	0.0140485	0.000253733	0.0425386	0.00571737	0.123961	0.0179606
LMST03020335	2.44691	0.632621	1.95856	1.71019	1.49049	1.10928	0.642003	0.401752	0.461018	0.334174	0.352015	0.239441	0.00149812	0.582524	0.125534	1.55801	0.405067
LMST02030088	0.658906	0.701533	0.454087	2.62999	3.30932	2.48665	0.694654	0.683073	0.692609	0.900818	0.541294	0.471733	0.0683318	1.13332	0.135541	1.70675	0.66403
LMST01010069	71.3379	62.2885	63.4543	72.7057	86.1182	84.8311	56.8796	55.7552	61.0978	53.2036	49.1273	50.8869	0.00185124	9.3052	3.96587	73.4559	54.4917
LMST01010016	299.454	296.424	217.344	222.713	212.646	187.401	271.898	259.146	272.631	241.159	193.044	223.864	0.855694	42.9005	28.392	239.33	243.624
LMST01010066	279.921	136.67	198.137	218.242	174.375	167.811	153.053	133.682	122.723	104.717	117.241	102.769	0.00690727	45.3217	17.2804	195.859	122.364
LMST01010077	39.3318	28.3537	32.4557	34.9166	35.2898	29.8969	38.7466	47.6651	46.3841	46.7085	40.0755	42.1533	0.00104614	3.64422	3.46428	33.3741	43.6222
LMST01010149	4.31496	1.34724	3.50223	3.77869	1.75385	2.36904	1.66906	1.1631	1.10927	1.23641	1.30143	0.918131	0.00892913	1.08972	0.228831	2.84434	1.2329
LMST01010017	0.800361	0.219012	0.247544	0.743107	0.252226	0.477607	0.13015	0.083853	0.120303	0.185234	0.0844546	0.0186751	0.00903457	0.238963	0.0510173	0.456643	0.103778
LMST01010087	2.08089	0.784182	1.59625	1.93223	1.46284	1.43143	1.19497	0.79657	0.98292	0.878218	0.959309	0.777232	0.0105022	0.415972	0.140047	1.54797	0.931537
LMST01010014	1.08524	0.9488	1.10638	1.27958	0.971732	1.55525	1.51888	1.57889	1.42897	1.49722	1.47628	1.30766	0.0114243	0.20777	0.0846939	1.15783	1.46798
LMST01010088	0.439761	0.468868	0.421982	0.348873	0.301867	0.566737	0.467939	0.47445	0.518914	0.491109	0.580475	0.474556	0.0969623	0.0848502	0.0392255	0.424681	0.50124
LMST01010164	68.3788	148.718	73.9823	76.0789	78.0929	97.5117	108.401	133.437	145.591	163.21	161.101	141.258	0.0058433	27.5759	18.3947	90.4605	142.166
LMST01010135	1.38306	0.860024	1.1486	1.31772	1.00187	1.28837	1.38644	0.919219	0.896681	0.938486	1.02845	0.862433	0.19049	0.185278	0.177897	1.16661	1.00528
LMST01030093	1.15756	1.07146	1.14254	1.17542	1.10576	1.11641	1.0683	1.05373	1.04031	1.06988	1.06171	1.0728	0.00204329	0.0345422	0.0111994	1.12819	1.06112
LMST01030097	5.19101	6.76176	6.0551	5.75301	7.90408	5.37564	7.85723	9.35816	17.2484	13.4934	14.9303	13.0935	0.00140077	0.924991	3.19006	6.17343	12.6635
LMST01010011	2.35253	1.85735	1.91558	8.58157	7.58315	6.70075	1.69763	0.837005	2.38154	0.592873	1.03701	0.924862	0.0203126	2.8467	0.610202	4.83182	1.24515
LMST01040146	0.570291	2.55583	0.473705	0.955248	1.07686	0.929374	0.842051	1.53591	1.48602	4.73909	1.71017	1.94212	0.168213	0.688311	1.25163	1.09355	2.04256
LMST01040129	0.709263	1.63475	0.753212	1.69879	1.82231	0.843643	1.12676	2.02927	1.84807	2.72271	2.2254	2.60115	0.0238638	0.479768	0.527566	1.24366	2.09223
LMST02020023	0.367775	0.483669	0.644731	0.723989	0.410602	0.614485	0.260527	0.254255	0.313313	0.241087	0.319051	0.145947	0.00111287	0.129062	0.0571798	0.540875	0.255697
LMST01010001	9860.19	8136.1	5665.43	9999.54	6989.85	6380.36	14452	9521.78	16989.7	17662.1	28970.7	15319.5	0.0153713	1654.01	5899.68	7838.58	17152.6

## Sheet: 06 interbrain
	6w-1	6w-2	6w-3	6w-4	6w-5	6w-6	68w-1	68w-2	68w-3	68w-4	68w-5	68w-6		SD (6w)	SD (68w)	Mean (6w)	Mean (68w)
LM_ID	ng/mg	ng/mg	ng/mg	ng/mg	ng/mg	ng/mg	ng/mg	ng/mg	ng/mg	ng/mg	ng/mg	ng/mg	p_value	ng/mg	ng/mg	ng/mg	ng/mg
LMST01010010	0.0928021	0.0358237	0.0305568	0.0933743	0.0588947	0.0524509	0.0287612	0.00233061	0.0123929	0.0145741	0.057479	0.0329875	0.0253885	0.0248223	0.0178606	0.0606504	0.0247542
LMST01010019	0.460155	0.316423	0.255457	0.503812	0.32501	0.27891	0.19201	0.136311	0.0879152	0.0887091	0.247083	0.188742	0.00216617	0.0924415	0.0580407	0.356628	0.156795
LMST01010057	0.011751	0.0129943	0.0094482	0.0154564	1.20664	1.04347	0.00607465	0.502329	0.00892218	0.401059	0.0147772	0.0150379	0.395089	0.526619	0.209721	0.383294	0.158033
LMST01010086	0.0175365	0.0786631	3.66065	0.0244479	2.81545	2.24656	0.0121911	0.00542935	0.862201	0.0161172	0.0181996	0.00661894	0.0815717	1.49149	0.316992	1.47388	0.15346
LMST01010086	0.496289	0.602703	0.482572	0.17417	0.332172	0.317759	0.103947	0.224308	0.119464	0.0794346	0.0899918	0.0753307	0.0016761	0.141148	0.0509138	0.400944	0.115413
LMST01010094	7.90813	8.49188	5.87402	14.4599	7.16169	6.37426	0.92557	1.05642	0.920365	0.891615	0.808169	1.06115	0.000169459	2.85737	0.089866	8.37831	0.943882
LMST01010094	4.30775	3.46428	2.61762	4.33022	3.35732	3.41594	0.494231	0.474995	0.525121	0.472189	0.370867	0.747436	4.87302e-07	0.592803	0.114574	3.58219	0.51414
LMST01010095	4.59218	3.57607	2.68737	4.37636	3.37405	3.45329	0.651394	0.622381	0.531099	0.611701	0.381015	0.976383	1.26398e-06	0.640057	0.179165	3.67655	0.628996
LMST01010095	4.26289	3.33892	2.50025	4.0075	3.03166	3.20647	0.465305	0.445678	0.497657	0.424629	0.274752	0.709438	7.86556e-07	0.591551	0.12838	3.39128	0.469577
LMST01010121	0.687846	0.475862	0.478504	0.445463	0.377399	0.253239	0.254313	0.14941	0.0989877	0.135303	0.334699	0.223007	0.00406003	0.130386	0.0801754	0.453052	0.199287
LMST01010121	0.0896634	0.10343	0.0375901	0.0704143	0.0433184	0.0491187	0.000800471	0.00896273	0.00273718	0.00502096	0.00467245	0.00796191	0.000260604	0.0244471	0.0028088	0.0655891	0.00502595
LMST01010133	0.83164	0.549444	0.576473	0.557903	0.477569	0.304091	0.304477	0.177655	0.116768	0.161806	0.394148	0.262946	0.00325241	0.155885	0.0944728	0.54952	0.2363
LMST01010133	0.593658	0.589389	0.466125	0.54967	0.38191	0.291262	0.309305	0.234207	0.135107	0.21063	0.232619	0.229306	0.000966136	0.111925	0.0509177	0.478669	0.225196
LMST01010154	0.615262	0.541537	0.431141	0.577588	0.398859	0.304365	0.248958	0.184755	0.141476	0.168576	0.186028	0.179437	0.000181999	0.10909	0.0323693	0.478125	0.184872
LMST01010176	0.0556002	0.0323307	0.0323703	0.0440611	0.0294857	0.0226339	0.0155799	0.014482	0.0131815	0.0185691	0.0119552	0.0182468	0.001835	0.0107768	0.00244219	0.0360803	0.0153357
LMST01010202	1.19666	1.30988	0.894883	1.22083	0.785811	0.635131	0.462973	0.526459	0.509825	0.473489	0.565918	0.325786	0.00106729	0.249404	0.075833	1.0072	0.477408
LMST01010202	6.97633	6.40472	5.72834	6.37234	6.09403	5.99244	4.64298	5.22372	3.82234	5.45879	4.0264	5.17904	0.000868031	0.393379	0.619525	6.26137	4.72554
LMST01010207	1.05474	1.092	0.731384	1.14346	0.717487	0.577297	0.502021	0.482968	0.388537	0.494939	0.591646	0.349551	0.00240244	0.217868	0.0793091	0.886063	0.468277
LMST01010234	0.248501	0.302743	0.0975999	0.179876	0.134141	0.112026	0.022826	0.00716044	0.00829406	0.022564	0.0482472	0.0155326	0.000871207	0.0744617	0.013728	0.179148	0.0207707
LMST01010254	0.106682	0.0966257	0.0888973	0.0764692	0.127375	0.0795205	0.0298378	0.0385712	0.0314798	0.0180561	0.029917	0.0607103	8.90626e-05	0.0173317	0.0130729	0.0959283	0.034762
LMST01010254	0.113381	0.0966346	0.0899832	0.0761942	0.133933	0.0798129	0.0253445	0.0323625	0.0314798	0.0149538	0.0233623	0.0475025	4.12482e-05	0.0199979	0.0100173	0.0983231	0.0291676
LMST01010275	0.148811	0.154358	0.120071	0.114105	0.14582	0.113309	0.0678922	0.0517455	0.0214068	0.0860431	0.0487141	0.0593542	6.28956e-05	0.0172338	0.0196766	0.132746	0.0558593
LMST01010276	0.0104325	0.0564149	0.400041	0.0676447	0.0598692	0.0071689	0.00481956	0.0159058	0.00211822	0.00222571	0.0995832	0.0967016	0.344945	0.13615	0.0435649	0.100262	0.0368924
LMST01010298	1.30455	1.53996	0.877721	1.45042	0.889905	0.647771	0.0987591	0.0944346	0.0368808	0.0960769	0.0708176	0.101594	3.74372e-05	0.330208	0.0229898	1.11839	0.0830938
LMST01010298	1.28903	1.71733	0.978249	1.62199	0.865522	0.63906	0.128218	0.123526	0.0361289	0.132536	0.0919698	0.132646	0.000115158	0.393281	0.0348335	1.1852	0.107504
LMST01010300	1.44325	2.12951	1.1598	1.87711	1.1868	0.66034	0.0902859	0.0852546	0.0384855	0.0670579	0.0861981	0.0903404	0.000109467	0.485009	0.0186469	1.40947	0.0762704
LMST01010300	0.231139	0.186772	0.142117	0.153582	0.0974296	0.0459234	0.128056	0.0689403	0.0469446	0.0887091	0.0795593	0.107703	0.0823548	0.0595784	0.0261481	0.142827	0.086652
LMST01010306	0.486995	0.409493	0.42712	0.709692	0.427132	0.458758	0.223501	0.201365	0.316403	0.360508	0.288743	0.448965	0.0124672	0.102928	0.0832351	0.486532	0.306581
LMST01010308	0.558636	0.479829	0.504409	0.845628	0.495357	0.541924	0.333347	0.31289	0.36238	0.360269	0.3315	0.447872	0.00504195	0.125756	0.0436773	0.570964	0.358043
LMST01010315	0.192226	0.179795	0.161129	0.213603	0.162858	0.167167	0.037452	0.0402723	0.0192244	0.0232507	0.0236291	0.0521916	3.68433e-08	0.0186708	0.0116405	0.179463	0.03267
LMST01010315	0.166759	0.154173	0.140766	0.186967	0.140196	0.148163	0.038021	0.0282259	0.0162305	0.0232507	0.0236291	0.052675	7.52833e-08	0.0164374	0.0119491	0.156171	0.0303387
LMST01010317	1.82743	1.77109	1.21614	1.39088	1.75993	1.1973	0.348007	0.446986	0.433405	0.51043	0.402222	0.505577	4.59753e-06	0.267071	0.0566209	1.52713	0.441104
LMST01010330	0.121286	0.13301	0.103782	0.13253	0.0692922	0.0522528	0.0571653	0.0812453	0.0403562	0.0542127	0.173516	0.0802173	0.404528	0.031127	0.0437747	0.102025	0.0811188
LMST01010345	4.76708	4.68017	3.70828	4.00454	3.72876	2.83746	3.27641	2.58019	1.55784	1.81201	4.72506	3.35033	0.083519	0.65176	1.06153	3.95438	2.88364
LMST01010351	0.00715223	0.034116	0.0215051	0.0198637	0.00443419	0.00631287	0.00208346	0.00309124	0.00191648	0.00220147	0.00234348	0.00275366	0.0198868	0.0106315	0.000404037	0.015564	0.0023983
LMST01010351	5.00923	5.21674	3.20859	6.45903	4.23985	3.87595	1.05833	0.818006	0.682075	0.787948	0.842001	1.28142	1.33327e-05	1.04609	0.199945	4.66823	0.911629
LMST01030094	0.0250006	0.0567219	0.0158957	0.0510294	0.0307206	0.0117815	0.00554193	0.00224443	0.0285913	0.0300288	0.00837329	0.00763652	0.0724011	0.0167925	0.01119	0.0318583	0.0137361
LMST01030094	0.0717088	0.0450955	0.122315	0.0832361	0.040493	0.0225467	0.0332098	0.0146768	0.027711	0.0283969	0.0533402	0.00648728	0.0446033	0.0328079	0.0147586	0.0642326	0.0273037
LMST01030101	0.0334939	0.0629091	0.0167765	0.0410828	0.027742	0.0103076	0.00888327	0.00378068	0.00812441	0.00419289	0.0187855	0.00763652	0.014667	0.0171295	0.0049602	0.032052	0.00856721
LMST01030101	0.0379801	0.0462638	0.0174501	0.0289804	0.0482582	0.0397897	0.0167792	0.0161457	0.0535423	0.0292654	0.0142639	0.00662082	0.13034	0.0105359	0.0152864	0.0364537	0.0227695
LMST01030105	0.152159	0.207965	0.125372	0.179422	0.0938473	0.0772708	0.0969295	0.0346294	0.0506492	0.056604	0.095543	0.0640583	0.00974527	0.0458213	0.0228775	0.139339	0.0664022
LMST01030105	0.178278	0.212683	0.135093	0.195242	0.10627	0.0881303	0.115081	0.0424231	0.0581684	0.0710408	0.10715	0.0732786	0.00993305	0.0460017	0.0256721	0.152616	0.077857
LMST01030105	0.110924	0.080046	0.0776852	0.0516801	0.0651247	0.0812562	0.0460508	0.0418236	0.043992	0.0417835	0.0433746	0.0597398	0.00408335	0.0180606	0.0062561	0.077786	0.0461274
LMST01030107	0.0911459	0.070652	0.0689872	0.0480241	0.0521684	0.0665363	0.0386987	0.0352664	0.0315807	0.0378531	0.0354654	0.0541252	0.00299717	0.0140073	0.00720518	0.0662523	0.0388316
LMST01030109	0.0142401	0.0150299	0.0568199	0.0134209	0.0168205	0.0102558	0.0339238	0.02923	0.0255057	0.0379137	0.0335686	0.0508618	0.110856	0.0160971	0.00802663	0.0210978	0.0351673
LMST01030110	0.10255	0.0744012	0.0698185	0.048164	0.0632247	0.0733727	0.0486614	0.0433673	0.0437673	0.0424217	0.0442766	0.0600031	0.00959318	0.016283	0.00610769	0.0719218	0.0470829
LMST01030110	8.72265	9.35567	5.87402	15.9577	7.88455	7.01547	0.92557	1.03138	0.99983	0.891615	0.808169	1.06115	0.000220318	3.25213	0.0871103	9.13501	0.952952
LMST01030115	7.70232	8.30232	5.71075	14.0674	6.98987	6.19983	0.903299	1.02963	0.896372	0.870764	0.78775	1.03828	0.000167539	2.77901	0.0882754	8.16208	0.921017
LMST01030117	94.6479	99.0183	69.1055	83.9171	93.7224	67.9164	28.4418	29.8251	0.164437	39.0295	24.4044	41.9227	3.68335e-05	12.3212	13.5635	84.7213	27.298
LMST01030117	97.167	102.203	70.7657	85.0946	96.6192	69.7179	39.3701	10.0793	9.18117	9.58553	25.4837	42.4446	1.98953e-05	12.8637	14.0802	86.9278	22.6907
LMST01030119	0.0504258	0.0264625	0.0130865	0.0540667	0.0135201	0.0246667	0.0030959	0.00741523	0.00341115	0.007691	0.00396477	0.00265021	0.00579068	0.0163003	0.00205325	0.0303714	0.00470471
LMST01030119	0.840844	0.759689	0.597557	0.985617	0.693704	0.515154	0.0368691	0.133733	0.0462523	0.0480365	0.637321	0.0219371	0.000702232	0.154649	0.219092	0.732094	0.154025
LMST01030135	0.217033	0.194709	0.147004	0.431924	0.270964	0.140878	0.0368691	0.0779105	0.0193803	0.0480365	0.577806	0.0325474	0.332503	0.0988363	0.200143	0.233752	0.132092
LMST01030135	0.0949857	0.0422046	0.0627154	0.0467767	0.0238135	0.0113853	0.0447092	0.0164042	0.0141306	0.0154749	0.0225415	0.0502863	0.181742	0.0270144	0.0146405	0.0469802	0.0272578
LMST01030137	7.23637	6.3241	5.71676	6.30849	6.53366	6.29281	4.72873	4.239	3.97043	5.60925	4.13801	5.33958	0.000486954	0.449037	0.618082	6.40203	4.67083
LMST01030137	3.44635	3.47364	2.59497	3.18795	2.27858	1.83097	0.19925	0.196742	0.158224	0.167243	0.176146	0.300205	2.73388e-06	0.615761	0.0473264	2.80207	0.199635
LMST01030137	5.57147	3.91346	3.16253	3.54155	5.69252	4.58759	14.2872	12.3567	13.4652	12.502	14.7694	6.2895	0.000149027	0.964567	2.81578	4.41152	12.2783
LMST01030145	3.02892	3.4661	2.54415	2.53511	1.98436	1.57917	0.0194261	0.192777	0.0290773	0.163034	0.15509	0.271916	7.08054e-06	0.622755	0.0892329	2.52297	0.138554
LMST01030147	4.39248	3.0171	2.49445	2.75739	4.39386	3.56644	11.674	10.0487	11.2042	10.1171	12.1692	5.05112	0.000138722	0.749652	2.36127	3.43695	10.044
LMST01031016	4.79463	3.46531	2.72914	3.00073	4.73674	3.81681	11.127	10.1091	11.1047	10.2924	12.0699	5.04655	0.000190669	0.790956	2.2876	3.75723	9.95828
LMST01031021	6.87779	6.24936	5.63353	6.23481	6.24396	6.01463	4.54806	5.16501	3.7826	5.37035	3.968	5.10367	0.000642088	0.369627	0.607949	6.20901	4.65628
LMST01031024	11.5291	12.2594	7.01238	13.015	9.07944	7.47909	3.03029	2.56877	2.22482	2.55232	2.29754	3.74126	4.4211e-05	2.33232	0.518396	10.0624	2.73583
LMST01031024	11.5291	12.2594	7.01238	13.015	9.07944	7.47909	3.03029	2.56877	2.22482	2.55232	2.36486	3.74126	4.44809e-05	2.33232	0.509439	10.0624	2.74705
LMST01031027	0.235705	0.202416	0.209865	0.192843	0.210056	0.206372	0.351792	0.379305	0.331735	0.394636	0.29542	0.319733	8.24303e-06	0.0130676	0.0340542	0.209543	0.345437
LMST01031027	0.230984	0.198473	0.206302	0.204029	0.208165	0.204377	0.345075	0.373471	0.319819	0.385819	0.288552	0.309683	1.24085e-05	0.01039	0.0345619	0.208722	0.33707
LMST01031033	0.497575	0.552925	0.311498	0.615812	0.365562	0.291241	0.0566577	0.0372598	0.0222184	0.0286958	0.048804	0.0683769	3.23997e-05	0.123258	0.0159737	0.439102	0.0436688
LMST01031037	0.159552	0.11193	0.107372	5.20991	0.115571	0.0982776	0.0507978	0.0279823	0.021416	0.0293219	0.03664	0.0298407	0.296638	1.89754	0.00923959	0.967102	0.0326665
LMST01031038	0.497575	0.635069	0.359257	0.615812	0.365562	0.0566178	0.0279328	0.0372598	0.0276744	0.0192679	0.048804	0.0290695	0.00122428	0.19549	0.00926757	0.421649	0.0316681
LMST01031039	0.497575	0.552925	0.311498	0.615812	0.365562	0.291241	0.0566577	0.0372598	0.0222184	0.0286958	0.048804	0.0683769	3.23997e-05	0.123258	0.0159737	0.439102	0.0436688
LMST01031043	0.128798	0.129743	3.98281	0.182572	4.6063	3.51462	0.109812	0.0477625	0.0431621	0.570265	0.116965	0.881222	0.0718249	1.9694	0.318843	2.09081	0.294865
LMST01031043	2.95993	2.9456	1.19375	2.77133	1.18987	0.626828	0.171828	0.157305	0.151347	0.110098	0.150046	0.184317	0.00196245	0.964904	0.023086	1.94788	0.154157
LMST01031044	7.16276	6.53225	5.86436	6.23481	6.23305	6.2595	4.54806	5.35978	3.7826	5.5941	4.11964	5.10367	0.000788541	0.399782	0.656175	6.38112	4.75131
LMST01031048	3.34016	3.34013	2.25364	3.20304	1.94136	1.48081	0.182647	0.195812	0.163685	0.150572	0.152523	0.259963	2.62459e-05	0.737718	0.0374887	2.59319	0.1842
LMST01031049	2.94043	3.34013	2.25364	3.10666	1.94136	1.48081	0.178081	0.196509	0.159627	0.150572	0.152523	0.24909	1.49307e-05	0.668169	0.0343482	2.51051	0.181067
LMST01031049	1.39309	1.3306	1.07607	1.35167	0.871378	0.728994	1.69101	1.17453	1.32099	1.14123	1.67358	0.916961	0.27949	0.254643	0.282319	1.1253	1.31972
LMST01031049	1.39309	1.3306	1.07607	1.35167	0.990583	0.826675	1.92208	1.17453	1.32099	1.29972	1.90638	1.04532	0.147382	0.210954	0.343963	1.16145	1.44484
LMST01031051	0.64902	0.792452	0.254874	0.707276	0.266339	0.31272	0.041075	0.0367315	0.0185046	0.0261429	0.0191858	0.0507565	0.00092078	0.223758	0.0118121	0.497114	0.032066
LMST01031055	0.799512	0.810784	0.247613	0.711927	0.333548	0.389132	0.0469991	0.0450122	0.0225989	0.0370695	0.0224283	0.0626759	0.000607586	0.231172	0.0141817	0.548753	0.039464
LMST01031055	0.641093	0.629812	0.204679	0.556855	0.291676	0.306228	0.0408575	0.0345807	0.0185046	0.0261429	0.0189508	0.0492499	0.00042092	0.175773	0.011307	0.43839	0.0313811
LMST01031056	2.35913	0.770391	1.79078	1.90761	1.8258	1.76811	5.41505	4.89881	6.81057	5.27743	6.32239	2.94374	0.000130297	0.476486	1.2282	1.73697	5.278
LMST01031066	3.67839	3.72743	2.3384	4.53592	3.17531	2.86167	14.6008	12.7316	13.8528	12.9305	15.2553	1.08716	0.00339229	0.700137	4.84578	3.38619	11.743
LMST01040121	0.64391	0.793069	0.577852	0.515617	0.556786	0.485389	2.46413	2.17215	2.4237	2.32855	2.95633	1.186	4.67012e-05	0.101401	0.535271	0.595437	2.25514
LMST01040122	3.14523	3.19901	2.00289	4.21228	2.33438	2.2177	0.963957	1.03688	1.3229	1.22097	1.12979	0.935675	0.000478599	0.758068	0.138253	2.85192	1.1017
LMST01040123	0.694712	0.790756	0.585101	0.53539	0.605523	0.527645	2.45561	2.0661	2.71598	2.22941	3.20224	1.15233	0.000152597	0.0929106	0.630879	0.623188	2.30361
LMST01040124	2.14942	0.790756	0.585101	1.75142	0.533926	1.59702	2.45561	2.0661	2.36763	2.22941	2.78185	1.15233	0.0259112	0.625184	0.50741	1.23461	2.17549
LMST01040127	0.116536	0.0915799	0.111128	0.0911595	0.101827	0.0788602	0.381529	0.177257	0.173043	0.155181	0.214521	0.686419	0.040728	0.0128017	0.189475	0.098515	0.297992
LMST01040128	0.0198455	1.76132	0.00878813	0.018226	1.00956	0.0109255	0.0222207	0.0144033	0.012558	0.00829691	0.00907227	0.0130498	0.163819	0.681764	0.0045517	0.471444	0.0132668
LMST01040130	5.00923	5.80275	3.56581	7.23608	4.23985	3.87595	1.00292	0.798148	0.682075	0.787948	0.842001	1.28142	3.25376e-05	1.26033	0.195726	4.95495	0.899085
LMST01040134	0.139932	0.14773	0.0994269	0.19575	0.0706467	0.0849962	0.118394	0.0559046	0.0481092	0.521449	0.129465	0.860778	0.251975	0.042684	0.302182	0.12308	0.289017
LMST01040137	0.124032	0.132503	0.0857119	0.170337	3.04726	2.25671	0.127169	0.0637171	0.0443954	0.467572	0.123256	0.761086	0.232432	1.21169	0.263124	0.969425	0.264533
LMST01040137	3.14523	2.95978	1.85668	4.21228	2.33438	2.2177	1.10274	1.03688	1.3229	1.22097	1.12979	0.935675	0.000780246	0.77288	0.124165	2.78768	1.12483
LMST01040139	0.318609	0.252351	0.206912	0.185192	0.101131	0.198022	0.047317	0.00988448	0.0405075	0.0460895	0.0202502	0.0743225	0.000258213	0.0660927	0.020678	0.21037	0.0397285
LMST01040148	0.034478	0.549691	0.0318702	0.034311	0.0366165	0.0366722	0.0293218	0.0360458	0.0291599	0.018662	0.0190668	0.0292219	0.300787	0.191899	0.00618102	0.120607	0.026913
LMST01040157	0.794849	0.772126	0.582849	0.96676	0.622561	0.493513	0.516499	0.45481	0.563061	0.486181	0.675478	0.442425	0.0425743	0.156812	0.0789456	0.705443	0.523076
LMST01040161	0.797232	0.802609	0.585777	0.991711	0.609004	0.494166	0.521079	0.400767	0.565353	0.414797	0.645436	0.478616	0.0318298	0.167179	0.0849685	0.713417	0.504341
LMST01040165	0.750026	0.731036	0.869784	0.898742	0.584378	0.452579	0.5851	0.626638	0.514369	0.492899	0.699188	0.489649	0.0885165	0.155525	0.0770243	0.714424	0.567974
LMST01040165	0.4664	0.586022	0.222938	0.444852	0.169348	0.306683	0.0383333	0.0254269	0.013342	0.0139157	0.0286641	0.0460542	0.000415138	0.145696	0.0119175	0.36604	0.0276227
LMST01040165	0.45206	0.517048	0.172688	0.404076	0.155031	0.291628	0.0405814	0.0209418	0.0124296	0.0139157	0.0110445	0.0532845	0.000551845	0.136736	0.01599	0.332088	0.0253662
LMST01040238	1.03613	1.09188	0.726095	1.20237	0.735266	0.478814	0.144308	0.119783	0.197861	0.110566	0.166335	0.154055	7.34494e-05	0.251252	0.0290575	0.878427	0.148818
LMST01040239	0.0835499	0.0899914	0.0643464	0.172616	0.0620909	0.0543822	0.0476043	0.0362931	0.022388	0.0508317	0.0747969	0.0695939	0.0838977	0.0398838	0.0180516	0.0878294	0.0502513
LMST01040239	0.142392	0.191269	0.100339	0.160454	0.145363	0.111799	0.0518856	0.0296984	0.0144974	0.0368837	0.0225473	0.0443652	2.2034e-05	0.0300754	0.0126678	0.141936	0.0333129
LMST01040242	0.0993111	0.201546	0.0781853	0.163386	0.0770299	0.0544766	0.0381493	0.0528509	0.0194262	0.0556467	0.0369852	0.0665242	0.0201612	0.0524319	0.015294	0.112322	0.0449304
LMST01040258	0.0052291	0.0416086	0.00549005	0.0107642	0.00255571	0.00376131	0.00224522	0.00938614	0.0616484	0.00336885	0.0199021	0.0213597	0.475274	0.013677	0.0201668	0.0115682	0.0196517
LMST01040258	0.0707826	0.0959908	0.0744817	0.0975238	0.0748787	0.0617893	0.0167932	0.0170037	0.00672144	0.0042454	0.00729146	0.0138417	7.50771e-07	0.0131187	0.00508859	0.0792412	0.0109828
LMST01040259	0.138052	0.125481	0.0876703	0.185657	0.119143	0.102084	0.0741119	0.084233	0.0527984	0.0393364	0.0545192	0.0603601	0.0036007	0.0310696	0.0146664	0.126348	0.0608932
LMST01050014	0.0295927	0.0310616	0.0221963	0.0247402	0.0222772	0.0139851	0.00368301	0.0028877	0.00201341	0.00211004	0.00252763	0.00345285	0.00034479	0.00560072	0.000629808	0.0239755	0.00277911
LMST01050015	1.41151	1.26161	0.879361	0.551649	1.33909	0.963962	0.135065	0.0980055	0.336618	0.104863	0.111509	0.491722	0.000199945	0.300555	0.149588	1.06786	0.212964
LMST01060009	0.164119	0.265998	0.0538327	0.113815	0.0698561	0.0619308	0.112772	0.0898746	0.0323509	0.0366777	0.0503528	0.0928514	0.177482	0.074777	0.030703	0.121592	0.0691465
LMST01060010	1.71342	1.57299	1.14929	1.40671	1.70025	1.13854	0.106092	0.40713	0.542639	0.397109	0.0918799	0.49573	7.98821e-06	0.236781	0.177651	1.44686	0.340097
LMST01060013	0.0501878	0.081408	0.0715486	0.0575582	0.0364296	0.0404713	0.0571319	0.022493	0.0567471	0.0278355	0.0797333	0.026188	0.363958	0.0160585	0.0210026	0.0562672	0.0450215
LMST01100008	0.00386233	0.0341637	0.00113991	0.00188816	0.0175314	0.0103053	0.0268339	0.0230925	0.0128698	0.0240465	0.0126455	0.0163847	0.204285	0.0116153	0.00559465	0.0114818	0.0193121
LMST01110006	0.304134	0.306051	0.206286	0.277164	0.210993	0.194539	0.0994592	0.116478	0.0615108	0.0782875	0.0982404	0.114721	4.73631e-05	0.047114	0.0194985	0.249861	0.0947828
LMST01110008	0.335483	0.347457	0.226689	0.316698	0.243792	0.194506	0.0842224	0.0940674	0.0738625	0.0751489	0.0707132	0.0954113	2.36046e-05	0.0583073	0.00975222	0.277437	0.0822376
LMST01110008	0.0161504	0.00877413	0.0271957	0.015147	0.00893579	0.00974404	0.00818321	0.00590146	0.00752838	0.00594195	0.015163	0.0130159	0.157554	0.00646146	0.00354482	0.0143245	0.00928899
LMST02020111	0.0342786	0.0722047	0.0521341	0.0744558	0.0222169	0.00976998	0.128137	0.00872292	7.56828	10.5078	14.3432	8.88433	0.0154045	0.0242547	5.26226	0.0441767	6.90674
LMST02020111	0.0927699	0.151804	0.103367	0.158377	0.0656977	0.0614639	0.0916218	0.0305003	0.0931603	0.0605222	0.0811574	0.125316	0.267582	0.0379253	0.0294162	0.10558	0.0803797
LMST02020114	0.0216014	0.01092	15.6504	0.0387306	11.5546	0.010185	0.0358427	0.0110385	0.0436664	0.00738805	0.0115724	0.00857698	0.150981	6.51095	0.0144416	4.54774	0.0196808
LMST02030134	0.0028268	0.00492352	0.00164228	0.00250199	0.00282231	0.00212945	0.00160652	0.00104915	0.00137088	0.00619239	0.00145597	0.00067901	0.451833	0.00103191	0.0018731	0.00280773	0.00205899
LMST03020228	1.6012	1.4216	1.00382	0.628435	1.51422	1.10501	0.458653	0.103266	0.381155	0.0992842	0.126641	0.437783	0.000209633	0.337163	0.159981	1.21238	0.267797
LMST03020228	1.62173	1.46927	1.09735	1.32873	1.56308	1.08277	0.445815	0.385667	0.40181	0.373078	0.28408	0.455089	1.73627e-06	0.211541	0.0562887	1.36049	0.390923
LMST03020229	1.18201	1.15976	0.743772	0.479602	1.13269	0.806683	0.412427	0.347351	0.285203	0.33302	0.257922	0.398139	0.000676836	0.261145	0.0554711	0.91742	0.33901
LMST03020229	0.0439039	0.0500787	0.0339676	0.0457111	0.0360557	0.0321775	0.0937471	0.208575	0.0434143	0.049834	0.0647762	0.027294	0.163342	0.00660779	0.0605101	0.0403158	0.0812734
LMST03020334	0.188875	0.225525	0.131065	0.184423	0.154814	0.130573	0.0697609	0.0331044	0.0256295	0.0342742	0.0222253	0.0565723	1.90601e-05	0.0340213	0.0171402	0.169213	0.0402611
LMST02030088	1.71228	1.60676	1.43466	1.27576	0.818433	0.382434	0.587721	0.359703	0.290267	0.558432	1.11513	0.258002	0.0202703	0.46593	0.290675	1.20505	0.528209
LMST02030185	1.0448	0.680727	1.05845	0.57493	1.16194	0.969431	0.516552	0.653915	1.2418	1.30135	0.872489	0.39104	0.647463	0.212877	0.345324	0.915047	0.829524
LMST01010069	69.2332	62.9952	45.077	73.9012	91.5791	61.3407	45.0687	45.9431	43.591	41.3961	41.1295	43.419	0.0036096	14.0516	1.75383	67.3544	43.4246
LMST01010016	250.55	291.777	202.337	236.774	282.621	199.178	142.973	163.621	173.298	169.788	136.468	129.184	0.000419317	35.6233	17.0612	243.873	152.555
LMST01010066	222.523	239.19	168.797	191.724	191.197	138.183	58.2019	58.6538	51.0479	57.4767	48.3797	76.3391	5.60014e-06	33.1508	8.91826	191.936	58.3498
LMST01010077	35.4978	34.242	27.1795	30.0932	36.2771	26.0862	25.2836	30.3968	28.7234	27.847	21.8041	18.2851	0.0386227	4.00528	4.19455	31.5626	25.39
LMST01010149	4.13251	4.62596	2.90996	5.21104	3.11157	2.54894	0.822206	0.839605	0.894256	0.761442	0.592853	0.937432	4.87037e-05	0.96642	0.110942	3.75666	0.807966
LMST01010017	0.775286	1.16036	0.665856	1.10512	0.628077	0.408367	0.379555	0.345894	0.329905	0.388794	0.474689	0.210582	0.00561514	0.26582	0.0792039	0.790512	0.354903
LMST01010087	2.69292	2.87255	1.87804	2.69741	2.25397	1.76999	0.593287	0.534287	0.526859	0.50891	0.48503	0.695703	2.84283e-06	0.424072	0.0700846	2.36081	0.557346
LMST01010014	1.08753	1.14166	1.10131	1.29018	1.0779	1.28146	0.694119	0.758312	0.75636	0.736469	0.727709	0.855091	4.25194e-06	0.0888852	0.0497076	1.16334	0.754677
LMST01010088	0.404003	0.668149	0.443128	0.377504	0.367164	0.381321	0.283627	0.327586	0.239931	0.255659	0.286605	0.370676	0.0165259	0.10489	0.0438995	0.440211	0.294014
LMST01010164	82.6677	91.4206	70.801	67.4583	88.8258	94.1538	44.0286	71.3296	105.593	79.6393	65.1336	55.0526	0.235104	10.1533	19.5067	82.5545	70.1294
LMST01010135	1.15395	1.42316	1.08618	1.20302	1.01754	1.03235	0.33312	0.389619	0.374612	0.363116	0.392567	0.420401	2.18216e-07	0.137151	0.0270411	1.1527	0.378906
LMST01030093	0.687032	0.683471	0.658912	0.691287	0.690565	0.661013	0.603825	0.609616	0.607042	0.613364	0.603487	0.614909	6.48096e-07	0.0135142	0.0043748	0.678713	0.608707
LMST01010049	0.638717	4.81696	0.634978	0.674946	0.625072	0.56911	0.401666	0.599097	0.313108	0.367352	0.540446	0.431181	0.2348	1.56124	0.0985734	1.32663	0.442142
LMST01030097	4.45525	4.56225	4.19521	3.89688	5.41097	4.8909	4.68932	8.06487	6.3872	9.47033	5.20283	4.15584	0.0720923	0.485968	1.89579	4.56858	6.3284
LMST01010011	2.10362	1.49598	1.25638	2.25907	1.53368	1.31673	0.826114	0.594061	0.408191	0.53173	1.12424	0.873027	0.000944462	0.382815	0.240272	1.66091	0.726227
LMST01040146	1.04918	0.936516	0.646782	0.734427	0.677623	0.621926	3.18706	2.84325	4.16762	3.07585	3.80013	1.44784	0.000149659	0.159277	0.859524	0.777742	3.08696
LMST01040129	1.99092	1.30812	0.967635	1.13741	1.94981	1.52199	5.58149	4.81851	5.27616	4.8997	5.64875	2.2878	0.000122457	0.385779	1.14495	1.47931	4.75207
LMST01010001	11015.5	16826.9	5779.52	14069.2	17316.9	12254.8	3669.94	9477.67	3544.66	8934.65	6674.51	4144.25	0.0100069	3893.65	2450.51	12877.2	6074.28

## Sheet: 07 midbrain
	6w-1	6w-2	6w-3	6w-4	6w-5	6w-6	68w-1	68w-2	68w-3	68w-4	68w-5	68w-6		SD (6w)	SD (68w)	Mean (6w)	Mean (68w)
LM_ID	ng/mg	ng/mg	ng/mg	ng/mg	ng/mg	ng/mg	ng/mg	ng/mg	ng/mg	ng/mg	ng/mg	ng/mg	p_value	ng/mg	ng/mg	ng/mg	ng/mg
LMST01010094	14.069	5.62128	6.02179	15.9993	5.03144	9.42457	2.89395	1.85777	2.7772	3.5394	1.97838	1.83264	0.00524536	4.28401	0.637688	9.36122	2.47989
LMST01010095	7.41667	2.53221	2.36499	3.56129	2.41024	4.42895	2.69569	2.46216	2.21849	2.20407	1.66249	1.96799	0.0797099	1.78557	0.331038	3.78572	2.20181
LMST01010095	0.00791866	0.0400449	0.00901941	0.0181314	0.00535769	0.021786	1.90197	0.00703687	1.65031	0.0133085	1.25865	1.50049	0.0124311	0.0118106	0.763222	0.017043	1.0553
LMST01010099	7.28726	3.32576	3.09274	4.63786	3.17508	4.34944	2.65241	2.42682	2.83713	2.87013	2.15766	2.54036	0.0255152	1.45554	0.244587	4.31136	2.58075
LMST01010121	0.0807341	0.0460591	0.0246649	0.0506642	0.0117368	0.0579362	0.0238501	0.0237237	0.0231043	0.0355885	0.00463435	0.0131469	0.0472914	0.0223491	0.00967525	0.0452992	0.0206746
LMST01010121	4.82967	2.30696	2.16018	3.339	2.19339	3.10201	1.9697	1.77367	2.10695	2.07959	1.6379	1.84239	0.0291736	0.940607	0.167279	2.98854	1.9017
LMST01010121	1.77308	0.881375	0.790996	1.11168	0.734455	0.822221	1.04901	0.755447	0.808438	0.989451	0.624947	0.717573	0.287379	0.357735	0.149384	1.01897	0.824144
LMST01010133	1.73202	0.623159	0.570663	0.818926	0.522121	0.584152	1.06302	0.541316	0.613439	0.708975	0.454905	0.545281	0.478422	0.423529	0.198378	0.808507	0.65449
LMST01010133	1.89132	0.825878	0.929144	0.850666	0.591675	0.77523	0.855441	0.564047	0.878353	0.839224	0.516773	0.611358	0.212479	0.421554	0.149755	0.977318	0.710866
LMST01010169	1.74677	0.773241	0.858663	0.753899	0.547114	0.714591	0.76208	0.531929	0.78271	0.774656	0.485127	0.542287	0.199375	0.390523	0.128039	0.899047	0.646465
LMST01010176	9.35009	6.0875	8.14203	6.67917	6.93604	7.86473	17.4706	15.9725	19.5489	16.5415	16.0448	16.7481	1.2646e-07	1.0766	1.22082	7.50993	17.0544
LMST01010202	0.229202	0.0851706	0.103376	0.122195	0.0513692	0.159137	0.0262889	0.080748	0.0632628	0.105728	0.0337211	0.0506658	0.0442122	0.0570187	0.0272222	0.125075	0.0600691
LMST01010202	0.0882229	0.0869353	0.0708428	0.0712031	0.078563	0.103481	0.0268305	0.0240915	0.0349218	0.0346852	0.0468859	0.0516593	4.01257e-05	0.0113185	0.00992407	0.0832081	0.0365124
LMST01010202	0.112368	0.110651	0.0890428	0.0920946	0.101223	0.135748	0.0300336	0.032936	0.0438593	0.0476303	0.0560864	0.0617713	3.16633e-05	0.0155267	0.0114094	0.106855	0.0453862
LMST01010207	0.165183	0.135275	0.119323	0.12343	0.168372	0.151367	0.101993	0.105512	0.0927069	0.0884405	0.0783949	0.0891429	0.000302122	0.0191701	0.00899933	0.143825	0.0926983
LMST01010234	0.00828065	0.00357094	0.0231041	0.048284	0.0235758	0.0212942	0.00369813	0.552558	0.571798	0.0625846	0.464613	0.00247845	0.0506131	0.0142617	0.256276	0.0213516	0.276288
LMST01010234	3.3603	1.44666	0.922944	1.15809	1.29019	1.73268	0.895296	0.863487	0.859198	0.866436	0.721045	0.735408	0.0444849	0.803465	0.0684699	1.65181	0.823478
LMST01010254	2.74987	1.59647	1.01055	1.57916	1.50738	1.51002	1.22669	1.1082	1.10409	1.06662	0.876954	0.987051	0.0324075	0.526934	0.10871	1.65891	1.0616
LMST01010274	0.720272	1.77028	1.29794	1.92684	1.27708	1.40967	1.02663	5.87292	6.89961	0.200646	4.63893	0.815381	0.155792	0.387795	2.6551	1.40035	3.24235
LMST01010274	3.47617	1.77028	1.29794	2.02673	1.27708	1.40967	1.06025	0.701214	0.853107	0.757058	0.620872	0.846366	0.0116521	0.764282	0.139126	1.87631	0.806477
LMST01010275	0.0986891	0.0613972	0.15147	0.153001	0.0419422	0.157912	0.0562827	0.0604778	0.0611132	0.0554063	0.150134	0.157318	0.49295	0.0465175	0.0450689	0.110735	0.0901219
LMST01010286	0.0395118	0.0370569	0.0885091	0.094114	0.0858252	0.060595	0.0324126	0.0311887	0.0523639	0.0609599	0.0467496	0.0551422	0.0969496	0.0232495	0.0111886	0.067602	0.0464695
LMST01010298	0.0339326	0.0241556	0.0573355	0.0648113	0.0858252	0.0515485	0.0309108	0.0316865	0.0414198	0.035649	0.0287773	0.0352087	0.0656997	0.0201389	0.00411066	0.0529348	0.033942
LMST01010298	3.2276	1.50939	1.4804	1.56999	1.50704	1.83775	1.62008	1.51326	1.40461	1.165	1.02077	1.07527	0.091239	0.625353	0.225673	1.85536	1.29983
LMST01010300	3.45515	2.09681	0.142438	6.10232	10.0624	2.67741	4.25349	2.89806	4.45279	0.302208	2.68811	3.96303	0.538983	3.20609	1.41086	4.08943	3.09295
LMST01010300	0.0849016	0.0663984	0.141625	0.161169	0.142045	0.114769	0.0511757	0.0431314	0.0506359	0.0506164	0.0393948	0.0428938	0.000768538	0.0335835	0.00466419	0.118485	0.046308
LMST01010306	0.108318	0.0848361	0.186608	0.21051	0.164065	0.14934	0.0682011	0.0567485	0.0693278	0.0737443	0.0457983	0.0551476	0.00113667	0.043169	0.00970891	0.150613	0.0614946
LMST01010315	0.00828065	0.00357094	0.0231041	0.048284	0.0235758	0.0212942	0.00369813	0.552558	0.571798	0.0625846	0.464613	0.00247845	0.0506131	0.0142617	0.256276	0.0213516	0.276288
LMST01010316	0.0326656	0.0171507	0.0158402	0.0597039	0.0150516	0.0132195	0.0164705	0.0117873	0.00763491	0.0177876	0.00977416	0.0102667	0.109476	0.0165539	0.00365253	0.0256053	0.0122869
LMST01010333	6.61785	2.94047	2.99203	6.56014	2.72799	5.47619	1.40654	0.943156	1.23786	1.57008	0.871959	1.04793	0.0014034	1.70841	0.250084	4.55245	1.17959
LMST01010351	0.167079	0.0944531	0.122965	0.0865363	0.0857362	0.189108	0.0666095	0.0715738	0.0885619	0.0904207	0.0851391	0.0949929	0.0508886	0.0404888	0.0102756	0.124313	0.082883
LMST01010351	0.162011	0.0520669	0.067805	0.0485928	0.0869784	0.187311	0.0715902	0.078969	0.0572995	0.0592298	0.059105	0.0595969	0.167125	0.0541775	0.00808442	0.100794	0.0642984
LMST01010354	0.0995489	0.0273507	0.0180187	0.0577528	0.0620912	0.041262	0.0540199	0.0123391	0.0306262	0.0431749	0.0254463	0.0228083	0.17438	0.0266693	0.0136839	0.051004	0.0314025
LMST01010355	0.0986303	0.0316574	0.0356547	0.0580671	0.0657421	0.0406987	0.0540432	0.0125452	0.0307919	0.045895	0.0328096	0.0264214	0.10255	0.0229202	0.0133685	0.055075	0.0337511
LMST01010357	0.149554	0.0697018	0.085008	0.0612342	0.0492407	0.0733673	0.234474	0.187646	0.302189	0.223503	0.211624	0.219757	4.08363e-05	0.0324043	0.0353785	0.081351	0.229865
LMST01010357	0.117092	0.0672267	0.081121	0.0571024	0.0472571	0.0620704	0.172417	0.161458	0.260351	0.193386	0.197891	0.20873	2.59012e-05	0.0226275	0.0316424	0.0719783	0.199039
LMST01010359	0.133115	0.0697018	0.085008	0.0612342	0.0492407	0.0657277	0.207471	0.187646	0.302189	0.223503	0.211624	0.219757	2.55194e-05	0.0271164	0.0362137	0.0773379	0.225365
LMST01030094	0.110273	0.0138473	0.0744613	0.0499974	0.0216153	0.0178366	0.162402	0.163104	0.227033	0.16654	0.179101	0.182431	3.24858e-05	0.0350107	0.0223424	0.0480052	0.180102
LMST01030094	14.3231	5.71267	6.12225	16.2584	5.11217	9.59482	2.95314	1.98732	2.82086	3.60968	2.01168	1.85981	0.00532331	4.35796	0.637836	9.52057	2.54042
LMST01030101	129.266	85.2948	97.2857	88.4295	94.071	94.3398	78.1417	70.7183	85.3098	69.811	63.8819	66.323	0.0052686	14.4903	7.28746	98.1144	72.3643
LMST01030101	14.069	5.62128	6.02179	15.9993	5.03144	9.42457	2.89395	1.85777	2.7772	3.5394	1.97838	1.83264	0.00524536	4.28401	0.637688	9.36122	2.47989
LMST01030102	134.474	88.6928	101.136	91.7285	94.921	97.4934	81.5956	73.6494	91.5265	75.7557	66.7404	69.1666	0.00927144	15.309	8.2605	101.408	76.4057
LMST01030103	0.0391906	0.00398187	0.100153	0.502056	0.129352	0.13077	0.0124035	0.021396	0.00948717	0.345965	0.00793405	0.00749236	0.385699	0.163717	0.124645	0.150917	0.0674464
LMST01030105	0.277334	0.14466	0.12943	0.216552	0.141498	0.158634	0.0823689	0.077469	0.0993367	0.0765224	0.0517417	0.0860645	0.00223843	0.0524906	0.0142962	0.178018	0.0789172
LMST01030107	1.12837	0.0937395	0.196581	0.452351	0.178491	0.554616	0.55126	0.0936294	0.117502	0.391576	0.0813624	0.126849	0.266412	0.349872	0.179466	0.434024	0.22703
LMST01030109	0.0664489	5.41263	0.0407569	0.0577719	0.0316123	0.0461266	0.0637686	0.0348894	0.0489342	0.058819	0.0307792	0.0433417	0.339988	1.99911	0.0118843	0.942558	0.0467554
LMST01030110	0.282284	0.0937395	0.196581	0.483422	0.179107	0.13077	0.134	0.0940892	0.118635	0.35456	0.016737	0.126849	0.266091	0.128481	0.103279	0.227651	0.140812
LMST01030110	0.0692951	0.05552	0.0792144	0.0680715	0.0566577	0.0655429	0.223871	0.379794	0.318592	0.185913	0.22392	0.251567	5.35114e-05	0.00802709	0.0656474	0.0657169	0.263943
LMST01030110	9.42333	6.19389	8.06244	6.37652	6.87924	7.96546	17.3615	16.2741	18.9297	16.2934	15.8384	16.2223	9.19103e-08	1.12428	1.05199	7.48348	16.8199
LMST01030115	4.70053	1.67454	1.71493	1.94711	1.27783	2.07514	1.08321	0.663762	0.857971	0.87793	0.534095	0.681683	0.0179573	1.13196	0.178511	2.23168	0.783109
LMST01030117	3.9866	1.62147	1.67839	1.93924	1.25807	1.7478	0.922944	0.65617	0.839106	0.860143	0.526586	0.665268	0.00957412	0.894626	0.138883	2.03859	0.745036
LMST01030117	5.31643	0.0202151	5.82146	3.52969	5.50741	5.86731	0.0152643	9.31708	10.3249	7.05219	8.04283	8.83777	0.13246	2.08809	3.39747	4.34375	7.26501
LMST01030119	4.55224	0.0252833	4.93527	2.85093	4.5746	4.8237	6.56099	7.69597	8.08146	5.82936	6.77576	6.94189	0.00277585	1.75463	0.738075	3.627	6.9809
LMST01030135	4.70323	3.7335	5.33624	3.00516	5.11501	5.28956	7.09988	8.61788	9.08458	6.52187	7.39699	7.74637	0.000168231	0.871658	0.874618	4.53045	7.74459
LMST01030135	20.9118	9.09453	8.99081	13.948	8.4695	11.5505	6.9456	5.54702	7.11719	7.44734	5.13796	5.67028	0.0145236	4.34404	0.886392	12.1609	6.3109
LMST01030135	9.53598	6.05537	8.10821	6.47126	7.08972	8.0336	17.4558	16.3319	18.9153	16.3942	16.4067	16.242	7.15097e-08	1.16183	0.966567	7.54903	16.9577
LMST01030137	21.9986	9.33943	9.22526	14.3083	8.67232	12.1965	7.33249	5.70949	7.26956	7.64045	5.25752	5.80344	0.0159624	4.63426	0.934498	12.6234	6.50216
LMST01030137	0.394209	0.223638	0.234505	0.198487	0.195717	0.226227	0.836757	0.862951	0.933921	0.692746	0.732738	0.696451	8.03086e-07	0.0680358	0.090985	0.245464	0.792594
LMST01030145	0.393707	0.220936	0.233669	0.202364	0.192564	0.227807	0.85041	0.85298	0.952455	0.696167	0.717836	0.713884	9.18414e-07	0.0679263	0.0944235	0.245175	0.797289
LMST01030147	0.889071	0.346429	0.324934	0.566359	0.311141	0.417047	0.185152	0.133421	0.194182	0.242889	0.14956	0.167137	0.00928157	0.203738	0.0352007	0.47583	0.178724
LMST01031021	0.142482	0.0393249	0.324934	0.0620923	0.065373	0.417047	0.0874792	0.109821	0.133046	0.122415	0.0796586	0.0988965	0.308046	0.144509	0.0187049	0.175209	0.105219
LMST01031024	0.889071	0.345626	0.324934	0.583436	0.311141	0.417047	0.190904	0.133421	0.198722	0.24212	0.14956	0.172808	0.0096061	0.205184	0.0352768	0.478543	0.181256
LMST01031024	0.317583	0.123505	0.134264	6.194	0.0789419	0.120156	4.88587	3.82215	5.27174	5.23026	3.46698	3.84013	0.0116936	2.25193	0.730403	1.16141	4.41952
LMST01031027	4.53581	1.96076	1.90913	2.08212	1.46176	1.90463	0.776587	0.493945	0.728991	0.785379	0.431264	0.552728	0.00431489	1.01429	0.14106	2.30903	0.628149
LMST01031027	9.53598	6.05537	8.10821	13.2315	7.08972	8.0336	17.4558	16.3319	19.5715	16.8748	16.4067	16.242	2.4113e-05	2.29534	1.16041	8.67574	17.1471
LMST01031033	4.56523	1.90596	1.85526	2.09575	1.42482	1.91885	0.793702	0.495549	0.725971	0.755655	0.428621	0.560081	0.00510855	1.03578	0.138593	2.29431	0.626597
LMST01031037	4.56523	1.90596	1.85526	2.16295	1.42482	1.91885	0.817725	0.495549	0.747031	0.755655	0.428621	0.579198	0.00507051	1.03394	0.144694	2.30551	0.637297
LMST01031038	1.2355	0.495048	0.448705	0.568382	0.362007	0.400364	0.711659	0.350619	0.544876	0.500711	0.353605	0.368223	0.454514	0.298304	0.13108	0.585001	0.471615
LMST01031039	0.441567	0.279209	0.245384	0.497998	0.181203	0.574193	0.127747	0.214699	0.216699	0.195306	0.0901313	0.142632	0.0122813	0.142955	0.0475279	0.369926	0.164536
LMST01031043	0.552166	0.350388	0.300705	0.589344	0.227699	0.711926	0.150683	0.263748	0.255352	0.238415	0.112207	0.174344	0.0104429	0.173165	0.0568576	0.455371	0.199125
LMST01031043	0.42787	0.266827	0.222696	0.471346	0.174132	0.543104	0.122194	0.200292	0.210977	0.184936	0.0904323	0.135028	0.0130095	0.136703	0.0441456	0.350996	0.15731
LMST01031049	1.65419	0.760419	0.266397	0.258005	0.341535	0.909294	2.15568	2.16369	2.53326	0.195896	1.99453	1.88806	0.0192797	0.494937	0.754136	0.698306	1.82185
LMST01031049	4.69509	1.98897	2.11608	4.72347	5.82749	4.04768	7.99202	9.87376	1.05489	1.20451	8.56448	8.6375	0.213406	1.40723	3.64382	3.8998	6.22119
LMST01031055	0.42335	0.339555	0.285855	0.267195	0.373018	0.265659	0.347707	0.250391	0.401503	0.212807	0.281693	0.296635	0.489847	0.0585687	0.0618799	0.325772	0.298456
LMST01031055	6.53137	2.69007	2.72536	4.37915	2.41889	3.69529	3.56726	2.22774	2.95529	3.16288	1.74559	2.00855	0.137622	1.41889	0.657812	3.74002	2.61122
LMST01031056	1.38183	0.311318	1.12711	0.852863	0.329547	0.894128	0.0327349	0.0273959	2.50834	2.1797	1.97353	1.87607	0.232156	0.390674	1.0115	0.816133	1.43296
LMST01031066	0.0377788	1.23426	0.0233592	1.95458	0.0120762	0.0111389	0.0272293	0.0282394	0.0250582	0.0318993	0.0189974	0.0198005	0.161884	0.770325	0.00458045	0.545533	0.025204
LMST01031066	6.53137	3.11489	3.08981	5.07968	2.41889	3.69529	3.56726	2.22774	2.95529	3.68351	1.74559	2.31596	0.108475	1.40103	0.713147	3.98832	2.74922
LMST01040122	0.176536	0.0432941	4.06212	0.0913349	0.0644142	0.0876986	4.71368	3.49962	0.040663	0.103877	2.588	2.90469	0.155956	1.47991	1.71468	0.754233	2.30842
LMST01040123	0.544279	0.203429	0.193896	0.276748	0.138002	0.24021	1.076	0.73597	0.943465	0.928078	0.53581	0.770666	0.000173822	0.131477	0.174117	0.266094	0.831664
LMST01040124	0.140427	0.0376812	0.035272	0.0619065	0.0643977	0.046681	0.0802424	0.102471	0.11013	0.118244	0.0628221	0.0960896	0.120282	0.0357367	0.0186163	0.0643943	0.0949998
LMST01040126	1.4881	0.487205	0.760296	0.723388	0.504048	0.741188	0.212714	0.150987	0.241915	0.214647	0.150071	0.339125	0.00395223	0.333738	0.0637535	0.784038	0.218243
LMST01040127	1.70929	0.482351	0.729324	0.707145	0.350006	0.803607	0.604167	0.347068	0.471723	0.552244	0.270005	0.338362	0.100716	0.436613	0.12103	0.796955	0.430595
LMST01040128	1.57416	0.558369	0.65877	0.806771	0.366883	0.748502	0.55133	0.321473	0.543261	0.636966	0.309397	0.386861	0.0972485	0.380064	0.125028	0.785575	0.458215
LMST01040130	0.0140952	0.882274	0.0383434	0.136878	0.015994	0.0635071	2.0125	1.67552	1.75227	0.0997477	0.00465423	0.679891	0.0544963	0.311519	0.810619	0.191849	1.03743
LMST01040131	0.275633	0.139088	0.200968	0.32656	0.120136	0.349158	0.0680648	0.0728327	0.106817	0.0648413	0.0492059	0.0755616	0.00235577	0.0881446	0.0173551	0.235257	0.0728873
LMST01040134	2.80725	1.29666	1.20528	1.33342	1.25152	1.61112	1.35691	1.19302	1.0945	1.0182	0.877741	0.904109	0.080277	0.562198	0.165892	1.58421	1.07408
LMST01040137	0.124386	0.0584984	0.200293	0.31385	0.116571	0.339721	0.0403206	0.0779891	0.109833	0.0952449	0.03043	0.0630553	0.0289515	0.10394	0.0282283	0.19222	0.0694788
LMST01040139	1.95054	0.615587	0.542387	0.721568	0.513274	0.65241	0.332832	0.243046	0.209986	0.248974	0.141768	0.169151	0.0232624	0.504625	0.0616403	0.832628	0.224293
LMST01040156	0.435612	0.222733	0.199538	0.28963	0.20004	0.176184	0.338733	0.0889233	0.237921	0.206861	0.159601	0.232809	0.429098	0.0886597	0.0764607	0.253956	0.210808
LMST01040157	0.0195433	0.00636143	0.00254437	0.00203039	0.00346306	0.00444723	0.00965235	0.00335512	0.00643772	0.00179061	0.00240521	0.00164778	0.483516	0.00604352	0.00291514	0.00639829	0.0042148
LMST01040161	0.0140138	0.00167876	0.00446775	0.00161229	0.00434942	0.00186891	0.00385429	0.00325681	0.0013779	0.0032863	0.00107624	0.00225314	0.308048	0.00435111	0.00103041	0.00466515	0.00251745
LMST01040165	0.000515844	0.00177432	0.00223555	0.00176259	0.00327524	0.0013294	0.00350209	0.00213104	0.00522547	0.00175638	0.00106204	0.00243773	0.249825	0.000840356	0.00135314	0.00181549	0.00268579
LMST01040165	0.467214	0.077965	0.116732	0.385053	0.0925602	0.08732	0.45802	0.223946	0.420899	0.369441	0.201432	0.242734	0.201994	0.158952	0.10077	0.204474	0.319412
LMST01040165	0.338217	0.169631	0.137654	0.26605	0.11151	0.206716	0.131465	0.107104	0.124621	0.143607	0.074462	0.0895663	0.0279815	0.0774636	0.02406	0.204963	0.111804
LMST01040238	0.115857	0.146577	0.0866562	0.1012	0.0614553	0.0917494	0.253858	0.215853	0.262301	0.349794	0.200524	0.230159	0.000109616	0.0263063	0.0484881	0.100582	0.252082
LMST01040239	0.175468	0.077003	0.072548	0.074854	0.0510628	0.0927271	0.0914564	0.0596564	0.0968331	0.0823998	0.0619276	0.0655039	0.468339	0.0398519	0.0146553	0.0906105	0.0762962
LMST01040258	0.0479237	0.0645827	0.0197474	0.0597504	0.0599231	0.0518793	0.0717563	0.0601987	0.0597051	0.0546506	0.0504383	0.0511517	0.343561	0.0148708	0.00721427	0.0506344	0.0579835
LMST01040258	0.12692	0.0436222	0.0990054	0.0847382	0.123962	0.0841098	0.140379	0.104269	0.176653	0.0996687	0.0890749	0.130326	0.135341	0.0280701	0.0296636	0.0937262	0.123395
LMST01040259	0.17664	0.186425	0.122066	0.114139	0.146618	0.103309	0.177447	0.191787	0.207999	0.162243	0.138775	0.146326	0.130238	0.0312627	0.0243795	0.141533	0.170763
LMST01050014	0.073896	0.0532956	0.0241715	0.0592859	0.0208407	0.0249403	0.0687388	0.0848103	0.0910071	0.0392882	0.0350236	0.0223604	0.363026	0.0204005	0.0260262	0.0427383	0.0568714
LMST01110008	0.404422	0.200212	0.20464	0.232741	0.1052	0.181919	0.26598	0.216367	0.257949	0.249051	0.215935	0.293432	0.520046	0.0907529	0.0273774	0.221522	0.249786
LMST01110008	0.118382	0.0490184	0.0681239	0.0744851	0.0604964	0.0695043	0.128541	0.0896305	0.119192	0.0758062	0.0769836	0.0769108	0.151759	0.0217121	0.0214392	0.073335	0.0945106
LMST02020097	0.174337	0.0518439	0.052089	0.0698422	0.0465882	0.0455811	0.0276679	0.0148824	0.0249264	0.0231569	0.00926302	0.0190241	0.0270361	0.0458486	0.00626181	0.0733803	0.0198201
LMST02020098	0.82183	0.327988	0.374287	0.465151	0.317715	0.346541	0.631519	0.427629	0.584127	0.553223	0.375019	0.440111	0.518461	0.176517	0.0927627	0.442252	0.501938
LMST02020099	2.58254	0.922319	1.12906	1.01658	0.81286	0.890647	0.365596	0.298939	0.377243	0.434485	0.211323	0.284965	0.00888382	0.614928	0.0724385	1.22567	0.328758
LMST02020107	0.0717838	0.034174	0.0297604	0.0356617	0.0265051	0.033083	0.0309274	0.0166012	0.020996	0.0189489	0.019838	0.0228354	0.0392809	0.0151887	0.00454538	0.0384946	0.0216911
LMST02020107	0.319837	0.146762	0.00790499	0.0409003	0.0127912	0.00724016	0.0091905	0.070781	0.00368192	0.0438937	0.00674707	0.0846529	0.343063	0.114021	0.032292	0.0892393	0.0364912
LMST02020111	0.841505	1.07958	1.03272	0.413905	1.13914	0.572026	1.27399	0.997549	1.05928	0.929231	0.782291	0.860115	0.349255	0.269921	0.157575	0.84648	0.983743
LMST02030134	1.39605	1.19544	1.09912	0.640082	1.17271	1.1002	1.24551	0.844669	1.06303	0.572051	0.794189	0.846833	0.170174	0.228605	0.212289	1.1006	0.894379
LMST03010056	1.12532	1.08007	1.10133	0.635068	1.16432	0.718859	1.0109	0.787327	1.05745	0.934174	0.78216	0.849219	0.53789	0.21075	0.105942	0.970827	0.903539
LMST03020334	0.340321	0.125365	0.131777	0.184965	0.12926	0.200456	0.109568	0.0996166	0.101964	0.122362	0.0573075	0.0631042	0.0247734	0.0751208	0.0238947	0.185357	0.0923205
LMST03020335	0.22937	0.156312	1.46235	0.0975026	1.55192	0.630686	0.105352	0.103761	0.11624	0.117364	1.08952	0.102287	0.217566	0.604289	0.365466	0.688024	0.272421
LMST01010069	57.9466	61.3621	55.4754	56.1008	69.9834	63.0149	31.3658	37.7601	26.5362	26.844	35.4823	30.8562	1.43755e-06	4.96644	4.11894	60.6472	31.4741
LMST01010016	238.829	179.574	240.821	223.068	188.691	179.722	209.231	161.467	244.065	197.698	146.701	174.181	0.32078	26.5645	32.3624	208.451	188.891
LMST01010066	265.177	173.017	196.838	183.704	169.067	183.458	160.385	137.094	171.332	159.088	121.458	140.553	0.016848	32.5179	16.8276	195.21	148.318
LMST01010077	63.0324	30.1203	29.666	26.3536	31.7766	32.5404	48.9789	40.7547	63.9143	44.8479	46.0919	38.6056	0.111851	12.4315	8.2128	35.5816	47.1989
LMST01010149	6.50755	2.73606	2.72564	4.23476	2.03469	3.41182	1.82309	1.39555	1.8703	1.91879	1.26264	1.43667	0.0134725	1.4636	0.259758	3.60842	1.61784
LMST01010017	1.62149	0.515107	0.34492	0.989565	0.320652	0.329231	0.475665	0.297514	0.404977	0.686732	0.197209	0.279845	0.218123	0.478468	0.159931	0.686827	0.390323
LMST01010087	3.86529	1.91526	2.01308	2.32232	1.72428	2.15282	1.94321	1.53985	2.03495	1.93457	1.24826	1.58492	0.100401	0.710387	0.279314	2.33217	1.71429
LMST01010013	0.415966	0.408955	0.357396	0.394577	0.377047	0.336208	0.394697	0.36827	0.392751	0.335206	0.402583	0.359058	0.711188	0.0281799	0.0236142	0.381692	0.375428
LMST01010014	0.304195	0.238262	0.253977	0.314899	0.227302	0.222255	0.45544	0.413741	0.596554	0.342413	0.444641	0.330033	0.00253424	0.0364455	0.0880621	0.260148	0.43047
LMST01010088	0.133849	0.13013	0.090831	0.125091	0.121606	0.0634869	0.117055	0.105328	0.164509	0.0717421	0.142069	0.0796638	0.892496	0.0253744	0.0326242	0.110832	0.113395
LMST01010164	26.5551	29.9265	25.1235	26.6736	25.2467	14.4816	27.9135	24.0183	35.2792	14.543	30.4915	16.4797	0.976379	4.82252	7.38177	24.6678	24.7875
LMST01010135	0.507806	0.287109	0.280633	0.388916	0.256806	0.216935	0.431201	0.350693	0.46567	0.293359	0.347165	0.275281	0.497675	0.0976495	0.0684394	0.323034	0.360561
LMST01030093	0.932285	0.826159	0.825614	0.851832	0.844727	0.876991	0.817136	0.80919	0.808132	0.820989	0.813609	0.833352	0.0306068	0.0368339	0.00850905	0.859601	0.817068
LMST01010049	0.667694	0.61934	0.472989	0.501845	0.914838	0.668251	0.503781	0.64097	0.531796	0.435877	0.563451	0.500592	0.144188	0.14405	0.0630421	0.640826	0.529411
LMST01030097	4.86437	5.85545	8.37709	4.9877	7.67771	8.26711	10.689	13.3588	15.0044	8.80294	11.7381	11.2564	0.000893973	1.48517	1.96696	6.67157	11.8083
LMST01010011	2.7799	1.29442	1.22315	2.59084	4.81427	1.82109	2.61331	2.51881	2.08022	2.98977	1.63477	2.7024	0.996515	1.22129	0.444129	2.42061	2.42321
LMST01040146	1.23266	0.169902	0.430626	0.250714	0.202791	0.0713024	2.002	1.99501	2.66423	2.12883	1.79364	1.64891	2.64516e-05	0.390753	0.320067	0.392999	2.03877
LMST01040129	1.86061	1.39173	2.10484	1.06408	1.9518	2.05952	2.86482	3.51005	3.69881	2.59083	3.02508	3.12146	0.000162855	0.381393	0.37415	1.73876	3.13517
LMST01010001	23134.7	17122.2	12005.3	13756.9	13184.8	22718.3	16368.2	9200.6	21562.5	25732	9778.4	31720.8	0.632956	4478.97	8182.05	16987	19060.4

## Sheet: 08 pons
	6w-1	6w-2	6w-3	6w-4	6w-5	6w-6	68w-1	68w-2	68w-3	68w-4	68w-5	68w-6		SD (6w)	SD (68w)	Mean (6w)	Mean (68w)
LM_ID	ng/mg	ng/mg	ng/mg	ng/mg	ng/mg	ng/mg	ng/mg	ng/mg	ng/mg	ng/mg	ng/mg	ng/mg	p_value	ng/mg	ng/mg	ng/mg	ng/mg
LMST01010057	0.277958	0.101306	0.265943	0.0872683	0.0323716	0.17342	0.264293	0.788385	0.252038	0.0628761	0.157215	0.297824	0.213309	0.091527	0.230445	0.156378	0.303772
LMST01010086	0.0531015	0.0230921	0.132745	0.0111064	0.0119142	0.0148308	0.0183322	0.00698571	0.0268664	4.70722	5.53208	0.0183528	0.15184	0.0434138	2.41688	0.0411316	1.71831
LMST01010095	11.8714	25.0856	15.6292	12.1357	10.704	10.1854	3.27167	3.08239	2.92106	3.51704	4.76387	5.43912	0.00120426	5.14028	0.93596	14.2685	3.83252
LMST01010121	6.22539	10.1885	7.21505	6.53593	7.41561	5.74362	2.7793	3.06003	2.68219	3.30887	3.90592	4.71252	0.00034466	1.44263	0.70742	7.22068	3.40814
LMST01010121	6.22539	9.98578	7.11509	6.78819	7.41561	5.74362	2.97552	3.06003	2.8518	3.30887	3.84163	5.02446	0.000328401	1.35731	0.74893	7.21228	3.51038
LMST01010133	6.51673	10.0467	5.19601	6.95716	7.07631	6.23004	3.10578	3.47378	2.96049	3.31092	3.85673	5.18666	0.00114769	1.4928	0.744052	7.00383	3.64906
LMST01010133	0.0598162	0.174705	0.162907	0.0232469	0.0558613	0.0442467	0.00859094	0.0127844	0.0107232	0.028714	0.0225134	0.0415436	0.0346012	0.0592376	0.0116241	0.0867971	0.0208116
LMST01010139	0.591493	0.870425	2.34963	0.250881	0.266476	0.39375	0.700386	0.448234	0.49762	0.272658	0.505162	0.614442	0.417672	0.730298	0.133791	0.787109	0.506417
LMST01010140	0.917961	1.73418	2.61043	0.543928	0.980531	0.702153	0.872267	0.702097	0.774268	0.627714	0.97482	1.4303	0.326871	0.714926	0.263517	1.2482	0.896912
LMST01010176	0.042887	0.0695744	0.0342568	0.0102454	0.0165723	0.0123083	0.0241172	0.0189723	0.0122352	0.00697609	0.0158678	0.025909	0.194848	0.0209292	0.0065531	0.030974	0.0173463
LMST01010202	7.37736	8.59612	11.8722	9.18816	9.01947	8.63548	22.9996	22.0106	19.1598	21.8041	26.8687	23.0337	4.85284e-07	1.36229	2.28666	9.11479	22.6461
LMST01010202	0.727943	1.43065	1.15158	0.451157	0.730608	0.487438	0.687001	0.72221	0.593239	0.581067	0.644535	0.735131	0.314271	0.352458	0.059398	0.829895	0.66053
LMST01010207	0.622835	1.34753	1.24489	0.388593	0.610501	0.406308	0.673804	0.508175	0.531959	0.463751	0.556813	0.73401	0.30296	0.383818	0.094881	0.770108	0.578085
LMST01010225	0.150768	0.307763	0.279406	0.0189275	0.0838975	0.0207081	0.0285787	0.0680942	0.0420932	0.0877094	0.0790764	0.0735257	0.155751	0.11522	0.0209263	0.143578	0.0631796
LMST01010234	0.14495	0.105107	0.127971	0.169424	0.183387	0.135346	0.0743104	3.50145	0.049773	0.058828	0.0595224	0.0652337	0.41239	0.0259561	1.282	0.144364	0.634852
LMST01010254	0.160689	0.188278	0.167873	0.21585	0.210136	0.150572	0.0974554	0.123715	0.0890819	0.101704	0.155701	0.123514	0.00109672	0.0245562	0.0222153	0.182233	0.115195
LMST01010274	0.142454	0.102267	0.100744	0.163387	0.189444	0.133764	0.0708019	0.0297292	0.0493198	0.0558513	0.0593546	0.0653138	0.000277206	0.0315987	0.0132074	0.138677	0.0550618
LMST01010276	0.683738	0.0189427	0.42631	0.00217413	0.780986	0.0165707	0.052513	0.0319514	0.0671303	0.00848879	0.0474441	0.0504455	0.0860989	0.326553	0.018534	0.321453	0.0429955
LMST01010282	0.698452	1.00857	0.344164	0.310954	0.789987	0.0167996	0.0367606	0.0363452	0.0505015	0.00937145	0.0716651	0.0370335	0.00861137	0.334383	0.0186335	0.528155	0.0402796
LMST01010286	1.95787	3.24306	3.1542	0.684996	2.10191	1.38143	1.01479	1.69028	1.01217	1.21322	1.37217	1.89718	0.126751	0.908822	0.331469	2.08725	1.36664
LMST01010298	2.14223	4.2085	3.90687	0.843145	2.26492	1.4716	1.0703	1.68826	1.1373	1.21402	1.54743	2.16768	0.109409	1.21655	0.382179	2.47288	1.47083
LMST01010298	2.68073	4.57979	3.4934	1.38697	3.02908	2.15841	0.961401	1.67267	1.32093	1.36775	1.24271	1.85028	0.00995089	1.00639	0.289096	2.88806	1.40262
LMST01010300	0.0686258	0.256943	0.218857	0.0522417	0.0474496	0.731073	0.0718366	0.055481	0.0500515	0.0670946	0.083524	0.200577	0.225984	0.239055	0.0514611	0.229198	0.0880942
LMST01010300	2.37255	1.50643	2.93378	2.22859	2.16711	1.94164	1.42048	1.60644	1.19757	1.25584	1.994	1.7851	0.0185517	0.431562	0.283675	2.19168	1.54324
LMST01010306	5.59364	3.96538	10.5955	5.07516	3.80919	4.37951	9.76248	11.9313	7.85607	3.80581	6.9981	8.9821	0.114068	2.3307	2.51145	5.56972	8.22264
LMST01010306	0.222741	0.0747434	0.77007	0.0888749	0.128347	0.165507	0.184308	0.147151	0.122628	0.0572605	0.14884	0.0781196	0.304617	0.241322	0.0434852	0.241714	0.123051
LMST01010315	0.222741	0.147463	1.02366	0.119779	0.125733	0.183884	0.253984	0.115655	0.168522	0.0568953	0.154987	0.104528	0.2991	0.323823	0.0615797	0.303877	0.142429
LMST01010330	0.698452	1.00857	0.344164	0.310954	0.789987	0.0167996	0.0367606	0.0363452	0.0505015	0.00937145	0.0716651	0.0370335	0.00861137	0.334383	0.0186335	0.528155	0.0402796
LMST01010345	0.269499	0.390216	0.313878	0.158336	0.219233	0.153157	0.161077	0.136971	0.100958	0.162294	0.17661	0.285532	0.108957	0.084504	0.0568422	0.25072	0.170574
LMST01010351	5.04629	9.89784	6.87425	6.72182	4.60692	5.78797	1.55113	1.79174	1.32167	1.65126	1.95259	2.26772	0.000126868	1.72906	0.300935	6.48918	1.75602
LMST01010354	0.0376186	0.0683782	0.361785	0.147168	0.219954	0.0244834	0.046343	0.0427744	0.0412514	0.160587	0.135549	0.0214256	0.265449	0.118691	0.0530087	0.143231	0.0746551
LMST01010355	0.0272553	0.0615188	0.392397	0.158336	0.0160503	0.0216363	0.0315242	0.136971	0.0175742	0.0206543	0.0202509	0.075916	0.345749	0.134081	0.0435375	0.112866	0.0504817
LMST01010357	0.211857	0.308567	0.315483	0.128341	0.176274	0.119337	0.128628	0.106222	0.0840084	0.133151	0.146255	0.23007	0.106906	0.0783909	0.0457917	0.209976	0.138056
LMST01010357	0.050581	0.0554712	0.0791699	0.0868114	0.0690267	0.0801144	0.0605264	0.0387775	0.0345267	0.0281965	0.0359078	0.0572887	0.00621587	0.0132785	0.0120355	0.0701958	0.0425373
LMST01010358	0.0653078	0.104958	0.141113	0.0778166	0.0851606	0.0596227	0.250807	0.200667	0.22536	0.251011	0.321549	0.337915	3.95867e-05	0.027491	0.0493632	0.0889964	0.264551
LMST01030094	0.0528867	0.0172053	0.0235639	0.0433913	0.0157236	0.0130326	0.139953	0.014851	0.0142102	0.157148	0.205111	0.176113	0.0258412	0.0150907	0.0757098	0.0276339	0.117898
LMST01030094	0.0572998	0.0748297	0.109639	0.0514625	0.0752587	0.0335284	0.185174	0.147634	0.131195	0.209146	0.264152	0.229666	0.000254173	0.0238169	0.0458138	0.067003	0.194494
LMST01030096	0.0627996	0.093294	0.128278	0.0713664	0.078295	0.0560264	0.2227	0.190116	0.20109	0.224583	0.285719	0.2992	2.52406e-05	0.0239399	0.0410046	0.0816766	0.237235
LMST01030096	12.4295	28.9089	16.081	14.3194	10.9704	11.1821	3.83076	3.33561	3.44641	3.62637	5.42184	6.37613	0.00245362	6.1912	1.14689	15.6486	4.33952
LMST01030101	11.8714	25.0856	15.6292	12.1357	9.69359	10.1854	3.27167	3.08239	2.92106	3.51704	4.76387	5.43912	0.0015861	5.26923	0.93596	14.1001	3.83252
LMST01030101	136.487	137.392	139.615	127.711	134.89	107.918	100.033	83.1688	69.5564	72.2652	96.7605	103.733	0.000231082	10.8263	13.411	130.669	87.5861
LMST01030102	137.755	136.288	134.905	133.569	130.81	112.779	104.287	86.1877	72.2818	71.5768	95.9948	107.294	0.000223837	8.44072	14.178	131.018	89.6037
LMST01030105	0.199518	0.341416	0.378453	0.123627	0.229538	0.169603	0.0557521	0.0843345	0.0942978	0.0941863	0.137554	0.159297	0.0107147	0.0910131	0.0343712	0.240359	0.104237
LMST01030105	0.159053	0.0208135	2.03603	0.134282	0.15547	0.470967	0.230767	0.127953	0.332359	0.0304915	0.248516	0.081871	0.336111	0.702192	0.104119	0.496102	0.175326
LMST01030107	0.820184	1.42082	3.45952	0.561561	0.598467	0.470967	0.826742	0.768382	0.866222	0.506235	0.783731	0.997228	0.384697	1.04853	0.147829	1.22192	0.791423
LMST01030109	7.68259	8.79939	11.932	9.94776	8.92792	9.86382	26.0663	24.6683	20.9626	22.311	27.5727	25.8277	1.56963e-07	1.31432	2.27166	9.52558	24.5681
LMST01030109	2.18142	4.28119	3.54451	1.48923	2.25425	1.39088	0.723372	0.771538	0.58734	0.640598	0.840535	0.99796	0.00405116	1.05467	0.13457	2.52358	0.760224
LMST01030110	2.27933	3.81547	3.06895	1.39195	2.21771	1.5809	0.690298	0.852238	0.580602	0.663328	0.73516	0.95307	0.00141925	0.835223	0.123542	2.39238	0.745783
LMST01030110	6.13537	5.55124	8.39404	8.99482	7.10387	7.52434	16.0719	15.0591	12.9095	12.8423	14.8967	14.6797	2.46652e-06	1.19521	1.16918	7.28395	14.4099
LMST01030110	5.87136	5.3656	7.5742	9.23506	6.64914	7.99245	16.6459	16.0158	13.3759	12.2524	14.4567	14.6955	7.47543e-06	1.31018	1.48467	7.11463	14.5737
LMST01030115	5.0867	4.62489	6.99913	7.09862	6.07109	5.88755	12.6018	11.6167	9.98178	10.5174	12.2553	11.0859	3.05757e-06	0.907284	0.921261	5.96133	11.3431
LMST01030115	8.53304	8.88335	12.1489	9.70891	9.20178	10.4551	24.4866	26.68	20.3802	22.5178	27.7602	24.2758	3.24057e-07	1.20797	2.45624	9.82185	24.3501
LMST01030117	13.5822	20.767	18.3723	15.0044	14.2462	11.554	8.17375	7.4404	7.00327	7.78658	9.6097	10.1724	0.000613204	3.08252	1.14719	15.5877	8.36435
LMST01030117	13.7706	21.0967	19.4039	15.0616	14.5699	11.8787	8.21566	7.51446	7.03512	7.89173	9.74945	10.2317	0.000617049	3.22583	1.16233	15.9636	8.43969
LMST01030119	0.254116	0.322513	0.356957	0.325586	0.295448	0.228255	0.888847	0.789748	0.631496	0.72793	0.834186	0.804257	4.01827e-07	0.0440266	0.0818841	0.297146	0.779411
LMST01030135	0.253049	0.319889	0.352793	0.350704	0.286487	0.226128	0.884742	0.777769	0.628825	0.720381	0.90811	0.799667	1.21535e-06	0.0475703	0.0948008	0.298175	0.786582
LMST01030137	0.56551	1.34249	0.747483	0.412647	0.607086	0.349828	0.189598	0.256012	0.185031	0.238782	0.273288	0.362333	0.0180018	0.327073	0.0594253	0.670841	0.25084
LMST01030145	0.654044	1.34249	0.747483	0.41183	0.607086	0.400422	0.188736	0.293902	0.184827	0.238782	0.273288	0.361727	0.0125246	0.315795	0.061638	0.693893	0.256877
LMST01030145	0.641537	1.54913	0.738601	0.41183	0.681484	0.396072	0.0830554	0.130432	0.125137	0.171176	0.12794	0.150288	0.00575169	0.385944	0.0268582	0.736442	0.131338
LMST01031024	0.0933275	0.318481	0.267686	0.0643389	0.0813553	0.0749238	3.41285	3.77743	3.30868	3.56051	4.71637	5.13532	2.36313e-07	0.102578	0.691157	0.150019	3.98519
LMST01031024	8.53304	20.8191	12.1489	9.70891	9.20178	10.4551	24.4866	26.68	20.3802	22.5178	27.7602	24.2758	0.000178152	4.1847	2.45624	11.8111	24.3501
LMST01031027	1.48465	2.60017	1.91302	0.645501	1.29666	0.633552	0.311401	0.378147	0.299004	0.363368	0.388375	0.47476	0.00662913	0.691995	0.0575802	1.42892	0.369176
LMST01031033	2.52308	6.02017	3.96707	1.59224	2.66169	1.43435	0.605736	0.757936	0.579511	0.586122	0.721241	0.870974	0.00761972	1.57189	0.106759	3.0331	0.68692
LMST01031037	2.52308	6.02017	3.96707	1.42723	2.66169	1.43435	0.550557	0.757936	0.579511	0.586122	0.647907	0.870974	0.00848736	1.59808	0.114003	3.0056	0.665501
LMST01031037	0.432023	0.880563	0.884459	0.444836	0.402441	0.348816	0.803871	0.357848	0.39156	0.284163	0.386569	0.46545	0.373652	0.226169	0.167769	0.565523	0.448243
LMST01031043	0.432023	0.880563	1.01056	0.444836	0.402441	0.348816	0.803871	0.357848	0.39156	0.284163	0.386569	0.46545	0.339161	0.258395	0.167769	0.586541	0.448243
LMST01031043	0.7624	1.58455	1.56184	0.434389	0.471009	0.556771	0.132941	0.296642	0.181547	0.607285	0.44656	0.471642	0.042401	0.49059	0.167546	0.89516	0.356103
LMST01031049	0.764396	1.5634	1.23459	0.354162	0.462319	0.523201	0.107187	0.300787	0.179585	0.600345	0.364739	0.381894	0.0395114	0.439809	0.15799	0.817011	0.322423
LMST01031055	0.611385	1.28484	1.2046	0.366827	0.373915	0.432423	0.110585	0.24227	0.152521	0.47893	0.369716	0.403632	0.0445443	0.385686	0.134337	0.71233	0.292942
LMST01031056	4.15791	7.82447	8.59075	6.57796	3.7152	5.37852	16.2708	15.4445	13.0437	13.2829	15.4178	14.4315	4.32211e-06	1.7965	1.17929	6.0408	14.6485
LMST01031066	1.15573	1.21862	1.72645	1.62801	1.24861	1.21795	3.38793	2.91611	2.56236	2.86436	3.64928	2.97261	4.27697e-06	0.223685	0.358013	1.36589	3.05877
LMST01040121	3.92341	6.65397	6.59523	4.16709	3.99067	2.92901	3.46234	2.86811	3.12271	2.84751	3.36842	4.13615	0.0587053	1.41043	0.438347	4.7099	3.30087
LMST01040122	0.0728199	0.374498	0.150774	0.121444	0.0847861	0.0837981	0.353451	0.266714	0.23932	0.259345	0.297061	0.298475	0.019615	0.104709	0.0367165	0.14802	0.285728
LMST01040123	1.14614	0.348346	1.46692	0.486554	1.2363	0.499413	2.95339	2.90007	2.56236	2.84257	3.15863	2.61338	3.25964e-06	0.432629	0.20266	0.863944	2.8384
LMST01040124	0.0208051	0.0574479	0.109121	0.00472826	0.00284506	0.00673898	0.0274621	0.00802481	0.0175936	0.00381067	0.0202509	0.00733884	0.294513	0.0385937	0.00833741	0.0336144	0.0140802
LMST01040125	0.132235	0.195965	0.189456	0.0554211	0.0684847	0.0581118	0.0827714	0.0660121	0.0890819	0.0495966	0.0706758	0.134005	0.263064	0.0596239	0.0264233	0.116612	0.0820238
LMST01040127	0.107798	0.189114	0.162416	0.0514384	0.0896155	0.0896963	0.0310381	0.0139831	0.0142102	0.022864	0.0249178	0.0301941	0.00141992	0.0467577	0.00681325	0.115013	0.0228679
LMST01040128	3.92341	6.65397	6.59523	4.16709	3.7063	2.92901	3.46234	2.86811	3.12271	2.6171	3.36842	4.13615	0.0660701	1.43831	0.484088	4.6625	3.26247
LMST01040130	1.37507	2.68841	1.96116	0.752134	1.30662	0.615499	0.349091	0.381074	0.332744	0.365761	0.350717	0.532102	0.00738033	0.707639	0.0673545	1.44982	0.385248
LMST01040133	0.0276437	0.0465882	0.027576	0.0247043	0.0266177	0.0237092	0.0393162	0.0239071	0.029259	0.0262364	0.0862167	0.099812	0.160816	0.00778875	0.0304932	0.0294732	0.0507912
LMST01040135	5.15129	8.91818	7.69357	0.0771769	4.02837	4.3688	3.58814	3.68343	3.36038	2.79251	3.6047	5.22065	0.333418	2.83424	0.738546	5.03956	3.7083
LMST01040137	1.04734	0.820801	0.888673	2.04318	1.94842	0.888663	1.16918	1.42925	0.921599	0.327039	0.166652	0.16707	0.103816	0.516431	0.501425	1.27285	0.696799
LMST01040151	2.23211	1.4237	2.77582	2.26626	2.11195	1.97263	1.60604	1.57646	1.17623	1.21	1.94395	1.81294	0.0257053	0.402086	0.283834	2.13041	1.55427
LMST01040165	0.0951415	0.252542	0.118979	0.0780956	0.0898626	0.0547985	4.08178	4.35711	3.86345	0.0567492	4.83128	0.0950809	0.0115867	0.0644801	2.0053	0.114903	2.88091
LMST01040165	0.192167	0.47298	0.440253	0.125821	0.1874	0.13632	0.564668	0.706993	0.544256	0.573327	0.684873	1.11121	0.00226925	0.142021	0.194916	0.259157	0.697555
LMST01040168	0.0008884	0.00952235	0.00402131	0.00204426	0.00307219	0.00239756	0.0034075	0.00349091	0.00941197	0.00519554	0.000709726	0.0205564	0.301323	0.00279074	0.00655155	0.00365768	0.00712867
LMST01040239	0.00112806	0.00703195	0.00106838	0.00384802	0.00300844	0.0032134	0.0191648	0.00323405	0.0156899	0.00175315	0.00280019	0.0355886	0.104074	0.00199899	0.0121201	0.00321637	0.0130384
LMST01040239	0.350158	0.312751	0.345273	0.0593028	0.0420583	0.412968	0.139404	0.0612797	0.048805	0.050324	0.122357	0.281396	0.0989119	0.1467	0.0814015	0.253752	0.117261
LMST01040250	1.00494	2.0135	1.1969	0.510483	0.830177	0.524779	0.389875	0.133542	0.390326	0.559484	0.389709	0.595247	0.029303	0.509771	0.149607	1.01346	0.409697
LMST01040258	0.944948	1.95224	1.34349	0.502807	0.590853	0.476253	0.74271	0.324491	0.374455	0.502035	0.379316	0.565754	0.0771356	0.533966	0.142772	0.968433	0.48146
LMST01060001	0.90371	1.77465	1.23614	0.467386	0.537665	0.465198	0.670719	0.313042	0.341758	0.454919	0.344136	0.522998	0.0671276	0.480534	0.126024	0.897458	0.441262
LMST01060009	0.126302	0.127356	0.249789	0.0881582	0.0991947	0.117089	0.262685	0.179901	0.167437	0.101473	0.0911977	0.18893	0.403257	0.0533961	0.0574821	0.134648	0.165271
LMST01060010	0.121645	0.0968746	0.206371	0.0672105	0.0927674	0.106733	0.228817	0.168276	0.143828	0.104249	0.08478	0.162122	0.270686	0.0439078	0.0466683	0.115267	0.148679
LMST01080007	0.0302015	0.0131344	0.923641	1.90853	1.88994	0.0149431	0.0879886	0.0204318	0.151369	0.00968799	0.0623183	0.0285014	0.0795272	0.842624	0.048693	0.796732	0.0600494
LMST01080019	0.0990463	0.109558	0.0599116	0.0942477	0.0760477	0.0909117	0.230285	0.152619	0.157125	0.0638714	0.119135	0.17816	0.0272648	0.0161535	0.0510994	0.0882872	0.150199
LMST01100008	0.456204	0.688374	0.575282	0.285095	0.273692	0.312857	0.0589382	0.15311	0.0551735	0.247837	0.103358	0.153258	0.00258954	0.156887	0.0662162	0.431917	0.128612
LMST01110008	0.200489	0.361426	0.376256	0.251877	0.264671	0.328275	0.560177	0.356174	0.27082	0.289319	0.400673	0.44078	0.116676	0.0629891	0.0975163	0.297166	0.386324
LMST01110008	0.0920218	0.129136	0.131484	0.0367005	0.100362	0.038719	0.0849565	0.0819722	0.0771995	0.026066	0.0641593	0.029973	0.206241	0.0383237	0.0240442	0.0880705	0.0607211
LMST02020004	0.523528	0.908059	0.82756	0.58196	0.414778	0.494073	0.731005	0.730137	0.649054	0.583992	0.751243	0.907187	0.300817	0.18011	0.0996607	0.624993	0.725436
LMST02020086	0.597501	1.11701	0.494805	0.611153	0.553257	0.540401	0.80905	0.917374	0.722769	0.719563	0.870899	1.01387	0.102155	0.211261	0.105156	0.652354	0.842253
LMST02020097	0.0444696	0.0724256	0.152319	0.0807026	0.0483222	0.0353724	0.107004	0.0258802	0.0305314	0.0247876	0.0342819	0.0852259	0.377825	0.0391297	0.0324652	0.0722686	0.0512852
LMST02020098	0.106207	0.220214	0.0656662	0.0581629	0.0654365	0.045229	0.0475895	0.0710286	0.0692996	0.0819051	0.0720222	0.0589814	0.348442	0.0596644	0.0108761	0.093486	0.0668044
LMST02020099	0.0221976	0.384443	0.284133	0.164955	0.0257052	0.00654335	0.0461216	0.0119633	0.0523697	0.00691521	0.0159538	0.0187188	0.0891255	0.144636	0.0173821	0.147996	0.0253404
LMST02020111	0.411553	0.714592	0.563667	0.296331	0.271608	0.279037	0.0306675	0.0620036	0.0378065	0.253705	0.0556081	0.103064	0.00224296	0.165647	0.0765721	0.422798	0.0904758
LMST02020112	1.10169	2.65523	1.85865	0.641311	1.12928	0.601131	0.329401	0.304818	0.255175	0.278989	0.342733	0.480711	0.0117152	0.722685	0.0726728	1.33122	0.331971
LMST03020197	0.120719	0.501688	0.191189	0.447713	0.0927674	0.126184	0.560437	0.421093	0.446005	0.38055	0.332333	0.590626	0.0331825	0.164619	0.0924951	0.24671	0.455174
LMST03020202	0.0228629	0.0512944	0.269286	0.0940072	0.162683	0.0125456	0.0379782	0.0298965	0.0296637	0.11429	0.0349228	0.0210787	0.20746	0.089969	0.0315877	0.102113	0.0446383
LMST03020228	0.231538	0.419415	0.379351	0.240809	0.242185	0.219893	0.116808	0.113332	0.107158	0.136137	0.15842	0.490833	0.180992	0.0793337	0.136898	0.288865	0.187115
LMST03020663	0.234286	0.437522	0.37622	0.255215	0.257024	0.237891	0.112751	0.120041	0.103914	0.136052	0.147171	0.510231	0.161058	0.0782621	0.144654	0.299693	0.18836
LMST01010069	82.7329	70.9564	80.0746	103.281	91.9761	84.9358	45.5916	32.5268	29.3145	33.7495	39.4007	37.0435	2.04147e-06	10.0573	5.26048	85.6596	36.2711
LMST01010016	324.847	330.435	345.666	269.282	255.572	258.05	262.269	218.898	179.451	180.978	242.042	310.422	0.0338213	37.1098	46.012	297.309	232.343
LMST01010066	275.23	316.905	281.484	256.735	252.458	200.463	180.591	144.394	141.647	148.477	200.728	218.503	0.00125901	35.2458	29.7139	263.879	172.39
LMST01010077	43.7624	49.155	40.8611	44.0316	26.0839	35.9611	56.4763	66.5997	41.5615	36.5106	55.3251	67.2823	0.0457967	7.35905	11.5733	39.9758	53.9593
LMST01010149	4.25295	7.83789	4.79182	4.2406	3.92229	3.51744	2.36296	2.45502	2.12145	2.42986	2.92928	3.55104	0.010354	1.4287	0.472174	4.7605	2.6416
LMST01010017	0.870952	2.48743	1.34661	0.577865	0.624681	0.635828	0.364163	0.238889	0.314843	0.402457	0.388755	0.461785	0.0377428	0.677215	0.0703493	1.09056	0.361815
LMST01010087	2.39778	4.47639	3.938	1.87439	2.25414	1.75144	1.49898	1.55014	1.43154	1.42497	1.86441	2.20411	0.0429552	1.04238	0.283795	2.78202	1.66236
LMST01010013	0.824507	0.880712	0.808171	0.739939	0.834352	0.74336	0.790501	0.850995	0.868327	0.803757	0.786831	0.809797	0.625791	0.0500277	0.0306011	0.805174	0.818368
LMST01010014	0.342066	0.390942	0.406587	0.353164	0.314831	0.258746	0.666436	0.928304	0.886102	0.660395	0.611989	0.649321	6.79158e-05	0.0488647	0.124451	0.344389	0.733758
LMST01010088	0.163753	0.226394	0.147231	0.14513	0.146208	0.0657186	0.230914	0.224238	0.297458	0.25143	0.168579	0.143621	0.0465586	0.0468493	0.0509906	0.149073	0.219373
LMST01010164	31.0788	27.2263	26.5827	37.8964	31.2227	19.2191	37.9846	39.7436	39.7137	28.629	24.9863	19.2425	0.528967	5.67102	7.9384	28.871	31.7166
LMST01010135	0.540354	0.863715	0.601745	0.419965	0.494689	0.270384	0.530717	0.759659	0.703982	0.588591	0.499637	0.573525	0.414458	0.181363	0.0926306	0.531809	0.609352
LMST01030093	0.371806	0.455172	0.426644	0.379932	0.402033	0.333673	0.332912	0.312392	0.328093	0.333101	0.365379	0.353952	0.0136068	0.0391524	0.0173544	0.394877	0.337638
LMST01010049	0.818481	0.679973	1.08042	0.904398	1.02772	1.17524	0.989817	0.650306	0.767264	0.553937	0.842523	0.67469	0.0663757	0.166355	0.141625	0.947705	0.746423
LMST01030097	5.52789	4.19394	6.67542	8.8336	6.83837	9.53875	17.0031	18.6478	14.576	14.2002	19.352	12.6501	5.31434e-05	1.82366	2.43964	6.93466	16.0715
LMST01010011	1.61038	2.65298	6.33056	0.888366	1.52575	1.25812	3.07941	5.87486	3.90986	1.61047	3.59896	4.3147	0.208374	1.84784	1.28501	2.37769	3.73138
LMST01040146	0.0350105	0.0158825	0.743411	0.82131	0.306502	0.508842	3.69859	2.93638	2.21175	2.48343	3.41888	2.74318	3.01347e-06	0.315337	0.51295	0.40516	2.91537
LMST01040129	2.2036	1.94129	3.17085	3.39206	2.69192	2.79615	6.48702	6.13027	5.09362	5.19688	6.1187	5.69285	2.25821e-06	0.505307	0.50921	2.69931	5.78656
LMST01010001	78452.3	26422.5	19643	12458.5	12242.6	13876.8	32012.3	8397.35	20864.2	15014.9	21318.1	27095.9	0.58306	23462.9	7669.42	27182.6	20783.8

## Sheet: 09 medulla
	6w-1	6w-2	6w-3	6w-4	6w-5	6w-6	68w-1	68w-2	68w-3	68w-4	68w-5	68w-6		SD (6w)	SD (68w)	Mean (6w)	Mean (68w)
LM_ID	ng/mg	ng/mg	ng/mg	ng/mg	ng/mg	ng/mg	ng/mg	ng/mg	ng/mg	ng/mg	ng/mg	ng/mg	p_value	ng/mg	ng/mg	ng/mg	ng/mg
LMST01010010	0.126111	0.103968	0.0987595	0.113	0.130675	0.721755	0.507117	0.0482775	0.661995	0.336305	0.892267	0.266837	0.168188	0.226588	0.274358	0.215711	0.452133
LMST01010012	0.766273	0.508322	0.639573	0.624623	0.655307	0.123527	2.26898	0.358552	0.125633	1.43006	3.86273	1.20386	0.112757	0.206163	1.25484	0.552938	1.54164
LMST01010094	0.0168066	0.0130207	0.00700293	0.0067243	0.0890333	0.430933	0.387663	0.00306845	0.434593	0.0559515	0.850147	0.0579247	0.203394	0.153433	0.298544	0.0939202	0.298225
LMST01010095	0.361145	0.374803	0.0451944	0.246556	0.331546	1.68829	1.90409	0.195964	1.37164	0.375314	3.61538	0.489862	0.191278	0.539456	1.18726	0.507923	1.32538
LMST01010121	6.87814	7.50879	9.93569	10.7132	6.57194	4.5785	2.42207	2.54684	1.44727	2.02383	2.53909	2.0315	0.000159463	2.07387	0.388297	7.6977	2.16843
LMST01010121	23.6397	29.5652	55.8003	33.6745	13.2238	26.0375	20.145	2.63198	2.76474	2.50101	44.7804	2.1539	0.0801879	13.0148	15.8095	30.3235	12.4962
LMST01010121	0.0201756	0.0220879	0.00553427	0.007046	0.0755849	0.610602	0.512807	0.00956564	0.386074	0.087193	0.869576	0.0768383	0.259509	0.21909	0.303641	0.123505	0.323676
LMST01010127	0.130397	0.13344	0.223652	0.190474	0.100158	0.151822	0.00608213	0.00776019	0.00686633	0.012779	0.0182527	0.00809198	1.35e-05	0.0409459	0.00427497	0.154991	0.00997206
LMST01010127	6.87814	7.40713	9.51048	10.231	6.57194	4.50695	2.34374	2.49042	1.44727	1.9576	2.51756	1.96513	9.84e-05	1.90234	0.376	7.5176	2.12028
LMST01010127	6.69269	7.0833	9.371	10.2857	5.93461	4.37583	2.4029	2.52255	1.50236	1.50016	2.5039	1.92791	0.000196533	2.0014	0.441668	7.29052	2.05996
LMST01010133	0.464611	0.307887	0.410141	0.343167	0.636429	4.89021	2.94037	0.149804	2.92445	0.997188	4.96898	1.05208	0.359617	1.66465	1.61779	1.17541	2.17215
LMST01010133	0.368201	0.390523	0.475291	0.395398	0.650256	6.04177	3.46117	0.138769	2.93602	1.19256	6.45391	1.24197	0.388109	2.08387	2.06498	1.38691	2.57073
LMST01010169	0.88596	0.966417	0.692993	0.589822	0.938242	4.60816	3.35208	0.441448	2.78263	0.884241	7.94516	0.89309	0.356348	1.42014	2.56921	1.44693	2.71644
LMST01010176	0.741065	0.953588	0.701559	0.520108	0.780499	4.57122	3.39277	0.386277	2.30053	0.889617	6.69414	0.906914	0.386281	1.4337	2.16009	1.37801	2.42838
LMST01010202	1.32434	1.30443	1.58465	0.743516	0.735178	0.901556	0.733918	0.480237	0.593481	0.484957	1.08697	0.37092	0.0242379	0.32315	0.235018	1.09895	0.625081
LMST01010202	8.69047	8.79232	47.7137	11.9349	11.4709	9.65216	38.4009	35.2567	25.5388	25.8156	66.2611	27.3108	0.048714	14.069	14.1986	16.3758	36.4306
LMST01010202	0.0243125	0.0212932	0.0202776	0.0241047	0.0133223	0.080872	0.0416716	0.00613286	0.0774474	0.0147228	0.108732	0.00831977	0.55689	0.0227326	0.0384502	0.0306971	0.0428378
LMST01010207	1.14316	1.31561	1.62516	0.755334	0.629982	0.86056	0.662515	0.440028	0.476679	0.540621	0.970696	0.322466	0.0219598	0.343757	0.2069	1.05497	0.568834
LMST01010234	0.160208	0.219516	0.204068	0.228667	0.180894	0.147299	0.12281	0.0844513	0.041469	0.074978	0.141231	0.0641421	0.000514194	0.029883	0.0340625	0.190109	0.0881801
LMST01010234	0.117956	0.20306	0.190554	0.131703	0.129041	0.276803	0.0902669	0.0360847	0.0609757	0.0390689	0.076342	0.0348287	0.0012495	0.0557283	0.0213849	0.174853	0.0562612
LMST01010254	0.137364	0.220513	0.207554	0.22868	0.182578	0.147762	0.120436	0.0837752	0.0539968	0.062227	0.152331	0.064284	0.00134454	0.0348921	0.0355381	0.187408	0.0895085
LMST01010270	0.174999	0.218988	0.274135	0.249849	0.175473	0.135586	0.109198	0.0732016	0.115648	0.062475	0.239206	0.0892358	0.0236704	0.047569	0.0586383	0.204838	0.114827
LMST01010271	0.0140105	0.00648075	0.0121464	0.00919063	0.171624	0.995243	0.641401	0.377614	0.912776	0.292609	1.27503	0.243801	0.0972713	0.359848	0.370271	0.201449	0.623871
LMST01010274	1.90193	1.99695	2.07287	2.29164	1.35892	1.41614	0.54632	0.44901	0.482644	0.241157	0.73295	0.279272	9.75e-06	0.341021	0.164825	1.83974	0.455226
LMST01010274	2.10273	2.5867	1.78662	1.52797	1.47265	1.85325	0.548632	0.378978	0.524013	0.235837	0.73006	0.278675	1.47e-05	0.375924	0.170245	1.88832	0.449366
LMST01010274	2.62571	2.49331	3.56057	2.44911	2.23914	1.76126	0.342316	0.391871	0.46481	0.227058	0.778665	0.260848	8.79e-06	0.540717	0.182363	2.52152	0.410928
LMST01010276	0.369317	2.36601	2.47237	2.09011	2.15498	0.34791	0.455094	4.97778	6.28906	2.74583	0.519404	0.271834	0.441117	0.910276	2.36695	1.63345	2.54317
LMST01010286	0.117383	0.069768	0.0441228	0.0626678	0.0964666	0.37724	0.622857	0.152524	0.328954	0.455436	1.11641	0.458625	0.0209645	0.113961	0.301586	0.127941	0.522468
LMST01010298	0.132561	0.0811106	0.051983	0.071568	0.107083	0.465292	0.748198	0.181245	0.33535	0.523642	1.38462	0.556229	0.0283126	0.142621	0.384696	0.1516	0.621547
LMST01010298	0.0414925	0.10112	0.0684093	0.121055	0.0991995	0.0513549	0.0657083	0.0284459	0.0533465	0.0213423	0.0810252	0.0420656	0.0720819	0.0286845	0.0206497	0.0804387	0.0486556
LMST01010298	2.98212	3.70421	3.52889	3.00569	3.09755	2.75923	1.58232	1.5305	1.69024	1.21223	3.93559	1.52826	0.015587	0.329115	0.916084	3.17961	1.91319
LMST01010300	0.0256448	0.0220237	0.030035	0.0508858	0.0381886	0.246959	0.279441	0.0127151	0.16297	0.0855012	0.583342	0.100987	0.17022	0.0801576	0.188201	0.0689561	0.20416
LMST01010300	0.0288483	0.0262093	0.0349831	0.0609253	0.0446044	0.298626	0.332879	0.0142614	0.191815	0.105716	0.691311	0.117612	0.172597	0.0973967	0.223072	0.082366	0.242266
LMST01010300	4.83534	5.87527	3.79741	6.05607	0.729852	3.85249	24.8933	3.5206	34.1397	1.52926	7.7664	1.3974	0.19245	1.77855	12.7018	4.19107	12.2078
LMST01010306	0.130184	0.0681441	0.0335649	0.0925586	0.477092	2.21079	2.13497	0.0586771	1.8506	0.524914	6.83065	0.620118	0.193893	0.778262	2.28124	0.502056	2.00332
LMST01010307	0.0140105	0.00648075	0.0121464	0.00919063	0.171624	0.995243	0.641401	0.377614	0.912776	0.292609	1.27503	0.243801	0.0972713	0.359848	0.370271	0.201449	0.623871
LMST01010315	0.0158053	0.0174087	0.0774419	0.020642	0.0895015	0.0445712	0.0196098	0.0112375	0.00928018	0.0179626	0.0493793	0.0118374	0.125538	0.029542	0.0136973	0.0442284	0.0198845
LMST01010315	0.145769	0.0961155	0.0528718	0.0914818	0.540683	2.93889	2.91841	0.0656803	2.10509	0.73121	6.76593	0.842145	0.17854	1.03926	2.23311	0.644302	2.23808
LMST01010315	10.491	12.2947	24.2676	16.0819	8.06502	14.5917	1.3498	1.50094	1.6593	1.24665	2.4872	1.29793	0.000267689	5.16427	0.423987	14.2987	1.5903
LMST01010351	0.240478	0.0261254	0.160494	0.0465116	0.163362	1.02138	0.617005	0.0853742	0.499208	0.207031	1.23163	0.299273	0.368825	0.341071	0.375589	0.276391	0.489921
LMST01010357	0.173922	0.161264	0.131808	0.0880013	0.137555	0.431014	0.332587	0.0713921	0.295248	0.168251	0.540831	0.107433	0.470653	0.1123	0.159331	0.18726	0.252624
LMST01010357	0.0725896	0.110612	0.113768	0.0900029	0.101653	0.136529	0.0392028	0.010946	0.0581825	0.037629	0.102335	0.0401761	0.00440483	0.0199378	0.0279138	0.104192	0.0480785
LMST01010357	0.0609425	0.114793	0.12778	0.105266	0.117745	0.146749	0.0393655	0.0130875	0.0580199	0.0414367	0.116796	0.0461657	0.00888148	0.0262971	0.0317616	0.112212	0.0524785
LMST01030094	0.0796967	0.0915054	0.0688505	0.0983401	0.0830902	0.122503	0.279711	0.207262	0.242269	0.250624	0.464342	0.181646	0.00153359	0.0169648	0.0919641	0.0906643	0.270976
LMST01030094	0.0686351	0.0731836	0.0620178	0.100029	0.0809696	0.124889	0.258221	0.198903	0.21254	0.209955	0.454643	0.16464	0.00371088	0.021482	0.0956121	0.084954	0.249817
LMST01030095	0.0829638	0.0813623	0.061482	0.0889976	0.0866786	0.10869	0.238595	0.216427	0.22317	0.218878	0.40301	0.160727	0.000944806	0.0138472	0.0753561	0.085029	0.243468
LMST01030101	0.0142863	0.0631935	0.033256	0.019954	0.0202109	0.0168454	0.19501	0.154738	0.18206	0.185449	0.38511	0.0161093	0.00871117	0.0168528	0.107688	0.0279577	0.186413
LMST01030101	20.5949	33.5851	63.1715	38.0709	13.2238	29.3235	22.7082	2.63198	2.76474	2.50101	51.1743	2.41394	0.108549	15.7843	18.1644	32.9949	14.0324
LMST01030102	23.9829	30.0673	54.6404	33.0161	13.4562	26.4368	2.6645	2.60002	2.81715	2.47124	45.3555	2.14825	0.0464966	12.5062	15.9576	30.2666	9.67611
LMST01030103	185.866	162.357	169.61	147.659	167.556	136.948	86.9845	122.63	89.495	73.4868	78.3123	66.6417	3.52e-05	15.7644	18.0045	161.666	86.2584
LMST01030105	185.906	166.926	179.88	154.532	173.731	140.638	92.4192	127.77	90.062	77.9371	77.7547	70.689	3.08e-05	15.3787	18.7035	166.936	89.4387
LMST01030107	0.141882	0.173495	0.13107	0.0845832	0.101802	0.0741875	0.0133313	0.0285188	0.0397764	0.0137709	0.0200555	0.0081704	0.000127176	0.0344463	0.0106826	0.117837	0.0206039
LMST01030109	0.131941	0.0710365	0.109771	0.0410875	2.10354	12.0784	8.34407	0.057151	9.40683	3.24313	16.2356	3.21525	0.190078	4.38054	5.30978	2.42264	6.75033
LMST01030110	0.0348267	0.072384	0.0867896	0.0456091	0.0367344	0.0733799	0.0246259	0.00870744	0.0677587	0.0196384	0.0269725	0.018178	0.0320336	0.0200605	0.018846	0.0582873	0.0276468
LMST01030110	0.751367	0.825424	0.991598	0.7206	1.65919	10.807	8.57717	0.278035	7.02143	3.61165	14.3675	3.30914	0.201231	3.67245	4.53063	2.62586	6.19415
LMST01030110	0.753756	0.225508	0.268103	0.197672	2.01592	11.5547	6.53083	0.279015	6.95847	2.69676	15.4826	3.2759	0.263845	4.09727	4.86625	2.5026	5.8706
LMST01030115	0.0848138	0.113203	0.149091	0.131148	0.0741531	0.22355	0.0940823	0.0714448	0.151918	0.0587713	0.0958978	0.0751393	0.170398	0.0492569	0.0300469	0.129327	0.0912089
LMST01030115	20.8598	26.9915	40.618	26.4093	10.1841	21.3602	37.0457	29.2174	26.8873	25.1815	65.7899	26.4378	0.188235	9.10716	14.2661	24.4038	35.0933
LMST01030115	0.0923239	0.116895	0.07337	0.194795	0.146807	0.143214	0.716805	0.630899	0.545475	0.467591	1.05096	0.552376	0.000114093	0.0396383	0.190892	0.127901	0.660684
LMST01030117	3.8606	3.78327	4.46487	3.92326	2.53482	3.13402	0.560459	0.465284	0.618629	0.394048	0.726425	0.386918	6.92e-07	0.619684	0.12273	3.61681	0.525294
LMST01030117	3.37152	4.45945	5.64206	4.10528	2.54921	3.74023	0.699748	0.489183	0.585906	0.473678	0.741062	0.471277	1.31e-05	0.955935	0.109261	3.97796	0.576809
LMST01030119	7.05274	8.09332	6.72196	9.0364	9.44414	8.79624	27.8821	19.4277	15.8815	18.2231	47.7666	18.2337	0.00796982	1.00951	11.041	8.1908	24.5691
LMST01030135	7.40089	6.69388	5.36661	7.1161	10.1961	7.24365	21.5502	20.0971	12.4514	13.918	39.1742	13.8763	0.0111972	1.44522	9.14096	7.3362	20.1779
LMST01030135	7.85697	7.36325	5.71552	7.63189	10.0321	8.27833	24.1933	19.5143	15.6984	15.783	45.8452	15.4877	0.0116751	1.27654	10.7776	7.81301	22.7537
LMST01030135	9.14089	9.02958	44.9905	11.6499	11.996	9.92158	37.5052	34.3938	30.9753	25.2009	67.9104	26.6274	0.0360125	12.9608	14.408	16.1214	37.1022
LMST01030137	20.8743	28.8004	48.4542	30.9657	18.0465	22.6855	37.6122	30.1307	24.0686	25.1602	65.3177	26.7108	0.423921	10.0445	14.3443	28.3044	34.8334
LMST01030137	21.3902	29.5258	47.2261	30.0472	18.593	23.305	35.6738	28.5344	24.3149	24.4274	65.9947	25.3316	0.484301	9.39558	14.8149	28.3479	34.0461
LMST01030137	0.325983	0.375355	0.438802	0.363345	0.276856	0.273657	1.22322	1.01008	0.731433	0.805868	2.23556	0.779997	0.00722885	0.0578923	0.521496	0.342333	1.13103
LMST01030144	0.34251	0.378978	0.504135	0.369171	0.27795	0.282144	1.25035	1.02968	0.740205	0.816027	2.18606	0.794403	0.0064105	0.0756246	0.500456	0.359148	1.13612
LMST01030145	1.01358	0.972152	1.16187	0.946277	0.628343	0.710599	0.15322	0.133607	0.10217	0.104556	0.134823	0.0801468	2.31e-06	0.181804	0.024601	0.90547	0.118087
LMST01030147	1.01358	0.972152	1.16187	0.946277	0.628343	0.710599	0.15322	0.133607	0.119504	0.104556	0.134823	0.0801468	2.38e-06	0.181804	0.0235578	0.90547	0.120976
LMST01031021	1.01358	0.0608095	1.16187	1.12647	0.628343	0.0691621	0.168583	0.162843	0.193683	0.1019	0.39189	0.0866742	0.0434311	0.46582	0.100174	0.676705	0.184262
LMST01031024	11.1458	12.4378	14.9494	0.225414	0.119325	10.1863	3.49276	2.94041	3.1741	2.66989	4.8147	2.53988	0.0923865	5.84559	0.757928	8.17735	3.27196
LMST01031024	0.203487	13.3059	15.4897	10.9829	6.72046	0.235194	3.64077	2.65605	3.42372	2.79334	5.04973	2.66913	0.131218	5.99545	0.839758	7.82293	3.37212
LMST01031027	25.0798	28.4788	44.9905	28.9462	11.996	22.4575	37.5052	34.3938	30.9753	25.2009	67.9104	26.6274	0.223939	9.82409	14.408	26.9915	37.1022
LMST01031027	4.77829	5.01249	5.45694	3.76569	3.21611	3.77627	0.40991	0.373303	0.486246	0.353828	0.555508	0.301887	6.87e-07	0.79608	0.0847597	4.3343	0.413447
LMST01031033	4.44412	4.91314	6.75719	4.61944	3.13372	4.25524	0.443468	0.39211	0.46646	0.382761	0.617643	0.327604	5.25e-06	1.08008	0.0917019	4.68714	0.438341
LMST01031037	4.44412	4.91314	6.75719	4.61944	3.13372	3.69381	0.443468	0.39211	0.46646	0.382761	0.617643	0.327604	1e-05	1.1363	0.0917019	4.59357	0.438341
LMST01031038	0.782753	0.849773	1.19156	0.715484	0.500918	1.00008	0.465216	0.342133	0.411042	0.293721	0.84714	0.34561	0.0123025	0.217206	0.185482	0.840094	0.45081
LMST01031039	0.747587	0.98845	1.19156	0.715484	0.468173	1.00008	0.537107	0.316646	0.377369	0.339277	0.84714	0.34561	0.0156323	0.23548	0.187465	0.851888	0.460525
LMST01031043	0.508611	0.639531	1.41702	1.18087	0.731036	1.14597	0.1055	0.192535	0.21201	0.099772	0.228497	0.120924	0.000388457	0.32863	0.0525672	0.937174	0.159873
LMST01031043	0.565587	0.830173	1.41559	1.18523	0.806229	1.47579	0.127169	0.205424	0.231971	0.124522	0.228497	0.145413	0.000187998	0.335551	0.0460368	1.04643	0.177166
LMST01031049	0.474107	0.598332	1.08867	0.915448	0.669084	1.07291	0.103234	0.189795	0.141908	0.0973082	0.16883	0.117993	9.59e-05	0.236325	0.0339116	0.803092	0.136511
LMST01031055	8.49861	8.3765	19.1999	13.1982	9.98226	9.27527	27.474	19.5613	16.6831	17.8747	50.143	17.9205	0.0352326	3.83303	11.8174	11.4218	24.9428
LMST01031056	0.438457	0.463184	12.5351	0.576168	0.538153	0.479219	0.784477	0.498652	0.502322	0.565687	2.03839	0.55999	0.425234	4.4858	0.551067	2.50504	0.824919
LMST01031066	0.380582	0.4827	0.422955	0.58883	0.48286	0.531701	0.845478	0.465332	0.440313	0.604372	1.91345	0.616014	0.178159	0.0678909	0.508942	0.481605	0.814159
LMST01031066	6.87538	9.8564	21.8566	8.71584	4.84641	7.33383	3.2161	2.14418	2.4349	2.12681	3.44727	1.70285	0.0143548	5.56229	0.62113	9.91407	2.51202
LMST01040121	0.109372	0.128949	0.0687434	0.140147	0.0890333	0.108264	0.216073	0.141558	0.140599	0.133141	0.322318	0.134446	0.0476774	0.0237101	0.069337	0.107418	0.181356
LMST01040123	0.0145833	3.51318	0.030117	0.0259411	0.0205035	0.0137656	0.0114573	0.0261871	0.0223208	0.0303776	0.0494479	0.0144924	0.344679	1.30148	0.0124229	0.603015	0.0257138
LMST01040124	9.91021	11.9378	27.8926	18.4725	7.83521	14.1273	0.714583	1.50094	1.60257	0.467615	2.72478	1.29793	0.00104491	6.65395	0.725077	15.0292	1.38473
LMST01040126	6.87538	9.8564	21.8566	8.15591	4.84641	7.33383	3.2161	2.14418	2.4349	2.12681	3.25264	1.70285	0.0152197	5.58626	0.574795	9.82074	2.47958
LMST01040127	0.265147	0.190385	0.221686	0.214021	0.0803483	0.304528	0.309527	0.32579	0.402483	0.363523	0.315068	0.287816	0.00666259	0.0698576	0.038121	0.212686	0.334034
LMST01040128	0.0604376	0.0600494	0.0898278	0.095713	0.061281	0.0680315	0.173313	0.168356	0.186792	0.103416	0.329725	0.0884367	0.0164559	0.0146369	0.0782552	0.0725567	0.175006
LMST01040130	1.3884	1.78763	0.475644	1.04959	0.61665	1.25731	0.267485	0.0801886	0.133066	0.161819	0.355423	0.112011	0.00125251	0.44845	0.0960861	1.09587	0.184999
LMST01040131	1.23488	1.73216	2.16375	1.05701	0.566162	1.21627	0.271076	0.198344	0.260979	0.194276	0.226929	0.15501	0.000630994	0.506099	0.040126	1.32837	0.217769
LMST01040134	1.34105	1.59678	2.01362	0.980238	0.612346	1.12413	0.268091	0.209562	0.259841	0.183113	0.216103	0.138662	0.000349097	0.447618	0.0440998	1.27803	0.212562
LMST01040134	0.362694	0.489176	1.08656	0.733499	0.455044	0.968875	0.109529	0.108452	0.0922015	0.0561395	0.181763	0.0562256	0.000778666	0.270575	0.0423184	0.682642	0.100718
LMST01040137	0.0187924	0.0307305	0.0140311	0.0137926	0.139135	1.41102	0.493909	0.029041	0.624786	0.264063	1.04474	0.207845	0.540133	0.511623	0.330755	0.271249	0.444063
LMST01040139	0.302192	0.479447	0.980088	0.731886	0.383651	0.952687	0.108609	0.0506133	0.0757006	0.0266139	0.150695	0.101439	0.00101368	0.266916	0.0404539	0.638325	0.0856118
LMST01040140	2.02966	2.88041	3.03396	2.24949	1.24102	1.83422	0.276664	0.172821	0.228407	0.14832	0.223216	0.163109	2.51e-05	0.611358	0.0446608	2.21146	0.20209
LMST01040141	0.153025	0.197468	0.213769	0.179076	0.0793173	0.153628	0.0589136	0.0300854	0.0584952	0.0306975	0.0615282	0.0335106	0.000182926	0.0432312	0.0141784	0.162714	0.0455384
LMST01040148	0.01079	0.0242744	0.0510816	0.00983848	0.0173069	0.0999861	0.0517206	0.0503461	0.149217	0.113795	0.311707	0.0698405	0.0660221	0.0319565	0.0908802	0.0355463	0.124438
LMST01040156	0.195786	0.297192	0.301636	0.152818	0.122481	0.175102	0.0204627	0.0106991	0.00995973	0.0037677	0.0235336	0.0123265	9.06e-05	0.0686918	0.00665349	0.207503	0.0134582
LMST01040165	0.011104	0.0191609	0.04897	0.0109197	0.0488411	0.280393	0.269398	0.0164636	0.252733	0.0731781	0.567882	0.0581749	0.179011	0.0954802	0.188228	0.0698981	0.206305
LMST01040165	2.94234	2.95444	3.41711	2.16377	1.56054	2.19667	0.381435	0.257325	0.270568	0.212119	0.260956	0.180253	1e-05	0.622054	0.0626062	2.53914	0.260443
LMST01040189	0.0235573	0.0390128	0.0201767	0.0154145	0.00348029	0.017598	0.0550309	0.0289843	0.0401599	0.0414687	0.091871	0.0431896	0.0140332	0.010597	0.0201497	0.0198733	0.0501174
LMST01040238	1.11857	1.10266	0.198616	1.3292	2.72455	1.27133	0.516207	0.288216	1.57868	0.314671	1.08499	0.237856	0.151595	0.74335	0.496711	1.29082	0.670103
LMST01040238	2.58488	3.19559	3.22451	2.86528	2.61799	2.44674	1.74495	1.38704	1.46036	0.312947	3.25511	1.42819	0.0137306	0.300588	0.867107	2.8225	1.5981
LMST01040239	0.00265189	0.00522705	0.00269149	0.000268079	0.00375943	0.000958086	0.00357409	0.000850099	0.00554476	0.00115991	0.0134715	0.00757293	0.210118	0.00165278	0.00431852	0.00259267	0.00536222
LMST01040248	0.00444669	0.00149556	0.0270599	0.0134441	0.000909467	0.00246313	0.00312523	0.00152208	0.00686216	0.00115991	0.000587849	0.0140144	0.442164	0.00938291	0.00471364	0.00830315	0.00454527
LMST01060009	0.00216818	0.00149556	0.00492285	0.00130018	0.000909467	0.0115631	0.0016608	0.000578877	0.00457756	0.00475562	0.00138145	0.00225545	0.527014	0.00374326	0.00158654	0.00372656	0.00253496
LMST01060009	0.225865	0.228588	0.226867	0.310122	0.193307	0.213169	0.113877	0.221827	0.119533	0.0983201	0.208383	0.130861	0.0108897	0.036571	0.0480091	0.232986	0.1488
LMST01060010	0.211349	0.191426	0.00127326	0.100954	0.0236146	0.0903832	0.0907158	0.0804356	0.0614093	0.012223	0.118765	0.0153438	0.327891	0.0778592	0.0388023	0.103167	0.0631488
LMST01060010	0.466996	0.673771	0.772711	0.606532	0.435477	0.550599	0.507403	0.28939	0.374638	0.247	0.803619	0.302727	0.132202	0.11622	0.190437	0.584348	0.420796
LMST01100008	0.580174	0.793815	0.989776	0.741653	0.461991	0.611982	0.665141	0.459183	0.408249	0.247948	0.862042	0.459689	0.153373	0.169897	0.196572	0.696565	0.517042
LMST01110008	0.0418532	0.173578	0.124805	0.0756026	0.0606327	0.0676057	0.0648835	0.030976	0.0545263	0.0687465	0.141192	0.0517633	0.40568	0.0448763	0.0345939	0.0906795	0.0686812
LMST01110008	0.0733237	0.0910612	0.0445452	0.043527	0.0583635	0.0315581	0.0474339	0.0304862	0.0266732	0.0166347	0.0691507	0.00874546	0.0892731	0.0200516	0.0200726	0.0570631	0.0331873
LMST01110010	0.103492	0.0441115	0.0882772	0.0705359	0.0721631	0.102233	0.0180164	0.0609278	0.0237466	0.00956724	0.0530436	0.0178233	0.0028325	0.0206297	0.0192976	0.0801353	0.0305208
LMST01110010	0.205719	0.160607	0.243073	0.167969	0.203068	0.225984	0.269185	0.192224	0.198286	0.296908	0.364202	0.164099	0.198695	0.0292786	0.0694791	0.20107	0.247484
LMST02020107	0.204509	0.20999	0.00828879	0.0189129	0.0889612	0.721648	0.371773	0.00668745	0.473102	0.118339	0.928811	0.134838	0.474593	0.242781	0.307609	0.208718	0.338925
LMST02020107	0.880287	1.00231	1.14475	1.35068	2.44323	1.18191	0.527041	0.288216	0.318169	0.316447	0.999138	1.18087	0.0266604	0.517284	0.355652	1.33386	0.604979
LMST02020107	1.29882	1.59796	2.92844	1.35364	2.45113	1.33105	1.32641	0.853576	1.0984	0.868371	2.08829	0.989783	0.0980141	0.633006	0.426115	1.82684	1.20414
LMST03010056	0.172186	0.252088	0.241932	0.175627	0.163821	0.256664	0.299898	0.158098	0.192345	0.35214	0.361253	0.153468	0.34889	0.0402317	0.0878814	0.210386	0.252867
LMST03020140	0.102834	0.132251	0.21624	0.132194	0.213374	0.201899	0.216982	0.179079	0.169407	0.292793	0.299676	0.139453	0.173647	0.0453276	0.0609546	0.166465	0.216232
LMST03020228	1.00276	1.20167	2.51714	1.20408	1.96339	1.03752	1.13843	0.71699	0.852422	1.07717	1.61602	1.02677	0.168641	0.560671	0.281864	1.48776	1.0713
LMST03020229	0.00355565	0.0312932	0.0250618	0.0167236	0.054451	0.492489	0.366908	0.0634903	0.282003	0.130786	0.506314	0.162568	0.181904	0.174453	0.151111	0.103929	0.252012
LMST03020252	0.00880852	0.0459625	0.0325311	0.0198467	0.0721001	0.629999	0.476572	0.0109744	0.376902	0.168946	0.677761	0.208592	0.213816	0.222333	0.218507	0.134875	0.319958
LMST03020253	0.347436	0.505938	0.728563	0.432366	0.244786	0.350726	0.385419	0.305534	0.0967624	0.239981	0.717656	0.273346	0.390605	0.153931	0.191229	0.434969	0.33645
LMST03060002	0.0525838	0.057078	0.0259316	0.0528115	0.0401156	0.0618094	0.0175843	0.0524714	0.109311	0.0844132	0.202916	0.0455944	0.206677	0.0120107	0.06007	0.0483883	0.0853817
LMST02030088	1.0357	0.724828	0.556446	0.974607	0.965493	5.14176	5.9359	0.508435	4.90075	2.53062	15.7649	1.75055	0.153303	1.6075	5.05431	1.56647	5.23185
LMST02030185	0.123438	0.124184	0.220431	0.265385	0.578344	3.03122	2.72349	0.127363	1.64511	1.23802	5.61361	1.19006	0.164972	1.04314	1.75132	0.723834	2.08961
LMST01010069	45.3873	62.9522	43.2458	77.0361	62.4951	47.5622	154.262	27.2135	23.0802	19.6023	75.0582	24.1612	0.911811	12.0992	48.722	56.4465	53.8963
LMST01010016	154.351	157.1	178.485	106.61	104.861	145.118	149.33	135.47	114.922	131.852	289.971	107.135	0.660232	26.9204	61.9994	141.087	154.78
LMST01010066	171.993	168.347	193.488	146.356	127.384	138.099	84.4547	73.2372	79.2261	69.4941	119.467	68.5607	0.000149385	22.4733	17.4657	157.611	82.4067
LMST01010077	24.0293	23.68	24.8788	25.7381	27.2172	20.0508	39.1125	25.9488	29.8254	38.5956	57.3192	25.7848	0.0388606	2.21432	10.9116	24.2657	36.0977
LMST01010149	4.05336	4.01513	7.421	4.61539	2.5234	2.57802	0.944411	1.15273	0.755992	0.61835	1.0267	0.643412	0.00107578	1.63528	0.198609	4.20105	0.856933
LMST01010017	1.08581	1.59428	1.51965	0.874281	1.21616	0.864336	0.133199	0.0396798	0.148238	0.0598025	0.144157	0.00660365	7.02e-06	0.285586	0.0556449	1.19242	0.0886133
LMST01010087	1.86439	2.35785	2.72353	1.96886	1.21094	1.87496	0.73943	0.57454	0.680551	0.597528	0.975362	0.57673	0.00013176	0.467112	0.140637	2.00009	0.69069
LMST01010013	0.367442	0.356227	0.365743	0.348997	0.335879	0.33764	0.312259	0.31357	0.329025	0.299445	0.344509	0.310792	0.00275653	0.012385	0.014564	0.351988	0.318267
LMST01010014	0.278986	0.287448	0.349969	0.317246	0.216145	0.328269	0.489154	0.537413	0.682846	0.474674	1.01792	0.476035	0.00528285	0.0430968	0.194844	0.296344	0.613007
LMST01010088	0.163877	0.194372	0.224391	0.407309	0.132101	0.150611	0.260728	0.235716	0.253121	0.164381	0.537495	0.196361	0.382621	0.0922661	0.122167	0.21211	0.274634
LMST01010164	23.861	27.1233	33.4149	22.6031	21.915	15.079	35.825	35.689	35.6569	30.3603	36.27	32.5881	0.00676764	5.54222	2.17451	23.9994	34.3982
LMST01010135	0.413017	0.435984	0.516564	0.307019	0.213196	0.266539	0.279601	0.290399	0.35539	0.253342	0.487941	0.225712	0.493282	0.105024	0.0867672	0.35872	0.315397
LMST01030093	0.973239	1.09154	1.29144	1.12628	0.99665	1.00438	0.870685	0.89857	0.886025	0.866707	0.948281	0.858201	0.00340724	0.108813	0.0299736	1.08059	0.888078
LMST01030097	5.9675	6.76283	9.01186	9.80842	6.37326	6.49813	29.0365	26.4406	22.8824	22.4316	66.0085	22.5622	0.00623575	1.45626	15.5931	7.40367	31.5603
LMST01010011	2.15267	3.09257	2.87741	2.49797	3.2554	11.985	9.61082	1.28869	8.62686	5.74654	19.5626	5.46081	0.199687	3.45181	5.66231	4.31017	8.38273
LMST01040146	0.829922	1.48553	1.23929	1.23352	1.03129	0.881611	6.01697	4.66484	4.0099	3.4313	12.4826	4.36662	0.00662118	0.227124	3.07836	1.11686	5.82871
LMST01040129	2.99363	3.06237	2.51782	3.50329	4.43049	3.54369	11.2597	9.10197	6.30213	7.1897	20.3822	7.20914	0.00984364	0.595864	4.81658	3.34188	10.2408
LMST01010001	17615.1	32342.5	16803.9	34452.4	30609.8	29433.3	26252.4	20232.8	17921.9	20353.4	28739.1	23455.1	0.288943	7011.6	3741.43	26876.1	22825.8

## Sheet: 10 cerebellum
	6w-1	6w-2	6w-3	6w-4	6w-5	6w-6	68w-1	68w-2	68w-3	68w-4	68w-5	68w-6		SD (6w)	SD (68w)	Mean (6w)	Mean (68w)
LM_ID	ng/mg	ng/mg	ng/mg	ng/mg	ng/mg	ng/mg	ng/mg	ng/mg	ng/mg	ng/mg	ng/mg	ng/mg	p_value	ng/mg	ng/mg	ng/mg	ng/mg
LMST01010094	0.0192583	0.02779	0.0134372	0.0393445	0.0479724	0.0206451	0.0344776	0.00769567	0.00753917	0.0107158	0.0183018	0.00526116	0.0726199	0.0120429	0.0100538	0.0280746	0.0139985
LMST01010095	0.18456	0.311768	0.191517	0.225509	0.343395	0.19248	0.148643	0.102033	0.0674088	0.115623	0.149116	0.0835621	0.00191241	0.0628746	0.0306175	0.241538	0.111064
LMST01010121	0.0770426	0.0210728	0.0993274	0.0179646	0.0507708	0.120001	0.214633	0.0190787	0.0130383	0.133712	0.185774	0.151238	0.183357	0.038058	0.0775352	0.0643632	0.119579
LMST01010121	2.3923	3.80406	3.42143	6.92316	1.21339	6.30947	1.7216	0.906735	1.37175	0.952249	1.11311	1.34794	0.0125568	2.02488	0.280118	4.01063	1.23556
LMST01010133	1.95025	2.23893	1.90113	2.69863	1.58902	2.7633	1.81591	1.03777	0.893517	1.06229	1.30261	0.880773	0.00159886	0.42659	0.322451	2.19021	1.16548
LMST01010133	1.75247	2.03746	1.72698	1.94261	1.46099	1.9572	1.65992	0.727189	0.826296	0.95956	1.17001	0.828675	0.000780338	0.192763	0.314927	1.81295	1.02861
LMST01010176	1.91567	2.19694	1.85933	2.65949	1.55879	2.70645	1.78357	1.01784	1.1309	1.04716	1.27947	1.1205	0.00196507	0.420388	0.261131	2.14944	1.22991
LMST01010202	0.0219704	0.028744	0.0232813	0.0281016	0.0247877	0.0293097	0.019678	0.0112544	0.00840243	0.0173143	0.0146013	0.0265303	0.00756606	0.0028282	0.0058852	0.0260325	0.0162968
LMST01010202	0.179964	0.205862	0.219781	0.247386	0.270496	0.196593	0.164072	0.113535	0.12603	0.0849257	0.155347	0.185615	0.00246867	0.0306879	0.0336802	0.220014	0.138254
LMST01010207	0.200774	0.247355	0.252257	0.301359	0.310129	0.22823	0.200277	0.133623	0.166487	0.0967073	0.1852	0.23334	0.00770788	0.0385019	0.0444671	0.256684	0.169272
LMST01010254	0.197339	0.160203	0.242939	0.303731	0.269815	0.266374	0.288772	0.116392	0.153519	0.147113	0.179491	0.149667	0.0656889	0.0480317	0.0551397	0.240067	0.172492
LMST01010274	0.0237417	0.0202307	0.064067	0.0263206	0.0170262	0.0242473	0.0161078	0.00918931	0.0102971	0.00847328	0.0103095	0.0122274	0.0297657	0.0158479	0.00252219	0.0292723	0.0111007
LMST01010286	0.199161	0.162798	0.246258	0.307392	0.23936	0.206657	0.293596	0.0910196	0.116376	0.150005	0.181263	0.116297	0.0861378	0.0452717	0.0670193	0.226938	0.158093
LMST01010298	4.63747	4.53674	4.85528	5.22133	3.91532	5.74323	8.60252	4.40302	4.85844	5.42534	6.09271	5.9899	0.130793	0.569598	1.34783	4.81823	5.89532
LMST01010298	0.016674	0.0604947	0.0591739	0.0176018	0.0478559	0.022988	0.0316642	0.0151557	0.0283453	0.0237685	0.0150762	0.0323161	0.178473	0.0189121	0.00711555	0.0374647	0.0243877
LMST01010300	0.0602676	0.0620951	0.0461977	0.0564296	0.0474898	0.0565761	0.0793118	0.0335574	0.0362116	0.0298369	0.0312313	0.0385859	0.131024	0.00600487	0.0171791	0.0548426	0.0414558
LMST01010300	0.0616994	0.0628208	0.0474674	0.0562191	0.0496157	0.042266	0.0791929	0.0278455	0.0265885	0.0291389	0.031311	0.0317049	0.111408	0.00751715	0.0186738	0.0533481	0.0376303
LMST01010306	0.31637	0.344507	0.359644	0.563944	0.388597	0.346525	0.183215	0.0940584	0.126336	0.118923	0.115159	0.126012	5.36674e-05	0.08215	0.0272386	0.386598	0.127284
LMST01010315	0.285284	0.348143	0.3253	0.761113	0.34953	0.346525	0.224119	0.0940584	0.126467	0.098521	0.116458	0.11764	0.00452095	0.161862	0.043758	0.402649	0.129544
LMST01010330	0.36676	0.359722	0.418191	0.392365	0.440276	0.391502	0.221201	0.104897	0.17447	0.120881	0.154542	0.171842	5.3858e-07	0.0278349	0.0380063	0.394803	0.157972
LMST01010351	0.0900193	0.0846503	0.0918238	0.0786571	0.116467	0.114698	0.070466	0.0431448	0.0451472	0.0374387	0.049879	0.0605528	0.000261247	0.0144412	0.0111896	0.0960526	0.0511047
LMST01030094	0.271774	0.0237843	0.259167	0.481527	0.192638	0.519738	0.844722	0.704564	0.582115	0.643846	0.75695	0.465588	0.00242684	0.16886	0.12206	0.291438	0.666297
LMST01030094	0.22986	0.0204156	0.221474	0.39639	0.162236	0.461054	0.697874	0.595494	0.570598	0.533432	0.644138	0.312588	0.00445839	0.145827	0.122047	0.248571	0.559021
LMST01030101	0.747979	0.798967	0.706756	0.852374	0.657291	0.85785	0.851803	0.485508	0.523	0.526257	0.693352	0.53479	0.0305863	0.0736319	0.129622	0.770203	0.602452
LMST01030102	0.00318103	0.020745	0.00614169	0.01142	0.00494784	0.00957108	0.00403505	0.00275029	0.00415881	0.00122395	0.00112832	0.00194437	0.0282466	0.00580096	0.00122335	0.00933444	0.00254013
LMST01030102	1.6247	1.70149	1.77376	3.73559	2.02119	3.70994	1.65949	0.859719	1.35211	1.01763	1.19409	1.47431	0.0217714	0.923741	0.269975	2.42778	1.25956
LMST01030103	0.0220289	0.0471894	0.0189243	0.0243917	0.0527594	0.0112349	0.0110484	0.00533267	0.00306383	0.00609477	0.00975969	0.00542072	0.00825558	0.0151726	0.00274832	0.0294214	0.00678668
LMST01030103	0.00827542	0.0132929	0.0244245	0.0324153	0.208186	0.0377115	0.00757281	0.00256477	0.00999114	0.00616415	0.0261316	0.0201712	0.210868	0.0696744	0.00829785	0.054051	0.0120993
LMST01030105	0.0187847	0.0404816	0.020435	0.0282264	0.0364293	0.0154026	0.0063404	0.00817098	0.00519776	0.00647916	0.00823932	0.00765039	0.000848832	0.00927741	0.00110178	0.0266266	0.007013
LMST01030105	0.01534	0.015765	0.00811473	0.019554	0.0540615	0.0473712	0.00955115	0.00200821	0.0018068	0.018294	0.0430644	0.00832376	0.229479	0.0174215	0.0141864	0.0267011	0.0138414
LMST01030107	0.0540507	0.039672	0.0492099	0.0479328	0.0334756	0.0598802	0.143124	0.0544642	0.0811892	0.0747775	0.1054	0.0846925	0.00786004	0.00872881	0.027861	0.0473702	0.0906078
LMST01030109	0.050775	0.0396674	0.0449925	0.0431357	0.0328058	0.0612089	0.127765	0.0466981	0.0772621	0.0749523	0.103165	0.0744892	0.00947239	0.00890295	0.0254683	0.0454309	0.0840553
LMST01030110	0.0486738	0.0353244	0.0442866	0.0435131	0.0298978	0.0598802	0.129305	0.0544642	0.0811892	0.0661335	0.0931218	0.0846925	0.0046505	0.00955249	0.0235645	0.043596	0.0848177
LMST01030110	0.012129	0.00978593	0.0105066	0.0165916	0.013723	0.0130478	0.113168	0.0442105	0.0775786	0.0681429	0.0912684	0.00849007	0.00469648	0.00223278	0.0336063	0.0126307	0.0671431
LMST01030115	2.63383	4.19953	3.77699	6.92316	1.33782	6.30947	1.8956	0.906735	1.37175	1.04684	1.22813	1.34794	0.0081594	1.94462	0.312542	4.1968	1.2995
LMST01030117	2.43146	3.87576	3.48787	7.04559	1.22945	6.44242	1.75319	0.927553	1.39591	0.974106	1.13552	1.37083	0.0126751	2.06605	0.283355	4.08543	1.25952
LMST01030117	0.220279	0.274531	0.225854	0.30758	0.776478	0.284332	0.144264	0.0830911	0.0356164	0.112143	0.259832	0.0473032	0.0303711	0.19404	0.0749818	0.348176	0.113708
LMST01030119	0.00813808	0.0202027	0.0266333	0.0241275	0.0198967	0.0212504	0.0122835	0.0122145	0.0163657	0.00854683	0.0191863	0.0169409	0.0875197	0.00582161	0.00357352	0.0200415	0.0142563
LMST01030119	0.0214211	0.0342647	0.0260604	0.0226877	0.0308255	0.0249427	0.0226671	0.010102	0.00694246	2.491	2.32176	2.30737	0.0517558	0.00450386	1.18155	0.0267003	1.19331
LMST01030135	4.51965	4.40994	4.58521	5.36726	3.72766	5.72641	8.88553	4.32715	5.00799	5.32347	5.93607	5.95841	0.126071	0.654594	1.44452	4.72269	5.90644
LMST01030137	0.0379609	0.0462431	0.0439204	0.0534091	0.0449868	0.0609165	0.0484314	0.0334219	0.0269414	0.0341013	0.0343007	0.0256041	0.0128906	0.007367	0.00740243	0.0479061	0.0338001
LMST01030137	0.701717	0.890723	0.885224	1.18221	0.75263	1.20228	0.597617	0.173003	0.406547	0.367375	0.467786	0.507453	0.000607095	0.193506	0.132563	0.935798	0.419964
LMST01030145	0.599976	0.760214	0.753168	1.03126	0.74662	1.0337	0.518156	0.146688	0.397945	0.316122	0.390098	0.512707	0.000673853	0.159233	0.126252	0.820823	0.380286
LMST01030147	1.6247	1.70149	1.97245	3.65263	2.25397	3.70994	1.60084	0.859719	1.30728	1.01763	1.19409	1.37558	0.0108103	0.869282	0.240862	2.48586	1.22586
LMST01031024	1.16027	1.56205	1.42992	2.49195	1.28131	2.04477	1.43081	0.872964	1.04589	0.825666	0.912214	1.07655	0.0187738	0.46473	0.201374	1.66171	1.02735
LMST01031024	0.0264207	0.0944471	0.0965351	0.144965	0.0654923	0.166971	0.187601	0.123789	0.139517	0.116163	0.168608	0.203885	0.0478626	0.0468153	0.0325184	0.0991385	0.156594
LMST01031027	0.0223335	0.0281629	0.0248407	0.296025	0.0289271	0.25032	0.0415126	0.0411704	0.0349561	0.0346022	0.0380762	0.0347797	0.206149	0.117252	0.00294879	0.108435	0.0375162
LMST01031033	0.205171	0.290981	0.256361	0.328808	0.313015	0.428091	0.290813	0.204159	0.110319	0.0795526	0.139477	0.123675	0.00782678	0.0686792	0.0703784	0.303738	0.157999
LMST01031037	0.181112	0.258027	0.232047	0.297278	0.281008	0.38439	0.264011	0.204655	0.0973595	0.0696125	0.123422	0.141757	0.0130979	0.0624543	0.0658191	0.27231	0.150136
LMST01031038	0.292695	0.232993	0.282503	0.340007	0.343507	0.376842	0.32779	0.220352	0.177826	0.220376	0.144934	0.129839	0.0135069	0.0473716	0.0652328	0.311425	0.20352
LMST01031039	4.69322	5.26569	5.08155	8.61927	4.87446	8.09388	5.27754	3.12889	3.99279	3.14189	3.61813	3.95686	0.0171378	1.60916	0.723974	6.10468	3.85268
LMST01031043	4.61209	4.5118	4.83761	5.33901	3.90673	5.83052	8.8118	4.40201	4.97177	5.37786	6.04925	5.92381	0.145688	0.613839	1.40692	4.83963	5.92275
LMST01031049	4.68465	5.2627	5.18361	9.08343	4.84647	8.31596	5.38241	3.24717	4.09307	3.12776	3.6266	4.04521	0.022869	1.77135	0.747295	6.22947	3.92037
LMST01031055	0.132391	0.161176	0.147574	0.159637	0.0373945	0.17826	0.474406	0.26706	0.223878	0.275247	0.274908	0.284876	0.00271474	0.0462753	0.0803825	0.136072	0.300062
LMST01031056	0.135381	0.164193	0.162803	0.16411	0.0374846	0.18184	0.483014	0.271587	0.228745	0.281396	0.279968	0.291755	0.00299	0.0482395	0.0816215	0.140969	0.306077
LMST01031066	0.128315	0.170533	0.147967	0.306711	0.124137	0.25032	0.106073	0.070144	0.0982379	0.0933379	0.131485	0.104815	0.0193218	0.0677306	0.0182	0.187997	0.100682
LMST01040121	0.131239	0.175416	0.152275	0.306711	0.128767	0.257638	0.106073	0.0714426	0.0982379	0.0957733	0.134765	0.10458	0.0159334	0.0670949	0.0186335	0.192008	0.101812
LMST01040122	0.110923	0.134908	0.10051	0.188789	0.0810874	0.194395	0.0385181	0.0482527	0.0605754	0.0567374	0.0270479	0.0569344	0.00140904	0.0430054	0.0118551	0.135102	0.048011
LMST01040123	0.114659	0.135866	0.0829214	0.193869	0.0956078	0.19882	0.0397154	0.0350943	0.0616113	0.0586927	0.0239785	0.0580946	0.00157064	0.0450813	0.0141081	0.136957	0.0461978
LMST01040124	0.131239	0.175416	0.025523	0.306711	0.148212	0.257638	0.0434342	0.0436688	0.0359905	0.03652	0.0404109	0.0367092	0.00768233	0.0905064	0.00323163	0.174123	0.0394556
LMST01040124	0.4087	0.611667	0.535772	0.718199	0.474266	0.645228	0.22549	0.0993409	0.137703	0.127056	0.173775	0.155382	9.02178e-06	0.104561	0.0397457	0.565639	0.153124
LMST01040127	0.0378077	0.0425792	0.0482721	0.0586909	0.0414215	0.0591951	0.0935601	0.0382698	0.0566967	0.0599777	0.0646444	0.0691686	0.0861807	0.00832912	0.0164925	0.0479944	0.0637196
LMST01040128	0.0652483	0.0805684	0.0684911	0.137847	0.0575158	0.132473	0.0915305	0.0345391	0.0545537	0.0480407	0.0469785	0.074711	0.0867254	0.0324346	0.0190857	0.0903573	0.0583922
LMST01040130	0.0339936	0.0513583	0.0380514	0.0524453	0.0374471	0.0445691	0.0181753	0.0119572	0.0136774	0.0110364	0.0179464	0.0177022	9.91184e-06	0.00704712	0.00296488	0.0429775	0.0150825
LMST01040134	0.0207659	0.0209035	0.0241571	0.0313209	0.0304567	0.0255952	0.0178375	0.00784463	0.0156538	0.00810277	0.012598	0.015962	0.000594154	0.00415926	0.00387168	0.0255332	0.0129998
LMST01040137	0.292361	0.32579	0.310421	0.335643	0.280034	0.341841	0.327563	0.155385	0.247991	0.193352	0.247447	0.286238	0.0255274	0.0224222	0.0565779	0.314348	0.242996
LMST01040157	0.0134645	0.00580972	0.0167589	0.0190256	0.00696414	0.0119539	0.0217968	0.0137515	0.0222873	0.0145819	0.016077	0.0224495	0.0468793	0.0047816	0.0037546	0.0123295	0.0184907
LMST01040165	0.633674	0.677621	0.578191	0.737262	0.576878	0.705555	0.719668	0.399224	0.467138	0.446207	0.58008	0.441804	0.0290098	0.0608548	0.109312	0.65153	0.50902
LMST01040165	4.52415	4.41557	4.73757	5.33901	3.82846	5.71449	8.8118	4.31783	4.97177	5.27724	5.93854	6.13432	0.130376	0.617634	1.43104	4.75988	5.90858
LMST01040196	0.0701422	0.391319	0.0830702	0.0740241	0.0985671	0.0679646	0.0822036	0.0609912	0.0575857	0.0535332	0.0555142	0.0690361	0.226048	0.116932	0.00986657	0.130848	0.063144
LMST01040238	0.00102456	0.00103484	0.000217323	0.00359525	0.00093188	0.00327451	0.00108646	0.000488851	0.000598227	0.000702175	0.00187735	0.000582771	0.223813	0.00127512	0.000481176	0.00167973	0.000889307
LMST01040239	0.00225277	0.000588896	0.00312287	0.00118293	0.00134512	0.000946331	0.00187293	0.000297914	0.00033016	0.00101996	0.00156659	0.000843734	0.236952	0.000859209	0.000584333	0.00157315	0.000988547
LMST01040239	0.00317788	0.000921413	0.000758656	0.00911512	0.000924946	0.0078733	0.00157024	0.00257831	0.0012116	0.00145847	0.00203513	0.00235813	0.243504	0.00344072	0.000493278	0.00379522	0.00186865
LMST01040250	0.506529	0.759196	0.64946	0.907933	0.609861	0.848949	0.431207	0.183108	0.32826	0.250506	0.36159	0.411158	0.000368408	0.138995	0.0872674	0.713655	0.327638
LMST01040258	0.57847	0.862338	0.746818	0.870144	0.700169	0.858428	0.439642	0.18967	0.333694	0.289664	0.370255	0.402743	2.98398e-05	0.106826	0.0815669	0.769395	0.337611
LMST01060009	0.531932	0.790344	0.769217	0.870144	0.726001	0.887831	0.439642	0.194981	0.333694	0.273014	0.382982	0.402743	5.99931e-05	0.117338	0.0829077	0.762578	0.337843
LMST01100008	0.745612	0.731136	0.917216	0.728777	0.628385	0.719005	0.597774	0.37004	0.503517	0.389475	0.50714	0.537211	0.000571106	0.0860124	0.0802225	0.745022	0.484193
LMST01110008	0.745612	0.731136	0.917216	0.788297	0.628385	0.821087	0.682723	0.423427	0.574425	0.389475	0.50714	0.537211	0.00152362	0.0882743	0.0968333	0.771955	0.519067
LMST02020097	0.126848	0.0745319	0.160663	0.126218	0.179792	0.147287	0.130424	0.0939866	0.129699	0.0918642	0.0871296	0.113913	0.126787	0.033194	0.0177988	0.13589	0.107836
LMST02020098	0.131434	0.0713279	0.178016	0.119324	0.166274	0.127557	0.149232	0.0832996	0.114534	0.0996547	0.0915664	0.119701	0.242185	0.0345286	0.021652	0.132322	0.109665
LMST02020099	0.154691	0.139738	0.131527	0.155304	0.150267	0.16376	0.0946088	0.0807321	0.109185	0.0701856	0.102711	0.163587	0.00912059	0.0106646	0.0298626	0.149214	0.103502
LMST02020111	0.0232065	0.0352452	0.0350931	0.0384475	0.0370658	0.0221775	0.0275643	0.0174971	0.0308473	0.0144001	0.0208565	0.0107333	0.0232592	0.00659597	0.00705349	0.0318726	0.0203164
LMST02020111	0.172398	0.174071	0.109356	0.21478	0.0505767	0.148438	0.172856	0.0897968	0.0587655	0.0851935	0.118788	0.127212	0.235466	0.052699	0.0364319	0.144937	0.108769
LMST03020044	0.113038	0.141411	0.144367	0.181135	0.141741	0.141538	0.0717039	0.0308071	0.0521396	0.0922167	0.107511	0.0491948	0.000399128	0.0198141	0.0262886	0.143872	0.0672622
LMST03020228	0.108338	0.0778151	0.123598	0.215446	0.111039	0.168255	0.103127	0.0361817	0.122752	0.0850909	0.108675	0.127974	0.162971	0.0451987	0.03065	0.134082	0.0973001
LMST03020228	0.00711352	0.0097937	0.00545416	0.0116247	0.00473428	0.0168878	0.00385127	0.0016277	0.00171744	0.00586996	0.00395232	0.0110591	0.0789344	0.00415599	0.00319945	0.00926802	0.00467964
LMST03020228	0.034221	0.043642	0.0856386	0.0667929	0.0604072	0.055677	0.0577879	0.0303643	0.0444248	0.0406207	0.0251753	0.0322417	0.0528928	0.0164497	0.0107587	0.0577298	0.0384358
LMST03020229	0.182345	0.183613	0.152788	0.213387	0.151188	0.246952	0.0959493	0.0496867	0.0728276	0.0921001	0.0662843	0.0964047	7.13791e-05	0.033579	0.0174202	0.188379	0.0788755
LMST03020229	0.00720666	0.00972533	0.0114194	0.0106435	0.0271743	0.00722223	0.00390802	0.00727588	8.15316	0.00487914	5.68068	0.00866314	0.154476	0.0068689	3.33503	0.0122319	2.30976
LMST03020229	0.146348	0.17448	0.121435	0.205082	0.118121	0.228574	0.0878981	0.0453629	0.0696563	0.0603746	0.0623734	0.0908257	0.000645234	0.0411879	0.0158636	0.165673	0.0694152
LMST03020230	0.177541	0.221338	0.148914	0.265472	0.142302	0.297902	0.11626	0.0599905	0.0894038	0.0914007	0.0794465	0.117292	0.00172103	0.0581572	0.0200707	0.208912	0.0922989
LMST03020230	0.637105	0.461651	0.556078	0.511932	0.424796	0.469619	1.04226	0.572919	0.627809	0.696541	0.651474	0.577972	0.0406084	0.0701312	0.161038	0.510197	0.694829
LMST03020334	0.620578	0.482626	0.541794	0.542263	0.416208	0.492107	1.08867	0.605678	0.668225	0.676746	0.69239	0.525098	0.0455365	0.0631595	0.178711	0.515929	0.709468
LMST03020335	1.16027	1.56205	1.42992	2.49195	1.38216	2.04477	1.43081	0.872964	1.04589	0.825666	0.912214	0.943455	0.0124785	0.452326	0.202062	1.67852	1.00517
LMST02030088	0.176572	0.249591	0.313899	0.253899	0.796662	0.426492	0.522538	0.468427	0.460123	0.333795	0.367566	0.321215	0.671722	0.205657	0.0753331	0.369519	0.412278
LMST01010069	33.4766	28.5458	27.8597	24.9421	23.8588	32.9542	50.6269	25.9685	28.735	27.6507	24.6206	21.5426	0.790112	3.63204	9.56716	28.6062	29.8574
LMST01010016	87.6089	96.0865	85.6512	62.5887	44.7531	96.8961	177.469	70.6624	79.943	83.3209	107.421	86.9106	0.254048	19.0295	35.9713	78.9307	100.955
LMST01010066	86.0545	86.0759	78.8117	98.716	82.1731	104.929	116.28	66.6768	79.8964	67.7474	73.6241	71.6353	0.26996	9.25998	17.0862	89.46	79.31
LMST01010077	13.0928	13.3151	11.6463	14.1044	6.57906	16.2447	28.5176	11.4042	12.4034	13.0852	17.3649	14.8984	0.223908	2.98326	5.80017	12.4971	16.279
LMST01010149	1.47031	1.68567	1.71147	2.20757	1.40148	2.11889	1.16009	0.726906	0.83156	0.775606	0.88157	0.895279	0.000138976	0.302558	0.138657	1.7659	0.878502
LMST01010017	0.106444	0.183682	0.235903	0.36584	0.00424181	0.189401	0.0807198	0.000877918	0.0332348	0.00426814	0.0307654	0.0296022	0.0143229	0.111101	0.0261211	0.180919	0.0299114
LMST01010087	1.07173	1.20734	1.19649	1.4326	1.20979	1.45036	0.952275	0.68855	0.772175	0.708874	0.795317	0.83457	6.86654e-05	0.135887	0.0870978	1.26138	0.79196
LMST01010013	1.08138	1.0935	1.11206	1.11563	1.09345	1.07861	1.07737	1.07759	1.07815	1.0844	1.08909	1.0931	0.0972026	0.0139752	0.00612481	1.09577	1.08329
LMST01010014	0.407432	0.444767	0.453324	0.572979	0.424267	0.479613	0.536587	0.490904	0.531885	0.53483	0.57082	0.528354	0.0259165	0.0538241	0.0232303	0.46373	0.53223
LMST01010088	0.331311	0.418126	0.277004	0.322748	0.381836	0.234345	0.135522	0.0450234	0.029025	0.164278	0.158132	0.0774261	0.000100409	0.0611424	0.0537393	0.327562	0.101568
LMST01010164	20.3866	22.6759	18.6137	20.6667	18.2999	16.9774	71.4722	49.0612	51.0448	57.0839	60.4476	51.8468	8.95375e-07	1.86004	7.59604	19.6034	56.8261
LMST01010135	0.503888	0.561089	0.557081	0.592556	0.544952	0.562159	0.617555	0.592542	0.636806	0.610986	0.62851	0.6399	0.00066793	0.0264736	0.0162553	0.553621	0.62105
LMST01030093	0.378086	0.390961	0.395397	0.403472	0.387006	0.399912	0.376627	0.365599	0.376494	0.372046	0.376733	0.369493	0.00088389	0.00840669	0.00422524	0.392472	0.372832
LMST01010049	0.325022	0.328005	0.44542	0.601256	0.448767	0.458371	0.707525	0.343479	0.333875	0.368509	0.392114	0.328216	0.767123	0.093119	0.133816	0.434474	0.412286
LMST01030097	3.59747	3.58283	3.32734	3.81307	1.43774	4.15987	11.6021	6.44069	5.89194	6.82994	5.87437	5.68672	0.00402577	0.879158	2.07055	3.31972	7.0543
LMST01010011	0.724192	1.23663	0.751595	1.09912	1.12017	0.719957	0.799855	0.38988	0.344899	0.367573	0.560495	0.361649	0.00295168	0.214568	0.163957	0.941944	0.470725
LMST01040146	1.10959	0.938706	1.11627	0.997325	0.122667	0.64359	2.84831	0.564889	0.939677	1.09282	1.50828	1.06715	0.185046	0.349895	0.730282	0.821358	1.33685
LMST01040129	1.85704	1.811	1.16854	1.31497	1.33006	1.2983	2.3269	1.01768	0.99377	1.09921	1.22359	1.06008	0.483096	0.267639	0.470937	1.46332	1.28687
LMST01010001	5995.89	5445.97	4492.74	4609.15	4355.36	7786.12	3853.08	4025.71	5611.33	5056.46	5738.69	4223.43	0.301402	1195.62	754.944	5447.54	4751.45
