# Supplementary material for: Ion mobility-based sterolomics reveals spatially and temporally distinctive sterol lipids in the mouse brain
Source: Nat Commun. 2021 Jul 15;12:4343. doi: 10.1038/s41467-021-24672-x (PMC8282640; doi:10.1038/s41467-021-24672-x)
Supplement: Supplementary file 12 — Dataset 9 [file 41467_2021_24672_MOESM12_ESM.xlsx]

## Sheet: olfactory bulb
LM_ID	Function	R^2
LMST01010001	y=0.013x+25.0186	0.990121
LMST01010011	y=0.0762x+0.0841	0.991093
LMST01010013	y=0.0244x-0.2453	0.993455
LMST01010014	y=0.1277x-0.722	0.998424
LMST01010016	y=0.0102x+0.2748	0.995809
LMST01010017	y=0.0706x+0.1322	0.996445
LMST01010049	y=0.0839x+0.0638	0.978481
LMST01010066	y=0.0157x-0.0663	0.995072
LMST01010069	y=0.0091x+0.012	0.994308
LMST01010077	y=0.0603x+4.08	0.9865
LMST01010087	y=0.2576x-1.2216	0.992552
LMST01010088	y=0.0447x-0.0696	0.996799
LMST01010135	y=0.1305x-0.506	0.99492
LMST01010149	y=0.0533x-0.0793	0.993082
LMST01010164	y=0.0041x+0.0052	0.986958
LMST01030097	y=0.0494x-0.7816	0.983945
LMST01040129	y=0.1823x+0.8146	0.998483
LMST01040146	y=0.0501x+0.7239	0.990057
LMST02020023	y=0.0029x-0.0017	0.99833
LMST02030088	y=0.0045x-0.0033	0.993237
LMST03020001	y=0.0045x+0.0111	0.994385

## Sheet: posterior cortex
LM_ID	Function	R^2
LMST01010001	y=0.0135x+25.6765	0.988109
LMST01010011	y=0.0728x+0.4816	0.984531
LMST01010013	y=0.026x-0.3316	0.978841
LMST01010014	y=0.1637x-0.6862	0.99233
LMST01010016	y=0.01x+0.3076	0.993498
LMST01010017	y=0.0997x+0.0018	0.995204
LMST01010049	y=0.1108x+0.0815	0.98011
LMST01010066	y=0.0154x+5e-04	0.997425
LMST01010069	y=0.0086x+0.0371	0.989424
LMST01010077	y=0.0638x+4.642	0.98756
LMST01010087	y=0.2252x-0.8903	0.998435
LMST01010088	y=0.048x+0.029	0.993136
LMST01010135	y=0.1267x-0.2016	0.996823
LMST01010149	y=0.0489x-0.0715	0.985344
LMST01010164	y=0.0045x-0.0211	0.966418
LMST01030097	y=0.0621x-0.9466	0.992776
LMST01040129	y=0.2168x+0.5691	0.995099
LMST01040146	y=0.0528x+0.8037	0.994256
LMST02020023	y=0.005x+0.0713	0.961888
LMST02030088	y=0.0044x-0.0051	0.97642
LMST03020001	y=0.0043x+0.0246	0.987027

## Sheet: anterior cortex
LM_ID	Function	R^2
LMST01010001	y=0.013x+25.0186	0.990121
LMST01010011	y=0.0742x+0.0616	0.989591
LMST01010013	y=0.025x-0.335	0.985481
LMST01010014	y=0.1379x-0.7487	0.998219
LMST01010016	y=0.0098x+0.2948	0.995138
LMST01010017	y=0.0701x+0.1447	0.995981
LMST01010049	y=0.0851x+0.0419	0.982058
LMST01010066	y=0.0133x-0.0981	0.996152
LMST01010069	y=0.0093x-0.001	0.997669
LMST01010077	y=0.0642x+4.5592	0.985506
LMST01010087	y=0.2773x-1.6283	0.994513
LMST01010088	y=0.0466x+0.0214	0.999103
LMST01010135	y=0.1351x-0.6616	0.994095
LMST01010149	y=0.0503x-0.0618	0.993009
LMST01010164	y=0.0041x-0.0132	0.991865
LMST01030097	y=0.0561x-0.3841	0.99342
LMST01040129	y=0.2124x+0.633	0.99764
LMST01040146	y=0.0542x+0.8516	0.992336
LMST02020023	y=0.0034x-0.0034	0.998669
LMST02030088	y=0.0042x+3e-04	0.99106
LMST03020001	y=0.0048x-3e-04	0.997666

## Sheet: hippocampus
LM_ID	Function	R^2
LMST01010001	y=0.0135x+25.6765	0.988109
LMST01010011	y=0.0779x+0.156	0.990095
LMST01010013	y=0.0234x-0.3273	0.980721
LMST01010014	y=0.1379x-0.3679	0.98768
LMST01010016	y=0.0109x+0.0524	0.992005
LMST01010017	y=0.0648x+0.1332	0.996358
LMST01010049	y=0.0847x-0.0017	0.983031
LMST01010066	y=0.0152x+0.5079	0.993905
LMST01010069	y=0.0092x-0.008	0.996599
LMST01010077	y=0.0628x+4.281	0.98094
LMST01010087	y=0.2409x-0.5912	0.998632
LMST01010088	y=0.0411x+0.0285	0.999221
LMST01010135	y=0.1117x-0.1459	0.991013
LMST01010149	y=0.0447x-0.0354	0.984366
LMST01010164	y=0.0041x-0.0144	0.974998
LMST01030097	y=0.0553x-0.5978	0.994083
LMST01040129	y=0.1938x+0.7947	0.998051
LMST01040146	y=0.0548x+0.9304	0.994444
LMST02020023	y=0.0029x-0.0031	0.998655
LMST02030088	y=0.0056x-0.0186	0.984071
LMST03020001	y=0.0045x+0.0024	0.997729

## Sheet: cerebral nuclei
LM_ID	Function	R^2
LMST01010001	y=0.0135x+25.6765	0.988109
LMST01010011	y=0.0635x+0.4569	0.980232
LMST01010013	y=0.0199x-0.1645	0.994186
LMST01010014	y=0.121x-0.4894	0.991037
LMST01010016	y=0.0103x+0.3735	0.997482
LMST01010017	y=0.0771x+0.0647	0.998044
LMST01010049	y=0.094x-0.0901	0.971226
LMST01010066	y=0.0151x+0.0767	0.997931
LMST01010069	y=0.0091x+0.0243	0.99239
LMST01010077	y=0.0649x+3.9847	0.984848
LMST01010087	y=0.2316x-0.1927	0.995164
LMST01010088	y=0.0428x+0.0103	0.998634
LMST01010135	y=0.1149x-0.385	0.997678
LMST01010149	y=0.0431x-0.0493	0.984926
LMST01010164	y=0.0039x-0.0098	0.97695
LMST01030097	y=0.0531x-0.5878	0.989241
LMST01040129	y=0.2612x-0.6181	0.966709
LMST01040146	y=0.0537x+0.9378	0.993454
LMST02020023	y=0.0031x-0.0033	0.998673
LMST02030088	y=0.0047x-0.0158	0.984127
LMST03020001	y=0.0045x+0.0246	0.991153

## Sheet: interbrain
LM_ID	Function	R^2
LMST01010001	y=0.013x+25.0186	0.990121
LMST01010011	y=0.0794x+0.0253	0.994176
LMST01010013	y=0.023x-0.3223	0.980437
LMST01010014	y=0.0784x-0.0153	0.975934
LMST01010016	y=0.0102x+0.1929	0.988254
LMST01010017	y=0.0677x+0.1364	0.988781
LMST01010049	y=0.0861x+0.0682	0.98104
LMST01010066	y=0.0166x+0.4325	0.995674
LMST01010069	y=0.0098x-0.0275	0.997688
LMST01010077	y=0.0649x+4.0346	0.987729
LMST01010087	y=0.2295x-0.4502	0.998085
LMST01010088	y=0.0453x+0.006	0.994791
LMST01010135	y=0.1212x-0.1829	0.989726
LMST01010149	y=0.0504x-0.0466	0.99574
LMST01010164	y=0.0043x-0.0369	0.972054
LMST01030097	y=0.0615x-0.411	0.995742
LMST01040129	y=0.1956x+0.9444	0.99822
LMST01040146	y=0.0593x+0.9467	0.992662
LMST02020023	y=0.0027x+0.0017	0.994888
LMST02030088	y=0.0044x+0.0047	0.984494
LMST03020001	y=0.0049x-0.0131	0.997999

## Sheet: midbrain
LM_ID	Function	R^2
LMST01010001	y=0.013x+25.0186	0.990121
LMST01010011	y=0.0722x+0.1357	0.987042
LMST01010013	y=0.0233x-0.3035	0.98256
LMST01010014	y=0.1354x-0.5385	0.991528
LMST01010016	y=0.0101x+0.2221	0.996133
LMST01010017	y=0.0644x+0.1363	0.985386
LMST01010049	y=0.0856x+0.0259	0.982889
LMST01010066	y=0.0141x+0.2593	0.985358
LMST01010069	y=0.0096x-0.0221	0.99862
LMST01010077	y=0.0636x+4.6617	0.981376
LMST01010087	y=0.2557x-1.1487	0.99171
LMST01010088	y=0.0443x+0.0533	0.993161
LMST01010135	y=0.1226x-0.3755	0.980803
LMST01010149	y=0.0463x+0.0187	0.994503
LMST01010164	y=0.0045x-0.0229	0.995519
LMST01030097	y=0.0568x-0.505	0.995531
LMST01040129	y=0.2004x+0.8279	0.995883
LMST01040146	y=0.051x+0.9078	0.994039
LMST02020023	y=0.0026x-0.0014	0.996147
LMST02030088	y=0.0044x+0.0047	0.984494
LMST03020001	y=0.0049x-0.0111	0.998604

## Sheet: pons
LM_ID	Function	R^2
LMST01010001	y=0.0135x+25.6765	0.988109
LMST01010011	y=0.0716x+0.427	0.992674
LMST01010013	y=0.0233x-0.3371	0.974968
LMST01010014	y=0.0839x-0.219	0.986914
LMST01010016	y=0.0099x+0.3733	0.996801
LMST01010017	y=0.0729x+0.1398	0.996949
LMST01010049	y=0.0871x+0.0928	0.978067
LMST01010066	y=0.0152x+0.1165	0.997869
LMST01010069	y=0.0093x+0.0131	0.996104
LMST01010077	y=0.0656x+4.4214	0.984853
LMST01010087	y=0.2219x-0.1259	0.998157
LMST01010088	y=0.0442x+0.0128	0.998434
LMST01010135	y=0.1242x-0.3114	0.996192
LMST01010149	y=0.0512x+0.0237	0.997795
LMST01010164	y=0.0043x-0.0368	0.974727
LMST01030097	y=0.0574x-0.116	0.992811
LMST01040129	y=0.1845x+1.2852	0.995896
LMST01040146	y=0.0571x+1.022	0.995512
LMST02020023	y=0.0027x-0.0035	0.986035
LMST02030088	y=0.0046x+0.0042	0.988038
LMST03020001	y=0.0046x+0.0114	0.995418

## Sheet: medulla
LM_ID	Function	R^2
LMST01010001	y=0.013x+25.0186	0.990121
LMST01010011	y=0.0705x+0.1933	0.993074
LMST01010013	y=0.0218x-0.2882	0.987051
LMST01010014	y=0.1371x-0.4267	0.989163
LMST01010016	y=0.0104x+0.1218	0.996557
LMST01010017	y=0.058x+0.1301	0.993994
LMST01010049	y=0.0868x-0.0113	0.980353
LMST01010066	y=0.0144x+0.6573	0.988802
LMST01010069	y=0.0098x-0.0436	0.997356
LMST01010077	y=0.0613x+3.5341	0.981715
LMST01010087	y=0.2387x-0.7656	0.99921
LMST01010088	y=0.0409x-0.0358	0.995507
LMST01010135	y=0.1098x-0.1965	0.995219
LMST01010149	y=0.0428x+0.0282	0.993025
LMST01010164	y=0.0041x-0.0255	0.981111
LMST01030097	y=0.0562x-0.5436	0.996544
LMST01040129	y=0.1882x+0.9409	0.997482
LMST01040146	y=0.0487x+0.9007	0.993361
LMST02020023	y=0.0026x-0.0014	0.996147
LMST02030088	y=0.0045x-0.0152	0.984158
LMST03020001	y=0.005x-0.0218	0.997365

## Sheet: cerebellum
LM_ID	Function	R^2
LMST01010001	y=0.013x+25.0186	0.990121
LMST01010011	y=0.0744x+0.1584	0.990682
LMST01010013	y=0.024x-0.2836	0.986649
LMST01010014	y=0.1344x-0.6306	0.995614
LMST01010016	y=0.0098x+0.2952	0.9981
LMST01010017	y=0.0662x+0.1595	0.991336
LMST01010049	y=0.0842x+0.0452	0.98291
LMST01010066	y=0.0134x-0.0297	0.994086
LMST01010069	y=0.0094x+0.0076	0.99621
LMST01010077	y=0.0633x+4.7919	0.985827
LMST01010087	y=0.2739x-1.3694	0.994736
LMST01010088	y=0.0472x+0.0652	0.999198
LMST01010135	y=0.1306x-0.54	0.994031
LMST01010149	y=0.0513x-0.0828	0.994203
LMST01010164	y=0.0041x-0.0016	0.992023
LMST01030097	y=0.0555x-0.183	0.994212
LMST01040129	y=0.205x+0.8157	0.994776
LMST01040146	y=0.0554x+0.887	0.993701
LMST02020023	y=0.0037x-0.0039	0.998671
LMST02030088	y=0.004x+0.0011	0.9904
LMST03020001	y=0.0047x+0.004	0.996226
