# Supplementary material for: Ion mobility-based sterolomics reveals spatially and temporally distinctive sterol lipids in the mouse brain
Source: Nat Commun. 2021 Jul 15;12:4343. doi: 10.1038/s41467-021-24672-x (PMC8282640; doi:10.1038/s41467-021-24672-x)
Supplement: Supplementary file 13 — Dataset 10 [file 41467_2021_24672_MOESM13_ESM.xlsx]

## Sheet: cluster1
lmid	family	sterol name	01 olfactory bulb	02 anterior cortex	03 posterior cortex	04 hippocampus	05 cerebral nuclei	06 interbrain	07 midbrain	08 pons	09 medulla	10 cerebellum
LMST01010315	A01 Cholesterol derivatives	24-norcholesterol	3.05672	2.58	3.25346	2.70985	3.06678	2.84148	2.87211	2.93782	2.95215	2.58009
LMST01010315	A01 Cholesterol derivatives	24-norcholesterol	3.05666	2.57128	3.18758	2.64524	3.09514	2.79108	2.83763	2.87491	2.90372	2.54766
LMST01010315	A01 Cholesterol derivatives	24-norcholesterol	2.65021	2.28054	2.71013	2.36903	2.5242	2.35431	2.58555	2.41048	2.41326	2.28155
LMST01010127	A01 Cholesterol derivatives	Secosterol-A	50.7351	4.20202	8.91762	4.75562	25.3125	6.06644	5.53991	8.93726	12.2742	4.06375
LMST01010127	A01 Cholesterol derivatives	Secosterol-A	53.6142	4.53555	8.87507	5.32677	25.4433	6.89546	6.29578	9.90798	14.0918	4.37889
LMST02030088	A02 Steroids	Pregnenolone	2.72289	0.215771	0.554776	0.001	1.70675	1.20505	0.001	0.001	1.56647	0.369519
LMST02030185	A02 Steroids	pregnanolone	1.45418	0.001	0.402872	0.001	0.001	0.915047	0.001	0.001	0.723834	0.001
LMST01010274	A03 Oxysterols	19-hydroxycholesterol	166.046	16.9329	161.701	54.4701	67.0405	34.7558	65.1437	102.624	76.0196	45.0818
LMST01010307	A03 Oxysterols	20S-Hydroxycholestane-3,16-dione	22.2662	3.08578	9.54007	3.11684	12.6133	3.90853	3.90424	5.54026	8.29068	3.69823
LMST01010307	A03 Oxysterols	20S-Hydroxycholestane-3,16-dione	23.039	2.81697	7.35618	2.93933	10.5994	3.33476	3.24749	4.91305	9.05896	3.13331
LMST01010012	A03 Oxysterols	24,25-epoxy-cholesterol	46.4514	4.73633	13.3579	10.3128	24.3706	10.8633	8.42531	8.65027	13.073	3.91123
LMST01010298	A03 Oxysterols	24-ketocholesterol	79.5342	3.80679	19.1203	4.32425	34.3885	4.68914	5.02911	7.57442	12.9518	4.01936
LMST01010298	A03 Oxysterols	24-ketocholesterol	95.0526	4.20896	19.373	4.69046	41.1339	5.09958	5.69273	8.85842	15.8899	4.34009
LMST01010298	A03 Oxysterols	24-ketocholesterol	20.1121	3.12586	10.1204	5.38252	13.8363	4.69234	3.02282	13.4909	6.74275	3.88763
LMST01010133	A03 Oxysterols	24-oxocholesterol	123.315	8.30567	32.8149	21.2117	68.4514	12.4688	23.6287	28.3634	32.4683	7.5404
LMST01010133	A03 Oxysterols	24-oxocholesterol	118.169	7.29593	32.9339	19.1074	61.4123	12.4575	19.2816	26.4944	31.0447	7.26922
LMST01010271	A03 Oxysterols	3-oxo-7alpha-hydroxycholesterol	20.1121	3.12586	10.1204	5.38252	13.8363	4.69234	3.02282	13.4909	6.74275	3.88763
LMST01010271	A03 Oxysterols	3-oxo-7alpha-hydroxycholesterol	21.7987	3.24169	10.1023	7.42151	16.6073	4.65272	8.19515	9.22145	13.9892	3.94053
LMST01010357	A03 Oxysterols	7-OOH-5,8-dien-3beta-ol	339.586	6.21872	99.3275	4.66375	253.399	6.24202	6.84905	22.9543	112.841	8.09877
LMST01010357	A03 Oxysterols	7-OOH-5,8-dien-3beta-ol	241.486	9.86318	130.028	17.7094	219.706	33.965	20.058	56.8188	122.322	16.0525
LMST01010357	A03 Oxysterols	7-OOH-5,8-dien-3beta-ol	255.767	7.37244	83.8378	5.93914	205.661	10.7139	10.4292	22.8065	116.572	8.45021
LMST01010049	A03 Oxysterols	7-keto-cholesterol	2.93148	0.227923	0.527795	0.001	0.001	1.32663	0.640826	0.947705	0.001	0.434474
LMST01010011	A03 Oxysterols	5,6alpha-epoxy-cholesterol	6.30934	0.43275	1.56912	1.23795	4.83182	1.66091	2.42061	2.37769	4.31017	0.941944
LMST01010164	A03 Oxysterols	24-hydroxycholesterol	31.1341	64.9778	68.2577	50.21	90.4604	82.5545	24.6678	28.871	23.9994	19.6034
LMST01080007	A06 Other sterols	Sarsasapogenenin	38.3068	26.1541	33.2654	27.4444	30.9855	26.7027	27.2997	28.0668	28.0176	26.0779
LMST01060012	A06 Other sterols	Stoloniferone D	28.2023	25.6553	29.3027	26.0459	27.2595	25.8438	26.6627	26.6654	26.7374	25.8551
LMST01030093	A04 Phytosterols	Ergosterol	1.51429	0.349586	0.362763	1.00306	1.12819	0.678713	0.859601	0.394877	1.08059	0.392472
LMST01030097	A04 Phytosterols	Campesterol	12.4694	1.83327	1.81505	5.74372	6.17343	4.56858	6.67157	6.93466	7.40367	3.31972
LMST01040146	A04 Phytosterols	Fucosterol	1.24241	0.551794	0.360715	0.204534	1.09355	0.777742	0.392999	0.40516	1.11686	0.821358
LMST03020252	A05 Secosteroids	(7E)-(3S,6R)-6-hydroperoxy-9,10-seco-4,7,10(19)-cholestatrien-3-ol	124.917	0.613099	29.1677	7.20288	44.1607	1.53842	7.93062	20.2962	20.694	-0.0873818
LMST03020252	A05 Secosteroids	(7E)-(3S,6R)-6-hydroperoxy-9,10-seco-4,7,10(19)-cholestatrien-3-ol	143.834	1.06778	44.3576	5.61058	55.8029	2.5486	7.57473	21.3899	27.4726	0.169165

## Sheet: cluster2
lmid	family	sterol name	01 olfactory bulb	02 anterior cortex	03 posterior cortex	04 hippocampus	05 cerebral nuclei	06 interbrain	07 midbrain	08 pons	09 medulla	10 cerebellum
LMST01010094	A01 Cholesterol derivatives	4alpha-methyl-cholest-7-en-3beta-ol	2.70503	3.60653	7.15645	4.63058	6.2561	8.37831	9.36122	14.2685	30.3235	4.01063
LMST01010121	A01 Cholesterol derivatives	7-dehydro-desmosterol	2.00719	2.01447	5.40782	3.26521	4.70255	3.58219	3.78572	7.22068	7.6977	2.19021
LMST01010121	A01 Cholesterol derivatives	7-dehydro-desmosterol	2.26865	2.24252	5.8429	3.21861	4.85766	3.67655	4.31136	7.21228	7.5176	2.14944
LMST01010121	A01 Cholesterol derivatives	7-dehydro-desmosterol	1.95069	1.66636	6.27559	2.77751	4.32187	3.39128	2.98854	7.00383	7.29052	1.81295
LMST01010202	A01 Cholesterol derivatives	4alpha-methylzymosterol	9.96669	3.9786	14.1003	5.02115	8.15001	6.26137	7.50993	9.11479	16.3758	4.81823
LMST01010207	A01 Cholesterol derivatives	4,4-dimethyl-5alpha-cholest-7-en-3beta-ol	0.290699	0.468691	0.779198	0.606622	1.01358	1.0072	0.899047	0.829895	1.09895	0.332221
LMST01010207	A01 Cholesterol derivatives	4,4-dimethyl-5alpha-cholest-7-en-3beta-ol	0.28846	0.516676	0.657314	0.627144	0.98846	0.886063	0.977318	0.770108	1.05497	0.320141
LMST01010286	A01 Cholesterol derivatives	Cystosterol	1.03828	0.82422	1.98508	1.59294	2.09096	1.52713	1.85536	2.19168	3.17961	0.770203
LMST01010306	A01 Cholesterol derivatives	Echissaposterol	2.19061	3.1674	6.11549	3.31206	5.37127	4.66823	4.55245	6.48918	14.2987	2.42778
LMST01010330	A01 Cholesterol derivatives	14alpha-methyl-5alpha-cholest-9(11)-en-3beta-ol	2.70503	3.62668	8.01663	4.94143	6.27455	9.13501	9.36122	15.6486	32.9949	4.1968
LMST01010330	A01 Cholesterol derivatives	14alpha-methyl-5alpha-cholest-9(11)-en-3beta-ol	2.63292	3.63725	7.06835	4.68775	6.11195	8.16208	9.52057	14.1001	30.2666	4.08543
LMST01010351	A01 Cholesterol derivatives	4,6-cholestadienol	64.2622	45.9144	109.495	73.2289	114.189	84.7213	98.1144	131.018	161.666	44.3075
LMST01010351	A01 Cholesterol derivatives	4,6-cholestadienol	69.4514	47.4984	101.355	76.0894	107.675	86.9278	101.408	130.669	166.936	45.971
LMST01010124	A03 Oxysterols	32-hydroxylanosterol	0.0203218	0.0335212	0.138938	0.0530941	0.0956494	0.0655891	0.0452992	0.0867971	0.154991	0.0260325
LMST01010224	A03 Oxysterols	4,4-dimethyl-14alpha-hydroxymethyl-5alpha-cholest-8-en-3beta-ol	0.10367	0.034277	0.121945	0.0751372	0.132109	0.179148	0.125075	0.143578	0.174853	0.0374647
LMST01030098	A04 Phytosterols	Brassicasterol	9.81391	4.20393	8.84672	6.0436	8.78443	6.40203	7.48348	9.52558	24.4038	4.72269
LMST01030107	A04 Phytosterols	4alpha,14alpha-dimethyl-24-methylene-cholest-7,9(11)-dien-3beta-ol	0.604294	1.29276	2.75134	1.89737	2.94091	2.80207	2.23168	2.52358	3.97796	0.935798
LMST01030107	A04 Phytosterols	4alpha,14alpha-dimethyl-24-methylene-cholest-7,9(11)-dien-3beta-ol	0.565192	1.20475	3.15282	1.61054	2.90321	2.52297	2.03859	2.39238	3.61681	0.820823
LMST01030108	A04 Phytosterols	stigmast-22E-en-3beta-ol	3.55048	2.76109	4.04073	0.94912	1.66627	4.41152	4.34375	7.28395	8.1908	4.65669
LMST01030108	A04 Phytosterols	stigmast-22E-en-3beta-ol	4.11169	2.35959	4.30946	0.950826	1.46203	3.43695	4.53045	7.11463	7.81301	4.03601
LMST01030108	A04 Phytosterols	stigmast-22E-en-3beta-ol	5.38008	2.23397	3.23309	1.34892	1.76976	3.75723	3.627	5.96133	7.3362	3.80741
LMST01030109	A04 Phytosterols	24-methylcholesta-5,23E-dien-3beta-ol	9.56829	3.98016	8.66213	5.10308	8.69388	6.20901	7.54903	9.82185	16.1214	4.83963
LMST01030110	A04 Phytosterols	24-methylcholesta-5,24-dien-3beta-ol	6.58436	7.42101	12.8133	8.35473	11.4272	10.0624	12.1609	15.5877	28.3044	6.10468
LMST01030115	A04 Phytosterols	Episterol	6.58436	7.40827	12.6971	8.55081	11.7238	10.0624	12.6234	15.9636	28.3479	6.22947
LMST01030117	A04 Phytosterols	stellasterol	0.358721	0.114017	0.224583	0.1847	0.240094	0.209543	0.245464	0.297146	0.342333	0.136072
LMST01030135	A04 Phytosterols	5-dehydroepisterol	0.182563	0.263718	0.62079	0.295878	0.601383	0.439102	0.47583	0.670841	0.90547	0.187997
LMST01030135	A04 Phytosterols	5-dehydroepisterol	0.179772	0.271131	0.625689	0.295878	0.601383	0.439102	0.478543	0.693893	0.90547	0.192008
LMST01030135	A04 Phytosterols	5-dehydroepisterol	0.143007	0.167156	0.66202	0.15746	0.578898	0.421649	0.175209	0.736442	0.676705	0.174123
LMST01030142	A04 Phytosterols	4alpha,23,24-Trimethyl-5alpha-cholest-17(20)-en-3beta-ol	1.56049	0.0793679	0.114372	0.641454	0.473445	0.967102	1.16141	0.150019	8.17735	0.473507
LMST01031021	A04 Phytosterols	Dinosterol	1.5603	0.0483424	3.98592	0.991523	0.0717387	2.09081	2.74889	5.84038	7.82293	0.873774
LMST01031027	A04 Phytosterols	22-dihydroergosterol	10.0194	6.23884	8.47743	6.22136	8.88086	6.38112	8.67574	11.8111	26.9915	4.75988
LMST01031043	A04 Phytosterols	Durissimasterol	0.529844	1.22006	1.2189	1.8755	3.08645	1.94788	2.30903	1.42892	4.3343	0.713655
LMST01031043	A04 Phytosterols	Durissimasterol	0.508373	1.2327	2.75789	2.12134	3.04412	2.59319	2.29431	3.0331	4.68714	0.769395
LMST01031043	A04 Phytosterols	Durissimasterol	0.496239	1.2664	2.54177	2.05868	2.96824	2.51051	2.30551	3.0056	4.59357	0.762578
LMST01031066	A04 Phytosterols	24-methylene-cholest-5-en-3beta,19-diol	0.117428	0.18642	0.733484	0.307949	0.386592	0.497114	0.369926	0.817011	0.937174	0.188379
LMST01031066	A04 Phytosterols	24-methylene-cholest-5-en-3beta,19-diol	0.125257	0.225153	0.726419	0.3455	0.444702	0.548753	0.455371	0.89516	1.04643	0.208912
LMST01031066	A04 Phytosterols	24-methylene-cholest-5-en-3beta,19-diol	0.114623	0.176257	0.641843	0.255584	0.350524	0.43839	0.350996	0.71233	0.803092	0.165673
LMST01040122	A04 Phytosterols	Clionasterol	7.22339	2.32592	6.40092	2.33389	4.82539	3.38619	3.8998	6.0408	11.4218	2.15733
LMST01040124	A04 Phytosterols	Clerosterol	1.41617	1.77963	2.74473	2.78758	3.0446	2.85192	3.74002	4.7099	9.91407	1.67852
LMST01040129	A04 Phytosterols	Sitosterol	2.90255	0.463572	0.325497	0.277423	1.24366	1.47931	1.73876	2.69931	3.34188	1.46332
LMST01040134	A04 Phytosterols	poriferast-8(14)-en-3beta-ol	2.06318	3.13806	0.613399	3.43174	5.2894	4.95495	4.40884	6.66198	15.0292	2.48586
LMST01040137	A04 Phytosterols	stigmasta-7,25-dien-3beta-ol	1.45982	1.82413	2.60961	2.77358	3.0446	2.78768	3.98832	4.6625	9.82074	1.66171
LMST01040165	A04 Phytosterols	Axinyssasterol	0.109122	0.240053	0.577469	0.481789	0.653103	0.705443	0.784038	1.01346	1.09587	0.311425
LMST01040165	A04 Phytosterols	Axinyssasterol	0.114208	0.24454	0.910803	0.48417	0.680364	0.713417	0.796955	0.968433	1.32837	0.303738
LMST01040165	A04 Phytosterols	Axinyssasterol	0.108965	0.250875	0.873561	0.452871	0.614037	0.714424	0.785575	0.897458	1.27803	0.27231
LMST01040258	A04 Phytosterols	Ikshusterol	0.0822921	0.143954	0.400206	0.160155	0.296313	0.36604	0.235257	0.431917	0.682642	0.136957
LMST01040258	A04 Phytosterols	Ikshusterol	0.0720882	0.129469	0.379944	0.144894	0.20213	0.332088	0.19222	0.422798	0.638325	0.135102
LMST01110008	A04 Phytosterols	24,26-cyclocholesterol	1.01072	0.705497	2.031	1.36359	1.93827	1.44686	1.58421	2.13041	2.8225	0.65153
LMST03020334	A05 Secosteroids	(10E)-19-methylvitamin D3 / (10E)-19-methylcholecalciferol	0.0908269	0.0948516	0.235099	0.134947	0.202589	0.169213	0.185357	0.288865	0.434969	0.0793361
LMST01060001	A06 Other sterols	Gorgosterol	0.328696	0.532944	1.04588	0.837055	1.39428	0.878427	0.832628	1.33122	2.21146	0.565639
LMST01060009	A06 Other sterols	22S,23S-methylenecholesterol	0.141263	0.0763411	0.229481	0.10313	0.147107	0.0878294	0.204474	0.24671	0.374589	0.0521715
LMST01060009	A06 Other sterols	22S,23S-methylenecholesterol	0.0847194	0.105033	0.236724	0.148048	0.181726	0.141936	0.204963	0.299693	0.462641	0.0903573
LMST01060009	A06 Other sterols	22S,23S-methylenecholesterol	0.110441	0.0715341	0.242721	0.0911754	0.0951884	0.112322	0.100582	0.14802	0.435638	0.0479944
LMST01060013	A06 Other sterols	23-demethyl-4alpha-methyl-5alpha-gorgostan-3beta-ol	0.0387087	0.0246933	0.068484	0.0435327	0.0734594	0.0792412	0.0906105	0.116612	0.162714	0.0429775
LMST01100002	A06 Other sterols	cycloartanol	0.0175608	0.0514081	0.0990608	0.077702	0.123961	0.113214	0.0733803	0.115013	0.207503	0.0255332
LMST01100008	A06 Other sterols	cycloartenol	0.310621	0.774382	1.21997	0.990638	1.55801	1.22951	1.22567	1.44982	2.53914	0.314348

## Sheet: cluster 3
lmid	family	sterol name	01 olfactory bulb	02 anterior cortex	03 posterior cortex	04 hippocampus	05 cerebral nuclei	06 interbrain	07 midbrain	08 pons	09 medulla	10 cerebellum
LMST01010315	A01 Cholesterol derivatives	24-norcholesterol	2.9156	2.55191	2.80493	2.64155	2.95366	2.74236	2.79157	2.74881	2.90308	2.56342
LMST01010069	A01 Cholesterol derivatives	7-dehydrocholesterol	33.9238	18.7886	17.3589	48.0981	73.4559	67.3544	60.6472	85.6596	56.4465	28.6062
LMST01010016	A01 Cholesterol derivatives	Desmosterol	142.236	43.4236	51.6178	163.265	239.33	243.873	208.451	297.309	141.087	78.9307
LMST01010066	A01 Cholesterol derivatives	Zymosterol	93.2256	52.9825	53.1952	131.952	195.859	191.936	195.21	263.879	157.611	89.46
LMST01010001	A01 Cholesterol derivatives	cholesterol	9433.11	3830.07	16894.5	7935.05	7838.58	12877.2	16987	27182.6	26876.2	5447.54
LMST01010077	A01 Cholesterol derivatives	Dihydrocholesterol	23.974	6.38656	9.23649	21.0105	33.3741	31.5626	35.5816	39.9758	24.2657	12.4971
LMST01010149	A01 Cholesterol derivatives	4,4-dimethylcholesta-8,11,24-trienol	1.06943	0.80043	0.755587	2.464	2.84434	3.75666	3.60842	4.7605	4.20105	1.7659
LMST01010017	A01 Cholesterol derivatives	Lanosterol	0.067868	0.122293	0.140296	0.438946	0.456643	0.790512	0.686827	1.09056	1.19242	0.180919
LMST01010087	A01 Cholesterol derivatives	24,25-dihydrolanosterol	1.25318	0.512981	0.414581	1.13853	1.54797	2.36081	2.33217	2.78202	2.00009	1.26138
LMST02010036	A02 Steroids	17alpha-Ethinyl estradiol	108.932	55.4826	170.906	199.557	193.403	70.8752	166.784	249.515	218.542	87.0834
LMST02030198	A02 Steroids	3a,20b-Pregnanediol	64.1044	96.3242	81.6684	122.347	111.961	156.297	138.813	218.932	153.208	96.2045
LMST02030205	A02 Steroids	Pregn-5-ene-3beta,20alpha-diol	29.7146	10.5211	80.922	67.081	43.5302	9.80536	112.832	132.658	69.1626	11.0818
LMST01010274	A03 Oxysterols	19-hydroxycholesterol	22.1952	14.0246	85.6275	58.8489	58.8005	51.9883	76.8762	115.185	87.911	18.5941
LMST01010274	A03 Oxysterols	19-hydroxycholesterol	25.0035	15.8878	83.8599	59.6904	59.1033	55.1055	77.2075	97.1923	85.6445	17.8452
LMST01010274	A03 Oxysterols	19-hydroxycholesterol	26.2001	22.8007	162.318	65.3144	79.5392	65.5694	87.3508	134.556	117.454	18.228
LMST01010307	A03 Oxysterols	20S-Hydroxycholestane-3,16-dione	8.21875	2.97695	6.10109	4.41029	8.21101	3.24384	5.1495	7.76045	7.26584	3.1895
LMST01010307	A03 Oxysterols	20S-Hydroxycholestane-3,16-dione	7.30766	2.96847	5.45736	4.16013	7.67169	3.23984	4.66372	6.91888	6.44968	3.13177
LMST01010354	A03 Oxysterols	4beta-OH-7-DHC	2.56275	0.670459	4.08753	5.76729	5.46408	1.22474	8.11349	11.0221	5.3056	0.364053
LMST01040151	A04 Phytosterols	(3beta,24R,24'R)-fucosterol epoxide	34.9513	29.1052	31.1599	35.0849	39.824	33.2527	35.3294	35.0709	33.339	29.1074
LMST01040148	A04 Phytosterols	4alpha-Methyl-24-ethyl-cholest-8(14)-en-3beta-ol	73.7152	27.3794	168.677	49.0603	37.9876	61.5409	95.161	213.225	113.311	38.156
LMST03020015	A05 Secosteroids	(22R)-22-hydroxy-24,25,26,27-tetranorvitamin D3 / (22R)-22-hydroxy-24,25,26,27-tetranorcholecalciferol	38.2183	9.49851	23.4385	18.4404	57.4763	21.0556	20.6322	39.2048	42.548	10.5741
LMST03020004	A05 Secosteroids	1alpha,21-dihydroxy-20-oxo-22,23,24,25,26,27-hexanorvitamin D3 / 1alpha,21-dihydroxy-20-oxo-22,23,24,25,26,27-hexanorcholecalciferol	6.55222	-0.042254	0.57892	6.10343	9.0519	1.06617	6.21263	13.7588	10.428	-0.0414479
LMST02020097	A05 Secosteroids	5-Androstene-3b,16a,17a-triol	2.22981	7.37826	4.49228	15.0891	7.72323	6.75953	19.0462	53.5125	17.7917	2.90628
LMST03010056	A05 Secosteroids	dihydrotachysterol2 / (5E)-(10S)-10,19-dihydrovitamin D2 / (5E)-(10S)-10,19-dihydroergocalciferol	38.2738	20.1758	50.6434	51.3031	69.2002	58.7008	62.5688	140.826	150.51	29.4434
LMST03010056	A05 Secosteroids	dihydrotachysterol2 / (5E)-(10S)-10,19-dihydrovitamin D2 / (5E)-(10S)-10,19-dihydroergocalciferol	44.6603	27.1937	49.6878	48.1162	84.0254	52.6603	94.8033	134.833	125.929	27.2989
LMST02030179	A02 Steroids	prednisolone	10.434	4.90307	4.50714	11.1113	19.225	10.2537	13.177	17.2202	15.8314	4.91007

## Sheet: cluster4
lmid	family	sterol name	01 olfactory bulb	02 anterior cortex	03 posterior cortex	04 hippocampus	05 cerebral nuclei	06 interbrain	07 midbrain	08 pons	09 medulla	10 cerebellum
LMST02020023	A02 Steroids	epiandrosterone	0.001	0.001	0.001	0.001	0.540875	1.18966	0.001	0.255697	0.001	0.001
LMST02020111	A02 Steroids	1,17-dihydroxy-androstan-3-one	0.0839165	0.145369	0.15546	0.157359	0.170758	0.333373	0.153028	0.115267	0.20107	0.132322
LMST02020111	A02 Steroids	1,17-dihydroxy-androstan-3-one	0.0668593	0.152804	0.170165	0.0977791	0.125691	0.33371	0.0937262	0.0882872	0.166465	0.13589
LMST02020111	A02 Steroids	1,17-dihydroxy-androstan-3-one	0.0891082	0.173759	0.169162	0.136671	0.180209	0.362037	0.141533	0.134648	0.210386	0.139337
LMST01010088	A03 Oxysterols	27-hydroxy-cholesterol(25R)	0.248429	0.440335	0.377482	0.099903	0.424681	0.440211	0.110832	0.149073	0.21211	0.327562
LMST01010014	A03 Oxysterols	4beta-hydroxy-cholesterol-2	0.474506	1.2867	1.17834	0.750211	1.15783	1.16334	0.260148	0.344389	0.296344	0.46373
LMST01010135	A03 Oxysterols	6alpha-hydroxycholestanol	0.284975	0.972813	0.833985	1.07296	1.16661	1.1527	0.323034	0.531809	0.35872	0.553621
LMST01010013	A03 Oxysterols	7alpha-hydroxy-cholesterol	0.463228	0.809724	0.785583	1.53665	0.001	0.001	0.381692	0.805174	0.351988	1.09577
LMST01010012	A03 Oxysterols	24,25-epoxy-cholesterol	0.689497	0.00923593	0.0539928	0.356168	0.269654	1.47388	0.42288	0.0411316	0.123505	0.198519
LMST01110006	A06 Other sterols	Petrosterol	0.0137767	0.0248392	0.0448863	0.0143647	0.0193407	0.0802576	0.0298396	0.0294732	0.0198733	0.0123295
LMST01031056	A04 Phytosterols	Sipalosterol	0.342982	0.637997	0.613252	0.329799	0.53225	1.1253	0.519097	0.565523	0.840094	0.745022
LMST01031056	A04 Phytosterols	Sipalosterol	0.356574	0.701078	0.604299	0.346236	0.534877	1.16145	0.585001	0.586541	0.851888	0.771955
LMST03020140	A05 Secosteroids	23,23-difluoro-25-hydroxyvitamin D3 / 23,23-difluoro-25-hydroxycholecalciferol	0.487715	0.0150973	0.327128	0.0495139	0.32207	4.54774	0.0892393	0.147996	0.208718	0.0122319

## Sheet: cluster5
fname	lmid	family	sterol name	01 olfactory bulb	02 anterior cortex	03 posterior cortex	04 hippocampus	05 cerebral nuclei	06 interbrain	07 midbrain	08 pons	09 medulla	10 cerebellum
M510T723C263	LMST01010254	A01 Cholesterol derivatives	cholesta-4,6,8(14)-trien-3beta-ol	0.919052	0.0874276	5.31217	0.100952	0.132157	0.132746	0.143825	0.182233	0.204838	0.0677746
M430T376C225	LMST02020044	A02 Steroids	Stenbolone	0.00624922	0.00605408	0.136245	0.00150507	0.0109105	0.00280773	0.00639829	0.0119271	0.00830315	0.00379522
M430T376C225_2	LMST02020044	A02 Steroids	Stenbolone	0.00135475	0.00155145	0.143141	0.00310444	0.00262622	0.00236208	0.00466515	0.00321638	0.00372656	0.00157315
M430T382C226	LMST02020044	A02 Steroids	Stenbolone	0.000998607	0.00156399	0.160274	0.0015491	0.00301639	0.00637636	0.00181549	0.00365768	0.00259267	0.00167973
M432T317C215	LMST02020112	A02 Steroids	17-hydroxy-androstan-1,3-dione	0.0463117	0.0638996	0.214858	0.0632819	0.100366	0.129496	0.0459552	0.109754	0.121577	0.113364
M535T311C231	LMST02020114	A02 Steroids	9,17-hydroxy-androsta-1,4-dien-3-one	0.141144	0.132598	0.399495	0.1567	0.317835	0.248768	0.221522	0.297166	0.28663	0.149214
M526T532C252	LMST01010299	A03 Oxysterols	24-keto-25dehydrocholesterol	0.0468767	0.00780691	0.282672	0.0170822	0.0518742	0.015564	0.0256053	0.0443227	0.0442284	0.00933444
M530T608C278	LMST01010010	A03 Oxysterols	5beta,6beta-epoxy-cholesterol	0.381737	0.0308748	1.17148	0.0604951	0.350084	0.0606504	0.058481	0.156378	0.215711	0.0280746
M530T621C252	LMST01010297	A03 Oxysterols	24-ketocholestanol	3.80149	2.83432	49.2899	2.82033	3.31812	3.95438	4.08943	5.56972	4.19107	1.98984
M530T628C273	LMST01010010	A03 Oxysterols	5beta,6beta-epoxy-cholesterol	0.386183	0.217883	3.95376	0.31868	0.784578	0.356628	0.471909	0.740222	0.552938	0.241538
M530T659C254	LMST01010276	A03 Oxysterols	6-oxocholestanol	0.743581	0.296998	7.41739	0.0329681	0.344444	0.486532	0.0529348	0.0988286	0.127941	0.248571
M633T515C256	LMST01010386	A03 Oxysterols	(24Z),26-hydroxydesmosterol	0.030949	0.0300109	0.0903472	0.0281938	0.0659647	0.0469802	0.0597989	0.0406105	0.0582873	0.0200415
M651T422C255	LMST01010308	A03 Oxysterols	16beta,20S-dihydroxycholestan-3-one	0.145259	0.0828968	0.231089	0.069098	0.225575	0.152616	0.055075	0.0701958	0.112212	0.0413441
M651T423C256	LMST01010308	A03 Oxysterols	16beta,20S-dihydroxycholestan-3-one	0.142964	0.0719081	0.202636	0.0585929	0.204813	0.139339	0.051004	0.0739696	0.104192	0.0377091
M512T759C239	LMST01110008	A04 Phytosterols	24,26-cyclocholesterol	0.899503	0.709436	1.75856	1.2163	1.75127	1.06786	0.688024	1.27285	1.29082	0.433702
M524T729C265	LMST01040156	A04 Phytosterols	Baikalosterol	0.0702751	0.0393324	0.52021	0.0472013	0.093881	0.120607	0.0643943	0.274387	0.0725567	0.108435
M526T729C262	LMST01030095	A04 Phytosterols	Fecosterol	0.0520738	3.91968	3.6815	0.0582449	0.0786413	1.45025	0.942558	0.0749392	0.129327	0.0267003
M526T819C267	LMST01030117	A04 Phytosterols	stellasterol	0.351566	0.115404	12.0239	0.188477	0.238248	0.208722	0.245175	0.298175	0.359148	0.140969
M540T859C272	LMST01040123	A04 Phytosterols	Stigmasterol	0.423594	0.589643	0.975313	0.300348	0.481485	0.623188	0.31114	0.384335	0.481605	0.515929
M544T937C275	LMST01040127	A04 Phytosterols	poriferastan-3beta-ol	0.1462	0.0959674	0.284761	0.0633157	0.122648	0.098515	0.0769578	0.144751	0.107418	0.080927
M512T717C239	LMST03020230	A05 Secosteroids	(7E)-(3S,6S)-6,19-cyclo-9,10-seco-5(10),7-cholestadien-3-ol	0.825291	0.573853	1.51155	0.977761	1.4466	0.91742	0.970827	1.10879	1.48776	0.385455
M512T724C240	LMST03020228	A05 Secosteroids	(3S,6S)-9,10-seco-5(10),6,7-cholestatrien-3-ol	0.96751	0.599476	1.98666	1.15001	1.70278	1.36049	1.1006	1.39547	1.82684	0.515334
M512T752C238	LMST03020228	A05 Secosteroids	(3S,6S)-9,10-seco-5(10),6,7-cholestatrien-3-ol	0.928468	0.562376	1.79518	1.23652	1.78647	1.21238	0.84648	1.18836	1.33386	0.472741
