# Supplementary material for: Ion mobility-based sterolomics reveals spatially and temporally distinctive sterol lipids in the mouse brain
Source: Nat Commun. 2021 Jul 15;12:4343. doi: 10.1038/s41467-021-24672-x (PMC8282640; doi:10.1038/s41467-021-24672-x)
Supplement: Supplementary file 14 — Dataset 11 [file 41467_2021_24672_MOESM14_ESM.xlsx]

## Sheet: Supplementary Data 11
LM_ID	01 olfactory bulb fold change	02 anterior cortex fold change	03 posterior cortex fold change	04 hippocampus fold change	05 cerebral nuclei fold change	06 interbrain fold change	07 midbrain fold change	08 pons fold change	09 medulla fold change	10 cerebellum fold change
LMST01010016	0.826063	1.69388	1.02421	0.803121	1.01794	0.625554	0.906163	0.781488	1.09705	1.27903
LMST01010017	1.13553	0.36366	0.482003	0.663061	0.227264	0.448953	0.568299	0.33177	0.0743138	0.165331
LMST01010069	0.760804	0.852954	0.863774	0.472104	0.741829	0.644717	0.51897	0.423433	0.954821	1.04374
LMST01010077	0.935596	2.19745	1.12296	1.26013	1.30707	0.804433	1.3265	1.3498	1.4876	1.30262
LMST01010087	0.852232	1.20775	0.815597	0.879931	0.60178	0.236082	0.735062	0.597535	0.345329	0.627851
LMST01010094	1.01231	1.4903	0.155741	0.438577	0.425219	0.113929	0.264627	0.26612	0.273994	0.297019
LMST01010121	0.759837	0.804062	0.195119	0.619511	0.429728	0.150487	0.576274	0.470343	0.274694	0.504654
LMST01010121	0.729551	0.816142	0.204626	0.619848	0.452287	0.182118	0.59709	0.484785	0.274605	0.548237
LMST01010121	0.747606	0.820224	0.185281	0.658028	0.47698	0.145576	0.634208	0.518319	0.273121	0.534258
LMST01010127	0.139191	1.23836	0.64848	1.32972	0.109002	0.460414	1.13871	0.608245	1.48408	0.647731
LMST01010149	0.806585	0.464402	0.591219	0.728681	0.433458	0.215075	0.448351	0.5549	0.203981	0.497482
LMST01010202	0.899819	3.11776	0.261878	1.52947	1.64097	0.761852	2.25637	2.45982	2.00593	1.1735
LMST01010207	0.616271	1.01259	0.348117	0.689613	0.482479	0.45579	0.712523	0.788606	0.512209	0.905009
LMST01010254	0.0591068	0.858438	0.0172648	0.802012	0.755455	0.430636	0.64058	0.623899	0.490911	0.931698
LMST01010254	0.83176	0.604317	0.0595585	0.472902	0.545445	0.396943	0.432793	4.25436	0.421772	0.698224
LMST01010286	0.755416	1.10713	0.32876	0.679712	0.687486	0.290358	0.68952	0.692071	0.533445	0.750394
LMST01010306	0.747518	0.22402	0.159449	0.361991	0.198814	0.208296	0.259187	0.26848	0.104632	0.503561
LMST01010308	0.347848	0.762628	0.213806	0.830048	0.274657	0.528711	0.614783	0.587372	0.407855	0.935157
LMST01010315	0.657591	3.61222	0.684287	2.44225	1.69773	0.680071	2.88477	2.88216	2.63968	1.84623
LMST01010315	0.663623	3.64509	0.613537	2.36029	1.75933	0.616335	2.79286	2.94918	2.72834	1.80339
LMST01010330	1.01013	1.48619	0.699501	0.442457	0.423355	0.114162	0.266487	0.269298	0.195804	0.297278
LMST01010330	0.967471	1.48202	0.571861	0.436657	0.393239	0.105084	0.264627	0.27379	0.27962	0.296492
LMST01010351	0.773362	1.25358	0.440183	0.709251	0.732779	0.307153	0.745451	0.656955	0.540711	0.880669
LMST01010351	0.813186	1.25741	0.256271	0.710464	0.681225	0.351295	0.729715	0.669693	0.536606	0.875486
LMST01010354	0.362867	0.68172	0.244913	0.55756	0.390093	0.142461	0.438095	0.435307	0.175934	0.84501
LMST01010066	0.821516	0.948489	0.682417	0.814334	0.624756	0.304008	0.759787	0.653292	0.522848	0.886542
LMST01010010	0.948773	1.38333	0.28103	1.35414	0.578383	0.473002	1.23885	1.18943	2.24803	0.443966
LMST01010011	0.45038	1.53154	0.509023	1.3935	0.257699	0.437246	1.00108	1.56933	1.94487	0.499738
LMST01010012	0.208374	1.74377	0.334977	0.462002	0.149777	0.271187	0.909102	0.791778	2.00834	1.71986
LMST01010013	0.985856	0.992413	1.98706	0.975024	1	1	0.983588	1.01639	0.904197	0.988605
LMST01010014	1.0791	1.69172	1.97493	1.50854	1.26788	0.648716	1.65471	2.13061	2.06857	1.14771
LMST01010049	0.350961	1.38888	0.558964	0.847864	304.92	0.333282	0.826139	0.787611	1	0.948933
LMST01010088	1.13256	1.87493	1.27459	0.886977	1.18027	0.667893	1.02312	1.47159	1.29477	0.310072
LMST01010133	0.176817	1.30544	0.352494	0.934002	0.144727	0.485382	0.806432	0.706786	1.42263	0.673465
LMST01010135	1.05251	1.19855	1.18227	1.32365	0.861716	0.328712	1.11617	1.14581	0.879231	1.1218
LMST01010164	1.37002	1.54403	1.87052	0.889972	1.57159	0.849492	1.00485	1.09856	1.78053	2.89879
LMST01010271	0.221381	5.56193	0.381092	1.04795	0.159274	0.470084	1.26772	0.130335	1.1376	0.618361
LMST01010274	0.4506	0.848035	0.197624	0.649293	0.433737	0.095141	0.635403	0.651942	0.22586	0.31647
LMST01010274	0.452437	1.01997	0.111468	0.594107	0.419817	0.0776522	0.49594	0.591203	0.216443	0.300726
LMST01010274	1.01635	0.598303	0.169412	0.529402	0.377923	0.056927	0.426092	0.490273	0.146723	0.384675
LMST01010276	0.357777	2.63736	0.0306283	5.97988	0.335477	0.644175	0.697194	1.0114	3.48942	2.22481
LMST01010276	0.222571	1.30743	0.259176	1.68893	0.148231	0.198301	1.07931	1.72642	2.2425	0.981254
LMST01010298	0.192369	1.68217	0.571431	0.866714	0.0531116	0.89853	0.406248	0.44652	2.58502	0.972724
LMST01010298	0.23139	6.04588	0.302053	0.561341	0.487737	0.696184	12.1808	0.073544	2.6853	0.455922
LMST01010357	0.276138	1.69941	0.375697	1.92664	0.00895454	1.32976	0.50121	0.344274	2.27639	0.271999
LMST01010386	0.583716	1.03204	0.248122	1.12934	0.998749	0.668879	0.96714	1.1941	0.471619	0.712888
LMST01030093	0.998603	0.935467	1.8537	0.988383	0.940548	0.896855	0.95052	0.855047	0.821848	0.949957
LMST01030097	0.98998	3.51519	2.48206	0.981106	2.05129	1.3852	1.76994	2.31757	4.26279	2.12497
LMST01030098	0.893152	2.85947	0.690526	1.2433	1.52333	0.742042	2.23315	2.54701	1.28704	1.19463
LMST01030102	1.15689	4.51562	0.891713	0.487947	2.01772	0.747207	3.94499	1.25762	4.7857	0.678892
LMST01030107	0.621542	0.557854	0.138294	0.515629	0.261623	0.076217	0.347182	0.297173	0.138187	0.429744
LMST01030107	0.638358	0.558907	0.134629	0.508031	0.280221	0.0610706	0.362473	0.309015	0.137596	0.446878
LMST01030108	1.05776	2.33353	1.24418	1.29064	2.87525	2.50282	1.90628	1.88016	2.43833	0.701604
LMST01030109	0.912293	3.12073	0.774338	1.48222	1.54405	0.756778	2.23304	2.4519	2.0744	1.17052
LMST01030110	0.623247	1.31456	0.270763	0.638156	0.856299	0.286409	0.516746	0.53164	1.1006	0.609987
LMST01030115	0.603396	1.3438	0.267104	0.607461	0.839007	0.287582	0.512704	0.523837	1.06695	0.608292
LMST01030117	0.925851	4.66726	0.478612	2.4856	2.95226	1.58961	3.20595	2.5946	2.80525	2.06856
LMST01030117	0.92465	4.73325	1.36205	2.42658	2.87615	1.6233	3.18499	2.58516	2.9132	2.10024
LMST01030135	0.714622	0.372449	0.162963	0.626342	0.27575	0.110409	0.380136	0.36882	0.129212	0.523716
LMST01030135	0.703699	0.381792	0.156598	0.626342	0.27369	0.110409	0.377283	0.37278	0.125639	0.528547
LMST01030135	0.699623	0.43616	0.0952641	0.421398	0.234422	0.0759961	0.596803	0.182669	0.236229	0.224732
LMST01031021	0.641027	28.7595	0.262421	0.772574	32.9151	0.172968	1.13713	0.748356	0.403364	0.432139
LMST01031027	0.871214	1.99091	0.778706	1.2158	1.5325	0.749083	1.96378	2.03894	1.23899	1.18749
LMST01031043	0.640443	0.405584	0.143491	0.440541	0.226765	0.0818211	0.270233	0.257867	0.0911942	0.44438
LMST01031043	0.652514	0.393945	0.0766741	0.433735	0.218933	0.0755953	0.273975	0.220803	0.09051	0.429097
LMST01031043	0.649382	0.400698	0.117744	0.437071	0.21246	0.0747759	0.270944	0.224688	0.0887031	0.425326
LMST01031056	0.719866	0.980485	0.530107	0.834051	0.694938	1.23645	0.793203	0.731571	0.482615	0.651924
LMST01031066	0.594393	0.315341	0.140332	0.846525	0.228857	0.0777974	0.442393	0.423296	0.167137	0.409813
LMST01031066	0.601856	0.304609	0.134422	0.795077	0.207267	0.0778232	0.432758	0.410612	0.16543	0.432956
LMST01031066	0.597011	0.308265	0.129721	0.748901	0.227556	0.0701757	0.439348	0.411768	0.164306	0.412323
LMST01040121	1.01218	0.759285	0.917992	2.10024	0.857973	2.86339	2.5114	2.20694	1.15145	1.1322
LMST01040122	0.783631	2.06947	0.137362	0.397377	0.618443	3.10594	1.61113	2.39582	1.91568	0.847459
LMST01040123	0.986309	0.960674	0.731496	0.671189	1.13875	3.50111	0.897338	0.934306	1.4262	1.30767
LMST01040123	0.998947	0.97228	0.853011	0.456532	1.14546	3.60049	0.89747	0.8919	0.274289	1.30185
LMST01040124	0.775757	0.577707	0.274668	0.724007	0.373618	0.374273	0.690205	0.694611	0.237568	0.576199
LMST01040126	0.404145	3.79949	1.03104	0.689547	1.12582	1.67629	1.79175	3.26458	1.06632	0.971648
LMST01040127	0.716035	0.972359	1.07534	0.647426	0.683492	3.60706	0.963607	0.699041	1.51699	0.937982
LMST01040134	0.777661	0.218871	0.303778	0.355832	0.179057	0.193662	0.887587	0.974916	0.0841488	0.478828
LMST01040137	0.763476	0.590951	0.28889	0.727662	0.382131	0.39197	0.686568	0.691504	0.238252	0.597387
LMST01040139	0.417703	24.6758	0.646018	0.771629	23.1382	2.88741	3.04595	23.5853	0.934145	0.3886
LMST01040146	0.74335	1.80832	1.6252	2.59709	1.86782	3.96913	5.18772	7.1956	5.21883	1.62761
LMST01040148	0.578254	14.5856	0.249509	1.24369	4.49084	0.333006	1.00497	0.7275	1.01769	0.728764
LMST01040151	0.903168	5.01793	1.12751	3.71448	1.68977	0.208606	3.09325	2.6728	1.5818	1.55169
LMST01040156	0.799773	1.76251	0.101769	1.32688	0.856741	0.224288	1.47395	0.442125	2.1502	0.342905
LMST01040165	0.945834	0.947139	0.23842	0.590746	0.323786	0.710122	0.535548	0.488115	0.160024	0.484505
LMST01040165	0.909333	1.0189	0.234463	0.332509	0.341341	0.733329	0.280013	0.411777	0.146379	0.622155
LMST01040258	0.720783	0.351726	0.098227	0.714899	0.203005	0.0850503	0.303674	0.310674	0.132322	0.343828
LMST01080007	0.23102	0.948874	0.316206	1.1683	0.100433	0.487521	1.1338	1.01802	2.27724	0.755457
LMST01100008	0.693305	0.319021	0.163641	0.432463	0.264987	0.122103	0.267086	0.265415	0.09942	0.747353
LMST01110008	0.787316	1.1377	0.303572	0.555175	0.6403	0.231349	0.670055	0.713406	0.495426	0.748959
LMST01040129	0.902403	2.39249	2.32129	2.12959	1.68231	3.21235	1.80311	2.14372	3.06438	0.879422
LMST02020023	1	1	1	1	0.472746	0.000840576	1	0.00391088	1	1
LMST02020111	1.5978	1.26407	0.625176	1.04485	1.23367	0.873557	1.28793	1.63849	1.23735	0.779354
LMST02020112	1.12311	1.05891	0.437094	0.958513	1.29628	1.0698	1.26417	1.0913	0.773422	0.666053
LMST02030088	0.375091	2.25834	0.865898	1	0.389062	0.438328	0.911903	1	3.3399	1.11571
LMST03010056	0.7706	1.23072	0.472863	1.02366	0.65067	0.395449	1.12287	1.14666	0.634755	0.715721
LMST03020334	0.788472	1.08348	0.204571	0.772853	0.592886	0.257296	0.493629	0.643387	0.668819	0.59292
LMST01060001	0.588134	0.275787	0.125103	0.435779	0.200633	0.16981	0.266216	0.246025	0.0880918	0.258204
LMST01060009	0.819192	1.08298	0.208989	0.756136	0.773895	0.251314	0.541977	0.624998	0.891246	0.616275
LMST01060009	0.766104	1.85476	0.490741	2.06535	1.2475	0.619244	1.53195	1.82654	0.967561	1.06309
LMST01060009	0.836082	1.92803	0.220981	1.38553	1.65349	0.424963	2.51976	1.89718	0.849176	1.27105
LMST01060013	0.810195	1.64604	0.236445	0.864161	0.44883	0.147194	0.831183	0.695676	0.26253	0.343262
