# Supplementary material for: Ion mobility-based sterolomics reveals spatially and temporally distinctive sterol lipids in the mouse brain
Source: Nat Commun. 2021 Jul 15;12:4343. doi: 10.1038/s41467-021-24672-x (PMC8282640; doi:10.1038/s41467-021-24672-x)
Supplement: Supplementary file 15 — Dataset 12 [file 41467_2021_24672_MOESM15_ESM.xlsx]

## Sheet: Supplementary Data 12
from	to	cor
LMST01030135	LMST01030135	0.999604
LMST01040137	LMST01040124	0.998851
LMST01030110	LMST01030115	0.99856
LMST01030107	LMST01030107	0.998393
LMST01010315	LMST01010315	0.998202
LMST01031043	LMST01031043	0.997918
LMST01031066	LMST01031066	0.997875
LMST01031043	LMST01031043	0.997578
LMST01031066	LMST01031066	0.997002
LMST01010121	LMST01010121	0.996291
LMST01010121	LMST01010121	0.995859
LMST01031066	LMST01031066	0.994531
LMST01010121	LMST01010121	0.993932
LMST01031043	LMST01031043	0.993794
LMST01010330	LMST01010330	0.99303
LMST01110008	LMST01010286	0.986135
LMST01030093	LMST01010013	0.984886
LMST01010351	LMST01010286	0.982947
LMST01030109	LMST01010202	0.982847
LMST01010351	LMST01010286	0.976676
LMST01030117	LMST01030117	0.974731
LMST01010351	LMST01010351	0.973848
LMST01030098	LMST01031027	0.971298
LMST01010351	LMST01110008	0.968631
LMST01030107	LMST01010121	0.966002
LMST01010351	LMST01110008	0.965317
LMST01010274	LMST01060013	0.96449
LMST01010274	LMST03010056	0.963837
LMST01030107	LMST01010121	0.963104
LMST01031043	LMST01030107	0.963009
LMST01031043	LMST01030107	0.962412
LMST01031043	LMST01030107	0.961713
LMST01031043	LMST01030135	0.961165
LMST01031043	LMST01030107	0.961107
LMST01040127	LMST01040123	0.960615
LMST01031043	LMST01030135	0.960492
LMST01010274	LMST01010274	0.960353
LMST01030107	LMST01010121	0.959751
LMST01031043	LMST01030107	0.959486
LMST01031043	LMST01030107	0.95862
LMST01031043	LMST01030135	0.957184
LMST01030109	LMST01010315	0.957065
LMST01031043	LMST01030135	0.956858
LMST01031043	LMST01030135	0.956772
LMST01031043	LMST01030135	0.956752
LMST01010202	LMST01010315	0.95616
LMST01030107	LMST01010121	0.955814
LMST01040258	LMST01030135	0.953455
LMST01040258	LMST01060001	0.953348
LMST01040258	LMST01030135	0.951058
LMST01030107	LMST01010121	0.950714
LMST01010094	LMST01010330	0.950593
LMST03020334	LMST01060009	0.950285
LMST01030109	LMST01010315	0.948459
LMST01040258	LMST01031066	0.947202
LMST01010202	LMST01010315	0.946937
LMST01030098	LMST01030109	0.946791
LMST01040258	LMST01031066	0.945179
LMST01030107	LMST01010121	0.945161
LMST01010276	LMST01010011	0.944676
LMST01030098	LMST01010202	0.94204
LMST02030088	LMST01010298	0.94073
LMST01040258	LMST01031066	0.93764
LMST01031066	LMST01030135	0.932373
LMST01031066	LMST01030135	0.932261
LMST01030117	LMST01010202	0.931946
LMST01060001	LMST01030135	0.928382
LMST01031027	LMST01060009	0.927439
LMST01031066	LMST01030135	0.925817
LMST01010127	LMST01010133	0.925578
LMST01031066	LMST01030135	0.925479
LMST01060001	LMST01030135	0.922852
LMST01060001	LMST01031043	0.921784
LMST01060001	LMST01031043	0.921391
LMST01010286	LMST01010121	0.921063
LMST01030107	LMST01030135	0.92049
LMST01010274	LMST01031043	0.919754
LMST01031027	LMST01010202	0.918994
LMST01080007	LMST01010276	0.91809
LMST01010274	LMST01031043	0.917866
LMST01010274	LMST01031043	0.917718
LMST01030107	LMST01030135	0.917561
LMST01010094	LMST01010330	0.91732
LMST01060009	LMST01030110	0.91654
LMST01030117	LMST01010077	0.916084
LMST01010274	LMST01060013	0.91565
LMST01030107	LMST01030135	0.915638
LMST01040148	LMST01010271	0.915283
LMST01010274	LMST01030107	0.914256
LMST01100008	LMST01010306	0.913107
LMST01040123	LMST01040123	0.912494
LMST01030107	LMST01030135	0.912448
LMST01060001	LMST01031043	0.912406
LMST01010286	LMST01010121	0.911898
LMST01010274	LMST01010286	0.911286
LMST01010351	LMST01010121	0.911025
LMST01031027	LMST01030109	0.910992
LMST01030117	LMST01030109	0.909776
LMST03020334	LMST01010286	0.90915
LMST01010274	LMST01060001	0.909051
LMST01010274	LMST01040151	0.908807
LMST01060009	LMST01030115	0.907274
LMST01010274	LMST01030107	0.905894
LMST01040258	LMST01031043	0.905677
LMST01040258	LMST01031043	0.904572
LMST01010286	LMST01010121	0.904253
LMST01030117	LMST01010202	0.903806
LMST01040165	LMST01040165	0.903688
LMST01031066	LMST01030135	0.90256
LMST01031066	LMST01030135	0.902064
LMST01010386	LMST01060009	0.901944
LMST01030117	LMST01010315	0.901819
LMST01010274	LMST01040151	0.901216
LMST01040258	LMST01031043	0.899412
LMST01110008	LMST01010121	0.89874
LMST01030117	LMST01010315	0.898688
LMST01030117	LMST01030109	0.898054
LMST01031043	LMST01100008	0.897837
LMST01010274	LMST03010056	0.896863
LMST01030117	LMST01010315	0.896434
LMST01030117	LMST01010315	0.894839
LMST01010010	LMST01010011	0.893355
LMST01060009	LMST03010056	0.89253
LMST02030088	LMST01010133	0.892311
LMST03020334	LMST01010351	0.889722
LMST01010010	LMST01040156	0.889637
LMST01010351	LMST01010121	0.889271
LMST01040151	LMST01060009	0.888349
LMST01040151	LMST03010056	0.888053
LMST01031043	LMST01010306	0.888026
LMST01031043	LMST01100008	0.887893
LMST01010351	LMST01010121	0.887886
LMST01010133	LMST01010011	0.88788
LMST01010207	LMST01010351	0.887611
LMST01010274	LMST01010121	0.887526
LMST01010274	LMST01060009	0.887274
LMST01031043	LMST01010306	0.886863
LMST01031043	LMST01010306	0.886478
LMST01031043	LMST01100008	0.886177
LMST01080007	LMST01010133	0.886049
LMST01010351	LMST01010121	0.885607
LMST01110008	LMST01010121	0.884589
LMST01110008	LMST01010121	0.883534
LMST01040258	LMST01030107	0.882933
LMST02030088	LMST01030097	0.88219
LMST01080007	LMST01010010	0.882104
LMST01030098	LMST01010315	0.881806
LMST01031027	LMST01010315	0.87987
LMST01010274	LMST01110008	0.879003
LMST01031066	LMST01040124	0.87899
LMST01030098	LMST01010315	0.878585
LMST01031027	LMST01010315	0.877338
LMST01031043	LMST01010121	0.877247
LMST01100008	LMST01030135	0.876049
LMST01080007	LMST01010011	0.875911
LMST01040137	LMST01030135	0.875474
LMST01100008	LMST01030135	0.87497
LMST01040124	LMST01030135	0.874275
LMST01031066	LMST01040137	0.874168
LMST01040258	LMST01030107	0.874046
LMST03020334	LMST01110008	0.873314
LMST01031043	LMST01010121	0.87318
LMST01060001	LMST01010306	0.871426
LMST01010274	LMST01030135	0.870497
LMST01010306	LMST01030135	0.870197
LMST01040137	LMST01030135	0.870189
LMST01010274	LMST01010351	0.870128
LMST01040124	LMST01030135	0.869893
LMST01060013	LMST01010121	0.869828
LMST01030098	LMST03010056	0.869586
LMST01030109	LMST01010077	0.869554
LMST01060013	LMST01010121	0.868558
LMST01031043	LMST01010121	0.867781
LMST01010274	LMST01030135	0.867583
LMST01060013	LMST01010286	0.867476
LMST01060013	LMST01040151	0.866412
LMST01010274	LMST01010351	0.866373
LMST01010066	LMST01010087	0.866276
LMST01010271	LMST01010077	0.866259
LMST01040151	LMST01010315	0.866028
LMST01010274	LMST01010121	0.865903
LMST01010276	LMST01010133	0.865502
LMST01031043	LMST01010121	0.865166
LMST01010298	LMST01010133	0.865132
LMST01010274	LMST01010121	0.864661
LMST01010351	LMST01010121	0.864091
LMST01060013	LMST01010121	0.864039
LMST01010306	LMST01030135	0.863563
LMST01031066	LMST01040124	0.862993
LMST01010351	LMST01010121	0.861654
LMST01010274	LMST01010121	0.861348
LMST01010274	LMST03020334	0.861188
LMST01010066	LMST01030107	0.861091
LMST01010077	LMST01010016	0.860231
LMST01031066	LMST01040137	0.859676
LMST01031043	LMST01010121	0.859375
LMST01010274	LMST01010121	0.859227
LMST01040127	LMST01040123	0.858759
LMST01010354	LMST01010207	0.858518
LMST01010274	LMST01010121	0.858063
LMST01060001	LMST01030107	0.857963
LMST01030098	LMST01060009	0.85787
LMST01010069	LMST01010164	0.857639
LMST02030088	LMST01010012	0.856751
LMST01031043	LMST01010121	0.85591
LMST01040258	LMST01010274	0.855878
LMST01010127	LMST01080007	0.855377
LMST01010066	LMST01030107	0.854622
LMST01010066	LMST01010135	0.853892
LMST01040148	LMST01010077	0.853503
LMST01010207	LMST01010286	0.853464
LMST01010330	LMST01010087	0.85338
LMST01060001	LMST01030107	0.853256
LMST01031066	LMST01060001	0.852654
LMST02030088	LMST01080007	0.852212
LMST01040126	LMST01030098	0.852115
LMST01060013	LMST01010094	0.851698
LMST01030115	LMST01010077	0.851379
LMST01031043	LMST01010121	0.851081
LMST01040151	LMST01010315	0.850612
LMST01040127	LMST01010135	-0.881142
LMST01040129	LMST01100008	-0.882527
LMST01040123	LMST01010135	-0.93824
