# Supplementary material for: Ion mobility-based sterolomics reveals spatially and temporally distinctive sterol lipids in the mouse brain
Source: Nat Commun. 2021 Jul 15;12:4343. doi: 10.1038/s41467-021-24672-x (PMC8282640; doi:10.1038/s41467-021-24672-x)
Supplement: Supplementary file 17 — Source Data [file 41467_2021_24672_MOESM17_ESM.xlsx]

## Sheet: Figure 2a
Figure 2a
The extracted ion chromatogram of derivatized etiocholanone, underivatized epiandrosterone, derivatized etiocholanone and derivatized epiandrosterone in drift time dimension.
underivatized etiocholanone			underivatized epiandrosterone			derivatized etiocholanone			derivatized epiandrosterone
X(Milliseconds)	Y(Counts)		X(Milliseconds)	Y(Counts)		X(Milliseconds)	Y(Counts)		X(Milliseconds)	Y(Counts)
1.8343	0		6.74	0		16	0		6.38	0
3.66859	0		7.90309	0		16.9529	0		7.99185	0
5.50289	0		9.06618	0		17.9057	0		9.6037	0
7.33719	0		10.2293	0		18.8585	0		11.2156	0
9.17149	0		11.3924	0		19.8114	1.60152e-99		12.8274	0
11.0058	4.9149e-127		12.5555	1.52555e-121		20.7642	8.1419e-72		14.4392	0
12.8401	1.23044e-75		13.7185	2.8692e-81		21.7171	1.49331e-48		16.0511	2.04203e-96
14.6744	2.55253e-37		14.8816	5.70392e-49		22.6699	9.88118e-30		17.663	8.10617e-58
16.5087	4.38777e-12		16.0447	1.19857e-24		23.6228	2.35884e-15		19.2748	7.1906e-29
16.607	4.2188e-11		17.2078	2.66215e-08		24.5756	2.03152e-05		20.8867	1.42531e-09
16.7961	2.57667e-09		17.2754	1.34835e-07		24.6377	6.31814e-05		20.9773	8.96094e-09
16.9756	9.4795e-08		17.4054	2.56983e-06		24.757	0.000496451		21.1517	2.52936e-07
17.1456	2.21123e-06		17.5288	3.40572e-05		24.8703	0.00303		21.3172	4.72982e-06
17.3064	3.42877e-05		17.6457	0.000325593		24.9776	0.01467		21.4739	6.10863e-05
17.4583	0.00036914		17.7562	0.00232		25.0791	0.05799		21.6222	0.000566222
17.6015	0.00287		17.8607	0.01276		25.1749	0.19087		21.7622	0.0039
17.7363	0.01674		17.9591	0.05552		25.2653	0.5338		21.8943	0.02066
17.8629	0.07565		18.0518	0.19646		25.3504	1.29193		22.0186	0.0865
17.9816	0.27304		18.1388	0.57909		25.4303	2.75161		22.1353	0.29447
18.0927	0.8093		18.2205	1.45314		25.5052	5.23644		22.2448	0.83528
18.1963	2.01965		18.2968	3.16624		25.5753	9.02808		22.3472	2.019
18.2928	4.3402		18.3681	6.09861		25.6407	14.2791		22.4428	4.24378
18.3824	8.1959		18.4344	10.553		25.7016	20.9535		22.5317	7.89996
18.4654	13.8484		18.496	16.6445		25.7582	28.818		22.6144	13.2401
18.542	21.2777		18.5531	24.2415		25.8106	37.4857		22.6909	20.2737
18.6125	30.1567		18.6058	32.9807		25.8589	46.4914		22.7615	28.7373
18.6771	39.9266		18.6542	42.3472		25.9034	55.3735		22.8265	38.1484
18.7361	49.9316		18.6986	51.783		25.9442	63.7386		22.8861	47.9158
18.7897	59.5557		18.7392	60.7851		25.9814	71.2995		22.9405	57.4597
18.8383	68.32		18.7761	68.9709		26.0153	77.8864		22.9899	66.3044
18.8819	75.925		18.8094	76.1035		26.0459	83.4358		23.0347	74.1268
18.921	82.2455		18.8395	82.0844		26.0735	87.9693		23.075	80.7623
18.9558	87.2966		18.8663	86.9267		26.0981	91.5674		23.111	86.1822
18.9865	91.1887		18.8902	90.7209		26.12	94.3447		23.143	90.4574
19.0133	94.0849		18.9113	93.6022		26.1394	96.4304		23.1713	93.7199
19.0365	96.1667		18.9298	95.7237		26.1563	97.9538		23.1961	96.1307
19.0565	97.611		18.9458	97.2372		26.171	99.0345		23.2175	97.855
19.0734	98.5757		18.9595	98.2817		26.1836	99.7773		23.2359	99.0471
19.0875	99.1935		18.9711	98.977		26.1943	100.27		23.2515	99.8414
19.099	99.5706		18.9808	99.4212		26.2032	100.585		23.2645	100.349
19.1082	99.7879		18.9887	99.692		26.2104	100.777		23.2751	100.659
19.1154	99.9048		18.995	99.848		26.2163	100.887		23.2836	100.838
19.1208	99.9622		19	99.9317		26.2208	100.946		23.2902	100.934
19.1247	99.9874		19.0037	99.9729		26.2242	100.975		23.2952	100.981
19.1273	99.9967		19.0063	99.9909		26.2266	100.988		23.2988	101.001
19.1288	99.9994		19.0081	99.9976		26.2283	100.993		23.3012	101.009
19.1297	99.9999		19.0092	99.9996		26.2293	100.994		23.3026	101.011
19.13	100		19.0098	100		26.2298	100.994		23.3034	101.012
19.13	100		19.01	100		26.23	100.994		23.3037	101.012
19.1301	100		19.01	100		26.23	100.994		23.3037	101.012
19.1306	99.9998		19.01	100		26.23	100.994		23.3037	101.012
19.1319	99.9983		19.0102	100		26.2302	100.994		23.304	101.012
19.1346	99.9905		19.0108	99.9996		26.2307	100.994		23.3046	101.011
19.139	99.964		19.0119	99.9976		26.2316	100.993		23.3059	101.01
19.1455	99.8925		19.0136	99.991		26.233	100.989		23.3081	101.003
19.1546	99.7291		19.0163	99.9731		26.2353	100.978		23.3113	100.987
19.1668	99.3973		19.02	99.9322		26.2384	100.954		23.3158	100.949
19.1823	98.7819		19.0249	99.8491		26.2425	100.906		23.3217	100.872
19.2018	97.7202		19.0312	99.6943		26.2478	100.815		23.3293	100.728
19.2255	95.9968		19.0391	99.4255		26.2544	100.657		23.3389	100.478
19.254	93.3456		19.0488	98.9845		26.2624	100.397		23.3505	100.068
19.2877	89.4658		19.0603	98.2943		26.2721	99.9897		23.3645	99.4267
19.327	84.0597		19.074	97.2572		26.2836	99.3755		23.381	98.462
19.3723	76.8983		19.0899	95.7544		26.2969	98.4804		23.4003	97.0625
19.424	67.9153		19.1083	93.6478		26.3123	97.2157		23.4225	95.0976
19.4826	57.3126		19.1293	90.7859		26.3298	95.4785		23.4478	92.4227
19.5486	45.6405		19.1531	87.0164		26.3498	93.1547		23.4766	88.8889
19.6223	33.7918		19.1799	82.2037		26.3722	90.1258		23.5089	84.3593
19.7042	22.8564		19.2098	76.2566		26.3972	86.2781		23.5451	78.732
19.7947	13.8359		19.2431	69.1598		26.425	81.5178		23.5852	71.97
19.8943	7.31883		19.2798	61.0082		26.4557	75.7894		23.6296	64.1331
20.0033	3.29112		19.3202	52.0344		26.4896	69.0977		23.6784	55.4066
20.1223	1.219		19.3645	42.6159		26.5266	61.529		23.7319	46.115
20.2515	0.35876		19.4127	33.251		26.567	53.2683		23.7902	36.7091
20.3916	0.08055		19.4652	24.4957		26.6109	44.6028		23.8536	27.7186
20.5428	0.01318		19.5221	16.8657		26.6584	35.908		23.9222	19.6683
20.7057	0.00149		19.5834	10.7291		26.7098	27.6096		23.9964	12.9772
20.8806	0.00011029		19.6496	6.22546		26.7651	20.1242		24.0762	7.86811
21.068	4.99677e-06		19.7206	3.24774		26.8245	13.7891		24.162	4.32602
21.2683	1.29179e-07		19.7966	1.4991		26.8882	8.7997		24.2539	2.12539
21.482	1.76166e-09		19.8779	0.60146		26.9562	5.17647		24.3521	0.91797
21.7095	1.1622e-11		19.9647	0.20568		27.0288	2.7751		24.4569	0.34231
21.9512	3.37278e-14		20.057	0.05866		27.106	1.33889		24.5684	0.10804
22.2075	3.87991e-17		20.1551	0.01363		27.1881	0.57338		24.6869	0.02824
22.4789	1.57908e-20		20.2591	0.00251		27.2751	0.21469		24.8126	0.00597
22.7658	2.00876e-24		20.3693	0.000357325		27.3673	0.06913		24.9456	0.000993296
23.0686	6.98104e-29		20.4857	3.80026e-05		27.4647	0.0188		25.0863	0.000126585
23.3878	5.72753e-34		20.6087	2.9226e-06		27.5676	0.00424		25.2348	1.19745e-05
23.5537	9.09188e-37		20.7382	1.56707e-07		27.676	0.00077394		25.3913	8.13093e-07
27.1903	5.04253e-125		20.8056	3.13116e-08		27.7323	0.000303648		25.4726	1.85015e-07
30.8269	0		21.962	2.04399e-24		28.5331	1.06361e-11		26.8363	6.6954e-22
34.4636	0		23.1184	1.73859e-48		29.3338	2.71275e-22		28.2001	2.99201e-43
38.1002	0		24.2749	1.92693e-80		30.1346	5.03797e-36		29.5638	1.65107e-71
41.7368	0		25.4313	2.78278e-120		30.9354	6.81269e-53		30.9276	1.12508e-106
45.3735	0		26.5878	0		31.7361	6.7081e-73		32.2913	0
49.0101	0		27.7442	0		32.5369	4.80947e-96		33.655	0
52.6467	0		28.9007	0		33.3377	2.5108e-122		35.0188	0
56.2834	0		30.0571	0		34.1385	0		36.3825	0
59.92	0		31.2136	0		34.9392	0		37.7463	0
			32.37	0		35.74	0		39.11	0

## Sheet: Figure 2b
Figure 2b
The raw data of sterol isomers with significant CCS differences (≥ 2%) in the derivatized and underivatized groups.
derivatized group							underivatized group
ST1 LM_ID	ST2 LM_ID	CCS1	CCS2	CCS difference	adduct		ST1 LM_ID	ST2 LM_ID	CCS1	CCS2	CCS difference	adduct
LMST02010035	LMST02020071	254.8	200.8	0.211931	[M+2PA+Na]+		LMST01010164	LMST01010014	202.17	228.49	0.130187	[M+H-H2O]+
LMST02030151	LMST02030167	219.9	263.3	0.197362	[M+PA+Na]+		LMST01010014	LMST01010088	228.49	199.72	0.125914	[M+H-H2O]+
LMST02010035	LMST02020065	254.8	214.7	0.157378	[M+2PA+Na]+		LMST01010054	LMST01010014	203.8	228.49	0.121148	[M+H-H2O]+
LMST01030093	LMST03010001	265.6	230.4	0.13253	[M+PA+Na]+		LMST01010018	LMST01010014	206.02	228.49	0.109067	[M+H-H2O]+
LMST03020246	LMST03020231	244.7	277	0.131998	[M+2PA+Na]+		LMST01010047	LMST01010014	207.22	228.49	0.102645	[M+H-H2O]+
LMST02030195	LMST02030086	214.2	241.5	0.127451	[M+PA+Na]+		LMST01010013	LMST01010014	207.42	228.49	0.101581	[M+H-H2O]+
LMST03020001	LMST01010242	234.9	264.6	0.126437	[M+PA+Na]+		LMST01010201	LMST01010014	207.48	228.49	0.101263	[M+H-H2O]+
LMST03020001	LMST01010066	234.9	263.6	0.12218	[M+PA+Na]+		LMST01010011	LMST01010014	207.6	228.49	0.100626	[M+H-H2O]+
LMST02030184	LMST02030182	209.1	234.4	0.120995	[M+PA+Na]+		LMST01010014	LMST01010267	228.49	208.14	0.089063	[M+H-H2O]+
LMST03020001	LMST01010069	234.9	263	0.119625	[M+PA+Na]+		LMST01010014	LMST01010088	214.45	199.72	0.0686873	[M+H-H2O]+
LMST03020001	LMST01010016	234.9	262.5	0.117497	[M+PA+Na]+		LMST01010164	LMST01010014	202.17	214.45	0.060741	[M+H-H2O]+
LMST02030168	LMST02030182	210.2	234.4	0.115128	[M+PA+Na]+		LMST02030089	LMST02030151	171.74	182.09	0.0602655	[M+H-H2O]+
LMST01010018	LMST01010014	248.6	274.3	0.103379	[M+2PA+Na]+		LMST01010054	LMST01010014	203.8	214.45	0.0522571	[M+H-H2O]+
LMST01010018	LMST01010201	248.6	273.7	0.100965	[M+2PA+Na]+		LMST01010088	LMST01010267	199.72	208.14	0.042159	[M+H-H2O]+
LMST04010024	LMST04010040	260	233.8	0.100769	[M+2PA+Na]+		LMST01010018	LMST01010014	206.02	214.45	0.0409184	[M+H-H2O]+
LMST03020246	LMST01010049	244.7	267.9	0.09481	[M+2PA+Na]+		LMST02030089	LMST02030167	171.74	178.5	0.0393618	[M+H-H2O]+
LMST02030089	LMST02030151	241.9	219.9	0.0909467	[M+PA+Na]+		LMST03020001	LMST01010069	195.22	202.85	0.0390841	[M+H-H2O]+
LMST02030089	LMST02030167	241.9	263.3	0.0884663	[M+PA+Na]+		LMST03020001	LMST01010242	195.22	202.71	0.038367	[M+H-H2O]+
LMST04010033	LMST04010024	239.6	260	0.0851419	[M+2PA+Na]+		LMST01010011	LMST01010088	207.6	199.72	0.0379576	[M+H-H2O]+
LMST01010018	LMST01010013	248.6	269.7	0.0848753	[M+2PA+Na]+		LMST01010201	LMST01010088	207.48	199.72	0.0374012	[M+H-H2O]+
LMST01010014	LMST01010267	274.3	252.9	0.0780168	[M+2PA+Na]+		LMST01010013	LMST01010088	207.42	199.72	0.0371227	[M+H-H2O]+
LMST02030168	LMST02030087	210.2	226.3	0.0765937	[M+PA+Na]+		LMST01010047	LMST01010088	207.22	199.72	0.0361934	[M+H-H2O]+
LMST02030087	LMST02030184	226.3	209.1	0.0760053	[M+PA+Na]+		LMST01010047	LMST01010014	207.22	214.45	0.0348905	[M+H-H2O]+
LMST01010201	LMST01010267	273.7	252.9	0.0759956	[M+2PA+Na]+		LMST03020246	LMST01010049	196.76	203.61	0.034814	[M+H-H2O]+
LMST01010018	LMST01010014	248.6	267	0.0740145	[M+2PA+Na]+		LMST02030195	LMST02030086	175.64	181.62	0.0340469	[M+H-H2O]+
LMST01010014	LMST01010088	274.3	254.3	0.0729129	[M+2PA+Na]+		LMST01010013	LMST01010014	207.42	214.45	0.0338926	[M+H-H2O]+
LMST01010164	LMST01010014	255.7	274.3	0.0727415	[M+2PA+Na]+		LMST01010201	LMST01010014	207.48	214.45	0.0335936	[M+H-H2O]+
LMST01010018	LMST01010011	248.6	266.5	0.0720032	[M+2PA+Na]+		LMST01010011	LMST01010014	207.6	214.45	0.0329961	[M+H-H2O]+
LMST01010201	LMST01010088	273.7	254.3	0.0708805	[M+2PA+Na]+		LMST02030130	LMST02030175	176.04	170.59	0.0309589	[M+H-H2O]+
LMST01010164	LMST01010201	255.7	273.7	0.070395	[M+2PA+Na]+		LMST03020246	LMST03020231	196.76	202.84	0.0309006	[M+H-H2O]+
LMST01010018	LMST01010047	248.6	265.5	0.0679807	[M+2PA+Na]+		LMST01010018	LMST01010088	206.02	199.72	0.0305796	[M+H-H2O]+
LMST01010054	LMST01010014	257.3	274.3	0.0660707	[M+2PA+Na]+		LMST01030093	LMST03010001	203.25	197.08	0.0303567	[M+H-H2O]+
LMST02020065	LMST02020071	214.7	200.8	0.0647415	[M+PA+Na]+		LMST02030168	LMST02030184	171.34	176.45	0.0298237	[M+H-H2O]+
LMST02010032	LMST02010041	232	246.9	0.0642241	[M+2PA+Na]+		LMST01010164	LMST01010267	202.17	208.14	0.0295296	[M+H-H2O]+
LMST02030095	LMST02030001	218.4	232.4	0.0641026	[M+PA+Na]+		LMST01010014	LMST01010267	214.45	208.14	0.0294241	[M+H-H2O]+
LMST01010054	LMST01010201	257.3	273.7	0.0637388	[M+2PA+Na]+		LMST02030185	LMST02030175	175.44	170.59	0.0276448	[M+H-H2O]+
LMST01010013	LMST01010267	269.7	252.9	0.0622914	[M+2PA+Na]+		LMST02030195	LMST02030186	175.64	180.42	0.0272148	[M+H-H2O]+
LMST02030195	LMST02030186	214.2	227.2	0.0606909	[M+PA+Na]+		LMST02030168	LMST02030182	171.34	176	0.0271974	[M+H-H2O]+
LMST02030086	LMST02030186	241.5	227.2	0.0592133	[M+PA+Na]+		LMST01010164	LMST01010011	202.17	207.6	0.0268586	[M+H-H2O]+
LMST01010013	LMST01010088	269.7	254.3	0.0571005	[M+2PA+Na]+		LMST01010164	LMST01010201	202.17	207.48	0.026265	[M+H-H2O]+
LMST01010164	LMST01010013	255.7	269.7	0.0547517	[M+2PA+Na]+		LMST01010069	LMST01010066	202.85	197.53	0.0262263	[M+H-H2O]+
LMST01010014	LMST01010267	267	252.9	0.052809	[M+2PA+Na]+		LMST01010066	LMST01010242	197.53	202.71	0.0262239	[M+H-H2O]+
LMST01010011	LMST01010267	266.5	252.9	0.0510319	[M+PA+Na]+		LMST01010164	LMST01010013	202.17	207.42	0.0259682	[M+H-H2O]+
LMST02020064	LMST02020068	245.9	233.8	0.049207	[M+2PA+Na]+		LMST02030168	LMST02030087	171.34	175.76	0.0257967	[M+H-H2O]+
LMST01010054	LMST01010013	257.3	269.7	0.0481928	[M+2PA+Na]+		LMST02030095	LMST02030001	182.53	187.21	0.0256396	[M+H-H2O]+
LMST01010014	LMST01010088	267	254.3	0.0475655	[M+2PA+Na]+		LMST01010164	LMST01010047	202.17	207.22	0.024979	[M+H-H2O]+
LMST01010047	LMST01010267	265.5	252.9	0.0474576	[M+2PA+Na]+		LMST01010054	LMST01010267	203.8	208.14	0.0212954	[M+H-H2O]+
LMST01010011	LMST01010088	266.5	254.3	0.0457786	[M+PA+Na]+		LMST03020001	LMST01010016	195.22	199.24	0.0205922	[M+H-H2O]+
LMST02020023	LMST02020059	224.1	214	0.0450692	[M+PA+Na]+		LMST02010035	LMST02020065	168.32	171.7	0.0200808	[M+H-H2O]+
LMST01010164	LMST01010014	255.7	267	0.0441924	[M+2PA+Na]+		LMST01010054	LMST01010088	203.8	199.72	0.0200196	[M+H-H2O]+
LMST01010164	LMST01010011	255.7	266.5	0.042237	[M+2PA+Na]+		LMST02030151	LMST02030167	182.09	178.5	0.0197155	[M+H-H2O]+
LMST01010047	LMST01010088	265.5	254.3	0.0421846	[M+2PA+Na]+		LMST01010018	LMST01010164	206.02	202.17	0.0186875	[M+H-H2O]+
LMST04010088	LMST04010067	266.4	277.4	0.0412913	[M+3PA+Na]+		LMST01010054	LMST01010011	203.8	207.6	0.0186457	[M+H-H2O]+
LMST02020059	LMST02020001	214	222.8	0.0411215	[M+PA+Na]+		LMST01010054	LMST01010201	203.8	207.48	0.0180569	[M+H-H2O]+
LMST01010164	LMST01010047	255.7	265.5	0.0383262	[M+2PA+Na]+		LMST02030175	LMST02030175	173.71	170.59	0.017961	[M+H-H2O]+
LMST01010054	LMST01010014	257.3	267	0.0376992	[M+2PA+Na]+		LMST01010069	LMST01010016	202.85	199.24	0.0177964	[M+H-H2O]+
LMST02030175	LMST02030185	222.5	230.8	0.0373034	[M+PA+Na]+		LMST01010054	LMST01010013	203.8	207.42	0.0177625	[M+H-H2O]+
LMST02030130	LMST02030175	230.8	222.5	0.0359619	[M+PA+Na]+		LMST01010016	LMST01010242	199.24	202.71	0.0174162	[M+H-H2O]+
LMST02030087	LMST02030182	226.3	234.4	0.0357932	[M+PA+Na]+		LMST01010054	LMST01010047	203.8	207.22	0.0167812	[M+H-H2O]+
LMST01010054	LMST01010011	257.3	266.5	0.0357559	[M+2PA+Na]+		LMST02010035	LMST02020071	168.32	170.84	0.0149715	[M+H-H2O]+
LMST02020059	LMST02020069	214	221.5	0.0350467	[M+PA+Na]+		LMST02010027	LMST02010045	163.47	165.68	0.0135193	[M+H-H2O]+
LMST01010018	LMST01010054	248.6	257.3	0.034996	[M+2PA+Na]+		LMST02010028	LMST02010045	163.47	165.68	0.0135193	[M+H-H2O]+
LMST01010049	LMST03020231	267.9	277	0.0339679	[M+PA+Na]+		LMST02030130	LMST02030175	176.04	173.71	0.0132356	[M+H-H2O]+
LMST02030130	LMST02030157	230.8	223	0.0337955	[M+PA+Na]+		LMST01010164	LMST01010088	202.17	199.72	0.0121185	[M+H-H2O]+
LMST02030185	LMST02030157	230.8	223	0.0337955	[M+PA+Na]+		LMST02020023	LMST02020069	165.87	167.87	0.0120576	[M+H-H2O]+
LMST01010047	LMST01010014	265.5	274.3	0.033145	[M+2PA+Na]+		LMST03020001	LMST01010066	195.22	197.53	0.0118328	[M+H-H2O]+
LMST04010088	LMST04010066	266.4	275	0.0322823	[M+3PA+Na]+		LMST02010027	LMST02010049	163.47	165.33	0.0113782	[M+H-H2O]+
LMST01010054	LMST01010047	257.3	265.5	0.0318694	[M+2PA+Na]+		LMST02010028	LMST02010049	163.47	165.33	0.0113782	[M+H-H2O]+
LMST02020054	LMST02020064	238.4	245.9	0.0314597	[M+2PA+Na]+		LMST01010018	LMST01010054	206.02	203.8	0.0107757	[M+H-H2O]+
LMST01010201	LMST01010047	273.7	265.5	0.0299598	[M+2PA+Na]+		LMST01010018	LMST01010267	206.02	208.14	0.0102903	[M+H-H2O]+
LMST01010011	LMST01010014	266.5	274.3	0.0292683	[M+PA+Na]+		LMST02020064	LMST02020068	170.18	171.91	0.0101657	[M+H-H2O]+
LMST01010018	LMST01010164	248.6	255.7	0.0285599	[M+2PA+Na]+		LMST02030175	LMST02030185	173.71	175.44	0.00995913	[M+H-H2O]+
LMST02020064	LMST02020070	245.9	239.1	0.0276535	[M+2PA+Na]+		LMST02020069	LMST02020001	167.87	166.41	0.00869721	[M+H-H2O]+
LMST01010201	LMST01010011	273.7	266.5	0.0263062	[M+2PA+Na]+		LMST02020064	LMST02020070	170.18	171.65	0.00863791	[M+H-H2O]+
LMST02030090	LMST02030026	232.2	238.2	0.0258398	[M+PA+Na]+		LMST01010016	LMST01010066	199.24	197.53	0.00858261	[M+H-H2O]+
LMST01010201	LMST01010014	273.7	267	0.0244794	[M+2PA+Na]+		LMST02020054	LMST02020064	171.65	170.18	0.00856394	[M+H-H2O]+
LMST04010033	LMST04010040	239.6	233.8	0.024207	[M+2PA+Na]+		LMST01010164	LMST01010054	202.17	203.8	0.00806252	[M+H-H2O]+
LMST01010018	LMST01010088	248.6	254.3	0.0229284	[M+2PA+Na]+		LMST02020059	LMST02020069	166.57	167.87	0.00780453	[M+H-H2O]+
LMST02020068	LMST02020070	233.8	239.1	0.0226689	[M+2PA+Na]+		LMST01010018	LMST01010011	206.02	207.6	0.00766916	[M+H-H2O]+
LMST02020054	LMST02020068	238.4	233.8	0.0192953	[M+2PA+Na]+		LMST02020051	LMST02020002	165	166.24	0.00751515	[M+H-H2O]+
LMST01010018	LMST01010267	248.6	252.9	0.0172969	[M+2PA+Na]+		LMST04030174	LMST04030081	200.52	199.07	0.0072312	[M+H-H2O]+
LMST01010054	LMST01010267	257.3	252.9	0.0171007	[M+2PA+Na]+		LMST01010018	LMST01010201	206.02	207.48	0.00708669	[M+H-H2O]+
LMST01010013	LMST01010014	269.7	274.3	0.017056	[M+2PA+Na]+		LMST01010018	LMST01010013	206.02	207.42	0.00679546	[M+H-H2O]+
LMST01010047	LMST01010013	265.5	269.7	0.0158192	[M+2PA+Na]+		LMST01080009	LMST03020258	205.3	203.93	0.00667316	[M+H-H2O]+
LMST01010201	LMST01010013	273.7	269.7	0.0146145	[M+2PA+Na]+		LMST02030086	LMST02030186	181.62	180.42	0.0066072	[M+H-H2O]+
LMST02020103	LMST02020051	222.9	219.8	0.0139076	[M+PA+Na]+		LMST01010018	LMST01010047	206.02	207.22	0.00582468	[M+H-H2O]+
LMST01010013	LMST01010011	269.7	266.5	0.011865	[M+2PA+Na]+		LMST02020103	LMST02020051	165.93	165	0.00560477	[M+H-H2O]+
LMST02010028	LMST02010049	263.2	266.3	0.0117781	[M+2PA+Na]+		LMST02030090	LMST02030026	183.56	182.54	0.00555677	[M+H-H2O]+
LMST01010054	LMST01010088	257.3	254.3	0.0116595	[M+2PA+Na]+		LMST02020065	LMST02020071	171.7	170.84	0.00500874	[M+H-H2O]+
LMST02020023	LMST02020069	224.1	221.5	0.011602	[M+PA+Na]+		LMST01010047	LMST01010267	207.22	208.14	0.00443973	[M+H-H2O]+
LMST02010028	LMST02010045	263.2	266.1	0.0110182	[M+2PA+Na]+		LMST02020023	LMST02020059	165.87	166.57	0.00422017	[M+H-H2O]+
LMST01010164	LMST01010267	255.7	252.9	0.0109503	[M+2PA+Na]+		LMST02030087	LMST02030184	175.76	176.45	0.00392581	[M+H-H2O]+
LMST04010004	LMST04010003	222.1	219.7	0.0108059	[M+PA+Na]+		LMST01010049	LMST03020231	203.61	202.84	0.00378174	[M+H-H2O]+
LMST01010013	LMST01010014	269.7	267	0.0100111	[M+2PA+Na]+		LMST01010078	LMST01010077	206.89	207.66	0.00372179	[M+H-H2O]+
LMST02010027	LMST02010028	265.8	263.2	0.00978179	[M+2PA+Na]+		LMST01010013	LMST01010267	207.42	208.14	0.00347122	[M+H-H2O]+
LMST04010066	LMST04010067	275	277.4	0.00872727	[M+3PA+Na]+		LMST02030130	LMST02030185	176.04	175.44	0.00340832	[M+H-H2O]+
LMST01010016	LMST01010242	262.5	264.6	0.008	[M+PA+Na]+		LMST02020023	LMST02020001	165.87	166.41	0.00325556	[M+H-H2O]+
LMST02020051	LMST02020002	219.8	221.5	0.0077343	[M+PA+Na]+		LMST01010201	LMST01010267	207.48	208.14	0.00318103	[M+H-H2O]+
LMST01010078	LMST01010077	264.3	266.3	0.00756716	[M+PA+Na]+		LMST02030169	LMST02030088	174.3	173.8	0.00286862	[M+H-H2O]+
LMST02020103	LMST02020002	222.9	221.5	0.00628084	[M+PA+Na]+		LMST01010011	LMST01010267	207.6	208.14	0.00260116	[M+H-H2O]+
LMST01010164	LMST01010054	255.7	257.3	0.00625733	[M+2PA+Na]+		LMST02030184	LMST02030182	176.45	176	0.0025503	[M+H-H2O]+
LMST01010069	LMST01010242	263	264.6	0.00608365	[M+PA+Na]+		LMST02010045	LMST02010049	165.68	165.33	0.00211251	[M+H-H2O]+
LMST02020069	LMST02020001	221.5	222.8	0.00586907	[M+PA+Na]+		LMST02020103	LMST02020002	165.93	166.24	0.00186826	[M+H-H2O]+
LMST02020023	LMST02020001	224.1	222.8	0.00580098	[M+PA+Na]+		LMST01010047	LMST01010011	207.22	207.6	0.0018338	[M+H-H2O]+
LMST01010047	LMST01010014	265.5	267	0.00564972	[M+2PA+Na]+		LMST01010089	LMST01010001	204.09	203.75	0.00166593	[M+H-H2O]+
LMST01010088	LMST01010267	254.3	252.9	0.00550531	[M+2PA+Na]+		LMST02020054	LMST02020068	171.65	171.91	0.00151471	[M+H-H2O]+
LMST01010164	LMST01010088	255.7	254.3	0.00547517	[M+2PA+Na]+		LMST02020068	LMST02020070	171.91	171.65	0.00151242	[M+H-H2O]+
LMST02030168	LMST02030184	210.2	209.1	0.00523311	[M+PA+Na]+		LMST02030087	LMST02030182	175.76	176	0.0013655	[M+H-H2O]+
LMST01080009	LMST03020258	264.7	265.9	0.00453343	[M+PA+Na]+		LMST01010201	LMST01010047	207.48	207.22	0.00125313	[M+H-H2O]+
LMST01010089	LMST01010001	266.1	264.9	0.00450958	[M+PA+Na]+		LMST02010032	LMST02010041	163.56	163.74	0.00110051	[M+H-H2O]+
LMST01010016	LMST01010066	262.5	263.6	0.00419048	[M+PA+Na]+		LMST01010047	LMST01010013	207.22	207.42	0.000965158	[M+H-H2O]+
LMST01010066	LMST01010242	263.6	264.6	0.00379363	[M+PA+Na]+		LMST02020059	LMST02020001	166.57	166.41	0.000960557	[M+H-H2O]+
LMST01010047	LMST01010011	265.5	266.5	0.00376648	[M+2PA+Na]+		LMST01010013	LMST01010011	207.42	207.6	0.000867804	[M+H-H2O]+
LMST02020054	LMST02020070	238.4	239.1	0.00293624	[M+2PA+Na]+		LMST01010069	LMST01010242	202.85	202.71	0.000690165	[M+H-H2O]+
LMST04030174	LMST04030081	290.7	291.5	0.00275198	[M+3PA+Na]+		LMST01010201	LMST01010011	207.48	207.6	0.000578369	[M+H-H2O]+
LMST01010069	LMST01010066	263	263.6	0.00228137	[M+PA+Na]+		LMST01010201	LMST01010013	207.48	207.42	0.000289184	[M+H-H2O]+
LMST02030175	LMST02030157	222.5	223	0.00224719	[M+PA+Na]+		LMST02010027	LMST02010028	163.47	163.47	0	[M+H-H2O]+
LMST01010201	LMST01010014	273.7	274.3	0.00219218	[M+2PA+Na]+		LMST02020054	LMST02020070	171.65	171.65	0	[M+H-H2O]+
LMST02030169	LMST02030088	231.6	231.1	0.0021589	[M+PA+Na]+		LMST02030130	LMST02030185	208.259	212.729	0.0214636	[M+Na]+
LMST01010069	LMST01010016	263	262.5	0.00190114	[M+PA+Na]+		LMST02020059	LMST02020001	207.844	203.445	0.0211615	[M+Na]+
LMST02010027	LMST02010049	265.8	266.3	0.00188111	[M+2PA+Na]+		LMST02010028	LMST02010049	197.355	194.01	0.0169496	[M+Na]+
LMST01010011	LMST01010014	266.5	267	0.00187617	[M+PA+Na]+		LMST02010045	LMST02010049	196.857	194.01	0.0144628	[M+Na]+
LMST02010027	LMST02010045	265.8	266.1	0.00112867	[M+2PA+Na]+		LMST02020054	LMST02020064	206.876	204.207	0.0129021	[M+Na]+
LMST02010045	LMST02010049	266.1	266.3	0.000751597	[M+3PA+Na]+		LMST02020054	LMST02020068	206.876	204.207	0.0129021	[M+Na]+
LMST02030130	LMST02030185	230.8	230.8	0	[M+PA+Na]+		LMST02020069	LMST02020001	206.032	203.445	0.0125562	[M+Na]+
							LMST02030130	LMST02030175	208.259	210.752	0.0119701	[M+Na]+
							LMST02020065	LMST02020071	204.429	202.362	0.0101107	[M+Na]+
							LMST02030175	LMST02030185	210.752	212.729	0.0093812	[M+Na]+
							LMST02020059	LMST02020069	207.844	206.032	0.00871474	[M+Na]+
							LMST02020064	LMST02020070	204.207	205.929	0.00843273	[M+Na]+
							LMST02020068	LMST02020070	204.207	205.929	0.00843273	[M+Na]+
							LMST02010032	LMST02010041	195.615	194.234	0.00705869	[M+Na]+
							LMST02020054	LMST02020070	206.876	205.929	0.00457816	[M+Na]+
							LMST02010028	LMST02010045	197.355	196.857	0.00252327	[M+Na]+
							LMST02020064	LMST02020068	204.207	204.207	0	[M+Na]+
							LMST04010004	LMST04010003	208.57	203.85	0.0226303	[M-H]-
							LMST04010033	LMST04010024	200.74	202.63	0.00941516	[M-H]-
							LMST04010033	LMST04010040	200.74	202.35	0.00802033	[M-H]-
							LMST04010088	LMST04010066	203.22	204.5	0.00629859	[M-H]-
							LMST04010066	LMST04010067	204.5	203.65	0.00415648	[M-H]-
							LMST04010088	LMST04010067	203.22	203.65	0.00211593	[M-H]-
							LMST04010024	LMST04010040	202.63	202.35	0.00138183	[M-H]-
							LMST02030130	LMST02030175	170.629	168.193	0.014275	[M+H-2H2O]+
							LMST02030130	LMST02030175	170.629	168.983	0.00964608	[M+H-2H2O]+
							LMST02030169	LMST02030088	169.113	170.552	0.00851072	[M+H-2H2O]+
							LMST02030130	LMST02030185	170.629	169.329	0.00761533	[M+H-2H2O]+
							LMST02020059	LMST02020069	160.762	161.894	0.00703954	[M+H-2H2O]+
							LMST02030185	LMST02030175	169.329	168.193	0.00671082	[M+H-2H2O]+
							LMST02020065	LMST02020071	164.836	163.88	0.00579646	[M+H-2H2O]+
							LMST02020059	LMST02020001	160.762	161.651	0.0055288	[M+H-2H2O]+
							LMST02030175	LMST02030175	168.983	168.193	0.00467405	[M+H-2H2O]+
							LMST02020103	LMST02020051	160.6	159.868	0.00455743	[M+H-2H2O]+
							LMST02020023	LMST02020069	161.3	161.894	0.00368243	[M+H-2H2O]+
							LMST02020023	LMST02020059	161.3	160.762	0.00333365	[M+H-2H2O]+
							LMST02020054	LMST02020064	165.819	165.298	0.00314184	[M+H-2H2O]+
							LMST02020054	LMST02020070	165.819	165.385	0.0026182	[M+H-2H2O]+
							LMST02020103	LMST02020002	160.6	160.19	0.00255108	[M+H-2H2O]+
							LMST02020023	LMST02020001	161.3	161.651	0.00217672	[M+H-2H2O]+
							LMST02030175	LMST02030185	168.983	169.329	0.00205053	[M+H-2H2O]+
							LMST02020051	LMST02020002	159.868	160.19	0.00201554	[M+H-2H2O]+
							LMST02020069	LMST02020001	161.894	161.651	0.00150018	[M+H-2H2O]+
							LMST02010045	LMST02010049	159.695	159.607	0.000545342	[M+H-2H2O]+
							LMST02020064	LMST02020070	165.298	165.385	0.00052529	[M+H-2H2O]+

## Sheet: Figure 2c
Figure 2c
The extracted ion chromatogram of aldosterone and cortisone after derivatization in LC dimension, IM dimension and two dimension.
RT-Aldosterone			RT-Cortison			DT-Aldosterone			DT-Cortison
X(Minutes)	Y(Counts)		X(Minutes)	Y(Counts)		X(Milliseconds)	Y(Counts)		X(Milliseconds)	Y(Counts)
5.11342	5.12554e-32		5.1448	4.85594e-42		26.7123	0.22573		26.6433	0.03835
5.14322	9.25616e-25		5.17906	2.41147e-32		26.7851	0.47926		26.6586	0.06573
5.17303	2.14819e-18		5.21333	7.09708e-24		26.8548	0.94009		26.688	0.1761
5.20283	6.40717e-13		5.24759	1.23784e-16		26.9214	1.71532		26.7161	0.42135
5.23264	2.4559e-08		5.28186	1.2795e-10		26.9849	2.92991		26.7428	0.90995
5.26244	0.000120978		5.31612	7.83794e-06		27.0455	4.7127		26.7681	1.79127
5.29225	0.07659		5.35039	0.02845		27.1032	7.1778		26.7922	3.24373
5.2952	0.12982		5.35347	0.05181		27.1581	10.4051		26.815	5.44928
5.30089	0.33864		5.35941	0.15391		27.2103	14.4244		26.8365	8.55899
5.30629	0.78488		5.36504	0.39981		27.2598	19.2073		26.8569	12.6593
5.3114	1.63582		5.37037	0.92051		27.3067	24.667		26.8761	17.7481
5.31623	3.09967		5.37542	1.90217		27.351	30.6676		26.8942	23.7284
5.3208	5.3945		5.38019	3.56875		27.3929	37.0388		26.9112	30.4191
5.3251	8.70331		5.38468	6.14354		27.4324	43.5938		26.9271	37.5801
5.32916	13.1286		5.38891	9.79854		27.4695	50.1471		26.942	44.9448
5.33296	18.6608		5.39288	14.6077		27.5044	56.5289		26.9559	52.251
5.33653	25.1711		5.39661	20.5201		27.5372	62.5962		26.9688	59.2674
5.33987	32.4284		5.4001	27.3604		27.5678	68.2385		26.9808	65.8096
5.34299	40.1356		5.40335	34.8565		27.5964	73.3799		26.9919	71.7481
5.34589	47.9727		5.40638	42.6828		27.623	77.977		27.0022	77.0073
5.34858	55.6375		5.40919	50.5074		27.6477	82.0156		27.0117	81.5602
5.35108	62.8756		5.41179	58.0326		27.6706	85.505		27.0203	85.4186
5.35338	69.498		5.4142	65.022		27.6917	88.4723		27.0282	88.6232
5.3555	75.3854		5.41641	71.3121		27.7111	90.9573		27.0354	91.2338
5.35744	80.4831		5.41844	76.813		27.729	93.0077		27.0419	93.3203
5.35921	84.7906		5.42029	81.4982		27.7452	94.6744		27.0478	94.9567
5.36083	88.3478		5.42197	85.3918		27.76	96.0092		27.053	96.2156
5.36228	91.2216		5.42349	88.5531		27.7734	97.0619		27.0577	97.1648
5.3636	93.4943		5.42487	91.0627		27.7854	97.8791		27.0618	97.8654
5.36477	95.2538		5.42609	93.0113		27.7962	98.5027		27.0654	98.3707
5.36582	96.5868		5.42718	94.4908		27.8058	98.9702		27.0685	98.7259
5.36674	97.5742		5.42815	95.5884		27.8143	99.3137		27.0712	98.9686
5.36755	98.2881		5.42899	96.383		27.8217	99.5606		27.0735	99.1291
5.36825	98.7909		5.42972	96.9432		27.8281	99.7339		27.0753	99.2311
5.36885	99.1349		5.43034	97.3266		27.8336	99.852		27.0769	99.2931
5.36935	99.3625		5.43087	97.5803		27.8382	99.93		27.0781	99.3288
5.36978	99.5073		5.43132	97.7419		27.8421	99.9796		27.0791	99.348
5.37012	99.5954		5.43168	97.8402		27.8453	100.01		27.0798	99.3574
5.3704	99.6461		5.43197	97.8967		27.8478	100.027		27.0803	99.3615
5.37062	99.6732		5.43219	97.927		27.8498	100.036		27.0807	99.363
5.37078	99.6866		5.43236	97.9419		27.8513	100.041		27.0809	99.3635
5.3709	99.6924		5.43248	97.9484		27.8524	100.043		27.081	99.3636
5.37097	99.6946		5.43256	97.9509		27.8531	100.044		27.081	99.3636
5.37102	99.6953		5.43261	97.9516		27.8535	100.044		27.081	99.3636
5.37105	99.6954		5.43264	97.9517		27.8538	100.044		27.0811	99.3636
5.37105	99.6954		5.43265	97.9517		27.8538	100.044		27.0811	99.3636
5.37106	99.6954		5.43265	97.9517		27.8538	100.044		27.0812	99.3634
5.37106	99.6954		5.43265	97.9517		27.8539	100.044		27.0815	99.3628
5.37107	99.6954		5.43266	97.9517		27.8539	100.044		27.0818	99.3609
5.3711	99.6952		5.43269	97.9515		27.8542	100.044		27.0824	99.3555
5.37116	99.6941		5.43275	97.9505		27.8546	100.044		27.0833	99.3433
5.37126	99.6907		5.43285	97.947		27.8553	100.043		27.0844	99.3184
5.37141	99.6813		5.433	97.9376		27.8563	100.041		27.0858	99.2721
5.37161	99.6599		5.4332	97.916		27.8577	100.037		27.0875	99.1915
5.37188	99.6163		5.43347	97.8722		27.8597	100.028		27.0897	99.059
5.37224	99.535		5.43382	97.7907		27.8621	100.012		27.0923	98.8507
5.37267	99.3939		5.43425	97.6489		27.8652	99.9835		27.0953	98.5359
5.37321	99.1619		5.43479	97.416		27.869	99.9369		27.0989	98.0754
5.37385	98.7978		5.43542	97.0504		27.8735	99.8635		27.103	97.4214
5.37461	98.2484		5.43617	96.4989		27.8788	99.7524		27.1077	96.5162
5.3755	97.4474		5.43705	95.6949		27.885	99.5895		27.113	95.2929
5.37652	96.3144		5.43806	94.5578		27.8922	99.3572		27.119	93.676
5.37769	94.7558		5.43922	92.9941		27.9004	99.0341		27.1256	91.5838
5.37901	92.6667		5.44053	90.899		27.9097	98.5943		27.133	88.9321
5.3805	89.9361		5.442	88.1623		27.9202	98.0073		27.1412	85.64
5.38216	86.4548		5.44365	84.6758		27.9318	97.2379		27.1502	81.6382
5.38401	82.1272		5.44548	80.3461		27.9448	96.2461		27.1601	76.8794
5.38605	76.8874		5.4475	75.1104		27.9592	94.9875		27.1709	71.3504
5.3883	70.7181		5.44973	68.9563		27.9749	93.4146		27.1826	65.0846
5.39076	63.6712		5.45217	61.9411		27.9922	91.4773		27.1953	58.1737
5.39344	55.8844		5.45482	54.2096		28.011	89.1256		27.209	50.774
5.39636	47.5908		5.45771	46.001		28.0315	86.3125		27.2237	43.1062
5.39952	39.1125		5.46084	37.6424		28.0537	82.997		27.2396	35.444
5.40293	30.8352		5.46422	29.5208		28.0777	79.1489		27.2566	28.0903
5.40661	23.1621		5.46786	22.0351		28.1035	74.7541		27.2747	21.3433
5.41055	16.4521		5.47177	15.5338		28.1312	69.8194		27.294	15.4558
5.41478	10.9577		5.47596	10.2536		28.1609	64.3781		27.3146	10.598
5.4193	6.77982		5.48043	6.27728		28.1926	58.494		27.3365	6.83209
5.42413	3.85686		5.48521	3.52676		28.2265	52.2637		27.3597	4.10851
5.42926	1.99447		5.49029	1.7974		28.2625	45.8163		27.3843	2.2851
5.43471	0.92593		5.49569	0.82042		28.3008	39.3087		27.4103	1.16459
5.44049	0.38067		5.50142	0.33074		28.3414	32.9168		27.4377	0.53838
5.44662	0.13654		5.50748	0.11597		28.3844	26.8235		27.4666	0.2233
5.45309	0.04204		5.51389	0.03479		28.4298	21.2016		27.4971	0.08212
5.45992	0.01091		5.52066	0.00877		28.4778	16.1974		27.529	0.02643
5.46713	0.00234		5.52779	0.00182		28.5284	11.9147		27.5626	0.00734
5.47087	0.00101		5.5315	0.000766145		28.5816	8.40394		27.58	0.00365
5.52168	4.17183e-10		5.58235	1.90119e-10		28.6376	5.65847		27.819	1.97691e-08
5.57249	4.45214e-19		5.6332	9.35475e-20		28.6963	3.61942		28.058	9.88849e-16
5.62331	1.22194e-30		5.68405	9.12712e-32		28.758	2.18801		28.297	4.56464e-25
5.67412	8.62516e-45		5.7349	1.76575e-46		28.8225	1.24311		28.536	1.94455e-36
5.72493	1.56575e-61		5.78575	6.7736e-64		28.8901	0.65981		28.775	7.64479e-50
5.77575	7.31e-81		5.8366	5.15233e-84		28.9607	0.3251		29.014	2.77362e-65

## Sheet: Figure 2d
Figure 2d
The raw data of sterol isomers with peak resolutions larger than 1.0 in LC separation, IM separation and LC-IM based two-dimensional separation.
ST1 LM_ID	ST2 LM_ID	RT1	RT2	RTw1	RTw2	CCS1	CCS2	CCSw1	CCSw2	RT resolution	CCS resolution	2D resolution
LMST01010201	LMST01010011	8.24	10.92	0.2091	0.221	273.7	266.5	10.2116	10.3697	12.46	0.7	12.48
LMST01010201	LMST01010014	8.24	11.52	0.2091	0.3298	273.7	267	10.2116	10.472	12.17	0.65	12.19
LMST01010201	LMST01010014	8.24	11.52	0.2091	0.3298	273.7	274.3	10.2116	9.45391	12.17	0.06	12.17
LMST01080009	LMST03020258	9.03	7.05	0.1921	0.1428	264.7	265.9	10.217	15.9297	11.82	0.09	11.82
LMST01010018	LMST01010014	8.09	11.52	0.2652	0.3298	248.6	274.3	11.622	9.45391	11.53	2.44	11.78
LMST01010018	LMST01010011	8.09	10.92	0.2652	0.221	248.6	266.5	11.622	10.3697	11.64	1.63	11.75
LMST01010018	LMST01010014	8.09	11.52	0.2652	0.3298	248.6	267	11.622	10.472	11.53	1.67	11.65
LMST01010164	LMST01010014	8.92	11.52	0.1462	0.3298	255.7	274.3	12.2031	9.45391	10.92	1.72	11.06
LMST01010164	LMST01010014	8.92	11.52	0.1462	0.3298	255.7	267	12.2031	10.472	10.92	1	10.97
LMST01010164	LMST01010011	8.92	10.92	0.1462	0.221	255.7	266.5	12.2031	10.3697	10.89	0.96	10.94
LMST01010054	LMST01010014	9.03	11.52	0.2465	0.3298	257.3	274.3	11.0409	9.45391	8.64	1.66	8.8
LMST01010054	LMST01010014	9.03	11.52	0.2465	0.3298	257.3	267	11.0409	10.472	8.64	0.9	8.69
LMST01010201	LMST01010013	8.24	10.04	0.2091	0.2312	273.7	269.7	10.2116	11.4901	8.18	0.37	8.18
LMST01010054	LMST01010011	9.03	10.92	0.2465	0.221	257.3	266.5	11.0409	10.3697	8.09	0.86	8.13
LMST01010018	LMST01010013	8.09	10.04	0.2652	0.2312	248.6	269.7	11.622	11.4901	7.86	1.83	8.07
LMST03020246	LMST03020231	8.25	9.71	0.1411	0.2652	244.7	277	13.3818	10.4623	7.19	2.71	7.68
LMST02010035	LMST02020071	5.8	5.27	0.102	0.1343	254.8	200.8	12.2406	7.18357	4.49	5.56	7.14
LMST03020246	LMST01010049	8.25	9.19	0.1411	0.1649	244.7	267.9	13.3818	9.92256	6.14	1.99	6.46
LMST01010164	LMST01010013	8.92	10.04	0.1462	0.2312	255.7	269.7	12.2031	11.4901	5.94	1.18	6.05
LMST01010014	LMST01010267	11.52	9.46	0.3298	0.4029	274.3	252.9	9.45391	11.6355	5.62	2.03	5.98
LMST01010014	LMST01010267	11.52	9.46	0.3298	0.4029	267	252.9	10.472	11.6355	5.62	1.28	5.77
LMST02010035	LMST02020065	5.8	5.44	0.102	0.0816	254.8	214.7	12.2406	8.64961	3.92	3.84	5.49
LMST01010018	LMST01010047	8.09	10.04	0.2652	0.4794	248.6	265.5	11.622	13.6718	5.24	1.34	5.41
LMST01010201	LMST01010088	8.24	9.73	0.2091	0.3672	273.7	254.3	10.2116	13.9627	5.17	1.61	5.41
LMST01010014	LMST01010088	11.52	9.73	0.3298	0.3672	274.3	254.3	9.45391	13.9627	5.14	1.71	5.41
LMST01010013	LMST01010014	10.04	11.52	0.2312	0.3298	269.7	274.3	11.4901	9.45391	5.28	0.44	5.29
LMST01010013	LMST01010014	10.04	11.52	0.2312	0.3298	269.7	267	11.4901	10.472	5.28	0.25	5.28
LMST01010201	LMST01010047	8.24	10.04	0.2091	0.4794	273.7	265.5	10.2116	13.6718	5.23	0.69	5.27
LMST01010014	LMST01010088	11.52	9.73	0.3298	0.3672	267	254.3	10.472	13.9627	5.14	1.04	5.24
LMST02030195	LMST02030086	5.36	5.78	0.102	0.0782	214.2	241.5	10.5468	12.6795	4.66	2.35	5.22
LMST01010018	LMST01010088	8.09	9.73	0.2652	0.3672	248.6	254.3	11.622	13.9627	5.19	0.45	5.21
LMST01030093	LMST03010001	13.33	12.36	0.2805	0.2465	265.6	230.4	9.93436	9.64217	3.68	3.6	5.15
LMST03020001	LMST01010242	12.37	13.37	0.2788	0.2329	234.9	264.6	8.47838	9.64789	3.91	3.28	5.1
LMST01010011	LMST01010267	10.92	9.46	0.221	0.4029	266.5	252.9	10.3697	11.6355	4.68	1.24	4.84
LMST01010201	LMST01010267	8.24	9.46	0.2091	0.4029	273.7	252.9	10.2116	11.6355	3.99	1.9	4.42
LMST01010054	LMST01010013	9.03	10.04	0.2465	0.2312	257.3	269.7	11.0409	11.4901	4.23	1.1	4.37
LMST03020001	LMST01010069	12.37	13.35	0.2788	0.3536	234.9	263	8.47838	10.2206	3.1	3.01	4.32
LMST02030151	LMST02030167	5.75	5.92	0.1462	0.0969	219.9	263.3	8.50124	12.8314	1.4	4.07	4.3
LMST01010011	LMST01010088	10.92	9.73	0.221	0.3672	266.5	254.3	10.3697	13.9627	4.05	1	4.17
LMST01010164	LMST01010201	8.92	8.24	0.1462	0.2091	255.7	273.7	12.2031	10.2116	3.83	1.61	4.15
LMST01010018	LMST01010267	8.09	9.46	0.2652	0.4029	248.6	252.9	11.622	11.6355	4.1	0.37	4.12
LMST01010018	LMST01010164	8.09	8.92	0.2652	0.1462	248.6	255.7	11.622	12.2031	4.04	0.6	4.08
LMST01010013	LMST01010011	10.04	10.92	0.2312	0.221	269.7	266.5	11.4901	10.3697	3.89	0.29	3.9
LMST01010054	LMST01010201	9.03	8.24	0.2465	0.2091	257.3	273.7	11.0409	10.2116	3.47	1.54	3.8
LMST03020001	LMST01010066	12.37	12.94	0.2788	0.2516	234.9	263.6	8.47838	9.92861	2.15	3.12	3.79
LMST03020001	LMST01010016	12.37	13.06	0.2788	0.3162	234.9	262.5	8.47838	10.0746	2.32	2.98	3.77
LMST01010018	LMST01010054	8.09	9.03	0.2652	0.2465	248.6	257.3	11.622	11.0409	3.67	0.77	3.75
LMST01010047	LMST01010014	10.04	11.52	0.4794	0.3298	265.5	274.3	13.6718	9.45391	3.66	0.76	3.74
LMST01010164	LMST01010047	8.92	10.04	0.1462	0.4794	255.7	265.5	12.2031	13.6718	3.58	0.76	3.66
LMST01010047	LMST01010014	10.04	11.52	0.4794	0.3298	265.5	267	13.6718	10.472	3.66	0.12	3.66
LMST02030087	LMST02030184	5.81	5.48	0.1462	0.0816	226.3	209.1	9.66774	8.50244	2.9	1.89	3.46
LMST02030184	LMST02030182	5.48	5.66	0.0816	0.2669	209.1	234.4	8.50244	8.29412	1.03	3.01	3.18
LMST01010164	LMST01010088	8.92	9.73	0.1462	0.3672	255.7	254.3	12.2031	13.9627	3.16	0.11	3.16
LMST02030168	LMST02030087	5.47	5.81	0.119	0.1462	210.2	226.3	8.79754	9.66774	2.56	1.74	3.1
LMST02030168	LMST02030182	5.47	5.66	0.119	0.2669	210.2	234.4	8.79754	8.29412	0.98	2.83	3
LMST02020051	LMST02020002	5.98	5.71	0.087	0.0952	219.8	221.5	3.37353	8.82308	2.96	0.28	2.98
LMST02030086	LMST02030186	5.78	5.49	0.0782	0.1445	241.5	227.2	12.6795	9.0812	2.6	1.31	2.92
LMST04030174	LMST04030081	7.06	7.38	0.0833	0.1394	290.7	291.5	12.176	13.3224	2.87	0.06	2.87
LMST01010054	LMST01010047	9.03	10.04	0.2465	0.4794	257.3	265.5	11.0409	13.6718	2.78	0.66	2.86
LMST02020064	LMST02020068	5.72	5.53	0.0782	0.0782	245.9	233.8	10.4179	9.76245	2.43	1.2	2.71
LMST02030089	LMST02030151	5.8	5.75	0.0816	0.1462	241.9	219.9	8.35479	8.50124	0.44	2.61	2.65
LMST01010049	LMST03020231	9.19	9.71	0.1649	0.2652	267.9	277	9.92256	10.4623	2.42	0.89	2.58
LMST02030169	LMST02030088	5.84	6.14	0.0867	0.1479	231.6	231.1	9.39254	7.48406	2.56	0.06	2.56
LMST01010047	LMST01010011	10.04	10.92	0.4794	0.221	265.5	266.5	13.6718	10.3697	2.51	0.08	2.51
LMST02030089	LMST02030167	5.8	5.92	0.0816	0.0969	241.9	263.3	8.35479	12.8314	1.34	2.02	2.43
LMST01010018	LMST01010201	8.09	8.24	0.2652	0.2091	248.6	273.7	11.622	10.2116	0.63	2.3	2.38
LMST02020065	LMST02020071	5.44	5.27	0.0816	0.1343	214.7	200.8	8.64961	7.18357	1.57	1.76	2.36
LMST01010013	LMST01010267	10.04	9.46	0.2312	0.4029	269.7	252.9	11.4901	11.6355	1.83	1.45	2.34
LMST01010011	LMST01010014	10.92	11.52	0.221	0.3298	266.5	274.3	10.3697	9.45391	2.18	0.79	2.32
LMST01010054	LMST01010088	9.03	9.73	0.2465	0.3672	257.3	254.3	11.0409	13.9627	2.28	0.24	2.29
LMST01010011	LMST01010014	10.92	11.52	0.221	0.3298	266.5	267	10.3697	10.472	2.18	0.05	2.18
LMST04010033	LMST04010024	5.95	6.03	0.0765	0.1275	239.6	260	9.60045	10.4543	0.78	2.03	2.18
LMST04010024	LMST04010040	6.03	6.01	0.1275	0.0782	260	233.8	10.4543	13.6763	0.19	2.17	2.18
LMST02020103	LMST02020051	5.8	5.98	0.0986	0.087	222.9	219.8	8.9702	3.37353	1.94	0.5	2
LMST01010164	LMST01010267	8.92	9.46	0.1462	0.4029	255.7	252.9	12.2031	11.6355	1.97	0.23	1.98
LMST02030095	LMST02030001	5.5	5.4	0.0782	0.0833	218.4	232.4	10.7563	9.51195	1.24	1.38	1.86
LMST02010032	LMST02010041	5.52	5.6	0.0816	0.0816	232	246.9	8.75909	10.8029	0.98	1.52	1.81
LMST01010066	LMST01010242	12.94	13.37	0.2516	0.2329	263.6	264.6	9.92861	9.64789	1.78	0.1	1.78
LMST04010088	LMST04010067	5.96	6.1	0.0748	0.1139	266.4	277.4	12.6111	10.2918	1.48	0.96	1.77
LMST02030195	LMST02030186	5.36	5.49	0.102	0.1445	214.2	227.2	10.5468	9.0812	1.05	1.32	1.69
LMST01010047	LMST01010267	10.04	9.46	0.4794	0.4029	265.5	252.9	13.6718	11.6355	1.31	1	1.65
LMST02020054	LMST02020064	5.6	5.72	0.0867	0.0782	238.4	245.9	11.0738	10.4179	1.46	0.7	1.61
LMST01010013	LMST01010088	10.04	9.73	0.2312	0.3672	269.7	254.3	11.4901	13.9627	1.04	1.21	1.59
LMST02020064	LMST02020070	5.72	5.6	0.0782	0.0935	245.9	239.1	10.4179	10.1996	1.4	0.66	1.55
LMST01010078	LMST01010077	14.44	15.03	0.4981	0.3196	264.3	266.3	10.8025	9.49979	1.44	0.2	1.46
LMST04010004	LMST04010003	6.64	6.82	0.0935	0.1581	222.1	219.7	8.9206	8.6274	1.43	0.27	1.46
LMST01010054	LMST01010267	9.03	9.46	0.2465	0.4029	257.3	252.9	11.0409	11.6355	1.32	0.39	1.38
LMST01010069	LMST01010066	13.35	12.94	0.3536	0.2516	263	263.6	10.2206	9.92861	1.35	0.06	1.36
LMST04010088	LMST04010066	5.96	6.05	0.0748	0.0833	266.4	275	12.6111	11.1615	1.14	0.72	1.35
LMST02030175	LMST02030185	6.23	6.14	0.1003	0.0935	222.5	230.8	8.36229	9.68266	0.93	0.92	1.31
LMST02020023	LMST02020059	5.85	5.88	0.0918	0.085	224.1	214	9.69263	7.92351	0.34	1.15	1.2
LMST02030185	LMST02030157	6.14	6.22	0.0935	0.0918	230.8	223	9.68266	8.95107	0.86	0.84	1.2
LMST02030087	LMST02030182	5.81	5.66	0.1462	0.2669	226.3	234.4	9.66774	8.29412	0.73	0.9	1.16
LMST01010016	LMST01010242	13.06	13.37	0.3162	0.2329	262.5	264.6	10.0746	9.64789	1.13	0.21	1.15
LMST01010047	LMST01010088	10.04	9.73	0.4794	0.3672	265.5	254.3	13.6718	13.9627	0.73	0.81	1.09
LMST02030130	LMST02030175	6.17	6.23	0.0952	0.1003	230.8	222.5	10.1228	8.36229	0.61	0.9	1.09
LMST02030090	LMST02030026	5.42	5.36	0.0816	0.0833	232.2	238.2	3.78688	11.215	0.73	0.8	1.08
LMST02020059	LMST02020001	5.88	5.83	0.085	0.1377	214	222.8	7.92351	10.1441	0.45	0.97	1.07
LMST02030130	LMST02030157	6.17	6.22	0.0952	0.0918	230.8	223	10.1228	8.95107	0.53	0.82	0.98
LMST02020068	LMST02020070	5.53	5.6	0.0782	0.0935	233.8	239.1	9.76245	10.1996	0.82	0.53	0.97
LMST02020054	LMST02020068	5.6	5.53	0.0867	0.0782	238.4	233.8	11.0738	9.76245	0.85	0.44	0.96
LMST02020059	LMST02020069	5.88	5.85	0.085	0.1377	214	221.5	7.92351	8.8039	0.27	0.9	0.94
LMST02020103	LMST02020002	5.8	5.71	0.0986	0.0952	222.9	221.5	8.9702	8.82308	0.93	0.16	0.94
LMST04010033	LMST04010040	5.95	6.01	0.0765	0.0782	239.6	233.8	9.60045	13.6763	0.78	0.5	0.92
LMST01010069	LMST01010016	13.35	13.06	0.3536	0.3162	263	262.5	10.2206	10.0746	0.87	0.05	0.87
LMST01010088	LMST01010267	9.73	9.46	0.3672	0.4029	254.3	252.9	13.9627	11.6355	0.7	0.11	0.71
LMST01010164	LMST01010054	8.92	9.03	0.1462	0.2465	255.7	257.3	12.2031	11.0409	0.56	0.14	0.58
LMST04010066	LMST04010067	6.05	6.1	0.0833	0.1139	275	277.4	11.1615	10.2918	0.51	0.22	0.55
LMST02010027	LMST02010049	5.7	5.65	0.0969	0.0952	265.8	266.3	10.7555	9.30207	0.52	0.05	0.52
LMST01010089	LMST01010001	14.13	14.34	0.5593	0.2822	266.1	264.9	9.92761	9.34363	0.5	0.12	0.51
LMST01010016	LMST01010066	13.06	12.94	0.3162	0.2516	262.5	263.6	10.0746	9.92861	0.42	0.11	0.44
LMST02010027	LMST02010028	5.7	5.66	0.0969	0.1462	265.8	263.2	10.7555	10.4648	0.33	0.25	0.41
LMST01010047	LMST01010013	10.04	10.04	0.4794	0.2312	265.5	269.7	13.6718	11.4901	0	0.33	0.33
LMST02010028	LMST02010049	5.66	5.65	0.1462	0.0952	263.2	266.3	10.4648	9.30207	0.08	0.31	0.32
LMST02030130	LMST02030185	6.17	6.14	0.0952	0.0935	230.8	230.8	10.1228	9.68266	0.32	0	0.32
LMST02010028	LMST02010045	5.66	5.68	0.1462	0.1513	263.2	266.1	10.4648	11.7729	0.13	0.26	0.29
LMST02020023	LMST02020069	5.85	5.85	0.0918	0.1377	224.1	221.5	9.69263	8.8039	0	0.28	0.28
LMST02010045	LMST02010049	5.68	5.65	0.1513	0.0952	266.1	266.3	11.7729	9.30207	0.24	0.02	0.24
LMST02020023	LMST02020001	5.85	5.83	0.0918	0.1377	224.1	222.8	9.69263	10.1441	0.17	0.13	0.22
LMST02020069	LMST02020001	5.85	5.83	0.1377	0.1377	221.5	222.8	8.8039	10.1441	0.15	0.14	0.2
LMST01010069	LMST01010242	13.35	13.37	0.3536	0.2329	263	264.6	10.2206	9.64789	0.07	0.16	0.17
LMST02030168	LMST02030184	5.47	5.48	0.119	0.0816	210.2	209.1	8.79754	8.50244	0.1	0.13	0.16
LMST02010027	LMST02010045	5.7	5.68	0.0969	0.1513	265.8	266.1	10.7555	11.7729	0.16	0.03	0.16
LMST02030175	LMST02030157	6.23	6.22	0.1003	0.0918	222.5	223	8.36229	8.95107	0.1	0.06	0.12
LMST02020054	LMST02020070	5.6	5.6	0.0867	0.0935	238.4	239.1	11.0738	10.1996	0	0.07	0.07

## Sheet: Figure 3a
Figure 3a
The four-dimensional information of sterol lipids in standard ST library and extended ST Library.
standard ST library									extended ST Library
LM_ID	label of chemical standards	SUB_CLASS	MS1 m/z	skeleton ion m/z	derivate ion m/z	experimental rt	experimental ccs		LM_ID	COMMON_NAME	SYSTEMATIC_NAME	SYNONYMS	SUB_CLASS	EXACT_MASS	MS1 m/z	skeleton ion m/z	derivate ion m/z	predicted rt	predicted ccs
LMST01010001	Cholesterol	Cholesterol and derivatives [ST0101]	514.366	369.352	146.022	860.4	264.9		LMST01010010	5beta,6beta-epoxy-cholesterol	5beta,6beta-epoxy-cholestan-3beta-ol	5beta,6beta-epoxy-cholestanol	Cholesterol and derivatives [ST0101]	402.35	530.361	385.347	146.022	675.6	273.54
LMST01010011	5,6alpha-Epoxy-cholesterol	Cholesterol and derivatives [ST0101]	530.361	385.347	146.022	655.2	266.5		LMST01010012	24,25-epoxy-cholesterol	24S,25-epoxy-cholest-5-en-3beta-ol	24S,25-epoxy-cholesterol	Cholesterol and derivatives [ST0101]	400.334	528.345	383.331	146.022	619.8	242.954
LMST01010013	7alpha-hydroxy-cholesterol	Cholesterol and derivatives [ST0101]	635.382	512.35	146.022	602.4	269.7		LMST01010019	24S-hydroxy-cholesterol	cholest-5-en-3beta,24S-diol		Cholesterol and derivatives [ST0101]	402.35	635.382	512.351	146.022	556.195	259.521
LMST01010014	4beta-Hydroxy-cholesterol	Cholesterol and derivatives [ST0101]	635.382	512.35	146.022	691.2	274.3		LMST01010052	5alpha,6beta-dihydroxycholestanol	cholestane-3beta,5alpha,6beta-triol		Cholesterol and derivatives [ST0101]	420.36	758.414	512.35	146.022	515.786	258.836
LMST01010016	Desmosterol	Cholesterol and derivatives [ST0101]	512.35	367.336	146.022	783.6	262.5		LMST01010081		cholest-5-en-3alpha-ol		Cholesterol and derivatives [ST0101]	386.355	514.366	369.352	146.022	839.4	264.94
LMST01010017	Lanosterol	Cholesterol and derivatives [ST0101]	554.397	409.383	146.022	867.6	271.3		LMST01010086	22R-hydroxycholesterol	cholest-5-en-3beta,22R-diol		Cholesterol and derivatives [ST0101]	402.35	635.382	512.351	146.022	562.996	259.507
LMST01010018	25-Hydroxy-cholesterol	Cholesterol and derivatives [ST0101]	530.361	385.347	146.022	481.8	248.6		LMST01010094		4alpha-methyl-cholest-7-en-3beta-ol		Cholesterol and derivatives [ST0101]	400.371	528.382	383.368	146.022	891	270.534
LMST01010047	7beta-Hydroxy-cholesterol	Cholesterol and derivatives [ST0101]	635.382	512.35	146.022	602.4	265.5		LMST01010095	22-dehydrocholesterol	cholesta-5,22E-dien-3beta-ol	cholesta-5,22-dien-3beta-ol	Cholesterol and derivatives [ST0101]	384.339	512.35	367.337	146.022	819	265.141
LMST01010049	7-oxo-cholesterol	Cholesterol and derivatives [ST0101]	528.345	383.331	146.022	551.4	267.9		LMST01010096	Zymostenol	5alpha-cholest-8-en-3beta-ol	5alpha-cholest-8(9)-en-3beta-ol	Cholesterol and derivatives [ST0101]	386.355	514.366	369.352	146.022	809.4	260.705
LMST01010054	22beta-Hydroxy-cholesterol	Cholesterol and derivatives [ST0101]	635.382	512.35	146.022	541.8	257.3		LMST01010097		cholest-8(14)-en-3beta-ol		Cholesterol and derivatives [ST0101]	386.355	514.366	369.352	146.022	808.8	263.201
LMST01010066	Zymosterol	Cholesterol and derivatives [ST0101]	512.35	367.336	146.022	776.4	263.6		LMST01010098	Epi-cholestanol	5alpha-cholestan-3alpha-ol		Cholesterol and derivatives [ST0101]	388.371	516.382	371.368	146.022	880.2	264.049
LMST01010069	7-Dehydrocholesterol	Cholesterol and derivatives [ST0101]	512.35	367.336	146.022	801	263		LMST01010099		5alpha-cholest-22E-en-3beta-ol		Cholesterol and derivatives [ST0101]	386.355	514.366	369.352	146.022	859.8	264.281
LMST01010077	Dihydrocholesterol/5α-Cholestan-3β-ol	Cholesterol and derivatives [ST0101]	516.382	371.368	146.022	901.8	266.3		LMST01010100	Dormatinone	(25S)-3beta,26-dihydroxycholest-5-en-22-one		Cholesterol and derivatives [ST0101]	416.329	649.362	526.33	146.022	432.924	253.682
LMST01010078	Coprostanol	Cholesterol and derivatives [ST0101]	516.382	371.368	146.022	866.4	264.3		LMST01010101	Dormatinol	cholest-5-en-3beta,22S,26-triol		Cholesterol and derivatives [ST0101]	418.345	756.399	510.335	146.022	408.719	267.724
LMST01010087	24,25-Dihydrolanosterol	Cholesterol and derivatives [ST0101]	556.413	411.399	146.022	949.2	273.3		LMST01010103	Cucurbitacin A			Cholesterol and derivatives [ST0101]	574.314	1017.39	648.294	146.022	642.091	245.106
LMST01010088	27-hydroxy-cholesterol(25R)	Cholesterol and derivatives [ST0101]	635.382	512.35	146.022	583.8	254.3		LMST01010104	Cucurbitacin B			Cholesterol and derivatives [ST0101]	558.319	896.373	650.309	146.022	635.327	245.273
LMST01010089	Lathosterol	Cholesterol and derivatives [ST0101]	514.366	369.352	146.022	847.8	266.1		LMST01010105	Cucurbitacin C			Cholesterol and derivatives [ST0101]	560.335	1003.41	634.314	146.022	616.444	247.028
LMST01010135	6alpha-Hydroxy-cholestanol	Cholesterol and derivatives [ST0101]	637.398	514.366	146.022	671.4	273.6		LMST01010106	Cucurbitacin D			Cholesterol and derivatives [ST0101]	516.309	959.384	590.288	146.022	616.475	246.694
LMST01010149	4,4-Dimethyl-5alpha-cholesta-8,14,24-trien-3beta-ol	Cholesterol and derivatives [ST0101]	538.366	393.352	146.022	781.2	268.6		LMST01010107	Cucurbitacin E			Cholesterol and derivatives [ST0101]	556.304	894.358	648.294	146.022	635.852	245.272
LMST01010164	24-Hydroxy-cholesterol	Cholesterol and derivatives [ST0101]	635.382	512.35	146.022	535.2	255.7		LMST01010108	Cucurbitacin F			Cholesterol and derivatives [ST0101]	518.324	1066.42	574.293	146.022	622.814	246.994
LMST01010201	20-Hydroxy-cholesterol	Cholesterol and derivatives [ST0101]	530.361	407.329	146.022	494.4	273.7		LMST01010109	Cucurbitacin H			Cholesterol and derivatives [ST0101]	534.319	1082.42	590.288	146.022	635.444	245.917
LMST01010242	8-Dehydrocholesterol	Cholesterol and derivatives [ST0101]	512.35	367.336	146.022	802.2	264.6		LMST01010110	Cucurbitacin I			Cholesterol and derivatives [ST0101]	514.293	957.369	588.273	146.022	622.781	246.683
LMST01010267	5α-cholest-8(14)-ene-3,15α-diol	Cholesterol and derivatives [ST0101]	635.382	512.35	146.022	567.6	252.9		LMST01010111	Cucurbitacin J			Cholesterol and derivatives [ST0101]	532.304		588.273	146.022	635.846	245.926
LMST01030093	Ergosterol (Provitamin D2)	Ergosterols and C24-methyl derivatives [ST0103]	524.35	379.336	146.022	799.8	265.6		LMST01010112	Cucurbitacin L			Cholesterol and derivatives [ST0101]	516.309	959.384	590.288	146.022	620.863	246.756
LMST01030097	Campesterol	Ergosterols and C24-methyl derivatives [ST0103]	528.382	383.368	146.022	906.6	269		LMST01010113	Cucurbitacin O			Cholesterol and derivatives [ST0101]	518.324	1066.42	574.293	146.022	622.814	246.994
LMST01040129	Sitosterol	Stigmasterols and C24-ethyl derivatives [ST0104]	542.397	397.383	146.022	960.6	273.7		LMST01010114	Cucurbitacin P			Cholesterol and derivatives [ST0101]	520.34	963.415	594.319	146.022	621.098	248.47
LMST01040146	Fucosterol	Stigmasterols and C24-ethyl derivatives [ST0104]	540.382	395.368	146.022	885	272.4		LMST01010115	Cucurbitacin Q			Cholesterol and derivatives [ST0101]	560.335	1003.41	634.314	146.022	629.57	245.635
LMST01040266	Stigmastanol	Stigmasterols and C24-ethyl derivatives [ST0104]	544.413	399.399	146.022	1012.2	275.7		LMST01010116	Cucurbitacin S			Cholesterol and derivatives [ST0101]	498.298	731.331	608.299	146.022	610.534	246.194
LMST01080009	Tigogenin	Spirostanols and derivatives [ST0108]	544.34	399.326	146.022	541.8	264.7		LMST01010120	3beta-Hydroxy-5alpha,6alpha-epoxy-9-oxo-9,10-seco-5-cholest-7-en-11-al	3beta-hydroxy-5alpha,6alpha-epoxy-9-oxo-9,10-seco-5-cholest-7-en-11-al		Cholesterol and derivatives [ST0101]	430.308	558.319	413.306	146.022	513	244.318
LMST02010004	Estrone	C18 steroids (estrogens) and derivatives [ST0201]	398.173	253.159	146.022	338.4	219		LMST01010121	7-dehydro-desmosterol	cholest-5,7,24-trien-3beta-ol	24-Dehydroprovitamin D3; 7,8-Didehydrodesmosterol	Cholesterol and derivatives [ST0101]	382.324	510.335	365.321	146.022	751.8	262.593
LMST02010027	2-Hydroxy-17β-estradiol	C18 steroids (estrogens) and derivatives [ST0201]	626.227	380.163	146.022	342	265.8		LMST01010122	Cholesta-5,7-diene-1,3-diol	cholesta-5,7-diene-1alpha,3beta-diol		Cholesterol and derivatives [ST0101]	400.334	633.367	510.335	146.022	547.214	268.728
LMST02010028	4-Hydroxy-17β-estradiol	C18 steroids (estrogens) and derivatives [ST0201]	626.227	380.163	146.022	339.6	263.2		LMST01010123	1,25-Dihydroxycholesterol	cholest-5-en-1alpha,3beta,25-triol		Cholesterol and derivatives [ST0101]	418.345	756.399	510.335	146.022	374.49	270.581
LMST02010029	α-Estradiol	C18 steroids (estrogens) and derivatives [ST0201]	505.21	382.178	146.022	349.8	255.6		LMST01010124	32-hydroxylanosterol	4,4-dimethyl-14alpha-hydroxymethyl-5alpha-cholesta-8,24-dien-3beta-ol	lanosta-8,24-dien-3beta,30-diol	Cholesterol and derivatives [ST0101]	442.381	675.414	552.382	146.022	679.85	273.262
LMST02010032	2-Hydroxy Estrone	C18 steroids (estrogens) and derivatives [ST0201]	519.19	396.158	146.022	331.2	232		LMST01010125	Secosterol-B	3beta,5beta-dihydroxy-b-norcholestan-6beta-carboxaldehyde	3,5-dihydroxy-B-norcholestane-6-carboxaldehyde; Atheronal-B	Cholesterol and derivatives [ST0101]	418.345	651.377	528.345	146.022	583.447	253.486
LMST02010033	2-Methoxy Estrone	C18 steroids (estrogens) and derivatives [ST0201]	428.184	283.17	146.022	336.6	219.2		LMST01010126	cholestan-6-oxo-3,5-diol	cholestan-6-oxo-3beta,5alpha-diol		Cholesterol and derivatives [ST0101]	418.345	651.377	528.345	146.022	551.543	262.242
LMST02010035	2-Methoxyestradiol-17beta	C18 steroids (estrogens) and derivatives [ST0201]	535.221	412.189	146.022	348	254.8		LMST01010127	Secosterol-A	3beta,5-oxo-5,6-secocholestan-6-al	Atheronal-A	Cholesterol and derivatives [ST0101]	418.345	546.356	401.342	146.022	469.2	244.216
LMST02010036	Ethynyl estradiol	C18 steroids (estrogens) and derivatives [ST0201]	424.411	178.347	146.022	339	214.6		LMST01010128	24S,25-dihydroxycholesterol	cholest-5-en-3beta,24S,25-triol		Cholesterol and derivatives [ST0101]	418.345	756.399	510.335	146.022	436.803	266.296
LMST02010041	16α-Hydroxy Estrone	C18 steroids (estrogens) and derivatives [ST0201]	519.19	396.158	146.022	336	246.9		LMST01010129	24S,27-dihydroxycholesterol	cholest-5-en-3beta,24S,26-triol		Cholesterol and derivatives [ST0101]	418.345	756.399	510.335	146.022	415.434	263.977
LMST02010045	Estriol	C18 steroids (estrogens) and derivatives [ST0201]	626.227	380.163	146.022	340.8	266.1		LMST01010131	25,27-dihydroxycholesterol	cholest-5-en-3beta,25,26-triol		Cholesterol and derivatives [ST0101]	418.345	756.399	510.335	146.022	409.037	266.992
LMST02010049	17-Epiestriol	C18 steroids (estrogens) and derivatives [ST0201]	626.227	380.163	146.022	339	266.3		LMST01010132	6,24S-dihydroxycholesterol	cholest-5-en-3beta,6,24S-triol		Cholesterol and derivatives [ST0101]	418.345	756.399	510.335	146.022	443.564	261.444
LMST02020001	Androsterone	C19 steroids (androgens) and derivatives [ST0202]	418.236	273.222	146.022	349.8	222.8		LMST01010133	24-oxocholesterol	24-oxo-cholest-5-en-3beta-ol		Cholesterol and derivatives [ST0101]	400.334	528.345	383.331	146.022	604.2	255.323
LMST02020002	Testosterone	C19 steroids (androgens) and derivatives [ST0202]	416.22	271.206	146.022	342.6	221.5		LMST01010134	20S-hydroxycholesterol	cholest-5-en-3beta,20S-diol	20(S)-OHC	Cholesterol and derivatives [ST0101]	402.35	635.382	512.351	146.022	516.013	263.163
LMST02020023	Epiandrosterone	C19 steroids (androgens) and derivatives [ST0202]	418.236	273.222	146.022	351	224.1		LMST01010136		14-Methyl-cholest-8-en-3beta-ol		Cholesterol and derivatives [ST0101]	400.371	528.382	383.368	146.022	849	270.667
LMST02020051	Epitestosterone	C19 steroids (androgens) and derivatives [ST0202]	416.22	271.206	146.022	358.8	219.8		LMST01010137		4-Methyl-cholest-5-en-3beta-ol		Cholesterol and derivatives [ST0101]	400.371	528.382	383.368	146.022	874.8	273.825
LMST02020054	6beta-hydroxytestosterone	C19 steroids (androgens) and derivatives [ST0202]	537.236	414.204	146.022	336	238.4		LMST01010138		4alpha-methyl-cholest-5-en-3beta-ol		Cholesterol and derivatives [ST0101]	400.371	528.382	383.368	146.022	874.8	273.825
LMST02020059	Etiocholanone	C19 steroids (androgens) and derivatives [ST0202]	418.236	273.222	146.022	352.8	214		LMST01010139		4alpha-methyl-5alpha-cholestan-3beta-ol		Cholesterol and derivatives [ST0101]	402.386	530.397	385.384	146.022	929.4	273.67
LMST02020064	16α-Hydroxydehydroepiandrosterone	C19 steroids (androgens) and derivatives [ST0202]	537.236	414.204	146.022	343.2	245.9		LMST01010140		4alpha-methyl-5beta-cholestan-3beta-ol		Cholesterol and derivatives [ST0101]	402.386	530.397	385.384	146.022	929.4	273.67
LMST02020065	16α-Hydroxyandrostenedione	C19 steroids (androgens) and derivatives [ST0202]	430.199	285.185	146.022	326.4	214.7		LMST01010141		Lanosta-7,9(11)-dien-3eta-ol		Cholesterol and derivatives [ST0101]	426.386	554.397	409.384	146.022	928.2	267.934
LMST02020068	7alpha-Hydroxytestosterone	C19 steroids (androgens) and derivatives [ST0202]	537.236	414.204	146.022	331.8	233.8		LMST01010142		Lanost-9(11)-3beta-ol		Cholesterol and derivatives [ST0101]	426.386	554.397	409.384	146.022	851.4	270.414
LMST02020069	5beta-Dihydrotestosterone	C19 steroids (androgens) and derivatives [ST0202]	418.236	273.222	146.022	351	221.5		LMST01010143		4,14-Dimethylcholest-8,24-dien-3beta-ol		Cholesterol and derivatives [ST0101]	412.371	540.382	395.368	146.022	852	273.842
LMST02020070	19-Hydroxytestosterone	C19 steroids (androgens) and derivatives [ST0202]	537.236	414.204	146.022	336	239.1		LMST01010150	4alpha-carboxy-4beta-methyl-zymosterol	4alpha-carboxy-4beta-methyl-cholesta-8,24-dien-3beta-ol		Cholesterol and derivatives [ST0101]	442.345	570.356	425.342	146.022	546.6	263.27
LMST02020071	7α-Hydroxyandrostenedione	C19 steroids (androgens) and derivatives [ST0202]	430.199	285.185	146.022	316.2	200.8		LMST01010152	4alpha-carboxy-zymosterol	4alpha-carboxy-5alpha-cholesta-8,24-dien-3beta-ol		Cholesterol and derivatives [ST0101]	428.329	556.34	411.326	146.022	522.6	255.646
LMST02020077	5β-Androstane-3α,17β-diol	C19 steroids (androgens) and derivatives [ST0202]	525.273	402.241	146.022	373.8	221.7		LMST01010154	24R-hydoxycholesterol	24R-Cholest-5-en-3beta,24-diol	24(R)-Hydoxycholesterol; (24R)-Cholest-5-ene-3-beta,24-diol	Cholesterol and derivatives [ST0101]	402.35	635.382	512.351	146.022	556.195	259.521
LMST02020103	trans-Dehydroandrosterone	C19 steroids (androgens) and derivatives [ST0202]	416.22	271.206	146.022	348	222.9		LMST01010155		24R-Cholest-5-en-3beta,7-alpha,24-triol	(24R)-Cholest-5-ene-3-beta,7-alpha,24-triol	Cholesterol and derivatives [ST0101]	418.345	756.399	510.335	146.022	402.079	272.729
LMST02030001	Cortisol	C21 steroids (gluco/mineralocorticoids, progestogins) and derivatives [ST0203]	490.221	244.157	146.022	324	232.4		LMST01010169	zymosterol intermediate 1a	4-(hydroxymethyl)-5alpha-cholesta-8,24-dien-3beta-ol		Cholesterol and derivatives [ST0101]	414.35	647.382	524.351	146.022	602.154	269.793
LMST02030026	Aldosterone	C21 steroids (gluco/mineralocorticoids, progestogins) and derivatives [ST0203]	593.226	470.194	146.022	321.6	238.2		LMST01010170	zymosterol intermediate 1c	1-(3beta-hydroxy-5alpha-cholesta-8,24-dien-4-yl)ethanone		Cholesterol and derivatives [ST0101]	426.35	554.361	409.347	146.022	703.8	263.64
LMST02030086	11-Deoxycortisol	C21 steroids (gluco/mineralocorticoids, progestogins) and derivatives [ST0203]	474.226	329.212	146.022	346.8	241.5		LMST01010171	zymosterol intermediate 1b	(20R)-3beta-hydroxy-5alpha-cholesta-8,24-diene-4-carbaldehyde		Cholesterol and derivatives [ST0101]	412.334	540.345	395.331	146.022	655.2	251.699
LMST02030087	21-Hydroxyprogesterone	C21 steroids (gluco/mineralocorticoids, progestogins) and derivatives [ST0203]	458.231	313.217	146.022	348.6	226.3		LMST01010172	3-dehydroecdysone	(22R)-2beta,14,22,25-tetrahydroxy-5beta-cholest-7-ene-3,6-dione	(2beta,5beta,22R)-2,14,22,25-tetrahydroxy-cholest-7-ene-3,6-dione ; 3-Dehydroecdysone; 3-dehydroecdysone	Cholesterol and derivatives [ST0101]	462.298	905.374	536.278	146.022	639.074	244.689
LMST02030088	Pregnenolone	C21 steroids (gluco/mineralocorticoids, progestogins) and derivatives [ST0203]	444.251	299.237	146.022	368.4	231.1		LMST01010175	3beta-hydroxy-4beta-methyl-5alpha-cholest-7-ene-4alpha-carboxylic acid	3beta-hydroxy-4beta-methyl-5alpha-cholest-7-ene-4alpha-carboxylic acid	3beta-Hydroxy-4beta-methyl-5alpha-cholest-7-ene-4alpha-carboxylate; 3beta-hydroxy-4beta-methyl-5alpha-cholest-7-ene-4alpha-carboxylic acid	Cholesterol and derivatives [ST0101]	444.36	572.372	427.358	146.022	546.6	267.987
LMST02030089	17alpha-Hydroxypregnenolone	C21 steroids (gluco/mineralocorticoids, progestogins) and derivatives [ST0203]	460.246	337.214	146.022	348	241.9		LMST01010176	14-demethyllanosterol	4,4-dimethyl-5alpha-cholesta-8,24-dien-3beta-ol	(3beta,5alpha)-4,4-dimethylcholesta-8,24-dien-3-ol; 14-Demethyllanosterol; 4,4-Dimethyl-5alpha-cholesta-8,24-dien-3beta-ol; 4,4-dimethyl-5alpha-cholesta-8,24-dien-3beta-ol; 4,4-dimethylzymosterol	Cholesterol and derivatives [ST0101]	412.371	540.382	395.368	146.022	814.8	271.903
LMST02030090	Cortisone	C21 steroids (gluco/mineralocorticoids, progestogins) and derivatives [ST0203]	593.226	448.212	146.022	337.2	232.2		LMST01010179	2,22,25-trideoxyecdysone	3beta,14-dihydroxy-5beta-cholest-7-en-6-one	3beta,14alpha-Dihydroxy-5beta-cholest-7-en-6-one	Cholesterol and derivatives [ST0101]	416.329	649.362	526.33	146.022	602.484	246.534
LMST02030095	5β-Dihydrocortisone	C21 steroids (gluco/mineralocorticoids, progestogins) and derivatives [ST0203]	490.221	367.189	146.022	330	218.4		LMST01010180	2-dehydroecdysone	(22R)-3beta,14,22,25-tetrahydroxy-5beta-cholest-7-ene-2,6-dione		Cholesterol and derivatives [ST0101]	462.298	905.374	536.278	146.022	642.871	244.528
LMST02030098	Tetrahydro Cortisone	C21 steroids (gluco/mineralocorticoids, progestogins) and derivatives [ST0203]	597.258	474.226	146.022	341.4	228.1		LMST01010181	2-deoxy-20-hydroxyecdysone 22-phosphate	(22R)-3beta,14,20,25-tetrahydroxy-6-oxo-5beta-cholest-7-en-22-yl dihydrogen phosphate	2-Deoxy-20-hydroxyecdysone-22-phosphate; 2-Dhe-22-P	Cholesterol and derivatives [ST0101]	544.28	987.356	618.26	146.022	670.202	244.687
LMST02030100	Tetrahydro corticosterone	C21 steroids (gluco/mineralocorticoids, progestogins) and derivatives [ST0203]	688.3	442.236	146.022	343.2	265.3		LMST01010182	2-deoxyecdysone	(22R)-3beta,14,22,25-tetrahydroxy-5beta-cholest-7-en-6-one	2-Deoxy-alpha-ecdysone	Cholesterol and derivatives [ST0101]	448.319	891.394	522.298	146.022	613.42	245.523
LMST02030130	(3α)-Allopregnanolone	C21 steroids (gluco/mineralocorticoids, progestogins) and derivatives [ST0203]	446.267	301.253	146.022	370.2	230.8		LMST01010183	2-deoxyecdysone 22-phosphate	(22R)-3beta,14,25-trihydroxy-6-oxo-5beta-cholest-7-en-22-yl dihydrogen phosphate	2-Deoxyecdysone-22-phosphate	Cholesterol and derivatives [ST0101]	528.285	866.339	620.275	146.022	670.202	245.26
LMST02030143	Tetrahydrocortisol	C21 steroids (gluco/mineralocorticoids, progestogins) and derivatives [ST0203]	599.273	353.209	146.022	342	229.8		LMST01010185	20-hydroxyecdysone 22-phosphate	(22R)-2beta,3beta,14,20,25-pentahydroxy-6-oxo-5beta-cholest-7-en-22-yl dihydrogen phosphate	20-Hydroxyecdysone-22-phosphate	Cholesterol and derivatives [ST0101]	560.275	1108.37	616.244	146.022	670.202	244.687
LMST02030151	4-Pregnen-17α, 20α-diol-3-one	C21 steroids (gluco/mineralocorticoids, progestogins) and derivatives [ST0203]	460.246	337.214	146.022	345	219.9		LMST01010187	25-deoxyecdysone	(22R)-2beta,3beta,14,22-tetrahydroxy-5beta-cholest-7-en-6-one		Cholesterol and derivatives [ST0101]	448.319	891.394	522.298	146.022	573.885	248.61
LMST02030157	3-Hydroxy-5β-pregnan-20-one	C21 steroids (gluco/mineralocorticoids, progestogins) and derivatives [ST0203]	446.267	301.253	146.022	373.2	223		LMST01010188	3-O-acetylecdysone 2-phosphate	(22R)-14,22,25-trihydroxy-6-oxo-2beta-(phosphonooxy)-5beta-cholest-7-en-3beta-yl acetate	3-acetylecdysone 2-phosphate; ecdysone 2-phosphate 3-acetate	Cholesterol and derivatives [ST0101]	586.291	924.345	678.281	146.022	670.202	244.687
LMST02030161	17alpha-Hydroxyprogesterone	C21 steroids (gluco/mineralocorticoids, progestogins) and derivatives [ST0203]	458.231	313.217	146.022	344.4	208.3		LMST01010189	3beta-hydroxy-4alpha-methyl-5alpha-cholest-7-ene-4beta-carboxylic acid	3beta-hydroxy-4alpha-methyl-5alpha-cholest-7-ene-4beta-carboxylic acid		Cholesterol and derivatives [ST0101]	444.36	572.372	427.358	146.022	546.6	267.987
LMST02030167	21-Hydroxypregnenolone	C21 steroids (gluco/mineralocorticoids, progestogins) and derivatives [ST0203]	565.268	442.236	146.022	355.2	263.3		LMST01010191	2-deoxy-20-hydroxy-5alpha-ecdysone 3-acetate	(22R)-14,20,22,25-tetrahydroxy-6-oxo-5alpha-cholest-7-en-3beta-yl acetate		Cholesterol and derivatives [ST0101]	506.324	949.4	580.304	146.022	656.893	244.654
LMST02030168	11beta-Hydroxyprogesterone	C21 steroids (gluco/mineralocorticoids, progestogins) and derivatives [ST0203]	458.231	313.217	146.022	328.2	210.2		LMST01010193	shidasterone	2beta,3beta,14,20-tetrahydroxy-22,25-epoxy-5beta-cholest-7-en-6-one	22,25-Oxido-5beta-cholest-7-en-6-one-2beta,3beta,14alpha,20-tetrol	Cholesterol and derivatives [ST0101]	462.298	905.374	536.278	146.022	663.535	244.687
LMST02030169	20a-Hydroxypregn-4-en-3-one	C21 steroids (gluco/mineralocorticoids, progestogins) and derivatives [ST0203]	444.251	299.237	146.022	350.4	231.6		LMST01010195	ponasterone A	(22R)-2beta,3beta,14,20,22-pentahydroxy-5beta-cholest-7-en-6-one	25-Deoxycedysterone; Ponasterone A	Cholesterol and derivatives [ST0101]	464.314	1012.41	520.283	146.022	644.888	244.915
LMST02030175	3alpha-Hydroxy-5beta-pregnan-20-one	C21 steroids (gluco/mineralocorticoids, progestogins) and derivatives [ST0203]	446.267	301.253	146.022	373.8	222.5		LMST01010197	4alpha-methylcholest-8-en-3beta-ol	4alpha-methyl-5alpha-cholest-8-en-3beta-ol	4alpha-Methylcholesta-8-en-3beta-ol	Cholesterol and derivatives [ST0101]	400.371	528.382	383.368	146.022	854.4	268.889
LMST02030182	16α-Hydroxy Progesterone	C21 steroids (gluco/mineralocorticoids, progestogins) and derivatives [ST0203]	460.246	315.232	146.022	339.6	234.4		LMST01010200	(20R,22R)-20,22-dihydroxycholesterol	cholest-5-en-3beta,20R,22R-triol	(20R,22R)-20,22-Dihydroxycholesterol;(22R)-20alpha,22-Dihydroxycholesterol; 20,22-Dihydroxycholesterol; 20R,22R-Dihydroxycholesterol; 20alpha,22beta-Dihydroxycholesterol	Cholesterol and derivatives [ST0101]	418.345	756.399	510.335	146.022	405.401	266.672
LMST02030184	11α-Hydroxy Progesterone	C21 steroids (gluco/mineralocorticoids, progestogins) and derivatives [ST0203]	458.231	313.217	146.022	328.8	209.1		LMST01010202	4alpha-methylzymosterol	4alpha-methyl-5alpha-cholesta-8,24-dien-3beta-ol	(3beta,4alpha,5alpha)-4-methylcholesta-8,24-dien-3-ol; 4alpha-Methylzymosterol	Cholesterol and derivatives [ST0101]	398.355	526.366	381.352	146.022	814.8	267.703
LMST02030185	Epipregnanolone	C21 steroids (gluco/mineralocorticoids, progestogins) and derivatives [ST0203]	446.267	301.253	146.022	368.4	230.8		LMST01010203	4beta-(hydroxymethyl)-4alpha-methyl-5alpha-cholest-7-en-3beta-ol	4beta-(hydroxymethyl)-4-methyl-5alpha-cholest-7-en-3beta-ol 4beta-(hydroxymethyl)-4alpha-methyl-5alpha-cholest-7-en-3beta-ol	4alpha-methyl-4beta-hydroxymethyl-5alpha-cholest-7-en-3beta-ol; 4beta-Hydroxymethyl-4alpha-methyl-5alpha-cholest-7-en-3beta-ol; 4beta-hydroxymethyl-4alpha-methyl-5alpha-cholest-7-en-3beta-ol	Cholesterol and derivatives [ST0101]	430.381	663.414	540.382	146.022	672.135	274.455
LMST02030186	Corticosterone	C21 steroids (gluco/mineralocorticoids, progestogins) and derivatives [ST0203]	474.226	329.212	146.022	329.4	227.2		LMST01010204	3beta-hydroxy-4beta-methyl-5alpha-cholest-7-ene-4alpha-carbaldehyde	3beta-hydroxy-4beta-methyl-5alpha-cholest-7-ene-4alpha-carbaldehyde	3beta-Hydroxy-4beta-methyl-5alpha-cholest-7-ene-4alpha-carbaldehyde; 3beta-hydroxy-4beta-methyl-5alpha-cholest-7-ene-4alpha-carbaldehyde	Cholesterol and derivatives [ST0101]	428.365	556.377	411.363	146.022	679.8	264.06
LMST02030195	21-Deoxy Cortisol	C21 steroids (gluco/mineralocorticoids, progestogins) and derivatives [ST0203]	474.226	329.212	146.022	321.6	214.2		LMST01010206	5alpha-cholesta-7,24-dien-3beta-ol	5alpha-cholesta-7,24-dien-3beta-ol	(3beta,5alpha)-cholesta-7,24-dien-3-ol; 5alpha-Cholesta-7,24-dien-3beta-ol; cholesta-7,24-dien-3-ol	Cholesterol and derivatives [ST0101]	384.339	512.35	367.337	146.022	800.4	260.477
LMST02030202	Pregnanediol	C21 steroids (gluco/mineralocorticoids, progestogins) and derivatives [ST0203]	553.304	430.272	146.022	399	226.7		LMST01010207	4,4-dimethyl-5alpha-cholest-7-en-3beta-ol	4,4-dimethyl-5alpha-cholest-7-en-3beta-ol	4,4-Dimethyl-5alpha-cholest-7-en-3beta-ol; 4,4-dimethyl-5alpha-cholest-7-en-3beta-ol	Cholesterol and derivatives [ST0101]	414.386	542.397	397.384	146.022	907.2	274.204
LMST03010001	Vitamin D2 (Ergocalciferol)	Vitamin D2 and derivatives [ST0301]	524.35	379.336	146.022	741.6	230.4		LMST01010210	Ecdysone	2beta,3beta,14alpha,22R,25-pentahydroxy-5beta-cholest-7-en-6-one	(22R)-2beta,3beta,14alpha,22,25-pentahydroxy-5beta-cholest-7-en-6-one; Ecdysone	Cholesterol and derivatives [ST0101]	464.314	1012.41	520.283	146.022	636.225	245.099
LMST03010030	25-Hydroxyvitamin D2	Vitamin D2 and derivatives [ST0301]	645.367	522.335	146.022	497.4	250.3		LMST01010211	20a-hydroxy cholesterol			Cholesterol and derivatives [ST0101]	402.35	635.382	512.351	146.022	516.013	263.163
LMST03010056	Dihydrotachysterol	Vitamin D2 and derivatives [ST0301]	526.366	381.352	146.022	785.4	237.8		LMST01010212	25-Azacholesterol			Cholesterol and derivatives [ST0101]	387.35	515.361	370.347	146.022	643.8	264.762
LMST03020001	Vitamin D3	Vitamin D3 and derivatives [ST0302]	512.35	367.336	146.022	742.2	234.9		LMST01010213	27-Nor-cholestane-pentol	27-Nor-5b-cholestane-3a,7a,12a,24,25-pentol		Cholesterol and derivatives [ST0101]	438.335	986.432	494.303	146.022	404.917	275.503
LMST03020231	1alpha-Hydroxyvitamin D3	Vitamin D3 and derivatives [ST0302]	633.367	510.335	146.022	582.6	277		LMST01010222	32-oxolanosterol	4,4-dimethyl-14alpha-formyl-5alpha-cholesta-8,24-dien-3beta-ol	3beta-hydroxylanosta-8,24-dien-32-al	Cholesterol and derivatives [ST0101]	440.365	568.377	423.363	146.022	721.2	271.398
LMST03020246	25-Hydroxyvitamin D3	Vitamin D3 and derivatives [ST0302]	633.367	510.335	146.022	495	244.7		LMST01010223		4,4-dimethyl-14alpha-formyl-5alpha-cholest-8-en-3beta-ol	3beta-hydroxylanost-8-en-32-al	Cholesterol and derivatives [ST0101]	442.381	570.392	425.378	146.022	747	275.556
LMST03020258	1α,25-Dihydroxyvitamin D3	Vitamin D3 and derivatives [ST0302]	754.383	508.319	146.022	423	265.9		LMST01010224		4,4-dimethyl-14alpha-hydroxymethyl-5alpha-cholest-8-en-3beta-ol	lanost-8-en-3beta,30-diol	Cholesterol and derivatives [ST0101]	444.397	677.429	554.397	146.022	707.982	274.771
LMST04010003	Lithocholic acid	C24 bile acids, alcohols, and derivatives [ST0401]	504.309	359.295	146.022	409.2	219.7		LMST01010225		4,4-Dimethyl-5a-cholesta-8-en-3b-ol		Cholesterol and derivatives [ST0101]	414.386	542.397	397.384	146.022	877.8	273.813
LMST04010004	Isolithocholate	C24 bile acids, alcohols, and derivatives [ST0401]	504.309	359.295	146.022	398.4	222.1		LMST01010226		4alpha-Formyl-5alpha-cholesta-8,24-dien-3beta-ol		Cholesterol and derivatives [ST0101]	412.334	540.345	395.331	146.022	642	251.699
LMST04010024	Hyodeoxycholic acid	C24 bile acids, alcohols, and derivatives [ST0401]	625.325	502.293	146.022	361.8	260		LMST01010227		4alpha-carboxy-4beta-methyl-5alpha-cholesta-8-en-3beta-ol		Cholesterol and derivatives [ST0101]	444.36	572.372	427.358	146.022	538.8	265.974
LMST04010033	Ursodeoxycholic acid	C24 bile acids, alcohols, and derivatives [ST0401]	625.325	502.293	146.022	357	239.6		LMST01010228		4alpha-carboxy-5alpha-cholesta-8-en-3beta-ol		Cholesterol and derivatives [ST0101]	430.345	558.356	413.342	146.022	528	256.254
LMST04010040	Deoxycholic acid	C24 bile acids, alcohols, and derivatives [ST0401]	625.325	502.293	146.022	360.6	233.8		LMST01010229		4alpha-formyl-4beta-methyl-5alpha-cholesta-8,24-dien-3beta-ol		Cholesterol and derivatives [ST0101]	426.35	554.361	409.347	146.022	640.8	260.834
LMST04010066	α-Muricholic Acid	C24 bile acids, alcohols, and derivatives [ST0401]	746.342	500.278	146.022	363	275		LMST01010230		4alpha-formyl-4beta-methyl-5alpha-cholesta-8-en-3beta-ol		Cholesterol and derivatives [ST0101]	428.365	556.377	411.363	146.022	657	262.541
LMST04010067	β-Muricholic Acid	C24 bile acids, alcohols, and derivatives [ST0401]	746.342	500.278	146.022	366	277.4		LMST01010231		4alpha-formyl-5alpha-cholesta-8-en-3beta-ol		Cholesterol and derivatives [ST0101]	414.35	542.361	397.347	146.022	660	250.872
LMST04010088	Ursocholic Acid	C24 bile acids, alcohols, and derivatives [ST0401]	746.342	500.278	146.022	357.6	266.4		LMST01010232		4alpha-hydroxymethyl-4beta-methyl-5alpha-cholesta-8,24-dien-3beta-ol		Cholesterol and derivatives [ST0101]	428.365	661.398	538.366	146.022	606.647	276.02
LMST04030035	5beta-Cholestane-3alpha,7alpha,12alpha-triol	C27 bile acids, alcohols, and derivatives [ST0403]	758.414	512.35	146.022	439.8	269.8		LMST01010233		4alpha-hydroxymethyl-4beta-methyl-5alpha-cholesta-8-en-3beta-ol		Cholesterol and derivatives [ST0101]	430.381	663.414	540.382	146.022	644.019	276.996
LMST04030081	7alpha,27-Dihydroxycholesterol	C27 bile acids, alcohols, and derivatives [ST0403]	756.399	510.335	146.022	442.8	291.5		LMST01010234		4alpha-hydroxymethyl-5alpha-cholesta-8,24-dien-3beta-ol		Cholesterol and derivatives [ST0101]	414.35	647.382	524.351	146.022	619.207	269.793
LMST04030174	7alpha,24-Dihydroxycholesterol	C27 bile acids, alcohols, and derivatives [ST0403]	756.399	510.335	146.022	423.6	290.7		LMST01010235		4alpha-hydroxymethyl-5alpha-cholesta-8-en-3beta-ol		Cholesterol and derivatives [ST0101]	416.365	649.398	526.366	146.022	626.574	269.91
									LMST01010238		5a-Cholestane-3a,7a,12a,23,25-pentol		Cholesterol and derivatives [ST0101]	452.35	1000.45	508.319	146.022	408.216	267.407
									LMST01010240		5b-Cholestane-3a,7a,12a,23R,25-pentol		Cholesterol and derivatives [ST0101]	452.35	1000.45	508.319	146.022	408.216	267.407
									LMST01010241		5b-Cholestane-3a,7a,12a,23S,25-pentol		Cholesterol and derivatives [ST0101]	452.35	1000.45	508.319	146.022	408.216	267.407
									LMST01010246	Trihydroxycoprostanoic acid	4beta-carboxy-5alpha-cholestane-3alpha,7alpha,12alpha-triol		Cholesterol and derivatives [ST0101]	464.35	802.404	556.34	146.022	562.111	252.177
									LMST01010247	Lumisterol 3			Cholesterol and derivatives [ST0101]	384.339	512.35	367.337	146.022	796.2	262.191
									LMST01010249		5,6alpha-epoxy-cholest-7-en-3beta,9alpha-diol		Cholesterol and derivatives [ST0101]	416.329	649.362	526.33	146.022	558.092	267.683
									LMST01010250		5alpha,9alpha-epidioxy-cholest-7-en-3beta,6alpha-diol		Cholesterol and derivatives [ST0101]	432.324	665.357	542.325	146.022	626.418	258.891
									LMST01010251		5alpha,9alpha-epidioxy-cholest-7-en-3beta,6beta-diol		Cholesterol and derivatives [ST0101]	432.324	665.357	542.325	146.022	626.418	258.891
									LMST01010252		5alpha,9alpha-epidioxy-8,14alpha-epoxy-cholest-6-en-3beta-ol		Cholesterol and derivatives [ST0101]	430.308	558.319	413.306	146.022	666	246.303
									LMST01010253		cholesta-6,8(14)-dien-3beta,5alpha-diol		Cholesterol and derivatives [ST0101]	400.334	633.367	510.335	146.022	521.595	272.003
									LMST01010254		cholesta-4,6,8(14)-trien-3beta-ol		Cholesterol and derivatives [ST0101]	382.324	510.335	365.321	146.022	785.4	263.529
									LMST01010255		5,6alpha-epoxy-cholest-8(14)-en-3beta,7alpha-diol		Cholesterol and derivatives [ST0101]	416.329	649.362	526.33	146.022	575.06	274.979
									LMST01010256		5,6alpha-epoxy-cholest-8(14)-en-3beta,7beta-diol		Cholesterol and derivatives [ST0101]	416.329	649.362	526.33	146.022	567.527	274.979
									LMST01010257		5alpha,9alpha-epidioxy-cholesta-6,8(14)-dien-3beta-ol		Cholesterol and derivatives [ST0101]	414.313	542.325	397.311	146.022	624	270.471
									LMST01010258		3beta,5alpha,9alpha-trihydroxycholest-7-en-6-one		Cholesterol and derivatives [ST0101]	432.324	770.378	524.314	146.022	531.96	253.705
									LMST01010259		3beta,5alpha-dihydroxycholesta-7,9(11)-dien-6-one		Cholesterol and derivatives [ST0101]	414.313	647.346	524.314	146.022	520.398	260.698
									LMST01010260	DHCEO	3beta,5alpha-dihydroxycholest-7-en-6-one		Cholesterol and derivatives [ST0101]	416.329	649.362	526.33	146.022	547.906	260.987
									LMST01010261		3beta,5alpha,9alpha-trihydroxycholesta-7,14-dien-6-one		Cholesterol and derivatives [ST0101]	430.308	768.362	522.298	146.022	511.34	254.598
									LMST01010262		cholest-7-en-3beta,5alpha,6alpha,9alpha-tetrol		Cholesterol and derivatives [ST0101]	434.34	877.415	508.319	146.022	500.941	255.617
									LMST01010263		Cholest-7-en-3beta,5alpha,6beta,9alpha-tetrol		Cholesterol and derivatives [ST0101]	434.34	877.415	508.319	146.022	500.941	255.617
									LMST01010268	15beta-hydroxycholestene	5alpha-cholest-8(14)-en-3beta,15beta-diol	15beta-hydroxycholestene	Cholesterol and derivatives [ST0101]	402.35	635.382	512.351	146.022	589.513	266.287
									LMST01010269	15-ketocholestene	3beta-hydroxy-5alpha-cholest-8(14)-en-15-one		Cholesterol and derivatives [ST0101]	400.334	528.345	383.331	146.022	643.8	258.231
									LMST01010270	15-ketocholestane	3beta-hydroxy-5alpha-cholestan-15-one		Cholesterol and derivatives [ST0101]	402.35	530.361	385.347	146.022	672.6	267.743
									LMST01010271	3-oxo-7alpha-hydroxycholesterol	7alpha-hydroxy-cholest-5-en-3-one	3-keto-7alpha-hydroxycholesterol; 7alpha-hydroxy-cholesten-3-one	Cholesterol and derivatives [ST0101]	400.334	528.345	383.331	146.022	668.4	257.722
									LMST01010273	15alpha-hydroxycholestane	5alpha-cholestan-3beta,15alpha-diol		Cholesterol and derivatives [ST0101]	404.365	637.398	514.366	146.022	624.143	261.524
									LMST01010274	19-hydroxycholesterol	Cholest-5-en-3beta,19-diol		Cholesterol and derivatives [ST0101]	402.35	635.382	512.351	146.022	639.062	266.801
									LMST01010275	5alpha-hydroxycholesterol	Cholestan-3beta,5alpha-diol		Cholesterol and derivatives [ST0101]	404.365	637.398	514.366	146.022	589.227	256.415
									LMST01010276	6-oxocholestanol	5alpha-cholestan-6-oxo-3beta-ol	6-ketocholestanol	Cholesterol and derivatives [ST0101]	402.35	530.361	385.347	146.022	714.6	258.428
									LMST01010277		4,4-dimethyl-5alpha-cholesta-8,14-dien-3beta-ol		Cholesterol and derivatives [ST0101]	412.371	540.382	395.368	146.022	862.8	271.828
									LMST01010278	Cholesterol-5alpha-hydroperoxide	3beta-hydroxy-5alpha-cholest-6-ene-5-hydroperoxide	5alpha-hydroperoxy-cholest-6-ene-3beta-ol	Cholesterol and derivatives [ST0101]	418.345	546.356	401.342	146.022	670.2	255.388
									LMST01010279	Cholesterol-6alpha-hydroperoxide	3beta-hydroxycholest-4-ene-6alpha-hydroperoxide		Cholesterol and derivatives [ST0101]	418.345	546.356	401.342	146.022	601.2	256.47
									LMST01010280	Cholesterol-6beta-hydroperoxide	3beta-hydroxycholest-4-ene-6beta-hydroperoxide		Cholesterol and derivatives [ST0101]	418.345	546.356	401.342	146.022	601.2	256.47
									LMST01010282	22-methylenecholesterol	23-methylene-cholest-5-en-3beta-ol		Cholesterol and derivatives [ST0101]	398.355	526.366	381.352	146.022	786	269.592
									LMST01010283	Pinnasterol	2beta,3alpha,20R,22S-tetrahydroxy-cholesta-4,7-dien-6-one		Cholesterol and derivatives [ST0101]	446.303	889.379	520.283	146.022	558.033	252.087
									LMST01010284		(22,23-dinor)-24-vinyl-cholest-5-en-3beta,24-diol		Cholesterol and derivatives [ST0101]	400.334	633.367	510.335	146.022	537.817	262.718
									LMST01010285		24-vinyloxy-cholest-5,23Z-dien-3beta-ol		Cholesterol and derivatives [ST0101]	426.35	554.361	409.347	146.022	661.2	271.389
									LMST01010286	Cystosterol	(20,23-cyclo)-cholest-5-en-3beta-ol		Cholesterol and derivatives [ST0101]	384.339	512.35	367.337	146.022	768.6	243.075
									LMST01010287	26,27-bisnor-22-dehydro-cholesterol	26,27-bisnor-cholesta-5,22E-dien-3beta-ol		Cholesterol and derivatives [ST0101]	356.308	484.319	339.305	146.022	730.2	254.084
									LMST01010288		26,27-dinor-cholest-5-en-23-yn-3beta-ol		Cholesterol and derivatives [ST0101]	354.292	482.303	337.29	146.022	713.4	244.687
									LMST01010289		cholest-5-en-23-yn-3beta-ol		Cholesterol and derivatives [ST0101]	382.324	510.335	365.321	146.022	781.8	244.687
									LMST01010290	15-dehydro-A-norcholestanol	3beta-hydroxymethyl-A-nor-5alpha-cholest-15-ene		Cholesterol and derivatives [ST0101]	386.355	514.366	369.352	146.022	724.2	258.502
									LMST01010291	19-norcholestanol	19-nor-5alpha-cholestan-3beta-ol		Cholesterol and derivatives [ST0101]	374.355	502.366	357.352	146.022	883.2	258.234
									LMST01010292	Herbasterol	9-oxo-9,11-seco-5beta-cholestan-2beta,3alpha,6beta,11,19-pentol		Cholesterol and derivatives [ST0101]	468.345	1016.44	524.314	146.022	664.736	244.687
									LMST01010293		9,11alpha-epoxy-6alpha-acetoxy-cholest-7-en-3beta,5alpha,19-triol		Cholesterol and derivatives [ST0101]	490.329	828.384	582.319	146.022	612.642	251.696
									LMST01010294	Hipposterol	5,6-seco-cholest-7-en-3beta,5beta,6-triol		Cholesterol and derivatives [ST0101]	420.36	758.414	512.35	146.022	382.97	243.776
									LMST01010296	Penasterol	4,4-dimethyl-14-carboxy-cholesta-9(10),24-dien-3beta-ol		Cholesterol and derivatives [ST0101]	456.36	584.372	439.358	146.022	584.4	273.019
									LMST01010297	24-ketocholestanol	24-oxo-5alpha-cholestan-3beta-ol		Cholesterol and derivatives [ST0101]	402.35	530.361	385.347	146.022	663	259.065
									LMST01010298	24-ketocholesterol	24-oxocholest-5-en-3beta-ol		Cholesterol and derivatives [ST0101]	400.334	528.345	383.331	146.022	618	255.323
									LMST01010299	24-keto-25dehydrocholesterol	24-oxocholesta-5,25-dien-3beta-ol		Cholesterol and derivatives [ST0101]	398.318	526.33	381.316	146.022	579.6	253.859
									LMST01010300	24-keto-25dehydrocholestanol	24-oxocholest-25-en-3beta-ol		Cholesterol and derivatives [ST0101]	400.334	528.345	383.331	146.022	617.4	256.372
									LMST01010301	22,23-epoxycampesterol	22,23-epoxycampest-5-en-3beta-ol	22,23-epoxy-24S-methylcholest-5-en-3beta-ol	Cholesterol and derivatives [ST0101]	414.35	542.361	397.347	146.022	657.6	243.271
									LMST01010302		3beta-hydroxy-24-norchol-5-en-23-al	23-nor-22-oxo-chol-5-en-3beta-ol	Cholesterol and derivatives [ST0101]	344.272	472.283	327.269	146.022	480.6	215.451
									LMST01010304	(24E)-24,26-dimethyldesmosterol	24,26-dimethylcholesta-5,24E-dien-3beta-ol		Cholesterol and derivatives [ST0101]	412.371	540.382	395.368	146.022	868.8	267.043
									LMST01010305	(24Z)-24,26-dimethyldesmosterol	24,26-dimethylcholesta-5,24Z-dien-3beta-ol		Cholesterol and derivatives [ST0101]	412.371	540.382	395.368	146.022	868.8	267.043
									LMST01010306	Echissaposterol	27-nor-23,26,26-trimethyl-cholest-5-en-3beta-ol		Cholesterol and derivatives [ST0101]	414.386	542.397	397.384	146.022	934.2	269.388
									LMST01010307	20S-Hydroxycholestane-3,16-dione	20S-Hydroxy-5-alpha-cholestane-3,16-dione		Cholesterol and derivatives [ST0101]	416.329	544.34	399.326	146.022	466.2	243.617
									LMST01010308	16beta,20S-dihydroxycholestan-3-one	16beta,20S-dihydroxy-5-alpha-cholestan-3-one	16S,20S-diydroxycholestane-3-dione	Cholesterol and derivatives [ST0101]	418.345	651.377	528.345	146.022	442.142	257.475
									LMST01010309	20S-Hydroxycholest-1-en-3,16-dione	20S-Hydroxy-5-alpha-cholest-1-en-3,16-dione		Cholesterol and derivatives [ST0101]	414.313	542.325	397.311	146.022	477.6	245.61
									LMST01010310	20S-Hydroxycholest-4-en-3,16-dione	20S-Hydroxycholest-4-en-3,16-dione		Cholesterol and derivatives [ST0101]	414.313	542.325	397.311	146.022	445.8	242.658
									LMST01010311		12beta-hydroxy-24-norcholesta-1,4,22E-trien-3-one		Cholesterol and derivatives [ST0101]	382.287	510.298	365.284	146.022	633.6	251.648
									LMST01010312		2alpha,7beta,15beta,18-tetraacetoxy-cholest-5-en-3alpha-ol		Cholesterol and derivatives [ST0101]	618.377	746.388	601.374	146.022	669.6	244.672
									LMST01010314		15,20-dihydroxycholest-4,14-dien-3,16-dione	cholest-4,14-dien-15,20-diol-3,16-dione	Cholesterol and derivatives [ST0101]	428.293	661.325	538.293	146.022	372.76	258.056
									LMST01010315	24-norcholesterol	24-nor-cholest-5-en-3beta-ol		Cholesterol and derivatives [ST0101]	372.339	500.35	355.337	146.022	798.6	261.475
									LMST01010316	Patinosterol	(24S)-26-nor-5alpha-cholest-22E-en-3beta-ol		Cholesterol and derivatives [ST0101]	386.355	514.366	369.352	146.022	857.4	262.29
									LMST01010317	22Z-dehydrocholesterol	cholesta-5,22Z-dien-3beta-ol		Cholesterol and derivatives [ST0101]	384.339	512.35	367.337	146.022	810	265.141
									LMST01010318		9alpha,11alpha-epoxycholest-7-en-3beta,5alpha,6beta-triol		Cholesterol and derivatives [ST0101]	432.324	770.378	524.314	146.022	570.63	258.526
									LMST01010319	Thornasterol A	3beta,6alpha,20S-trihydroxy-5alpha-cholest-9(11)-en-23-one	23-oxo--5alpha-cholest-9(11)-en-3beta,6alpha,20S-triol	Cholesterol and derivatives [ST0101]	432.324	770.378	524.314	146.022	358.807	271.911
									LMST01010320	24-northornasterol A	24-nor-3beta,6alpha,20S-trihydroxy-5alpha-cholest-9(11)-en-23-one	24-nor-23-oxol-5alpha-cholest-9(11)-en-3beta,6alpha,20S-triol	Cholesterol and derivatives [ST0101]	418.308	756.362	510.298	146.022	317.659	266.418
									LMST01010321		5alpha-cholestan-3beta,6alpha,8beta,15alpha,24S-triol		Cholesterol and derivatives [ST0101]	452.35	1000.45	508.319	146.022	399.857	268.574
									LMST01010323		(25S)-5alpha-cholestan-3beta,6beta,15alpha,16beta,26-pentol		Cholesterol and derivatives [ST0101]	452.35	1000.45	508.319	146.022	441.629	270.24
									LMST01010324		3beta-hydroxy-5alpha-cholest-8(9),14(15)-dien-23-one	23-oxo-5alpha-cholest-8(9),14(15)-dien-3beta-ol	Cholesterol and derivatives [ST0101]	398.318	526.33	381.316	146.022	600	252.574
									LMST01010329		5beta-cholestan-3alpha,4alpha,11beta,12beta,21-pentol-3,21-disulphate		Cholesterol and derivatives [ST0101]	612.264	950.318	704.254	146.022	670.202	244.864
									LMST01010330		14alpha-methyl-5alpha-cholest-9(11)-en-3beta-ol		Cholesterol and derivatives [ST0101]	400.371	528.382	383.368	146.022	876	269.766
									LMST01010331		4alpha,14alpha-dimethyl-5alpha-cholest-9(11)-en-3beta-ol		Cholesterol and derivatives [ST0101]	414.386	542.397	397.384	146.022	922.2	275.926
									LMST01010332		4,4,14alpha-trimethyl-5alpha-cholest-9(11),24-dien-3beta-ol		Cholesterol and derivatives [ST0101]	426.386	554.397	409.384	146.022	851.4	270.414
									LMST01010333		5beta-cholest-22E-en-3beta-ol		Cholesterol and derivatives [ST0101]	386.355	514.366	369.352	146.022	859.8	264.281
									LMST01010334		27-nor-22R-hydroxy-5alpha-cholestan-3,6-dione		Cholesterol and derivatives [ST0101]	402.313	530.325	385.311	146.022	504	249.661
									LMST01010335		5alpha-cholestan-3alpha,12alpha,16alpha-triol		Cholesterol and derivatives [ST0101]	420.36	758.414	512.35	146.022	506.4	258.335
									LMST01010336		11-acetoxy-3beta,6alpha-dihydroxy-9,11-seco-5alpha-cholest-7-en-9-one.		Cholesterol and derivatives [ST0101]	476.35	709.383	586.351	146.022	582.824	244.675
									LMST01010337	Nebrosteroid J	Methyl 3beta-hydroxy-cholest-5,22E-dien-19-oate		Cholesterol and derivatives [ST0101]	428.329	556.34	411.326	146.022	630	270.682
									LMST01010338	Nebrosteroid K	Methyl 3beta-hydroxy-cholest-5-en-19-oate		Cholesterol and derivatives [ST0101]	430.345	558.356	413.342	146.022	653.4	270.696
									LMST01010339		12beta,16beta,20R-trihydroxy-cholest-1,4-dien-3-one	12beta,16beta,20alpha-trihydroxy-cholest-1,4-dien-3-one	Cholesterol and derivatives [ST0101]	430.308	768.362	522.298	146.022	481.749	256.365
									LMST01010341	Cryptogenin	16,22-dioxo-25S-methyl-cholest-5-en-3beta-ol		Cholesterol and derivatives [ST0101]	430.308	663.341	540.309	146.022	412.772	258.296
									LMST01010342	17(20)-Dehydrocryptogenin	16,22-dioxo-25S-methyl-cholest-5,17(20)Z-dien-3beta-ol		Cholesterol and derivatives [ST0101]	428.293	661.325	538.293	146.022	446.451	248.799
									LMST01010343	Spongioside A	3-O-(Rhaa1-4(Rhaa1-2)Glcb)-16-O-(Glcb)-cholest-5-en-3beta,16beta,22S-triol	(22S)-16beta-[(beta-D-glucopyranosyl)oxy]-22-hydroxycholest-5-en-3beta-yl O-alpha-L-rhamnopyranosyl-(1-2)-O-[alpha-L-rhamnopyranosyl-(1-4)]-beta-D-glucopyranoside	Cholesterol and derivatives [ST0101]	1034.57	1162.58	1017.56	146.022	670.2	244.687
									LMST01010344	Spongioside B	3-O-(Rhaa1-4(Rhaa1-2)Glcb)-16-O-(6-O-acetyl-Glcb)-12-oxo-cholest-5-en-3beta,16beta,22S-triol	(22S)-16beta-[(6-O-acetyl-beta-D-glucopyranosyl)oxy]-22-hydroxy-3beta-[(O-R-L-rhamnopyranosyl-(1-2)-O-[R-L-rhamnopyranosyl-(1-4)]-beta-D-glucopyranosyl)oxy]cholest-5-en-12-one	Cholesterol and derivatives [ST0101]	1090.56	1218.57	1073.55	146.022	670.2	244.687
									LMST01010345	22S-hydroxycholesterol	cholest-5-en-3beta,22S-diol		Cholesterol and derivatives [ST0101]	402.35	635.382	512.351	146.022	562.996	259.507
									LMST01010346		3beta,6alpha-dihydroxy-5alpha-cholesta-9(11),24-dien-23-one		Cholesterol and derivatives [ST0101]	414.313	647.346	524.314	146.022	498.131	253.158
									LMST01010347		3beta,6alpha-dihydroxy-5alpha-cholesta-9(11)-en-23-one		Cholesterol and derivatives [ST0101]	416.329	649.362	526.33	146.022	485.798	259.212
									LMST01010350	5, 20(22)-cholestadienol	Cholesta-5, 20(22)E-dien-3beta-ol	5, 20(22)-cholestadien-3beta-ol	Cholesterol and derivatives [ST0101]	384.339	512.35	367.337	146.022	790.2	264.809
									LMST01010351	4,6-cholestadienol	Cholesta-4,6-dien-3beta-ol	4,6-cholestadien-3beta-ol	Cholesterol and derivatives [ST0101]	384.339	512.35	367.337	146.022	833.4	263.096
									LMST01010352	4-cholestenol	Cholest-4-en-3beta-ol	4-cholesten-3beta-ol	Cholesterol and derivatives [ST0101]	386.355	514.366	369.352	146.022	843	262.77
									LMST01010354	4beta-OH-7-DHC	cholesta-5,7-dien-3beta,4beta-diol		Cholesterol and derivatives [ST0101]	400.334	633.367	510.335	146.022	634.03	262.768
									LMST01010355	4alpha-OH-7-DHC	cholesta-5,7-dien-3beta,4alpha-diol		Cholesterol and derivatives [ST0101]	400.334	633.367	510.335	146.022	634.03	262.768
									LMST01010356	24S-OH-7-DHC	cholesta-5,7-dien-3beta,24S-diol		Cholesterol and derivatives [ST0101]	400.334	633.367	510.335	146.022	525.87	261.396
									LMST01010357	7-OOH-5,8-dien-3beta-ol	7alpha-hydroperoxy-cholesta-5,8-dien-3beta-ol		Cholesterol and derivatives [ST0101]	416.329	544.34	399.326	146.022	670.2	262.833
									LMST01010358	EnP(5,8)	5alpha,8alpha-epidioxy-cholest-6-en-3beta-ol		Cholesterol and derivatives [ST0101]	416.329	544.34	399.326	146.022	644.4	264.918
									LMST01010359	15beta-hydroxycholestane	5alpha-cholest-8(14)-an-3beta,15beta-diol	15beta-hydroxycholestanol	Cholesterol and derivatives [ST0101]	404.365	637.398	514.366	146.022	635.672	261.524
									LMST01010360	Cholesterol-5beta-hydroperoxide	5beta-hydroperoxy-cholest-6-ene-3beta-ol	3beta-hydroxy-5beta-cholest-6-ene-5-hydroperoxide	Cholesterol and derivatives [ST0101]	418.345	546.356	401.342	146.022	670.2	255.388
									LMST01010361	22-iso-ecdysone	2beta,3beta,14alpha,22S,25-pentahydroxy-5beta-cholest-7-en-6-one	(22S)-2beta,3beta,14alpha,22,25-pentahydroxy-5beta-cholest-7-en-6-one	Cholesterol and derivatives [ST0101]	464.314	1012.41	520.283	146.022	636.225	245.099
									LMST01010384	5alpha,6alpha-24S,25-diepoxy-cholesterol	5alpha,6alpha-24S,25-diepoxy-cholestan-3beta-ol	24,25-5,6 diepoxycholesterol	Cholesterol and derivatives [ST0101]	416.329	544.34	399.326	146.022	602.4	244.483
									LMST01010386	(24Z),26-hydroxydesmosterol	cholest-5,24Z-dien-3beta,26-diol		Cholesterol and derivatives [ST0101]	400.334	633.367	510.335	146.022	564.172	257.747
									LMST01010387	22-oxocholesterol	22-oxo-cholest-5-en-3beta-ol		Cholesterol and derivatives [ST0101]	400.334	528.345	383.331	146.022	611.4	259.777
									LMST01010388	4beta-methyl-zymosterol-4alpha-carboxylic acid	3beta-hydroxy-4-methyl-5alpha-cholesta-8,24-diene-4alpha-carboxylic acid		Cholesterol and derivatives [ST0101]	442.345	570.356	425.342	146.022	546.6	263.27
									LMST01010389	Fasciculic acid B	Lanost-8-ene-2alpha,3beta,12alpha,24R,25-pentol, 2-(3S-hydroxy-3-methylpentanedioate)		Cholesterol and derivatives [ST0101]	636.424	1184.52	692.393	146.022	660.745	244.925
									LMST01010391	Ganoderic acid A	(25R)-3,11,23-trioxo-7beta,15alpha-dihydroxy-lanost-8-ene-26-oic acid		Cholesterol and derivatives [ST0101]	516.309	749.341	626.309	146.022	649.982	244.45
									LMST01010392	Ganoderic acid B	(25R)-11,15,23-trioxo-3beta,7beta-dihydroxy-lanost-8-ene-26-oic acid	11,15,23-trioxo-3beta,7beta-dihydroxy-lanost-8-ene-26-oic acid	Cholesterol and derivatives [ST0101]	516.309	749.341	626.309	146.022	653.269	244.503
									LMST01030094	5-dihydroergosterol	5alpha-ergosta-7,22E-dien-3beta-ol		Ergosterols and C24-methyl derivatives [ST0103]	398.355	526.366	381.352	146.022	868.2	268.252
									LMST01030095	Fecosterol	24-methylene-5alpha-cholest-8-en-3beta-ol	24-methylene-cholest-8-en-3beta-ol	Ergosterols and C24-methyl derivatives [ST0103]	398.355	526.366	381.352	146.022	762	266
									LMST01030096	22,23-dihydrobrassicasterol	ergost-5-en-3beta-ol		Ergosterols and C24-methyl derivatives [ST0103]	400.371	528.382	383.368	146.022	884.4	271.24
									LMST01030098	Brassicasterol	ergosta-5,22E-dien-3beta-ol		Ergosterols and C24-methyl derivatives [ST0103]	398.355	526.366	381.352	146.022	856.8	271.457
									LMST01030099	Chalinasterol	24-methylene-cholest-5-en-3beta-ol	Ostreasterol	Ergosterols and C24-methyl derivatives [ST0103]	398.355	526.366	381.352	146.022	780.6	269.774
									LMST01030100		4alpha-methyl,24-methylene-cholest-7-en-3beta-ol		Ergosterols and C24-methyl derivatives [ST0103]	412.371	540.382	395.368	146.022	821.4	271.904
									LMST01030101	Obtusifoliol	4alpha,14alpha-dimethyl-24-methylene-cholest-8-en-3beta-ol		Ergosterols and C24-methyl derivatives [ST0103]	426.386	554.397	409.384	146.022	838.8	269.823
									LMST01030102	Ergostanol	5alpha-ergostan-3beta-ol		Ergosterols and C24-methyl derivatives [ST0103]	402.386	530.397	385.384	146.022	926.4	271.635
									LMST01030103	Campestanol	5alpha-campestan-3beta-ol		Ergosterols and C24-methyl derivatives [ST0103]	402.386	530.397	385.384	146.022	926.4	271.635
									LMST01030104		24-methylene,25-methylcholesta-5-en-3beta-ol		Ergosterols and C24-methyl derivatives [ST0103]	412.371	540.382	395.368	146.022	799.8	270.97
									LMST01030105	Fungisterol	5apha-ergost-7-en-3beta-ol		Ergosterols and C24-methyl derivatives [ST0103]	400.371	528.382	383.368	146.022	888	268.359
									LMST01030106		4alpha,14alpha-dimethyl-24-methylene-cholest-9(11)-en-3beta-ol		Ergosterols and C24-methyl derivatives [ST0103]	426.386	554.397	409.384	146.022	852.6	271.621
									LMST01030107		4alpha,14alpha-dimethyl-24-methylene-cholest-7,9(11)-dien-3beta-ol		Ergosterols and C24-methyl derivatives [ST0103]	424.371	552.382	407.368	146.022	838.8	267.687
									LMST01030108		stigmast-22E-en-3beta-ol		Ergosterols and C24-methyl derivatives [ST0103]	414.386	542.397	397.384	146.022	970.8	273.666
									LMST01030109		24-methylcholesta-5,23E-dien-3beta-ol		Ergosterols and C24-methyl derivatives [ST0103]	398.355	526.366	381.352	146.022	837.6	269.81
									LMST01030110		24-methylcholesta-5,24-dien-3beta-ol		Ergosterols and C24-methyl derivatives [ST0103]	398.355	526.366	381.352	146.022	813	268.596
									LMST01030111	epicodisterol	campesta-5,25-dien-3beta-ol		Ergosterols and C24-methyl derivatives [ST0103]	398.355	526.366	381.352	146.022	781.2	269.77
									LMST01030112		24-methylene-25-methyl-cholest-7-en-3beta-ol		Ergosterols and C24-methyl derivatives [ST0103]	412.371	540.382	395.368	146.022	807.6	268.803
									LMST01030113		ergost-8(14)-en-3beta-ol		Ergosterols and C24-methyl derivatives [ST0103]	400.371	528.382	383.368	146.022	856.2	268.632
									LMST01030114	24-epibrassicasterol	campesta-5,22E-dien-3beta-ol	Pincasterol; Crinosterol	Ergosterols and C24-methyl derivatives [ST0103]	398.355	526.366	381.352	146.022	856.8	271.457
									LMST01030115	Episterol	24-methylene-cholest-7-en-3beta-ol		Ergosterols and C24-methyl derivatives [ST0103]	398.355	526.366	381.352	146.022	787.8	266.491
									LMST01030116		24-methylene-cholestan-3beta-ol		Ergosterols and C24-methyl derivatives [ST0103]	400.371	528.382	383.368	146.022	826.2	270.074
									LMST01030117	stellasterol	campesta-7,22E-dien-3beta-ol		Ergosterols and C24-methyl derivatives [ST0103]	398.355	526.366	381.352	146.022	873	268.252
									LMST01030118		campest-8(14)-en-3beta-ol		Ergosterols and C24-methyl derivatives [ST0103]	400.371	528.382	383.368	146.022	856.2	268.632
									LMST01030119		campest-7-en-3beta-ol		Ergosterols and C24-methyl derivatives [ST0103]	400.371	528.382	383.368	146.022	888	268.359
									LMST01030120	6-deoxoteasterone	5alpha-campestan-3beta,22R,23R-triol		Ergosterols and C24-methyl derivatives [ST0103]	434.376	772.43	526.366	146.022	478.868	257.37
									LMST01030121	Teasterone	6-oxo-5alpha-campestan-3beta,22R,23R-triol		Ergosterols and C24-methyl derivatives [ST0103]	448.355	786.409	540.345	146.022	451.839	258.792
									LMST01030124	6-Deoxocathasterone	campestan-3beta,22S-diol		Ergosterols and C24-methyl derivatives [ST0103]	418.381	651.414	528.382	146.022	650.795	259.764
									LMST01030125	3-Dehydro-6-deoxoteasterone	3-oxo-5alpha-campestan-22R,23R-diol	6-deoxo-3-dehydroteasterone; 22R,23R-dihydroxy-5a-campestan-3-one	Ergosterols and C24-methyl derivatives [ST0103]	432.36	665.393	542.361	146.022	503.676	259.443
									LMST01030126	6-Deoxotyphasterol	5alpha-campestan-3alpha,22R,23R-triol		Ergosterols and C24-methyl derivatives [ST0103]	434.376	772.43	526.366	146.022	485.994	257.37
									LMST01030127	6-Deoxocastasterone	campestan-2alpha,3alpha,22R,23R-tetrol		Ergosterols and C24-methyl derivatives [ST0103]	450.371	893.446	524.35	146.022	449.622	266.559
									LMST01030128	6alpha-Hydroxycastasterone	campestan-2alpha,3alpha,6alpha,22R,23R-pentol		Ergosterols and C24-methyl derivatives [ST0103]	466.366	1014.46	522.335	146.022	506.27	256.598
									LMST01030129	Castasterone	6-oxo-campestan-2alpha,3alpha,22R,23R-tetrol		Ergosterols and C24-methyl derivatives [ST0103]	464.35	907.426	538.33	146.022	500.41	256.984
									LMST01030130	Typhasterol	6-oxo-campestan-3alpha,22R,23R-triol		Ergosterols and C24-methyl derivatives [ST0103]	448.355	786.409	540.345	146.022	451.839	258.792
									LMST01030131	3-Dehydroteasterone	3,6-dioxo-campestan-22R,23R-diol		Ergosterols and C24-methyl derivatives [ST0103]	446.34	679.372	556.34	146.022	463.813	258.262
									LMST01030132	Cathasterone	6-oxo-campestan-3beta,22S-diol		Ergosterols and C24-methyl derivatives [ST0103]	432.36	665.393	542.361	146.022	541.477	260.23
									LMST01030133	6-oxocampestanol	6-oxo-campestan-3beta-ol		Ergosterols and C24-methyl derivatives [ST0103]	416.365	544.377	399.363	146.022	756	262.131
									LMST01030134	6alpha-hydroxycampestanol	campestan-3beta,6alpha-diol		Ergosterols and C24-methyl derivatives [ST0103]	418.381	651.414	528.382	146.022	716.84	259.903
									LMST01030135	5-dehydroepisterol	24-methylene-cholesta-5,7-dien-3beta-ol		Ergosterols and C24-methyl derivatives [ST0103]	396.339	524.35	379.337	146.022	749.4	267.082
									LMST01030137		27-Nor-4alpha-methyl-5alpha-ergosta-8(14),22-dien-3beta-ol		Ergosterols and C24-methyl derivatives [ST0103]	398.355	526.366	381.352	146.022	838.8	269.094
									LMST01030138		22,23-Methylene-24-methyl-cholest-5-en-3beta-ol		Ergosterols and C24-methyl derivatives [ST0103]	412.371	540.382	395.368	146.022	859.2	243.191
									LMST01030139		4,24-Dimethylcholest-24-en-3beta-ol		Ergosterols and C24-methyl derivatives [ST0103]	414.386	542.397	397.384	146.022	852.6	275.818
									LMST01030140		14-nor-lanosta-5-en-3beta-ol		Ergosterols and C24-methyl derivatives [ST0103]	414.386	542.397	397.384	146.022	887.4	277.237
									LMST01030141		23R,24R-dimethylcholestan-3b-ol		Ergosterols and C24-methyl derivatives [ST0103]	416.402	544.413	399.399	146.022	976.8	272.64
									LMST01030142		4alpha,23,24-Trimethyl-5alpha-cholest-17(20)-en-3beta-ol		Ergosterols and C24-methyl derivatives [ST0103]	428.402	556.413	411.399	146.022	937.2	270.44
									LMST01030143		4alpha,24beta-Dimethyl-5alpha-cholest-22-en-3beta-4beta-diol		Ergosterols and C24-methyl derivatives [ST0103]	430.381	663.414	540.382	146.022	714.926	265.581
									LMST01030144		23-methyl,24-methylene-cholest-5-en-3beta-ol		Ergosterols and C24-methyl derivatives [ST0103]	412.371	540.382	395.368	146.022	825.6	271.148
									LMST01030145		23,24-Dimethylcholest-22-en-3beta-ol		Ergosterols and C24-methyl derivatives [ST0103]	414.386	542.397	397.384	146.022	934.2	271.993
									LMST01030146		4alpha,24-Dimethyl-5alpha-cholestan-3beta-ol		Ergosterols and C24-methyl derivatives [ST0103]	416.402	544.413	399.399	146.022	965.4	276.754
									LMST01030147		23S,24R-Dimethylcholestan-3beta-ol		Ergosterols and C24-methyl derivatives [ST0103]	416.402	544.413	399.399	146.022	979.8	272.64
									LMST01030148		4alpha,23,24-Trimethyl-5alpha-cholestan-3beta-ol		Ergosterols and C24-methyl derivatives [ST0103]	430.417	558.429	413.415	146.022	1009.2	271.292
									LMST01031002	Ergosta-5,7,24(28)-trienol	24-methylene-cholesta-5,7,22E-trien-3beta-ol		Ergosterols and C24-methyl derivatives [ST0103]	394.324	522.335	377.321	146.022	744	266.831
									LMST01031014	5alpha-ergosta-7,22-diene-3beta,5-diol	5alpha-ergosta-7,22-diene-3beta,5-diol	5alpha-Ergosta-7,22-diene-3beta,5-diol; 5alpha-ergosta-7,22-diene-3beta,5-diol	Ergosterols and C24-methyl derivatives [ST0103]	414.35	647.382	524.351	146.022	587.265	267.32
									LMST01031015	ergosta-5,7,22,24(28)-tetraen-3beta-ol	ergosta-5,7,22E,24(28)-tetraen-3beta-ol	(22E)-24-methylcholesta-5,7,22,24(24(1))-tetraen-3beta-ol; Ergosta-5,7,22,24(24(1))-tetraen-3beta-ol; Ergosta-5,7,22,24(241)-tetraen-3beta-ol; Ergosta-5,7,22,24(28)-tetraen-3beta-ol; ergosta-5,7,22,24(24(1))-tetraen-3beta-ol	Ergosterols and C24-methyl derivatives [ST0103]	394.324	522.335	377.321	146.022	751.2	266.831
									LMST01031016	campest-4-en-3beta-ol	campest-4-en-3beta-ol	(24R)-ergost-4-en-3beta-ol	Ergosterols and C24-methyl derivatives [ST0103]	400.371	528.382	383.368	146.022	892.2	269.658
									LMST01031019	4alpha-Methylfecosterol	4alpha-methyl-24-methylene-5a-cholest-8-en-3beta-ol	4alpha-methyl-5alpha-ergosta-8,24(28)-dien-3beta-ol	Ergosterols and C24-methyl derivatives [ST0103]	412.371	540.382	395.368	146.022	796.2	270.052
									LMST01031020	Delta 8,14 -Sterol	4alpha-methyl-5alpha-ergosta-8,14,24(28)-trien-3beta-ol		Ergosterols and C24-methyl derivatives [ST0103]	410.355	538.366	393.352	146.022	779.4	267.127
									LMST01031021	Dinosterol	4 alpha,23,24R-trimethyl-5 alpha-cholest-22-en-3beta-ol	4 alpha,23,24-trimethyl-5 alpha-cholest-22-en-3beta-ol; 4alpha,23-dimethyl-5alpha-ergost-22E-en-3beta-ol	Ergosterols and C24-methyl derivatives [ST0103]	428.402	556.413	411.399	146.022	962.4	271.65
									LMST01031023	Dehydroergosterol	Ergosta-5,7,9(11),22-tetraen-3beta-ol		Ergosterols and C24-methyl derivatives [ST0103]	394.324	522.335	377.321	146.022	828	264.282
									LMST01031024		5alpha-ergosta-5,22Z-dien-3beta-ol		Ergosterols and C24-methyl derivatives [ST0103]	398.355	526.366	381.352	146.022	868.2	268.252
									LMST01031025		ergosta-4,7,22E-trien-3beta-ol		Ergosterols and C24-methyl derivatives [ST0103]	396.339	524.35	379.337	146.022	836.4	265.482
									LMST01031026		ergosta-5,8,22E-trien-3beta-ol	ergosta-5,8(9),22E-trien-3beta-ol	Ergosterols and C24-methyl derivatives [ST0103]	396.339	524.35	379.337	146.022	834	267.147
									LMST01031027	22-dihydroergosterol	Ergosta-5,7-dien-3beta-ol		Ergosterols and C24-methyl derivatives [ST0103]	398.355	526.366	381.352	146.022	841.2	267.962
									LMST01031028	Codisterol	Ergosta-5,25-dien-3beta-ol		Ergosterols and C24-methyl derivatives [ST0103]	398.355	526.366	381.352	146.022	781.2	269.77
									LMST01031032	Verongulasterol	24R,26,27-trimethyl-cholesta-5,25E-dien-3beta-ol		Ergosterols and C24-methyl derivatives [ST0103]	426.386	554.397	409.384	146.022	942	265.876
									LMST01031033	Aplysterol	(25S)-24R,26-dimethylcholest-5-en-3beta-ol	(25S)-26-methylcampest-5-en-3beta-ol	Ergosterols and C24-methyl derivatives [ST0103]	414.386	542.397	397.384	146.022	931.8	269.364
									LMST01031034	24(28)-dehydroaplysterol	(25S)-24-methylene,26-methylcholest-5-en-3beta-ol		Ergosterols and C24-methyl derivatives [ST0103]	412.371	540.382	395.368	146.022	825.6	267.796
									LMST01031035	Xestosterol	24-methylene,26,27-dimethylcholest-5-en-3beta-ol		Ergosterols and C24-methyl derivatives [ST0103]	426.386	554.397	409.384	146.022	868.8	265.85
									LMST01031036	25(26)-dehydroaplysterol	24R,26-dimethylcholesta-5,25E-dien-3beta-ol	26-methylcampesta-5,25E-dien-3beta-ol	Ergosterols and C24-methyl derivatives [ST0103]	412.371	540.382	395.368	146.022	888	267.813
									LMST01031037	Mutasterol	24-methylene-25,26-dimethylcholest-5-en-3beta-ol		Ergosterols and C24-methyl derivatives [ST0103]	426.386	554.397	409.384	146.022	831.6	271.214
									LMST01031038	Isoxestospongesterol	24,24,26,27-tetramethylcholesta-5,25E-dien-3beta-ol		Ergosterols and C24-methyl derivatives [ST0103]	440.402	568.413	423.399	146.022	932.4	269.812
									LMST01031039	Xestospongesterol	24,24,26,27-tetramethylcholesta-5,25Z-dien-3beta-ol		Ergosterols and C24-methyl derivatives [ST0103]	440.402	568.413	423.399	146.022	932.4	269.812
									LMST01031040	25-methylxestosterol	24-methylene,25,26,27-trimethylcholest-5-en-3beta-ol		Ergosterols and C24-methyl derivatives [ST0103]	440.402	568.413	423.399	146.022	868.8	270.969
									LMST01031041	Stelliferasterol	26-methylstigmasta-5,25E-dien-3beta-ol		Ergosterols and C24-methyl derivatives [ST0103]	426.386	554.397	409.384	146.022	951.6	268.014
									LMST01031043	Durissimasterol	24,24,26-trimethylcholest-5,25(27)-dien-3beta-ol		Ergosterols and C24-methyl derivatives [ST0103]	426.386	554.397	409.384	146.022	830.4	270.108
									LMST01031044	Ficisterol	23-ethyl-24-methyl-27-norcholesta-5,25-dien-3beta-ol		Ergosterols and C24-methyl derivatives [ST0103]	412.371	540.382	395.368	146.022	858.6	269.843
									LMST01031046	Peridinosterol	4alpha,23R,24R-trimethyl-5alpha-cholest-17E(20)-en-3beta-ol		Ergosterols and C24-methyl derivatives [ST0103]	428.402	556.413	411.399	146.022	937.2	270.44
									LMST01031047	23-methylene-24-methylcholestanol	23-methylene-24-methyl-5alpha-cholestan-3beta-ol		Ergosterols and C24-methyl derivatives [ST0103]	414.386	542.397	397.384	146.022	861.6	271.952
									LMST01031048		27-nor-(24R)-methylcholest-5,22E-dien-3beta-ol	27-nor-ergosta-5,22E-dien-3beta-ol	Ergosterols and C24-methyl derivatives [ST0103]	384.339	512.35	367.337	146.022	807.6	262.778
									LMST01031049	Occelasterol	27-nor-(24S)-methylcholest-5,22E-dien-3beta-ol	27-nor-campesta-5,22E-dien-3beta-ol	Ergosterols and C24-methyl derivatives [ST0103]	384.339	512.35	367.337	146.022	816.6	262.778
									LMST01031050		24-nor-cholest-5,22E-dien-3beta-ol		Ergosterols and C24-methyl derivatives [ST0103]	370.324	498.335	353.321	146.022	785.4	261.714
									LMST01031051	4alpha-demethyldinosterol	23-methyl-ergosta-5,22E-dien-3beta-ol	22-dehydro-23,24-dimethylcholesterol; 22-dehydro-23,24R-dimethylcholesterol; 23,24R-dimethyl-cholesta-5,22E-dien-3beta-ol	Ergosterols and C24-methyl derivatives [ST0103]	412.371	540.382	395.368	146.022	888	271.173
									LMST01031052	(22E,24R)-24,26-dimethylcholesta-5,22,25(27)-trien-3beta-ol	26-methylcampesta-5,22E,25(27)-trien-3beta-ol		Ergosterols and C24-methyl derivatives [ST0103]	410.355	538.366	393.352	146.022	811.8	267.818
									LMST01031053	24S-isopropenyl-cholesterol	24S-isopropenyl-cholest-5-en-3beta-ol		Ergosterols and C24-methyl derivatives [ST0103]	426.386	554.397	409.384	146.022	861	273.184
									LMST01031055	Remeisterol	23,24,26-trimethylcholest-5,24(28)-dien-3beta-ol	23,26-dimethyl-24-methylene-cholest-5-en-3beta-ol	Ergosterols and C24-methyl derivatives [ST0103]	426.386	554.397	409.384	146.022	867.6	270.596
									LMST01031056	Sipalosterol	23-ethyl-24,26-dimethylcholest-5,24(28)-dien-3beta-ol	23-ethyl-26-methyl-24-methylene-cholest-5-en-3beta-ol	Ergosterols and C24-methyl derivatives [ST0103]	440.402	568.413	423.399	146.022	911.4	270.866
									LMST01031057		cholesta-5,24(28),25-trien-3beta-ol		Ergosterols and C24-methyl derivatives [ST0103]	396.339	524.35	379.337	146.022	704.4	268.609
									LMST01031058	Sarcosterol	23R,24R-dimethylcholest-5,17(20)-dien-3beta-ol		Ergosterols and C24-methyl derivatives [ST0103]	412.371	540.382	395.368	146.022	861	269.024
									LMST01031059		25-acetoxy-ergosta-3beta,5alpha,6beta-triol		Ergosterols and C24-methyl derivatives [ST0103]	492.381	830.436	584.372	146.022	525.014	262.544
									LMST01031061		ergosta-3beta,5alpha,6beta,25-tetrol		Ergosterols and C24-methyl derivatives [ST0103]	450.371	893.446	524.35	146.022	485.98	261.916
									LMST01031062		5alpha,6beta-dihydroxy-24-methylenecholestan-3-one		Ergosterols and C24-methyl derivatives [ST0103]	430.345	663.377	540.345	146.022	544.722	265.881
									LMST01031063	Xeniasterol-b	7beta-acetoxy-ergost-22E-en-3beta,5alpha,6beta-triol		Ergosterols and C24-methyl derivatives [ST0103]	490.366	828.42	582.356	146.022	530.858	266.661
									LMST01031064	Xeniasterol-a	7beta-acetoxy-ergostan-3beta,5alpha,6beta-triol		Ergosterols and C24-methyl derivatives [ST0103]	492.381	830.436	584.372	146.022	539.501	266.497
									LMST01031065		6beta-acetoxy-24-methylcholestan-3beta,5alpha,22R,24-tetrol		Ergosterols and C24-methyl derivatives [ST0103]	508.376	951.452	582.356	146.022	510.614	259.402
									LMST01031066		24-methylene-cholest-5-en-3beta,19-diol		Ergosterols and C24-methyl derivatives [ST0103]	414.35	647.382	524.351	146.022	620.383	272.808
									LMST01031067		24-methylene-cholest-5-en-3beta,7beta,19-triol		Ergosterols and C24-methyl derivatives [ST0103]	430.345	768.399	522.335	146.022	525.06	281.566
									LMST01031068		24-methylene-5beta,6beta-epoxy-cholest-5-en-3beta,19-diol		Ergosterols and C24-methyl derivatives [ST0103]	430.345	663.377	540.345	146.022	590.377	262.27
									LMST01031069		9-oxo-9,11-seco-campest-5-en-3beta,11-diol		Ergosterols and C24-methyl derivatives [ST0103]	432.36	665.393	542.361	146.022	462.916	242.795
									LMST01031070		9-oxo-24-methylene-9,11-seco-cholest-5-en-3beta,11-diol		Ergosterols and C24-methyl derivatives [ST0103]	430.345	663.377	540.345	146.022	452.558	242.625
									LMST01031071	Stoloniferone A	11alpha-hydroxy-5beta,6beta-epoxy-24-methylenecholest-2-en-1-one	cholest-4,14-dien-15,20-diol-3,16-dione	Ergosterols and C24-methyl derivatives [ST0103]	426.313	554.325	409.311	146.022	623.4	253.857
									LMST01031072	Stoloniferone B	11alpha-hydroxy-5beta,6beta-epoxy-ergosta-2,22E-dien-1-one	cholest-4,14-dien-15,20-diol-3,16-dione	Ergosterols and C24-methyl derivatives [ST0103]	426.313	554.325	409.311	146.022	642.6	255.112
									LMST01031073	Stoloniferone C	11alpha-hydroxy-5beta,6beta-epoxy-ergost-2-en-1-one	cholest-4,14-dien-15,20-diol-3,16-dione	Ergosterols and C24-methyl derivatives [ST0103]	428.329	556.34	411.326	146.022	651	254.524
									LMST01031074		23S-methyl-5alpha-ergostan-3beta-ol		Ergosterols and C24-methyl derivatives [ST0103]	416.402	544.413	399.399	146.022	976.8	272.64
									LMST01031075	(20S,24S)-Thornasterol B	3beta,6alpha,20S-trihydroxy-5alpha-campest-9(11)-en-23-one	23-oxo-24S-methyl-5alpha-cholest-9(11)-en-3beta,6alpha,20S-triol	Ergosterols and C24-methyl derivatives [ST0103]	446.34	784.394	538.33	146.022	364.31	268.769
									LMST01031076	920S,24R)-Thornasterol B	3beta,6alpha,20S-trihydroxy-5alpha-ergost-9(11)-en-23-one	23-oxo-24R-methyl-5alpha-cholest-9(11)-en-3beta,6alpha,20S-triol	Ergosterols and C24-methyl derivatives [ST0103]	446.34	784.394	538.33	146.022	364.31	268.769
									LMST01031077		22R,23S-epoxy-5alpha-campest-9(11)-en-3beta,6alpha,20S-triol	22R,23S-epoxy-24S-methyl-5alpha-cholest-9(11)-en-3beta,6alpha,20S-triol	Ergosterols and C24-methyl derivatives [ST0103]	446.34	784.394	538.33	146.022	497.301	244.486
									LMST01031081		24-methylene-5beta-cholestan-3beta-ol		Ergosterols and C24-methyl derivatives [ST0103]	400.371	528.382	383.368	146.022	826.2	270.074
									LMST01031082		22,23-epoxy-5beta-campestan-3beta-ol	22,23-epoxy-24S-methyl-5beta-cholestan-3beta-ol	Ergosterols and C24-methyl derivatives [ST0103]	416.365	544.377	399.363	146.022	703.2	243.617
									LMST01031083	Conicasterol	4-methylene-5alpha-campest-8(14)-en-3beta-ol		Ergosterols and C24-methyl derivatives [ST0103]	412.371	540.382	395.368	146.022	799.8	271.175
									LMST01031084	Dehydroconicasterol	4,24-dimethylene-5alpha-cholest-8(14)-en-3beta-ol		Ergosterols and C24-methyl derivatives [ST0103]	410.355	538.366	393.352	146.022	701.4	267.757
									LMST01031085	Conicasterol B	4-methylene-5alpha-campest-7,9(11),14-trien-3beta-ol	4-methylene-24R-methylcholest-7,9(11),14-trien-3beta-ol	Ergosterols and C24-methyl derivatives [ST0103]	408.339	536.35	391.337	146.022	784.8	264.448
									LMST01031086	Conicasterol C	4-methylene-9alpha-methoxy-5alpha-campest-8(14)-en-3beta,15beta-diol	4-methylene-9alpha-methoxy-24R-methylcholest-8(14)-en-3beta,15beta-diol	Ergosterols and C24-methyl derivatives [ST0103]	458.376	691.409	568.377	146.022	583.956	256.157
									LMST01031087	Conicasterol D	4-methylene-5alpha-campest-8(14)-en-3beta,9alpha,15beta-triol	4-methylene-24R-methylcholest-8(14)-en-3beta,9alpha,15beta-triol	Ergosterols and C24-methyl derivatives [ST0103]	444.36	782.414	536.35	146.022	498.684	259.792
									LMST01031088		5alpha-ergost-22E-en-3alpha,12alpha,16alpha-triol		Ergosterols and C24-methyl derivatives [ST0103]	432.36	770.414	524.35	146.022	526.069	256.472
									LMST01031089		24-methylene-5alpha-cholestan-3alpha,12alpha,16alpha-triol		Ergosterols and C24-methyl derivatives [ST0103]	432.36	770.414	524.35	146.022	498.774	258.613
									LMST01031091	29-demethylgeodisterol-O-sulfite	19-nor-24-methylene-cholesta-1,3,5(10)-trien-3,16beta,20S-triol 3-sulfate	(16S,20S)-16,20-dihydroxy-19-norergosta-1,3,5(10),24(28)-tetraen-3-yl sulfate	Ergosterols and C24-methyl derivatives [ST0103]	492.255	725.287	602.255	146.022	670.202	259.576
									LMST01031092	Stoloniferone F	2beta,5alpha,6beta,11alpha-tetrahydroxyergost-3-en-1-one		Ergosterols and C24-methyl derivatives [ST0103]	462.335	905.41	536.314	146.022	641.86	244.888
									LMST01031093	Stoloniferone E	6beta,11alpha-dihydroxy-ergost-2,4-dien-1-one		Ergosterols and C24-methyl derivatives [ST0103]	428.329	661.362	538.33	146.022	646.961	245.761
									LMST01031094	Stoloniferone G	2beta,5alpha,6beta,11alpha-tetrahydroxy-24-methylene-cholest-3-en-1-one		Ergosterols and C24-methyl derivatives [ST0103]	460.319	903.394	534.298	146.022	634.373	244.847
									LMST01031095	Stoloniferone H	5alpha,6beta,11alpha-trihydroxyergost-2,22E-dien-1-one		Ergosterols and C24-methyl derivatives [ST0103]	444.324	782.378	536.314	146.022	619.886	245.429
									LMST01031096	Stoloniferone I	5alpha,6beta,11alpha-trihydroxy-24-methylene-cholest-2-en-1-one		Ergosterols and C24-methyl derivatives [ST0103]	444.324	782.378	536.314	146.022	603.947	245.242
									LMST01031097	Stoloniferone K	5alpha,6beta,11alpha-trihydroxy-ergost-2-en-1-one		Ergosterols and C24-methyl derivatives [ST0103]	446.34	784.394	538.33	146.022	626.255	245.352
									LMST01031098	Stoloniferone L	3beta,11alpha-dihydroxy-5beta,6beta-epoxy-ergost-22E-en-1-one		Ergosterols and C24-methyl derivatives [ST0103]	444.324	677.357	554.325	146.022	532.652	272.904
									LMST01031099	Stoloniferone N	3beta,11alpha-dihydroxy-5beta,6beta-epoxy-ergostan-1-one		Ergosterols and C24-methyl derivatives [ST0103]	446.34	679.372	556.34	146.022	538.488	273.094
									LMST01031100	Stoloniferone O	6beta,11alpha-dihydroxy-ergosta-2,4,22E-trien-1-one		Ergosterols and C24-methyl derivatives [ST0103]	426.313	659.346	536.314	146.022	637.517	245.894
									LMST01031101	Stoloniferone P	6beta,11alpha-dihydroxy-24-methylene-cholesta-2,4-dien-1-one		Ergosterols and C24-methyl derivatives [ST0103]	426.313	659.346	536.314	146.022	609.025	245.409
									LMST01031102		11-acetoxy-3beta,6alpha-dihydroxy-24-methyl-27-nor-9,11-seco-5alpha-cholesta-7,22E-dien-9-one.		Ergosterols and C24-methyl derivatives [ST0103]	474.335	707.367	584.335	146.022	577.285	244.673
									LMST01031103		11-acetoxy-3beta,6alpha-dihydroxy-24-methylene-9,11-seco-5alpha-cholesta-7,22E-dien-9-one.	11-acetoxy-3beta,6alpha-dihydroxy-24-methyl-9,11-seco-5alpha-cholesta-7,24(28)-dien-9-one	Ergosterols and C24-methyl derivatives [ST0103]	488.35	721.383	598.351	146.022	609.364	244.673
									LMST01031104		11-acetoxy-3beta,6alpha-dihydroxy-24-methyl-9,11-seco-5alpha-cholesta-7,22Z-dien-9-one.		Ergosterols and C24-methyl derivatives [ST0103]	488.35	721.383	598.351	146.022	588.515	244.677
									LMST01031105	Chabrosterol	7-oxo-24-methylene-19-nor-cholest-5(10)-en-3beta-ol	7-oxo-19-nor-ergost-5(10),24(28)-dien-3beta-ol; 3beta-hydroxy-19-nor-ergost-5(10),24(28)-dien-7-one	Ergosterols and C24-methyl derivatives [ST0103]	398.318	526.33	381.316	146.022	630.6	258.553
									LMST01031106		24-methylene-cholest-5-en-3beta,23S-diol		Ergosterols and C24-methyl derivatives [ST0103]	414.35	647.382	524.351	146.022	567.387	267.318
									LMST01031107		24-methylene-cholest-5-en-3beta,23R-diol		Ergosterols and C24-methyl derivatives [ST0103]	414.35	647.382	524.351	146.022	567.387	267.318
									LMST01031108		24-methylene-cholest-5-en-3beta,17alpha,22S-triol		Ergosterols and C24-methyl derivatives [ST0103]	430.345	768.399	522.335	146.022	413.896	271.483
									LMST01031110		5alpha,8alpha-epidioxy-24-methyl-27-nor-cholest-6,22Z-dien-3beta-ol	(22Z)-5alpha,8alpha-epidioxy-24-methyl-27-nor-cholesta-6,22-dien-3beta-ol	Ergosterols and C24-methyl derivatives [ST0103]	414.313	542.325	397.311	146.022	639.6	266.399
									LMST01031111	Nebrosteroid I	Methyl 3beta-hydroxy-24-methylene-cholest-5-en-19-oate		Ergosterols and C24-methyl derivatives [ST0103]	442.345	570.356	425.342	146.022	634.2	272.851
									LMST01031112	Nebrosteroid L	3beta-hydroxy-6beta-acetoxy-24-methylene-cholest-5-en-19-al		Ergosterols and C24-methyl derivatives [ST0103]	470.34	598.351	453.337	146.022	637.8	256.139
									LMST01031113	Nebrosteroid M	4alpha-methyl-24-methylene-cholestan-3beta,8beta,11beta-triol		Ergosterols and C24-methyl derivatives [ST0103]	446.376	784.43	538.366	146.022	497.333	268.703
									LMST01031114	Nebrosteroid M	4alpha-methyl-ergosta-6,8(14)-dien-3beta-ol		Ergosterols and C24-methyl derivatives [ST0103]	410.355	538.366	393.352	146.022	867	273.914
									LMST01031115	22S-hydroxycampesterol	campest-5-en-3beta,22S-diol		Ergosterols and C24-methyl derivatives [ST0103]	416.365	649.398	526.366	146.022	604.974	262.93
									LMST01031116		22S-hydroxy-campest-4-en-3-one	(22S, 24R)-22-hydroxyergost-4-en-3-one	Ergosterols and C24-methyl derivatives [ST0103]	414.35	542.361	397.347	146.022	679.8	259.882
									LMST01031117		22S-hydroxy-5alpha-campestan-3-one	(22S, 24R)-22-hydroxy-5alpha-ergostan-3-one	Ergosterols and C24-methyl derivatives [ST0103]	416.365	544.377	399.363	146.022	702	261.859
									LMST01031119	22S-hydroxy-24-methylene-cholesterol	24-methylene-cholest-5-en-3beta,22S-diol		Ergosterols and C24-methyl derivatives [ST0103]	414.35	647.382	524.351	146.022	560.452	265.744
									LMST01031120	3-epi-6-deoxocathasterone	5alpha-campestan-3alpha,22S-diol		Ergosterols and C24-methyl derivatives [ST0103]	418.381	651.414	528.382	146.022	650.795	259.764
									LMST01031124	6-deoxo-3-dehydroteasterone	3-oxo-campest-4-en-22R,23R-diol	22R,23R-dihydroxy-campest-4-en-3-one	Ergosterols and C24-methyl derivatives [ST0103]	430.345	663.377	540.345	146.022	492.517	261.159
									LMST01031125	22,23-dihydroxycampesterol	Campest-5-en-3beta,22R,23R-triol		Ergosterols and C24-methyl derivatives [ST0103]	432.36	770.414	524.35	146.022	445.162	264.154
									LMST01040120	7-dehydrositosterol	stigmasta-5,7-dien-3beta-ol		Stigmasterols and C24-ethyl derivatives [ST0104]	412.371	540.382	395.368	146.022	909	268.597
									LMST01040121		24Z-ethylidene-cholest-5-en-3-ol		Stigmasterols and C24-ethyl derivatives [ST0104]	412.371	540.382	395.368	146.022	907.2	270.16
									LMST01040122	Clionasterol	poriferast-5-en-3beta-ol		Stigmasterols and C24-ethyl derivatives [ST0104]	414.386	542.397	397.384	146.022	948	272.165
									LMST01040123	Stigmasterol	stigmasta-5,22E-dien-3beta-ol		Stigmasterols and C24-ethyl derivatives [ST0104]	412.371	540.382	395.368	146.022	921.6	272.335
									LMST01040124	Clerosterol	Poriferasta-5,25-dien-3beta-ol		Stigmasterols and C24-ethyl derivatives [ST0104]	412.371	540.382	395.368	146.022	837.6	270.129
									LMST01040125		poriferast-7-en-3beta-ol		Stigmasterols and C24-ethyl derivatives [ST0104]	414.386	542.397	397.384	146.022	953.4	269.783
									LMST01040126	Chondrillasterol	Stigmasta-7,22E-dien-3beta-ol	24R-ethyl-5alpha-cholesta-7,22E-dien-3beta-ol	Stigmasterols and C24-ethyl derivatives [ST0104]	412.371	540.382	395.368	146.022	933	269.673
									LMST01040127		poriferastan-3beta-ol		Stigmasterols and C24-ethyl derivatives [ST0104]	416.402	544.413	399.399	146.022	991.2	273.457
									LMST01040128	Dihydro-sitosterol	5alpha-stigmastan-3beta-ol	Dihydro-beta-sitosterol; stigmastanol	Stigmasterols and C24-ethyl derivatives [ST0104]	416.402	544.413	399.399	146.022	991.2	273.457
									LMST01040130	Poriferasterol	poriferasta-5,22E-dien-3beta-ol		Stigmasterols and C24-ethyl derivatives [ST0104]	412.371	540.382	395.368	146.022	921.6	272.335
									LMST01040131		24-ethylcholesta-5,24-dien-3beta-ol		Stigmasterols and C24-ethyl derivatives [ST0104]	412.371	540.382	395.368	146.022	883.8	268.675
									LMST01040132		stigmasta-5,22E,25-trien-3beta-ol		Stigmasterols and C24-ethyl derivatives [ST0104]	410.355	538.366	393.352	146.022	830.4	270.147
									LMST01040133	Scottenol	stigmast-7-en-3beta-ol		Stigmasterols and C24-ethyl derivatives [ST0104]	414.386	542.397	397.384	146.022	953.4	269.783
									LMST01040134		poriferast-8(14)-en-3beta-ol		Stigmasterols and C24-ethyl derivatives [ST0104]	414.386	542.397	397.384	146.022	921.6	269.227
									LMST01040135		stigmast-25-en-3beta-ol		Stigmasterols and C24-ethyl derivatives [ST0104]	414.386	542.397	397.384	146.022	876.6	271.267
									LMST01040136		24-ethyl-cholesta-7,24-dien-3beta-ol		Stigmasterols and C24-ethyl derivatives [ST0104]	412.371	540.382	395.368	146.022	886.8	266.262
									LMST01040137		stigmasta-7,25-dien-3beta-ol		Stigmasterols and C24-ethyl derivatives [ST0104]	412.371	540.382	395.368	146.022	844.8	267.312
									LMST01040138		stigmasta-7,22E,25-trien-3beta-ol		Stigmasterols and C24-ethyl derivatives [ST0104]	410.355	538.366	393.352	146.022	831	266.856
									LMST01040139		14alpha-methyl-poriferast-9(11)-en-3beta-ol		Stigmasterols and C24-ethyl derivatives [ST0104]	428.402	556.413	411.399	146.022	982.2	275.182
									LMST01040140	Spinasterol	Poriferasta-7,22E-dien-3beta-ol	24S-ethyl-5alpha-cholesta-7,22E-dien-3beta-ol	Stigmasterols and C24-ethyl derivatives [ST0104]	412.371	540.382	395.368	146.022	933	269.673
									LMST01040141		poriferast-8-en-3beta-ol		Stigmasterols and C24-ethyl derivatives [ST0104]	414.386	542.397	397.384	146.022	926.4	267.505
									LMST01040142		24-ethylcholesta-5,23E-dien-3beta-ol		Stigmasterols and C24-ethyl derivatives [ST0104]	412.371	540.382	395.368	146.022	906.6	270.169
									LMST01040143		stigmasta-8,22E-dien-3beta-ol		Stigmasterols and C24-ethyl derivatives [ST0104]	412.371	540.382	395.368	146.022	901.8	267.333
									LMST01040144	24-ethylidene Iophenol	4alpha-methyl-24Z-ethylidene-cholest-7-en-3beta-ol		Stigmasterols and C24-ethyl derivatives [ST0104]	426.386	554.397	409.384	146.022	945.6	272.454
									LMST01040145	Isofucosterol	24Z-ethylidene-cholest-5-en-3beta-ol	Delta5-avenasterol	Stigmasterols and C24-ethyl derivatives [ST0104]	412.371	540.382	395.368	146.022	900.6	270.16
									LMST01040147		4-methyl-stigmastan-3beta-ol		Stigmasterols and C24-ethyl derivatives [ST0104]	430.417	558.429	413.415	146.022	1027.8	277.967
									LMST01040148		4alpha-Methyl-24-ethyl-cholest-8(14)-en-3beta-ol		Stigmasterols and C24-ethyl derivatives [ST0104]	428.402	556.413	411.399	146.022	960.6	274.204
									LMST01040149		4-Methyl-24-ethyl-5alpha-cholestan-3beta-ol		Stigmasterols and C24-ethyl derivatives [ST0104]	430.417	558.429	413.415	146.022	1027.8	277.967
									LMST01040150		4alpha-methyl-24-ethyl-5alpha-cholest-22-en-3beta-ol		Stigmasterols and C24-ethyl derivatives [ST0104]	428.402	556.413	411.399	146.022	1008.6	278.17
									LMST01040151	(3beta,24R,24'R)-fucosterol epoxide	24R,28R-epoxystigmast-5-en-3beta-ol	(24R,24'R)-Fucosterol epoxide;(24R,28R)-Fucosterol epoxide; (24R,28R)-24,28-epoxystigmast-5-en-3beta-ol	Stigmasterols and C24-ethyl derivatives [ST0104]	428.365	556.377	411.363	146.022	721.2	243.023
									LMST01040152	ajugalactone	(22R)-2beta,3beta,14,20-tetrahydroxy-22,26-epoxy-5beta-stigmasta-7,24-diene-6,12,26-trione	Ajugalactone	Stigmasterols and C24-ethyl derivatives [ST0104]	516.272	959.348	590.252	146.022	661.031	244.687
									LMST01040153	cyasterone	(22R,24S,25S,28R)-2beta,3beta,14,20,22-pentahydroxy-26,28-epoxy-5beta-stigmast-7-ene-6,26-dione	Cyasteron; Cyasterone	Stigmasterols and C24-ethyl derivatives [ST0104]	520.304	1068.4	576.273	146.022	664.102	244.687
									LMST01040154	Delta7-Avenasterol	24Z-ethylidene-cholest-7-en-3beta-ol		Stigmasterols and C24-ethyl derivatives [ST0104]	412.371	540.382	395.368	146.022	910.8	267.415
									LMST01040155	5-Dehydro-avenasterol	24Z-ethylidene-cholesta-5,7-dien-3beta-ol		Stigmasterols and C24-ethyl derivatives [ST0104]	410.355	538.366	393.352	146.022	861	267.412
									LMST01040156	Baikalosterol	24-ethyl-26-norcholesta-5,22E,25-trien-3beta-ol		Stigmasterols and C24-ethyl derivatives [ST0104]	396.339	524.35	379.337	146.022	790.8	263.906
									LMST01040157	Fucostanol	5alpha-24E-ethylidene-cholestan-3beta-ol	7-dehydrostigmasterol	Stigmasterols and C24-ethyl derivatives [ST0104]	414.386	542.397	397.384	146.022	948	271.312
									LMST01040159	28-methylxestosterol	24E-ethylidene-26,27-dimethylcholest-5-en-3beta-ol		Stigmasterols and C24-ethyl derivatives [ST0104]	440.402	568.413	423.399	146.022	994.8	266.019
									LMST01040160	Isostelliferasterol	(25S)-24Z-ethylidene-26-methylcholest-5-en-3beta-ol		Stigmasterols and C24-ethyl derivatives [ST0104]	426.386	554.397	409.384	146.022	950.4	268.025
									LMST01040161	Strongylosterol	26-methylstigmasta-5,25(27)-dien-3beta-ol		Stigmasterols and C24-ethyl derivatives [ST0104]	426.386	554.397	409.384	146.022	870.6	268.003
									LMST01040162	28-Isofucostanol	5alpha-24Z-ethylidene-cholestan-3beta-ol	7-dehydrostigmasterol	Stigmasterols and C24-ethyl derivatives [ST0104]	414.386	542.397	397.384	146.022	952.2	271.312
									LMST01040163	(25E)-26-methylstrongylosterol	26,27-dimethylstigmasta-5,25E-dien-3beta-ol		Stigmasterols and C24-ethyl derivatives [ST0104]	440.402	568.413	423.399	146.022	1000.8	266.02
									LMST01040164	(25Z)-26-methylstrongylosterol	26,27-dimethylstigmasta-5,25Z-dien-3beta-ol		Stigmasterols and C24-ethyl derivatives [ST0104]	440.402	568.413	423.399	146.022	994.8	266.02
									LMST01040165	Axinyssasterol	24E-ethylidene-25-methylcholest-5-en-3beta-ol	25-methylfucosterol	Stigmasterols and C24-ethyl derivatives [ST0104]	426.386	554.397	409.384	146.022	884.4	273.143
									LMST01040166		24-ethylcholesta-5,7,23Z-trien-3beta-ol		Stigmasterols and C24-ethyl derivatives [ST0104]	412.371	540.382	395.368	146.022	899.4	270.169
									LMST01040167	Saringosterol	24-vinyl-cholest-5-ene-3beta,24-diol		Stigmasterols and C24-ethyl derivatives [ST0104]	428.365	661.398	538.366	146.022	587.289	265.646
									LMST01040168	(3beta,24S,24'S)-fucosterol epoxide	24S,28S-epoxystigmast-5-en-3beta-ol	(3beta,24S,28S)-fucosterol epoxide	Stigmasterols and C24-ethyl derivatives [ST0104]	428.365	556.377	411.363	146.022	711	243.023
									LMST01040169		3beta-hydroxy-stigmast-5-en-7-one		Stigmasterols and C24-ethyl derivatives [ST0104]	428.365	556.377	411.363	146.022	779.4	273.471
									LMST01040170	Sutinasterol	26,26-dimethyl-5alpha-stigmasta-7,25(27)-dien-3beta-ol	24R-ethyl-26,26-dimethyl-3beta-hydroxycholesta-7,25(27)-diene	Stigmasterols and C24-ethyl derivatives [ST0104]	440.402	568.413	423.399	146.022	909	268.894
									LMST01040171	24R-Ethyl-26,26,27-trimethyl-3beta-hydroxycholesta-7,26-(30)-diene	26,27-dimethyl-26-methylene-5alpha-stigmast-7-en-3beta-ol	24R-ethyl-26-methylene-26,27-dimethyl-cholest-7-en-3beta-ol	Stigmasterols and C24-ethyl derivatives [ST0104]	454.417	582.429	437.415	146.022	952.8	267.241
									LMST01040172	24-allenyl-cholesterol	cholesta-5,24(28),28-trien-3beta-ol		Stigmasterols and C24-ethyl derivatives [ST0104]	410.355	538.366	393.352	146.022	882	270.203
									LMST01040173		24-ethyl-23,26-dimethylcholest-5,24E(28)-dien-3beta-ol	23,26-dimethyl-24E-ethylidene-cholest-5-en-3beta-ol	Stigmasterols and C24-ethyl derivatives [ST0104]	440.402	568.413	423.399	146.022	1008.6	270.716
									LMST01040174		5alpha,8alpha-epidioxy-stigmasta-6,9(11),22E-trien-3beta-ol		Stigmasterols and C24-ethyl derivatives [ST0104]	440.329	568.34	423.326	146.022	646.8	275.946
									LMST01040175	(20S,24S)-24-ethylthornasterol	3beta,6alpha,20S-trihydroxy-5alpha-stigmast-9(11)-en-23-one	23-oxo-24S-ethyl-5alpha-cholest-9(11)-en-3beta,6alpha,20S-triol	Stigmasterols and C24-ethyl derivatives [ST0104]	460.355	798.409	552.345	146.022	381.18	273.382
									LMST01040176		22S,23S-epoxy-5alpha-stigmast-8(9),14(15)-dien-3beta-ol	22S,23S-epoxy-24S-ethyl-5alpha-cholest-8(9),14(15)-dien-3beta-ol	Stigmasterols and C24-ethyl derivatives [ST0104]	426.35	554.361	409.347	146.022	684	243.239
									LMST01040177	24-hydroperoxy-24-vinylcholesterol	24-hydroperoxy-24-vinyl-cholest-5-en-3beta-ol		Stigmasterols and C24-ethyl derivatives [ST0104]	446.376	574.387	429.373	146.022	573	259.596
									LMST01040178		4alpha-methyl-5alpha-poriferastan-3beta-ol		Stigmasterols and C24-ethyl derivatives [ST0104]	430.417	558.429	413.415	146.022	1027.8	277.967
									LMST01040179	Saoussazine	24-methyl-poriferast-5-en-3beta,28-diol	24S-methyl-24-(1'-hydroxyethyl)-cholest-5-en-3beta-ol	Stigmasterols and C24-ethyl derivatives [ST0104]	444.397	677.429	554.397	146.022	720.389	267.266
									LMST01040180	Theonellasterol	4-methylene-5alpha-poriferast-8(14)-en-3beta-ol		Stigmasterols and C24-ethyl derivatives [ST0104]	426.386	554.397	409.384	146.022	853.2	271.082
									LMST01040181	Theonellasterol B	4-methylene-5alpha-poriferast-7,9(11),14-trien-3beta-ol	4-methylene-24S-ethylcholest-7,9(11),14-trien-3beta-ol	Stigmasterols and C24-ethyl derivatives [ST0104]	422.355	550.366	405.352	146.022	841.2	264.332
									LMST01040182	Theonellasterol D	4-methylene-9alpha-methoxy-5alpha-poriferast-8(14)-en-3beta,15beta-diol	4-methylene-9alpha-methoxy-24S-ethylcholest-8(14)-en-3beta,15beta-diol	Stigmasterols and C24-ethyl derivatives [ST0104]	472.392	705.424	582.392	146.022	621.193	256.381
									LMST01040183	Theonellasterol C	4-methylene-15-oxo-5alpha-poriferast-8(9)-en-3beta-ol	3beta-hydroxy-4-methylene-24S-ethylcholest-8(9)-en-15-one	Stigmasterols and C24-ethyl derivatives [ST0104]	440.365	568.377	423.363	146.022	699.6	268.93
									LMST01040184	Theonellasterol E	4-methylene-5alpha-poriferast-8(14)-en-3beta,9alpha,15beta-triol	4-methylene-24S-ethylcholest-8(14)-en-3beta,9alpha,15beta-triol	Stigmasterols and C24-ethyl derivatives [ST0104]	458.376	796.43	550.366	146.022	535.445	261.3
									LMST01040185	Theonellasterol F	4-methylene-5alpha-poriferast-8(14)-en-3beta,7alpha,15beta-triol	4-methylene-24S-ethylcholest-8(14)-en-3beta,7alpha,15beta-triol	Stigmasterols and C24-ethyl derivatives [ST0104]	458.376	796.43	550.366	146.022	536.45	262.82
									LMST01040186	Theonellasterol G	4-methylene-5alpha-poriferast-8(9)-en-3beta,11beta,14alpha,15alpha-tetrol	4-methylene-24S-ethylcholest-8(9)-en-3beta,11beta,14alpha,15alpha-tetraol	Stigmasterols and C24-ethyl derivatives [ST0104]	474.371	917.446	548.35	146.022	533.831	256.995
									LMST01040187	Theonellasterol H	4-methylene-5alpha-poriferast-8(9)-en-3beta,11alpha,14alpha,15alpha-tetrol	4-methylene-24S-ethylcholest-8(9)-en-3beta,11alpha,14alpha,15alpha-tetraol	Stigmasterols and C24-ethyl derivatives [ST0104]	474.371	917.446	548.35	146.022	533.831	256.995
									LMST01040188		24-ethyl-5alpha-cholest-25-en-3alpha,12alpha,16alpha-triol		Stigmasterols and C24-ethyl derivatives [ST0104]	446.376	784.43	538.366	146.022	543.483	260.95
									LMST01040189	Norselic acid A	3-oxo-24R-hydroxy-poriferast-1,4,6,26-tetraen-18-oic acid		Stigmasterols and C24-ethyl derivatives [ST0104]	452.293	580.304	435.29	146.022	508.2	252.375
									LMST01040191	Norselic acid B	3-oxo-24R-hydroxy-5alpha-poriferast-1,26-dien-18-oic acid		Stigmasterols and C24-ethyl derivatives [ST0104]	456.324	584.335	439.321	146.022	507.6	255.962
									LMST01040192	Norselic acid D	3-oxo-24R-hydroxy-poriferast-4,26-dien-18-oic acid		Stigmasterols and C24-ethyl derivatives [ST0104]	456.324	584.335	439.321	146.022	509.4	252.482
									LMST01040193	geodisterol-O-sulfite	19-nor-24E-ethylidene-cholesta-1,3,5(10)-trien-3,16beta,20S-triol 3-sulfate	(16S,20S,24E)-16,20- dihydroxy-19-norstigmasta-1,3,5(10),24(28)-tetraen-3-yl sulfate	Stigmasterols and C24-ethyl derivatives [ST0104]	506.27	739.303	616.271	146.022	670.202	259.625
									LMST01040194		5alpha,8alpha-epidioxy-24E-ethylidene-cholest-6-en-3beta-ol	(24E)-5alpha,8alpha-epidioxy-24-ethyl-cholesta-6,24(28)-dien-3beta-ol	Stigmasterols and C24-ethyl derivatives [ST0104]	442.345	570.356	425.342	146.022	649.2	275.528
									LMST01040195	22S-hydroxysitosterol	stigmast-5-en-3beta,22S-diol		Stigmasterols and C24-ethyl derivatives [ST0104]	430.381	663.414	540.382	146.022	668.585	266.276
									LMST01040196	22S-hydroxyisofucosterol	24Z-ethylidene-cholest-5-en-3beta,22S-diol		Stigmasterols and C24-ethyl derivatives [ST0104]	428.365	661.398	538.366	146.022	637.727	268.519
									LMST01040203	Corbisterol	Stigmasta-5,7,22E-trien-3beta-ol	7-dehydrostigmasterol	Stigmasterols and C24-ethyl derivatives [ST0104]	410.355	538.366	393.352	146.022	894	268.477
									LMST01040237	(3beta,5alpha,22E,24S)-Stigmasta-7,22,25-trien-3-ol	14-[(3E)-5-ethyl-6-methylhepta-3,6-dien-2-yl]-2,15-dimethyltetracyclo[8.7.0.0^{2,7}.0^{11,15}]heptadec-9-en-5-ol		Stigmasterols and C24-ethyl derivatives [ST0104]	410.355	538.366	393.352	146.022	831	266.856
									LMST01040238	(3beta,5alpha,24R)-Stigmast-8(14)-en-3-ol	14-(5-ethyl-6-methylheptan-2-yl)-2,15-dimethyltetracyclo[8.7.0.0^{2,7}.0^{11,15}]heptadec-10-en-5-ol		Stigmasterols and C24-ethyl derivatives [ST0104]	414.386	542.397	397.384	146.022	921.6	269.227
									LMST01040239	(3beta,5alpha,24S)-Stigmasta-7,25-dien-3-ol	14-(5-ethyl-6-methylhept-6-en-2-yl)-2,15-dimethyltetracyclo[8.7.0.0^{2,7}.0^{11,15}]heptadec-9-en-5-ol		Stigmasterols and C24-ethyl derivatives [ST0104]	412.371	540.382	395.368	146.022	844.8	267.312
									LMST01040240	(3beta,5alpha,6beta,24R)-Stigmastane-3,5,6-triol	14-(5-ethyl-6-methylheptan-2-yl)-2,15-dimethyltetracyclo[8.7.0.0^{2,7}.0^{11,15}]heptadecane-5,7,8-triol		Stigmasterols and C24-ethyl derivatives [ST0104]	448.392	786.446	540.382	146.022	603.129	266.39
									LMST01040242	24-Ethyllophenol	14-(5-ethyl-6-methylheptan-2-yl)-2,6,15-trimethyltetracyclo[8.7.0.0^{2,7}.0^{11,15}]heptadec-9-en-5-ol		Stigmasterols and C24-ethyl derivatives [ST0104]	428.402	556.413	411.399	146.022	993.6	274.962
									LMST01040243	3-Hydroxystigmast-5-en-7-one	14-(5-ethyl-6-methylheptan-2-yl)-5-hydroxy-2,15-dimethyltetracyclo[8.7.0.0^{2,7}.0^{11,15}]heptadec-7-en-9-one		Stigmasterols and C24-ethyl derivatives [ST0104]	428.365	556.377	411.363	146.022	785.4	273.471
									LMST01040248	alpha-Spinasterol	14-[(3E)-5-ethyl-6-methylhept-3-en-2-yl]-2,15-dimethyltetracyclo[8.7.0.0^{2,7}.0^{11,15}]heptadec-9-en-5-ol		Stigmasterols and C24-ethyl derivatives [ST0104]	412.371	540.382	395.368	146.022	933	269.673
									LMST01040250	beta-sitosterol	(8S,9S,10R,13R,14S,17R)-17-[(1R,4R)-4-ethyl-1,5-dimethyl-hexyl]-10,13-dimethyl-2,3,4,7,8,9,11,12,14,15,16,17-dodecahydro-1H-cyclopenta[a]phenanthren-3-ol		Stigmasterols and C24-ethyl derivatives [ST0104]	414.386	542.397	397.383	146.022	942.6	272.165
									LMST01040252	Chondrillasterol	(2S,5S,7S,14R,15R)-14-[(2R,3E,5R)-5-ethyl-6-methylhept-3-en-2-yl]-2,15-dimethyltetracyclo[8.7.0.0^{2,7}.0^{11,15}]heptadec-9-en-5-ol		Stigmasterols and C24-ethyl derivatives [ST0104]	412.371	540.382	395.368	146.022	936.6	269.673
									LMST01040253	clathsterol disulfonic acid	(2beta,3alpha,15alpha,16beta,24xi)-15-(acetyloxy)-16-hydroxy-2,3-bis(sulfooxy)stigmastane-22,23-diyl dibutanoate		Stigmasterols and C24-ethyl derivatives [ST0104]	838.384	966.395	821.382	146.022	670.2	244.687
									LMST01040255	fucosterol	(24E)-stigmasta-5,24(28)-dien-3beta-ol	(24E)-24-n-propylidenecholesterol;(3beta,24E)-stigmasta-5,24(28)-dien-3-ol;(E)-stigmasta-5,24(28)-dien-3beta-ol;24E-ethylidene-cholest-5-en-3beta-ol;fucosterin;trans-24-ethylidenecholesterol	Stigmasterols and C24-ethyl derivatives [ST0104]	412.371	540.382	395.368	146.022	900.6	270.16
									LMST01040256	halosterol A	(22R)-22-hydroxystigmast-4-en-3-one	(22R,24R)-24-ethyl-3-oxo-cholest-4-ene-22-ol	Stigmasterols and C24-ethyl derivatives [ST0104]	428.365	556.377	411.363	146.022	745.8	262.03
									LMST01040257	halosterol B	(3beta,22R)-stigmasta-4,6-diene-3,22-diol	(22R,24R)-24-ethyl-cholest-4,6-diene-3beta,22-diol	Stigmasterols and C24-ethyl derivatives [ST0104]	428.365	661.398	538.366	146.022	676.724	264.587
									LMST01040258	Ikshusterol	14-(5-ethyl-6-methylheptan-2-yl)-2,15-dimethyltetracyclo[8.7.0.0^{2,7}.0^{11,15}]heptadec-7-ene-5,9-diol		Stigmasterols and C24-ethyl derivatives [ST0104]	430.381	663.414	540.382	146.022	718.975	274.191
									LMST01040259	isofucostanol	17-[(Z)-4-isopropyl-1-methyl-hex-4-enyl]-10,13-dimethyl-2,3,4,5,6,7,8,9,11,12,14,15,16,17-tetradecahydro-1H-cyclopenta[a]phenanthren-3-ol		Stigmasterols and C24-ethyl derivatives [ST0104]	414.386	542.397	397.383	146.022	948	271.312
									LMST01040260	leucisterol	(3beta,22E)-stigmasta-5,22-diene-3,20-diol		Stigmasterols and C24-ethyl derivatives [ST0104]	428.365	661.398	538.366	146.022	610.332	271.101
									LMST01040261	Peposterol	14-(5-ethyl-6-methylhept-5-en-2-yl)-2,15-dimethyltetracyclo[8.7.0.0^{2,7}.0^{11,15}]heptadec-9-en-5-ol		Stigmasterols and C24-ethyl derivatives [ST0104]	412.371	540.382	395.368	146.022	886.8	266.262
									LMST01050007	29-methylisofucosterol	24Z-propylidene-cholest-5-en-3beta-ol		C24-propyl sterols and derivatives [ST0105]	426.386	554.397	409.384	146.022	942.6	268.553
									LMST01050011	Ophirasterol	(22E,24R)-24-(1-Buten-2-yl)-cholesta-5,22-dien-3beta-ol		C24-propyl sterols and derivatives [ST0105]	438.386	566.397	421.384	146.022	889.2	271.902
									LMST01050012	24-Ethyl-24-methyl-22E-dehydrocholesterol	24-Ethyl-24-methyl-cholesta-5,22E-dien-3beta-ol		C24-propyl sterols and derivatives [ST0105]	440.402	568.413	423.399	146.022	968.4	273.246
									LMST01050013	24-Isopropyl-22E-dehydrocholesterol	24-isopropyl-cholesta-5,22E-dien-3beta-ol		C24-propyl sterols and derivatives [ST0105]	426.386	554.397	409.384	146.022	961.8	275.484
									LMST01050014	24-Isopropyl-cholesterol	24-isopropyl-cholest-5-en-3beta-ol		C24-propyl sterols and derivatives [ST0105]	428.402	556.413	411.399	146.022	984.6	275.335
									LMST01050015	24-ethyl-24-methyl-cholesterol	24-ethyl-24-methyl-cholest-5-en-3beta-ol		C24-propyl sterols and derivatives [ST0105]	428.402	556.413	411.399	146.022	957.6	273.233
									LMST01050016	25-Methyl-24-isopropenyl-22E-dehydrocholesterol	25-Methyl-24-isopropenyl-cholesta-5,22E-dien-3beta-ol		C24-propyl sterols and derivatives [ST0105]	438.386	566.397	421.384	146.022	825.6	265.233
									LMST01050017	25-Methyl-24-isopropenyl-cholesterol	25-Methyl-24-isopropenyl-cholest-5-en-3beta-ol		C24-propyl sterols and derivatives [ST0105]	440.402	568.413	423.399	146.022	838.8	265.17
									LMST01050018	24-isopropenyl-22E-dehydrocholesterol	24-isopropenyl-cholesta-5,22E-dien-3beta-ol		C24-propyl sterols and derivatives [ST0105]	424.371	552.382	407.368	146.022	853.2	273.248
									LMST01050019	24-Isopropenylcholesterol	24-isopropenyl-cholest-5-en-3beta-ol		C24-propyl sterols and derivatives [ST0105]	426.386	554.397	409.384	146.022	861	273.184
									LMST01050020		24S,28R-methylene-stigmast-5-en-3beta-ol		C24-propyl sterols and derivatives [ST0105]	426.386	554.397	409.384	146.022	909.6	243.03
									LMST01050021	24E-propylidenecholesterol	24E-propylidenecholest-5-en-3beta-ol		C24-propyl sterols and derivatives [ST0105]	426.386	554.397	409.384	146.022	942.6	268.553
									LMST01060001	Gorgosterol	gorgost-5-en-3beta-ol		Gorgosterols and derivatives [ST0106]	426.386	554.397	409.384	146.022	855	243.59
									LMST01060002		gorgostan-3beta-ol		Gorgosterols and derivatives [ST0106]	428.402	556.413	411.399	146.022	885	243.884
									LMST01060004		4alpha-Methyl-23-methylene-cholest-5-en-3beta-ol		Gorgosterols and derivatives [ST0106]	412.371	540.382	395.368	146.022	836.4	275.509
									LMST01060005		23-Methylcholesta-5,22E-dien-3beta-ol		Gorgosterols and derivatives [ST0106]	398.355	526.366	381.352	146.022	867	271.084
									LMST01060007	23-demethylgorgosterol	23-demethylgorgost-5-en-3beta-ol		Gorgosterols and derivatives [ST0106]	412.371	540.382	395.368	146.022	857.4	243.191
									LMST01060008	A-norgorgostanol	3beta-hydroxymethyl-A-nor-5alpha-gorgostane		Gorgosterols and derivatives [ST0106]	428.402	556.413	411.399	146.022	739.8	243.938
									LMST01060009	22S,23S-methylenecholesterol	22S,23S-methylenecholest-5-en-3beta-ol		Gorgosterols and derivatives [ST0106]	398.355	526.366	381.352	146.022	835.2	243.202
									LMST01060010	(22R,23R)-methylenecholesterol	(22R,23R)-methylene-cholest-5-en-3beta-ol		Gorgosterols and derivatives [ST0106]	398.355	526.366	381.352	146.022	835.2	243.202
									LMST01060011		7beta-acetoxy-gorgostan-3beta,5alpha,6beta-triol		Gorgosterols and derivatives [ST0106]	518.397	856.451	610.387	146.022	626.863	244.731
									LMST01060012	Stoloniferone D	11alpha-hydroxy-5beta,6beta-epoxy-23-demethylgorgost-2-en-1-one		Gorgosterols and derivatives [ST0106]	440.329	568.34	423.326	146.022	667.2	244.643
									LMST01060013		23-demethyl-4alpha-methyl-5alpha-gorgostan-3beta-ol		Gorgosterols and derivatives [ST0106]	428.402	556.413	411.399	146.022	924.6	243.949
									LMST01060014	Stoloniferone J	5alpha,6beta,11alpha-trihydroxy-23-demethyl-gorgost-2-en-1-one		Gorgosterols and derivatives [ST0106]	458.34	796.394	550.33	146.022	643.814	244.684
									LMST01060015	Stoloniferone M	3beta,11alpha-dihydroxy-5beta,6beta-epoxy-23-demethyl-gorgostan-1-one		Gorgosterols and derivatives [ST0106]	458.34	691.372	568.34	146.022	631.554	244.734
									LMST01060016	Stoloniferone Q	6beta,11alpha-dihydroxy-23-demethyl-gorgosta-2,4-dien-1-one		Gorgosterols and derivatives [ST0106]	440.329	673.362	550.33	146.022	658.283	244.647
									LMST01080001	Porrigenin A	(25R)-5alpha-spirostan-2beta,3beta,6beta-triol		Spirostanols and derivatives [ST0108]	448.319	786.373	540.309	146.022	560.237	254.471
									LMST01080002	(25R)-5beta-spirostan-1beta,3alpha-diol	(25R)-5beta-spirostan-1beta,3alpha-diol		Spirostanols and derivatives [ST0108]	432.324	665.357	542.325	146.022	541.259	261.892
									LMST01080004	Digitogenin	(25R)-5alpha-spirostan-2alpha,3beta,15beta-triol	Digitogenin	Spirostanols and derivatives [ST0108]	448.319	786.373	540.309	146.022	593.775	250.898
									LMST01080005	(25R)-5beta-spirostan-3beta-ol	(25R)-5beta-spirostan-3beta-ol	Smilagenin	Spirostanols and derivatives [ST0108]	416.329	544.34	399.326	146.022	585.6	266.95
									LMST01080007	Sarsasapogenenin	(25S)-5beta-spirostan-3beta-ol	Parigenin; Sarsasapogenin	Spirostanols and derivatives [ST0108]	416.329	544.34	399.326	146.022	563.4	266.95
									LMST01080010	Gitogenin	(25R)-5alpha-spirostan-2alpha,3beta-diol		Spirostanols and derivatives [ST0108]	432.324	665.357	542.325	146.022	539.256	263.216
									LMST01080011	Yuccagenin	(25R)-spirost-5-en-2alpha,3beta-diol		Spirostanols and derivatives [ST0108]	430.308	663.341	540.309	146.022	530.864	266.406
									LMST01080012	Karatavigenin B	(25R)-2-O-benzoyl-spirostan-2alpha,3beta,5alpha,6beta-tetrol	(25R)-2alpha-benzoyloxy-spirostan-3beta,5alpha,6beta-triol	Spirostanols and derivatives [ST0108]	568.34	906.394	660.33	146.022	652.711	244.688
									LMST01080013	Alliogenin	(25R)-spirostan-2alpha,3beta,5alpha,6beta-tetrol		Spirostanols and derivatives [ST0108]	464.314	907.389	538.293	146.022	596.189	249.918
									LMST01080014	Hecogenin	(25R)-12-oxo-spirostan-3beta-ol	(25R)-3beta-hydroxy-5alpha-spirostan-12-one	Spirostanols and derivatives [ST0108]	430.308	558.319	413.306	146.022	586.8	253.945
									LMST01080015	Agigenin	(25R)-5alpha-spirostan-2alpha,3beta,6beta-triol		Spirostanols and derivatives [ST0108]	448.319	786.373	540.309	146.022	573.789	254.471
									LMST01080016	Digalogenin	(25R)-5alpha-spirostan-3beta,15beta-diol		Spirostanols and derivatives [ST0108]	432.324	665.357	542.325	146.022	579.639	252.735
									LMST01080017	Rockogenin	(25R)-5alpha-spirostan-3beta,12beta-diol		Spirostanols and derivatives [ST0108]	432.324	665.357	542.325	146.022	551.381	256.331
									LMST01080018	beta-Chlorogenin	(25R)-5alpha-spirostan-3beta,6beta-diol		Spirostanols and derivatives [ST0108]	432.324	665.357	542.325	146.022	543.981	257.903
									LMST01080019	Neotigogenin	(25S)-5alpha-spirostan-3beta-ol		Spirostanols and derivatives [ST0108]	416.329	544.34	399.326	146.022	563.4	266.95
									LMST01080020	Neochlorogenin	(25S)-5alpha-spirostan-3beta,6alpha-diol		Spirostanols and derivatives [ST0108]	432.324	665.357	542.325	146.022	543.981	257.903
									LMST01080021	Paniculogenin	(25S)-5alpha-spirostan-3beta,6alpha,23S-triol		Spirostanols and derivatives [ST0108]	448.319	681.351	558.319	146.022	614.518	249.293
									LMST01080022	Neoagigenin	(25S)-5alpha-spirostan-2alpha,3beta,6beta-triol		Spirostanols and derivatives [ST0108]	448.319	786.373	540.309	146.022	560.237	254.471
									LMST01080023	Neoallilogenin	(25S)-5alpha-spirostan-2alpha,3beta,5alpha,6beta-tetrol		Spirostanols and derivatives [ST0108]	464.314	907.389	538.293	146.022	596.189	249.918
									LMST01080024	Solagenin	(25S)-3-oxo-5alpha-spirostan-6alpha-ol	(25S)-6alpha-hydroxy-5alpha-spirostan-3-one	Spirostanols and derivatives [ST0108]	430.308	558.319	413.306	146.022	573	255.928
									LMST01080025	Sisalagenin	(25S)-12-oxo-5alpha-spirostan-3beta-ol	(25S)-3beta-hydroxy-5alpha-spirostan-12-one	Spirostanols and derivatives [ST0108]	430.308	558.319	413.306	146.022	586.8	253.945
									LMST01080026	Yonogenin	(25R)-5beta-spirostan-2beta,3alpha-diol		Spirostanols and derivatives [ST0108]	432.324	665.357	542.325	146.022	539.256	263.216
									LMST01080027	Tokorogenin	(25R)-5beta-spirostan-1beta,2beta,3alpha-triol		Spirostanols and derivatives [ST0108]	448.319	786.373	540.309	146.022	540.341	260.049
									LMST01080028	Epimetagenin	(25R)-5beta-spirostan-2beta,3alpha,11alpha-triol		Spirostanols and derivatives [ST0108]	448.319	786.373	540.309	146.022	555.84	256.896
									LMST01080029	Metagenin	(25R)-5beta-spirostan-2beta,3beta,11alpha-triol		Spirostanols and derivatives [ST0108]	448.319	786.373	540.309	146.022	555.84	256.896
									LMST01080030	Protometagenin	(25R)-spirost-4-en-2beta,3beta,11alpha-triol		Spirostanols and derivatives [ST0108]	446.303	784.357	538.293	146.022	560.334	257.102
									LMST01080031	Nogiragenin	(25R)-5beta-spirostan-3beta,11alpha-diol		Spirostanols and derivatives [ST0108]	432.324	665.357	542.325	146.022	534.013	261.082
									LMST01080032	Isorhodeasapogenin	(25R)-5beta-spirostan-1beta,3beta-diol		Spirostanols and derivatives [ST0108]	432.324	665.357	542.325	146.022	541.259	261.892
									LMST01080033	Rhodeasapagenin	(25S)-5beta-spirostan-1beta,3beta-diol		Spirostanols and derivatives [ST0108]	432.324	665.357	542.325	146.022	541.259	261.892
									LMST01080034	Convallagenin A	(25S)-spirostan-1beta,3beta,5beta-triol		Spirostanols and derivatives [ST0108]	448.319	786.373	540.309	146.022	622.963	249.389
									LMST01080035	Convallagenin B	(25S)-spirostan-1beta,3beta,4beta,5beta-tetrol		Spirostanols and derivatives [ST0108]	464.314	907.389	538.293	146.022	602.924	256.041
									LMST01080036	Neotokorogenin	(25S)-spirostan-1beta,2beta,3alpha-triol		Spirostanols and derivatives [ST0108]	448.319	786.373	540.309	146.022	540.341	260.049
									LMST01080037	Diosgenin	(25R)-spirost-5-en-3beta-diol		Spirostanols and derivatives [ST0108]	414.313	542.325	397.311	146.022	554.4	269.252
									LMST01080038	Ruscogenin	(25R)-spirost-5-en-1beta,3beta-diol		Spirostanols and derivatives [ST0108]	430.308	663.341	540.309	146.022	549.573	262.397
									LMST01080039	Karatavegenin C	(25R)-spirost-5-en-2alpha,3beta,24S-triol		Spirostanols and derivatives [ST0108]	446.303	784.357	538.293	146.022	629.983	245.325
									LMST01080040	Kammogenin	(25R)-12-oxo-spirost-5-en-2alpha,3beta-diol	(25R)-2alpha,3beta-dihydroxy-spirost-5-en-12-one	Spirostanols and derivatives [ST0108]	444.288	677.32	554.288	146.022	549.547	255.687
									LMST01080041	Pennogenin	(25R)-spirost-5-en-3beta,17alpha-diol		Spirostanols and derivatives [ST0108]	430.308	663.341	540.309	146.022	577.677	253.211
									LMST01080042	Prazerigenin A	(25R)-spirost-5-en-3beta,14alpha-diol		Spirostanols and derivatives [ST0108]	430.308	663.341	540.309	146.022	573.1	255.305
									LMST01080043	Epidiosgenin	(25R)-spirost-5-en-3alpha-ol		Spirostanols and derivatives [ST0108]	414.313	542.325	397.311	146.022	554.4	269.252
									LMST01080044	Epiruscogenin	(25R)-spirost-5-en-1beta,3alpha-diol		Spirostanols and derivatives [ST0108]	430.308	663.341	540.309	146.022	571.207	262.397
									LMST01080045	Yamogenin	(25S)-spirost-5-en-3beta-ol		Spirostanols and derivatives [ST0108]	414.313	542.325	397.311	146.022	577.8	269.252
									LMST01080046	Hispigenin	(22R,25S)-5alpha-spirostan-3beta,6beta,23S-triol		Spirostanols and derivatives [ST0108]	448.319	786.373	540.309	146.022	614.518	249.394
									LMST01080047	Trillenogenin	(25S)-15-oxo-18-nor-spirost-5,13-dien-1beta,3beta,21,23S,24R-pentol	(23S,24R,25S)-1beta,3beta,21,23,24-Pentahydroxy-18-norspirosta-5,13-dien-15-one	Spirostanols and derivatives [ST0108]	476.241	1024.34	532.21	146.022	648.535	244.873
									LMST01080048	delta5-Convallamarogenin	Spirosta-5,25(27)-dien-1beta,3beta-diol		Spirostanols and derivatives [ST0108]	428.293	661.325	538.293	146.022	575.606	258.614
									LMST01080049	Convallamarogenin	5alpha-spirost-25(27)-en-1beta,3beta-diol		Spirostanols and derivatives [ST0108]	430.308	663.341	540.309	146.022	574.777	262.053
									LMST01080050	Episceptrumgenin	Spirosta-5,25(27)-dien-3alpha-ol		Spirostanols and derivatives [ST0108]	412.298	540.309	395.295	146.022	565.2	267.123
									LMST01080051	Solaspigenin	(25R)-5alpha-spirostan-3beta,6alpha,23R-triol		Spirostanols and derivatives [ST0108]	448.319	786.373	540.309	146.022	614.518	249.394
									LMST01080052	Neosolaspigenin	(25S)-5alpha-spirostan-3beta,6alpha,23R-triol		Spirostanols and derivatives [ST0108]	448.319	786.373	540.309	146.022	614.518	249.394
									LMST01080063	Isonarthogenin	(25R)-spirost-5-en-3beta,27-diol		Spirostanols and derivatives [ST0108]	446.34	679.372	556.34	146.022	534.43	244.705
									LMST01080072	Agavegenin A	(25R)-alpha-spirostan-3beta,6alpha,11alpha,23S-tetrol		Spirostanols and derivatives [ST0108]	480.345	923.421	554.325	146.022	594.456	244.752
									LMST01080073	Hongguanggenin	(25R)-5alpha-spirostan-3beta,6alpha,23S-triol		Spirostanols and derivatives [ST0108]	464.35	802.404	556.34	146.022	591.268	244.701
									LMST01080086	Chlorogenin	(25R)-5alpha-spirostan-3beta,6alpha-diol		Spirostanols and derivatives [ST0108]	448.355	681.388	558.356	146.022	524.447	244.555
									LMST01080093	9(11)-dehydroxyhecogenin	(25R)-12-oxo-5alpha-spirost-9(11)en-3beta-ol	(25R)-3beta-hydroxy-5alpha-spirost-9(11)en-12-one	Spirostanols and derivatives [ST0108]	444.324	572.335	427.321	146.022	590.4	244.59
									LMST01090001	Nuatigenin	22S,25S-furospirost-5-en-3beta,26-diol		Furospirostanols and derivatives [ST0109]	430.308	663.341	540.309	146.022	638.708	253.738
									LMST01090005	Hippuristanacetal	3alpha-acetoxy-11beta-hydroxy-24S-methyl-5alpha-furospirostane 18,20R-lactone		Furospirostanols and derivatives [ST0109]	516.309	644.32	499.306	146.022	670.2	244.687
									LMST01100001	24-methylene-cycloartanol	24-methylene-9beta,19-cyclo-lanostan-3beta-ol		Cycloartanols and derivatives [ST0110]	440.402	568.413	423.399	146.022	750	267.302
									LMST01100002	cycloartanol	9beta,19-cyclo-lanostan-3beta-ol		Cycloartanols and derivatives [ST0110]	428.402	556.413	411.399	146.022	771	266.919
									LMST01100004		14-Nor-24-Methyl-9beta,19-cyclo-lanostan-3beta-ol		Cycloartanols and derivatives [ST0110]	428.402	556.413	411.399	146.022	782.4	277.973
									LMST01100005	cimigenol	16beta,23R:16alpha,24S-diepoxy-9beta,19-cyclolanostane-3beta,15alpha,25-triol		Cycloartanols and derivatives [ST0110]	488.35	826.404	580.34	146.022	666.699	244.862
									LMST01100007	cimicifoetiside B	3beta-(2-O-acetyl-alpha-L-arabinopyranosyloxy)-15alpha-hydroxy-16beta,23R:16alpha,24S-diepoxy-9beta,19-cyclolanostan-25-yl acetate	(23R,24S)-25-acetoxy-15alpha-hydroxy-16beta,23:16alpha,24-diepoxy-9beta,19-cyclolanostan-3beta-yl 2-O-acetyl-alpha-L-arabinopyranoside; 25-O-acetylcimigenol 3-O-(2-O-acetyl-alpha-L-arabinopyranoside)	Cycloartanols and derivatives [ST0110]	704.414	832.425	687.411	146.022	670.2	244.687
									LMST01100008	cycloartenol	9beta,19-cyclolanost-24-en-3beta-ol	9beta,19-Cyclo-24-lanosten-3beta-ol; Cycloartenol; cycloartenol	Cycloartanols and derivatives [ST0110]	426.386	554.397	409.384	146.022	758.4	271.133
									LMST01100010	(24R)-24-methylcycloart-25-en-3beta-ol	(24R)-24-methyl-9beta,19-cyclolanost-25-en-3beta-ol	(24R)-24-Methylcycloarta-8,25-dien-3-beta-ol;(24R)-24-methylcycloart-25-en-3beta-ol;(3beta,9beta,24R)-24-methyl-9,19-cyclolanost-25-en-3-ol	Cycloartanols and derivatives [ST0110]	440.402	568.413	423.399	146.022	747	267.3
									LMST01100011	cycloeucalenol	4alpha,14-dimethyl-9beta,19-cyclo-5alpha-ergost-24(28)-en-3beta-ol	3beta,4alpha,5alpha-4,14-dimethyl-9,19-cycloergost-24(28)-en-3-ol; Cycloeucalenol; cycloeucalenol; cycloleucalenol	Cycloartanols and derivatives [ST0110]	426.386	554.397	409.384	146.022	746.4	280.426
									LMST01100012		(25R)-12alpha-hydroxy-24R,26R-dimethyl-26,27-cyclo-cholest-4-en-3,6-dione		Cycloartanols and derivatives [ST0110]	456.324	689.357	566.325	146.022	581.209	244.625
									LMST01110001	Calysterol	23,28-cyclostigmasta-5,23(24)-dien-3beta-ol		Calysterols and cyclopropyl sidechain derivatives [ST0111]	410.355	538.366	393.352	146.022	782.4	243.074
									LMST01110004	(23R)-isocalysterol	23R,28-cyclostigmasta-5,24(28)-dien-3beta-ol		Calysterols and cyclopropyl sidechain derivatives [ST0111]	410.355	538.366	393.352	146.022	784.8	243.073
									LMST01110005	(24S)-isocalysterol	(24S)-23,28-cyclostigmasta-5,23(28)-dien-3beta-ol		Calysterols and cyclopropyl sidechain derivatives [ST0111]	410.355	538.366	393.352	146.022	783.6	243.072
									LMST01110006	Petrosterol	(25R)-24R,26R-dimethyl-26,27-cyclo-cholest-5-en-3beta-ol	(24R,25R,26R)-24,26-dimethyl-26,27-cyclo-cholest-5-en-3beta-ol	Calysterols and cyclopropyl sidechain derivatives [ST0111]	412.371	540.382	395.368	146.022	894.6	242.905
									LMST01110008	24,26-cyclocholesterol	(25S)-24S,26-cyclocholest-5-en-3beta-ol		Calysterols and cyclopropyl sidechain derivatives [ST0111]	384.339	512.35	367.337	146.022	822	243.04
									LMST01110009	Hebesterol	(25S)-23R-ethyl-24S,26-cyclo-cholest-5-en-3beta-ol	(23R,24S,25S)-23-ethyl-24,26-cyclo-cholest-5-en-3beta-ol	Calysterols and cyclopropyl sidechain derivatives [ST0111]	412.371	540.382	395.368	146.022	903	243.299
									LMST01110010	Petrostanol	(25R)-24R,26R-dimethyl-26,27-cyclo-5alpha-cholestan-3beta-ol		Calysterols and cyclopropyl sidechain derivatives [ST0111]	414.386	542.397	397.384	146.022	937.8	243.342
									LMST01110011	23,24-dihydro-5alpha-calystanol	(24S)-23S,28R-cyclostigmastan-3beta-ol		Calysterols and cyclopropyl sidechain derivatives [ST0111]	414.386	542.397	397.384	146.022	841.8	243.516
									LMST01110012	23,24-dihydro-calysterol	(24S)-23S,28R-cyclostigmast-5-en-3beta-ol		Calysterols and cyclopropyl sidechain derivatives [ST0111]	412.371	540.382	395.368	146.022	816	243.109
									LMST01110013	Nicasterol	(24S)-23S,25-cyclostigmast-5-en-3beta-ol		Calysterols and cyclopropyl sidechain derivatives [ST0111]	412.371	540.382	395.368	146.022	800.4	243.121
									LMST01110014	Glaucasterol	(25S)-24S,26-cyclo-cholest-5-en-3beta-ol	22-dehydro-24,26-cyclocholesterol	Calysterols and cyclopropyl sidechain derivatives [ST0111]	382.324	510.335	365.321	146.022	802.2	243.047
									LMST01110015		(25S)-24S,26-cyclo-5alpha-cholestan-3beta-ol	22-dehydro-24,26-cyclocholestanol	Calysterols and cyclopropyl sidechain derivatives [ST0111]	384.339	512.35	367.337	146.022	849.6	243.434
									LMST01110016	Aragusteroketal	(25R)-3,3-dimethoxy-24R,26R-dimethyl-26,27-cyclo-5alpha-cholestan-12beta,20S-diol		Calysterols and cyclopropyl sidechain derivatives [ST0111]	490.402	723.435	600.403	146.022	547.107	244.501
									LMST01110017		(25R)-5alpha,6alpha-epoxy-24R,26R-dimethyl-26,27-cyclo-cholestan-3beta-ol		Calysterols and cyclopropyl sidechain derivatives [ST0111]	428.365	556.377	411.363	146.022	695.4	244.377
									LMST01110018		(25R)-5alpha,8alpha-epidioxy-24R,26-cyclo-cholest-6,22E-dien-3beta-ol		Calysterols and cyclopropyl sidechain derivatives [ST0111]	412.298	540.309	395.295	146.022	637.2	244.698
									LMST01120001	Digitoxigenin	3-beta,14beta-dihydroxy-5-beta-card-20(22)-enolide		Cardanolides and derivatives [ST0112]	374.246	607.278	484.246	146.022	478.781	244.239
									LMST01120002	diginatigenin	3beta,12beta,14,16beta-tetrahydroxy-5beta-card-20(22)-enolide		Cardanolides and derivatives [ST0112]	406.236	849.311	480.215	146.022	535.32	244.787
									LMST01120003	gitoxigenin	3beta,14,16beta-trihydroxy-5beta-card-20(22)-enolide	16beta-Hydroxydigitoxigenin	Cardanolides and derivatives [ST0112]	390.241	728.295	482.231	146.022	500.241	244.53
									LMST01120004	cannogenin	3beta,14-dihydroxy-19-oxo-5beta-card-20(22)-enolide		Cardanolides and derivatives [ST0112]	388.225	621.258	498.226	146.022	559.066	244.497
									LMST01120005	strophanthidin	3beta,5,14-trihydroxy-19-oxo-5beta-card-20(22)-enolide	5beta-Hydroxy-19-oxodigitoxigenin; Convallatoxigenin; Corchorgenin; Corchorin; Corchoside A aglycon; Corchsularin; Erysimupicrone; Strophanthidin K; Strophanthidine	Cardanolides and derivatives [ST0112]	404.22	742.274	496.21	146.022	625.592	244.684
									LMST01120006	bipindogenin	3beta,5,11alpha,14-tetrahydroxy-5beta-card-20(22)-enolide		Cardanolides and derivatives [ST0112]	406.236	849.311	480.215	146.022	540.778	244.776
									LMST01120007	antiogenin	3beta,5,12beta,14-tetrahydroxy-5beta-card-20(22)-enolide		Cardanolides and derivatives [ST0112]	406.236	849.311	480.215	146.022	614.044	244.696
									LMST01120008	Digoxigenin	3beta,12beta,14-trihydroxy-5beta-card-20(22)-enolide		Cardanolides and derivatives [ST0112]	390.241	728.295	482.231	146.022	537.095	244.678
									LMST01120009	adonitoxigenin	3beta,14,16beta-trihydroxy-19-oxo-5beta-card-20(22)-enolide	Glaucorigenin	Cardanolides and derivatives [ST0112]	404.22	742.274	496.21	146.022	571.669	244.691
									LMST01120024	sarmentogenin	3beta,11alpha,14-trihydroxy-5beta-card-20(22)-enolide	11-alpha-Hydroxydigitoxigenin	Cardanolides and derivatives [ST0112]	388.261	726.315	480.251	146.022	470.621	244.444
									LMST01130001	Bufalin	3beta,14beta-dihydroxy-5beta-bufa-20,22-dienolide		Bufanolides and derivatives [ST0113]	386.246	619.278	496.246	146.022	484.88	244.269
									LMST01130002	Scillirosidin	6beta-acetoxy-3beta,8beta,14beta-trihydroxybufa-4,20,22-trienolide		Bufanolides and derivatives [ST0113]	442.236	780.29	534.226	146.022	539.193	244.756
									LMST01130003	Scillarenin	3beta,14-dihydroxybufa-4,20,22-trienolide	Cardiogenin; Scillarenin A; beta-Scillarenin	Bufanolides and derivatives [ST0113]	384.23	617.263	494.231	146.022	473.621	244.207
									LMST01130004	hellebrigenin	3beta,5,14-trihydroxy-19-oxo-5beta-bufa-20,22-dienolide	Bufotalidin; Gellebrigenin	Bufanolides and derivatives [ST0113]	416.22	754.274	508.21	146.022	634.828	244.692
									LMST01140001	Brassinolide	2alpha,3alpha,22R,23R-tetrahydroxy-6,7-seco-5-campestano-6,7-lactone		Brassinolides and derivatives [ST0114]	480.345	923.421	554.325	146.022	572.606	247.079
									LMST01140002	24-epi-brassinolide	(22R,23R)-2alpha,3alpha,22,23-tetrahydroxy-7a-homo-7-oxa-5alpha-ergostan-6-one	24-epi-Brassinolide	Brassinolides and derivatives [ST0114]	480.345	923.421	554.325	146.022	572.606	247.079
									LMST01140003	7-oxotyphasterol	3alpha,22R,23R-trihydroxy-6,7-seco-5alpha-campestano-6,7-lactone		Brassinolides and derivatives [ST0114]	464.35	802.404	556.34	146.022	531.452	248.01
									LMST01150001	Demissidine	solanidan-3beta-ol		Solanidines and alkaloid derivatives [ST0115]	399.35	527.361	382.347	146.022	699.6	263.671
									LMST01150002	soladulcidine	(22R,25R)-spirosolan-3beta-ol		Solanidines and alkaloid derivatives [ST0115]	415.345	543.356	398.342	146.022	577.8	266.931
									LMST01150003	tomatidine	(22S,25S)-spirosolan-3beta-ol		Solanidines and alkaloid derivatives [ST0115]	415.345	543.356	398.342	146.022	577.8	266.931
									LMST01150004	Solasodine	(22R,25R)-spirosol-5-en-3beta-ol		Solanidines and alkaloid derivatives [ST0115]	413.329	541.341	396.327	146.022	586.2	269.304
									LMST01150005	tomatidinol	(22S,25S)-spirosol-5-en-3beta-ol		Solanidines and alkaloid derivatives [ST0115]	413.329	541.341	396.327	146.022	586.2	269.304
									LMST01150006	Verazine	(20S,25S)-22,26-iminocholesta-5,22(N)-dien-3beta-ol		Solanidines and alkaloid derivatives [ST0115]	397.334	525.346	380.332	146.022	656.4	243.727
									LMST01150007	Solanidine	solanid-5-en-3beta-ol		Solanidines and alkaloid derivatives [ST0115]	397.334	525.346	380.332	146.022	680.4	264.753
									LMST01150008	Etioline	(25S)-22,26-iminocholesta-5,22(N)-dien-3beta,16beta-diol		Solanidines and alkaloid derivatives [ST0115]	413.329	646.362	523.33	146.022	493.039	244.004
									LMST01150009	Leptinidine	solanid-5-en-3beta,23S-diol		Solanidines and alkaloid derivatives [ST0115]	413.329	646.362	523.33	146.022	628.142	261.866
									LMST01150010	Teinemine	(22S,25S)-22,26-epiminocholest-5-en-3beta,16alpha-diol		Solanidines and alkaloid derivatives [ST0115]	415.345	648.378	525.346	146.022	457.802	244.019
									LMST01150011	25-iso-etioline	(25R)-22,26-iminocholesta-5,22(N)-dien-3beta,16beta-diol		Solanidines and alkaloid derivatives [ST0115]	413.329	646.362	523.33	146.022	493.039	244.004
									LMST01150012	22-iso-teinemine	(22R,25S)-22,26-epiminocholest-5-en-3beta,16alpha-diol		Solanidines and alkaloid derivatives [ST0115]	415.345	648.378	525.346	146.022	457.802	244.019
									LMST01160001	15beta-Hydroxynicandrin B	1-oxo-5alpha,12alpha,15beta-trihydroxy-6alpha,7alpha-epoxy-witha-2,24-dienolide		Withanolides and derivatives [ST0116]	486.262	824.316	578.252	146.022	622.437	244.692
									LMST01160010	4beta-Hydroxywithanolide E	15-[1-(4,5-dimethyl-6-oxo-3,6-dihydro-2H-pyran-2-yl)-1-hydroxyethyl]-6,12,15-trihydroxy-2,16-dimethyl-8-oxapentacyclo[9.7.0.0^{2,7}.0^{7,9}.0^{12,16}]octadec-4-en-3-one		Withanolides and derivatives [ST0116]	502.257	945.332	576.236	146.022	650.261	244.698
									LMST01160011	Ixocarpalactone A	15-[1-(3,4-dimethyl-5-oxooxolan-2-yl)-1,2-dihydroxypropan-2-yl]-6,14-dihydroxy-2,16-dimethyl-8-oxapentacyclo[9.7.0.0^{2,7}.0^{7,9}.0^{12,16}]octadec-4-en-3-one		Withanolides and derivatives [ST0116]	504.272	947.348	578.252	146.022	646.1	244.73
									LMST01160012	Physalolactone	6-(1-{8-chloro-6,7,11,14-tetrahydroxy-2,15-dimethyl-3-oxotetracyclo[8.7.0.0^{2,7}.0^{11,15}]heptadec-4-en-14-yl}-1-hydroxyethyl)-3,4-dimethyl-5,6-dihydro-2H-pyran-2-one		Withanolides and derivatives [ST0116]	538.233	1086.33	594.202	146.022	670.202	244.693
									LMST01160013	Physalolactone B	14-[1-(4,5-dimethyl-6-oxo-3,6-dihydro-2H-pyran-2-yl)-1-hydroxyethyl]-5-hydroxy-2,15-dimethyltetracyclo[8.7.0.0^{2,7}.0^{11,15}]heptadec-7-en-3-yl acetate		Withanolides and derivatives [ST0116]	500.314	733.346	610.314	146.022	548.911	244.701
									LMST01160014	Physalolactone C	6-(1-{8-chloro-6,7,14-trihydroxy-2,15-dimethyl-3-oxotetracyclo[8.7.0.0^{2,7}.0^{11,15}]heptadeca-4,11-dien-14-yl}-1-hydroxyethyl)-3,4-dimethyl-5,6-dihydro-2H-pyran-2-one		Withanolides and derivatives [ST0116]	520.223	963.298	594.202	146.022	670.202	244.696
									LMST01160015	Physapubenolide	15-[1-(4,5-dimethyl-6-oxo-3,6-dihydro-2H-pyran-2-yl)ethyl]-6,12-dihydroxy-2,16-dimethyl-3-oxo-8-oxapentacyclo[9.7.0.0^{2,7}.0^{7,9}.0^{12,16}]octadec-4-en-13-yl acetate		Withanolides and derivatives [ST0116]	528.272	761.305	638.273	146.022	660.602	244.687
									LMST01160017	Withaferin A	2,3,3-trimethyl-2H-benzo[g]benzofuran-4,5-dione	Withaferine A; NSC101088; NSC 273757; WITHAFERIN DERIV JPR, IOWA U. COMPOUND; NSC-101088	Withanolides and derivatives [ST0116]	470.267	703.299	580.268	146.022	571.174	244.725
									LMST01160018	Withanolide	(1S,2R,6S,9R,11S,12S,15S,16S)-15-[(1R)-1-[(2R)-4,5-dimethyl-6-oxo-3,6-dihydro-2H-pyran-2-yl]-1-hydroxyethyl]-6-hydroxy-2,16-dimethyl-8-oxapentacyclo[9.7.0.0^{2,7}.0^{7,9}.0^{12,16}]octadec-4-en-3-one		Withanolides and derivatives [ST0116]	470.267	703.299	580.268	146.022	624.109	244.686
									LMST01160019	Withanolide A	15-[1-(4,5-dimethyl-6-oxo-3,6-dihydro-2H-pyran-2-yl)-1-hydroxyethyl]-5-hydroxy-10,14-dimethyl-3-oxapentacyclo[9.7.0.0^{2,4}.0^{5,10}.0^{14,18}]octadec-7-en-9-one		Withanolides and derivatives [ST0116]	470.267	703.299	580.268	146.022	619.41	244.688
									LMST01160020	Withanolide D	(3aS,5aR,9bR)-5a,9-dimethyl-3-methylene-4,5,6,7,8,9b-hexahydro-3aH-benzo[g]benzofuran-2-one	withanolide; AC1L4PUZ; CHEBI:10041	Withanolides and derivatives [ST0116]	470.267	703.299	580.268	146.022	623.694	244.686
									LMST02010001	Beta-estradiol	estra-1,3,5(10)-triene-3,17beta-diol	Beta-estradiol; 17beta-Estradiol; 17b-Oestradiol; 3,17b-Dihydroxyestra-1,3,5(10)-triene	C18 steroids (estrogens) and derivatives [ST0201]	272.178	505.21	382.178	146.022	381.79	253.367
									LMST02010003		estra-1,3,5(10)-triene-3,16,17-triol		C18 steroids (estrogens) and derivatives [ST0201]	288.173	626.227	380.163	146.022	319.604	264.091
									LMST02010006		estra-1,3.5(10)-triene-3,16beta,17beta-triol		C18 steroids (estrogens) and derivatives [ST0201]	288.173	626.227	380.163	146.022	319.604	264.091
									LMST02010007		3-hydroxy-estra-1,3,5(10),6,8-pentaen-17-one		C18 steroids (estrogens) and derivatives [ST0201]	266.131	394.142	249.128	146.022	338.4	229.407
									LMST02010012		estra-5,7,9-triene-3beta,17beta-diol		C18 steroids (estrogens) and derivatives [ST0201]	272.178	505.21	382.178	146.022	311.468	252.67
									LMST02010013		8alpha-estra-1,3,5(10)-trien-3,17beta-diol		C18 steroids (estrogens) and derivatives [ST0201]	272.178	505.21	382.178	146.022	433.3	253.367
									LMST02010017		estra-5,7,9-triene-3alpha,17alpha-diol		C18 steroids (estrogens) and derivatives [ST0201]	272.178	505.21	382.178	146.022	353.628	252.67
									LMST02010018		1,3,5(10)-estratrien-17-one-3,7,8-triol		C18 steroids (estrogens) and derivatives [ST0201]	300.173	533.205	410.173	146.022	281.295	249.169
									LMST02010019		estrane-3alpha,17alpha-diol		C18 steroids (estrogens) and derivatives [ST0201]	278.225	511.257	388.225	146.022	368.332	229.778
									LMST02010020		3beta-hydroxy-estra-5,7,9-trien-17-one		C18 steroids (estrogens) and derivatives [ST0201]	270.162	398.173	253.159	146.022	327	224.89
									LMST02010021		8alpha-3beta-hydroxy-estra-1,3,5(10)-trien-17-one		C18 steroids (estrogens) and derivatives [ST0201]	270.162	398.173	253.159	146.022	353.4	225.935
									LMST02010024		estra-1,3,5(10),7-tetraene-3,17alpha-diol		C18 steroids (estrogens) and derivatives [ST0201]	270.162	503.195	380.163	146.022	360.32	258.587
									LMST02010026		3-hydroxy-estra-1,3,5(10),7tetraen-17-one		C18 steroids (estrogens) and derivatives [ST0201]	268.146	396.158	251.144	146.022	340.2	228.414
									LMST02010031	6beta-Hydroxyestradiol-17beta	estra-1,3,5(10)-triene-3,6beta,17beta-triol		C18 steroids (estrogens) and derivatives [ST0201]	288.173	626.227	380.163	146.022	353.257	251.113
									LMST02010037	Quinestrol	3-o-cyclopentyl-17alpha-ethinyl-estra-1,3,5(10)-triene-3,17beta-diol		C18 steroids (estrogens) and derivatives [ST0201]	364.24	492.251	347.238	146.022	600.6	244.561
									LMST02010038	Estramustine	estra-1,3,5(10)-triene-3,17beta-diol, 3-[bis(2-chloroethyl)carbamate]		C18 steroids (estrogens) and derivatives [ST0201]	439.168	567.179	422.165	146.022	670.2	244.512
									LMST02010039	Estradiol valerate	17-pentanoyl-estra-1,3,5(10)-triene-3,17beta-diol		C18 steroids (estrogens) and derivatives [ST0201]	356.235	484.246	339.232	146.022	425.4	231.286
									LMST02010042	19-norandrosterone	3alpha-hydroxy-5alpha-estran-17-one	19-Noreoiandrosterone; 19-Noretiocholanolone	C18 steroids (estrogens) and derivatives [ST0201]	276.209	404.22	259.206	146.022	420	229.151
									LMST02010044	nandrolone	17beta-hydroxyestr-4-en-3-one	(17beta)-17-hydroxyestr-4-en-3-one; 17beta-hydroxy-19-nor-4-androsten-3-one; 17beta-hydroxy-4-estren-3-one; 19-Norandrostenolone; 19-Nortestosterone; 4-estren-17beta-ol-3-one; Nandrolone	C18 steroids (estrogens) and derivatives [ST0201]	274.193	402.204	257.191	146.022	378.6	223.723
									LMST02010046	16b-Hydroxyestrone			C18 steroids (estrogens) and derivatives [ST0201]	286.157	519.189	396.158	146.022	311.269	244.676
									LMST02010047	16-Ketoestradiol			C18 steroids (estrogens) and derivatives [ST0201]	286.157	519.189	396.158	146.022	314.899	244.271
									LMST02010048	16-Oxoestrone			C18 steroids (estrogens) and derivatives [ST0201]	284.141	412.152	267.139	146.022	301.8	207.202
									LMST02010050		19-Nor-5-androstenediol		C18 steroids (estrogens) and derivatives [ST0201]	276.209	509.242	386.21	146.022	346.462	243.472
									LMST02010051	2-Hydroxyestradiol-3-methyl ether			C18 steroids (estrogens) and derivatives [ST0201]	302.188	535.221	412.189	146.022	431.819	245.797
									LMST02010052	2-Methoxyestradiol-3-methylether			C18 steroids (estrogens) and derivatives [ST0201]	316.204	444.215	299.201	146.022	590.4	235.986
									LMST02010053	6-Ketoestriol			C18 steroids (estrogens) and derivatives [ST0201]	302.152	640.206	394.142	146.022	298.287	258.959
									LMST02020004	11beta-Hydroxyisoandrosterone	3beta,11beta-dihydroxy-androstan-17-one		C19 steroids (androgens) and derivatives [ST0202]	306.219	539.252	416.22	146.022	290.88	233.132
									LMST02020005	Androstenediol	androst-5-en-3beta,17beta-diol		C19 steroids (androgens) and derivatives [ST0202]	290.225	523.257	400.225	146.022	317.51	243.176
									LMST02020006		androst-5-en-3beta,16alpha-diol		C19 steroids (androgens) and derivatives [ST0202]	290.225	523.257	400.225	146.022	321.768	243.227
									LMST02020008	alpha-androstenol	androst-16-en-3alpha-ol		C19 steroids (androgens) and derivatives [ST0202]	274.23	402.241	257.227	146.022	468	221.258
									LMST02020010	Calusterone	17-hydroxy-7,17-dimethylandrost-4-en-3-one		C19 steroids (androgens) and derivatives [ST0202]	316.24	444.251	299.238	146.022	514.2	223.308
									LMST02020012	Methandriol	17alpha-methyl-5-androstene-3beta,17beta-diol		C19 steroids (androgens) and derivatives [ST0202]	304.24	537.273	414.241	146.022	412.857	241.623
									LMST02020013	Methandrostenolone	17beta-hydroxy-17-methylandrosta-1,4-dien-3-one		C19 steroids (androgens) and derivatives [ST0202]	300.209	428.22	283.206	146.022	467.4	218.408
									LMST02020017	Bolasterone	17beta-hydroxy-7alpha,17-dimethylandrost-4-en-3-one		C19 steroids (androgens) and derivatives [ST0202]	316.24	444.251	299.238	146.022	490.2	223.308
									LMST02020018	Dehydrotestosterone	17beta-hydroxyandrosta-1,4-dien-3-one		C19 steroids (androgens) and derivatives [ST0202]	286.193	414.204	269.191	146.022	372.6	219.441
									LMST02020019	4-Chlorotestosterone	4-chloro-17beta-hydroxyandrost-4-en-3-one		C19 steroids (androgens) and derivatives [ST0202]	322.17	450.181	305.167	146.022	670.2	226.965
									LMST02020021	Dehydroepiandrosterone	3beta-hydroxyandrost-5-en-17-one		C19 steroids (androgens) and derivatives [ST0202]	288.209	416.22	271.206	146.022	335.4	225.122
									LMST02020025	Fluoxymesterone	9alpha-fluoro-11beta,17beta-dihydroxy-17-methylandrost-4-en-3-one		C19 steroids (androgens) and derivatives [ST0202]	336.21	569.243	446.211	146.022	670.202	233.14
									LMST02020026	Formyldienolone	11alpha,17beta-dihydroxy-17-methyl-3-oxoandrosta-1,4-diene-2-carboxaldehyde		C19 steroids (androgens) and derivatives [ST0202]	344.199	577.231	454.199	146.022	398.215	225.305
									LMST02020027	Mestanolone	17beta-hydroxy-17-methyl-androstan-3-one		C19 steroids (androgens) and derivatives [ST0202]	304.24	432.251	287.238	146.022	489.6	216.332
									LMST02020028	Methenolone	17beta-hydroxy-1beta-methyl-5alpha-androst-1-en-3-one		C19 steroids (androgens) and derivatives [ST0202]	302.225	430.236	285.222	146.022	400.2	223.121
									LMST02020029	17-Methyltestosterone	17beta-hydroxy-17-methylandrost-4-en-3-one		C19 steroids (androgens) and derivatives [ST0202]	302.225	430.236	285.222	146.022	449.4	217.879
									LMST02020042	5alpha-dihydrotesosterone	17beta-hydroxy-androstan-3-one	Stanolone	C19 steroids (androgens) and derivatives [ST0202]	290.225	418.236	273.222	146.022	368.4	219.268
									LMST02020044	Stenbolone	17beta-hydroxy-2-methyl-5alpha-androst-1-en-3-one		C19 steroids (androgens) and derivatives [ST0202]	302.225	430.236	285.222	146.022	383.4	225.083
									LMST02020052	3alpha-androstanediol	androstan-3alpha,17beta-diol		C19 steroids (androgens) and derivatives [ST0202]	292.24	525.273	402.241	146.022	344.032	223.942
									LMST02020053	3beta-androstanediol	androstan-3beta,17beta-diol		C19 steroids (androgens) and derivatives [ST0202]	292.24	525.273	402.241	146.022	344.032	223.942
									LMST02020062		3,4-dihydroxy-9,10-secoandrosta-1,3,5(10)-triene-9,17-dione		C19 steroids (androgens) and derivatives [ST0202]	316.167	549.2	426.168	146.022	291.47	243.791
									LMST02020063		3-hydroxy-5,9,17-trioxo-4,5:9,10-disecoandrosta-1(10),2-dien-4-oate		C19 steroids (androgens) and derivatives [ST0202]	348.157	476.168	331.155	146.022	531	233.503
									LMST02020066		11beta-hydroxyandrost-4-ene-3,17-dione		C19 steroids (androgens) and derivatives [ST0202]	302.188	430.199	285.185	146.022	279	216.46
									LMST02020067		19-hydroxyandrost-4-ene-3,17-dione		C19 steroids (androgens) and derivatives [ST0202]	302.188	430.199	285.185	146.022	384	207.698
									LMST02020078	5beta-androstane-3beta,17beta-diol	5beta-androstane-3beta,17beta-diol	(3beta,5beta,17beta)-androstane-3,17-diol	C19 steroids (androgens) and derivatives [ST0202]	292.24	525.273	402.241	146.022	344.032	223.942
									LMST02020080	5alpha-androstane-3beta,17alpha-diol	5alpha-androstane-3beta,17alpha-diol	5-ALPHA-ANDROSTANE-3-BETA,17-ALPHA-DIOL	C19 steroids (androgens) and derivatives [ST0202]	292.24	525.273	402.241	146.022	385.951	223.942
									LMST02020081	testolic acid	13-hydroxy-3-oxo-13,17-secoandrost-4-en-17-oic acid	Testolate; testolic acid	C19 steroids (androgens) and derivatives [ST0202]	320.199	448.21	303.196	146.022	509.4	208.569
									LMST02020082	6-dehydrotestosterone	17beta-hydroxyandrosta-4,6-dien-3-one	6,7-didehydrotestosterone; 6-Dehydrotestosterone	C19 steroids (androgens) and derivatives [ST0202]	286.193	414.204	269.191	146.022	349.2	218.929
									LMST02020086	11-Hydroxyandrosterone			C19 steroids (androgens) and derivatives [ST0202]	306.219	539.252	416.22	146.022	290.88	233.132
									LMST02020087	11-Ketoetiocholanolone			C19 steroids (androgens) and derivatives [ST0202]	304.204	432.215	287.201	146.022	310.8	228.977
									LMST02020088	16-Oxoandrostenediol			C19 steroids (androgens) and derivatives [ST0202]	304.204	537.236	414.204	146.022	280.826	239.744
									LMST02020090	3a,16a-Dihydroxyandrostenone			C19 steroids (androgens) and derivatives [ST0202]	304.204	537.236	414.204	146.022	318.54	243.104
									LMST02020091	3a,16b-Dihydroxyandrostenone			C19 steroids (androgens) and derivatives [ST0202]	304.204	537.236	414.204	146.022	318.54	243.104
									LMST02020092	3a,16-Dihydroxyandrostenone			C19 steroids (androgens) and derivatives [ST0202]	304.204	537.236	414.204	146.022	276.972	243.104
									LMST02020093	3a,17a-Dihydroxy-5b-androstane			C19 steroids (androgens) and derivatives [ST0202]	292.24	525.273	402.241	146.022	344.032	223.942
									LMST02020095		5a-Androstan-3b-ol		C19 steroids (androgens) and derivatives [ST0202]	276.245	404.257	259.243	146.022	454.2	221.226
									LMST02020096		5a-Androstane-3a,17a-diol		C19 steroids (androgens) and derivatives [ST0202]	292.24	525.273	402.241	146.022	344.032	223.942
									LMST02020097		5-Androstene-3b,16a,17a-triol		C19 steroids (androgens) and derivatives [ST0202]	306.219	644.274	398.21	146.022	273.857	250.842
									LMST02020098		5-Androstene-3b,16b,17a-triol		C19 steroids (androgens) and derivatives [ST0202]	306.219	644.274	398.21	146.022	273.857	250.842
									LMST02020099	5-Androstenetriol			C19 steroids (androgens) and derivatives [ST0202]	306.219	644.274	398.21	146.022	273.857	250.842
									LMST02020100		7a,17-dimethyl-5b-Androstane-3a,17b-diol		C19 steroids (androgens) and derivatives [ST0202]	320.272	553.304	430.272	146.022	475.402	229.335
									LMST02020101	7a-Hydroxydehydroepiandrosterone			C19 steroids (androgens) and derivatives [ST0202]	304.204	537.236	414.204	146.022	307.806	244.953
									LMST02020102	4-Hydroxytestosterone			C19 steroids (androgens) and derivatives [ST0202]	304.204	537.236	414.204	146.022	295.46	236.789
									LMST02020104	Epietiocholanolone			C19 steroids (androgens) and derivatives [ST0202]	290.225	418.236	273.222	146.022	363	221.868
									LMST02020105	4-Androstenediol			C19 steroids (androgens) and derivatives [ST0202]	290.225	523.257	400.225	146.022	324.361	238.504
									LMST02020106	7b-Hydroxydehydroepiandrosterone			C19 steroids (androgens) and derivatives [ST0202]	304.204	537.236	414.204	146.022	260.768	244.953
									LMST02020107	Mesterolone			C19 steroids (androgens) and derivatives [ST0202]	304.24	432.251	287.238	146.022	380.4	223.431
									LMST02020108		1beta,3beta,5alpha,6beta-tetrahydroxyandrostan-17-one		C19 steroids (androgens) and derivatives [ST0202]	338.209	781.285	412.189	146.022	364.775	249.994
									LMST02020109		3beta,6alpha-dihydroxy-5alpha-androst-9(11)-en-17-one		C19 steroids (androgens) and derivatives [ST0202]	304.204	537.236	414.204	146.022	266.361	234.781
									LMST02020110	1-testosterone	17beta-hydroxy-5alpha-androst-1-en-3-one		C19 steroids (androgens) and derivatives [ST0202]	288.209	416.22	271.206	146.022	403.2	219.675
									LMST02020111	1,17-dihydroxy-androstan-3-one	1,17beta-dihydroxy-5alpha-androstan-3-one		C19 steroids (androgens) and derivatives [ST0202]	306.219	539.252	416.22	146.022	332.334	230.198
									LMST02020112	17-hydroxy-androstan-1,3-dione	17beta-hydroxy-5alpha-androstan-1,3-dione		C19 steroids (androgens) and derivatives [ST0202]	304.204	432.215	287.201	146.022	322.2	211.938
									LMST02020113	17-hydroxy-1-oxo-2,3-seco-androstan-3-oic acid	17beta-hydroxy-5alpha-1-oxo-2,3-seco-androstan-3-oic acid	2,3-SAOA	C19 steroids (androgens) and derivatives [ST0202]	322.214	450.226	305.212	146.022	377.4	216.841
									LMST02020114	9,17-hydroxy-androsta-1,4-dien-3-one	9,17beta-hydroxy-androsta-1,4-dien-3-one		C19 steroids (androgens) and derivatives [ST0202]	302.188	535.221	412.189	146.022	319.935	231.87
									LMST02020115	3,17-dihydroxy-9,10-seco-androsta-1,3,5(10)-triene-9-one	3,17beta-dihydroxy-9,10-seco-androsta-1,3,5(10)-triene-9-one	3,17-DHSA	C19 steroids (androgens) and derivatives [ST0202]	302.188	535.221	412.189	146.022	301.738	243.303
									LMST02020116	3,4,17-trihydroxy-9,10-seco-androsta-1,3,5(10)-triene-9-one	3,4,17beta-trihydroxy-9,10-seco-androsta-1,3,5(10)-triene-9-one		C19 steroids (androgens) and derivatives [ST0202]	318.183	656.237	410.173	146.022	323.5	243.645
									LMST02020117	3,17-dihydroxy-5,9-dioxo-4,5-9,10-diseco-androsta-1(10),2-dien-4-oic acid	3,17beta-dihydroxy-5,9-dioxo-4,5-9,10-diseco-androsta-1(10),2-dien-4-oic acid		C19 steroids (androgens) and derivatives [ST0202]	350.173	583.206	460.174	146.022	523.365	237.717
									LMST02020118		3-hydroxy-5,9,17-trioxo-4,5:9,10-disecoandrosta-1(10)E,2Z-dien-4-oic acid	(1E,2Z)-3-hydroxy-5,9,17-trioxo-4,5:9,10-disecoandrosta-1(10),2-dien-4-oic acid	C19 steroids (androgens) and derivatives [ST0202]	348.157	476.168	331.155	146.022	324	233.503
									LMST02030091	18-Hydroxycorticosterone	11beta,18,21-trihydroxy-pregn-4-ene-3,20-dione		C21 steroids (gluco/mineralocorticoids, progestogins) and derivatives [ST0203]	362.209	700.263	454.199	146.022	469.649	255.832
									LMST02030093	Cortisol 21-acetate	11beta,17,21-trihydroxypregn-4-ene-3,20-dione, 21-acetate		C21 steroids (gluco/mineralocorticoids, progestogins) and derivatives [ST0203]	404.22	637.253	514.221	146.022	422.445	243.553
									LMST02030096	4,5alpha-Dihydrocortisone	17,21-dihydroxy-5alpha-pregnane-3,11,20-trione	4,5alpha-Dihydrocortisone	C21 steroids (gluco/mineralocorticoids, progestogins) and derivatives [ST0203]	362.209	595.242	472.21	146.022	342.451	231.086
									LMST02030097	Norethindrone	17alpha-hydroxy-19-norpregn-4-en-20-yn-3-one		C21 steroids (gluco/mineralocorticoids, progestogins) and derivatives [ST0203]	298.193	426.204	281.191	146.022	373.8	224.304
									LMST02030103	Fludrocortisone	9alpha-fluoro-11beta,17alpha,21-trihydroxy-pregn-4-ene-3,20-dione		C21 steroids (gluco/mineralocorticoids, progestogins) and derivatives [ST0203]	380.2	718.254	472.19	146.022	670.202	244.982
									LMST02030104	Desogestrel	13-ethyl-11-methylene-18,19-dinorpregn-4-en-20-yn-17alpha-ol		C21 steroids (gluco/mineralocorticoids, progestogins) and derivatives [ST0203]	310.23	438.241	293.227	146.022	526.2	220.003
									LMST02030119	Norgestrel	13-ethyl-17alpha-hydroxy-18,19-dinorpregn-4-en-20-yn-3-one		C21 steroids (gluco/mineralocorticoids, progestogins) and derivatives [ST0203]	312.209	440.22	295.206	146.022	372	224.835
									LMST02030120	Cortisone acetate	17alpha,21-dihydroxypregn-4-ene-3,11,20-trione acetate		C21 steroids (gluco/mineralocorticoids, progestogins) and derivatives [ST0203]	402.204	530.215	385.202	146.022	432	236.888
									LMST02030121	Hydrocortisone cypionate	17-(3-cyclopentyl-1-propionyl)-11beta,17alpha,21-trihydroxypregn-4-ene-3,20-dione		C21 steroids (gluco/mineralocorticoids, progestogins) and derivatives [ST0203]	486.298	719.331	596.299	146.022	566.137	244.688
									LMST02030122	Fludrocortisone acetate	9alpha-fluoro-11beta,17alpha,21-trihydroxy-pregn-4-en-3,20-dione 21-acetate		C21 steroids (gluco/mineralocorticoids, progestogins) and derivatives [ST0203]	422.21	655.243	532.211	146.022	670.202	241.163
									LMST02030123	Paramethasone acetate	6alpha-fluoro-11beta,17alpha,21-trihydroxy-16alpha-methylpregna-1,4-diene-3,20-dione acetate		C21 steroids (gluco/mineralocorticoids, progestogins) and derivatives [ST0203]	434.21	667.243	544.211	146.022	670.202	249.888
									LMST02030125	Allylestrenol	19-norpregn-4-ene-20-yn-17beta-ol		C21 steroids (gluco/mineralocorticoids, progestogins) and derivatives [ST0203]	300.245	428.257	283.243	146.022	507.6	235.817
									LMST02030126	Hydrocortisone succinate	11beta,17alpha,21-trihydroxypregn-4-ene-3,20-dione 21-succinate		C21 steroids (gluco/mineralocorticoids, progestogins) and derivatives [ST0203]	462.225	695.258	572.226	146.022	662.84	244.544
									LMST02030127	Lynestrenol	19-norpregn-4-en-20-yn-17alpha-ol		C21 steroids (gluco/mineralocorticoids, progestogins) and derivatives [ST0203]	284.214	412.225	267.211	146.022	468	221.581
									LMST02030128	Hydrocortisone butyrate propionate	11beta,17alpha,21-trihydroxypregn-4-ene-3,20-dione 17-butyrate, 21-propionate		C21 steroids (gluco/mineralocorticoids, progestogins) and derivatives [ST0203]	488.277	616.289	471.275	146.022	595.8	245.723
									LMST02030129	Hydrocortisone caproate	11beta,17,21-trihydroxypregn-4-ene-3,20-dione 21-hexanoate		C21 steroids (gluco/mineralocorticoids, progestogins) and derivatives [ST0203]	460.282	693.315	570.283	146.022	460.902	254.231
									LMST02030132	21-hydroxyallopregnanolone	3alpha,21-dihydroxy-5alpha-pregnane-20-one		C21 steroids (gluco/mineralocorticoids, progestogins) and derivatives [ST0203]	334.251	567.283	444.252	146.022	342.12	229.8
									LMST02030134	5alpha-dihydrodeoxycorticosterone	21-hydroxy-5alpha-pregnane-3,20-dione		C21 steroids (gluco/mineralocorticoids, progestogins) and derivatives [ST0203]	332.235	460.246	315.232	146.022	388.2	218.394
									LMST02030139	3beta-Allotetrahydrocortisol	3beta,11beta,17,21-tetrahydroxy-5alpha-pregnane-20-one	3b,5a-Tetrahydrocortisol	C21 steroids (gluco/mineralocorticoids, progestogins) and derivatives [ST0203]	366.241	809.316	440.22	146.022	358.736	257.747
									LMST02030140	3beta,15beta,17alpha-Trihydroxy-pregnenone	3beta,15beta,17alpha-Trihydroxy-pregn-5-en-20-one	3b,15b,17a-Trihydroxy-Pregnenone	C21 steroids (gluco/mineralocorticoids, progestogins) and derivatives [ST0203]	348.23	686.284	440.22	146.022	280.531	253.426
									LMST02030141	3beta,17alpha,21-Trihydroxy-pregnenone	3beta,17alpha,21-Trihydroxy-pregn-5-en-20-one	3b,17a,21-Trihydroxy-Pregnenone	C21 steroids (gluco/mineralocorticoids, progestogins) and derivatives [ST0203]	348.23	686.284	440.22	146.022	323.394	250.775
									LMST02030142	5alpha-Tetrahydrocorticosterone	3alpha,11beta,21-Trihydroxy-5alpha-pregnan-20-one	Allotetrahydrocorticosterone	C21 steroids (gluco/mineralocorticoids, progestogins) and derivatives [ST0203]	350.246	688.3	442.236	146.022	321.899	246.206
									LMST02030145	Aldosterone hemiacetal	18xi,21-dihydroxy-11beta,18-epoxypregn-4-ene-3,20-dione	18,11-hemiacetal of 11beta,21-dihydroxy-3,20-dioxopregn-4-en-18-al	C21 steroids (gluco/mineralocorticoids, progestogins) and derivatives [ST0203]	360.194	593.226	470.194	146.022	523.646	250.452
									LMST02030148	12alpha-hydroxyprogesterone	12alpha-hydroxypregn-4-ene-3,20-dione	(12alpha)-12-hydroxypregn-4-ene-3,20-dione; 12alpha-Hydroxy-4-pregnene-3,20-dione; 12alpha-Hydroxyprogesterone	C21 steroids (gluco/mineralocorticoids, progestogins) and derivatives [ST0203]	330.219	458.231	313.217	146.022	345	229.169
									LMST02030149	(20R)-17,20-dihydroxypregn-4-en-3-one	17,20R-dihydroxypregn-4-en-3-one	17-DHP; 17alpha,20beta-dihydroxypregn-4-en-3-one; 17alpha-hydroxy-20beta-dihydroprogesterone	C21 steroids (gluco/mineralocorticoids, progestogins) and derivatives [ST0203]	332.235	565.268	442.236	146.022	356.101	237.666
									LMST02030152	20-hydroxypregn-4-en-3-one	20-hydroxypregn-4-en-3-one	20-dihydroprogesterone; 20-hydroxy-4-pregnen-3-one	C21 steroids (gluco/mineralocorticoids, progestogins) and derivatives [ST0203]	316.24	444.251	299.238	146.022	405.6	224.289
									LMST02030153	(20R)-20-hydroxypregn-4-en-3-one	20R-hydroxypregn-4-en-3-one	20beta-dihydroprogesterone; 20beta-hydroxy-4-pregnen-3-one; 20beta-hydroxypregn-4-en-3-one	C21 steroids (gluco/mineralocorticoids, progestogins) and derivatives [ST0203]	316.24	444.251	299.238	146.022	405.6	224.289
									LMST02030154	canrenoic acid	17beta-hydroxy-3-oxo-21a-homopregna-4,6-dien-21a-oic acid	3-[(8R,9S,10R,13S,14S,17R)-17-hydroxy-10,13-dimethyl-3-oxo-2,3,8,9,10,11,12,13,14,15,16,17-dodecahydro-1H-cyclopenta[a]phenanthren-17-yl]propanoic acid	C21 steroids (gluco/mineralocorticoids, progestogins) and derivatives [ST0203]	358.214	486.226	341.212	146.022	461.4	241.349
									LMST02030155	3-hydroxypregnan-20-one	3-hydroxypregnan-20-one		C21 steroids (gluco/mineralocorticoids, progestogins) and derivatives [ST0203]	318.256	446.267	301.253	146.022	352.2	228.504
									LMST02030156	3alpha-hydroxy-5alpha-pregnan-20-one	3alpha-hydroxy-5alpha-pregnan-20-one	(3alpha,5alpha)-3-hydroxypregnan-20-one; allopregnan-3alpha-ol-20-one	C21 steroids (gluco/mineralocorticoids, progestogins) and derivatives [ST0203]	318.256	446.267	301.253	146.022	352.2	228.504
									LMST02030157	3-hydroxy-5beta-pregnan-20-one	3-hydroxy-5beta-pregnan-20-one		C21 steroids (gluco/mineralocorticoids, progestogins) and derivatives [ST0203]	318.256	446.267	301.253	146.022	352.2	228.504
									LMST02030158	6-methylprednisolone	11beta,17,21-trihydroxy-6-methylpregna-1,4-diene-3,20-dione	(11beta)-11,17,21-trihydroxy-6-methylpregna-1,4-diene-3,20-dione	C21 steroids (gluco/mineralocorticoids, progestogins) and derivatives [ST0203]	374.209	712.263	466.199	146.022	368.947	251.668
									LMST02030164	16,17-didehydropregnenolone	3beta-hydroxypregna-5,16-dien-20-one	(3beta)-3-hydroxypregna-5,16-dien-20-one; 16,17-Didehydropregnenolone; 16-dehydropregnenolone; 5,16-pregnadien-3beta-ol-20-one; Delta(16)-pregnenolone	C21 steroids (gluco/mineralocorticoids, progestogins) and derivatives [ST0203]	314.225	442.236	297.222	146.022	379.8	228.925
									LMST02030165	poststerone	2beta,3beta,14-trihydroxy-5beta-pregn-7-ene-6,20-dione	Poststerone	C21 steroids (gluco/mineralocorticoids, progestogins) and derivatives [ST0203]	362.209	700.263	454.199	146.022	631.851	243.915
									LMST02030166	11beta,17alpha,21-trihydroxypregnenolone	3beta,11beta,17,21-tetrahydroxypregn-5-en-20-one	11beta,17alpha,21-Trihydroxypregnenolone	C21 steroids (gluco/mineralocorticoids, progestogins) and derivatives [ST0203]	364.225	807.301	438.204	146.022	354.273	265.114
									LMST02030171	algestone	16alpha,17-dihydroxypregn-4-ene-3,20-dione	Algestone; Alphasone	C21 steroids (gluco/mineralocorticoids, progestogins) and derivatives [ST0203]	346.214	579.247	456.215	146.022	312.928	229.815
									LMST02030172	16alpha-hydroxypregnenolone	3beta,16alpha-dihydroxypregn-5-en-20-one	(3beta,16alpha)-3,16-dihydroxypregn-5-en-20-one; 16-alpha-Hydroxypregnenolone	C21 steroids (gluco/mineralocorticoids, progestogins) and derivatives [ST0203]	332.235	565.268	442.236	146.022	288.837	246.444
									LMST02030173	3beta-hydroxy-5alpha-pregnan-20-one	3beta-hydroxy-5alpha-pregnan-20-one	(3beta,5alpha)-3-hydroxypregnan-20-one; 3beta-hydroxy-5alpha-pregnane-20-one; 5alpha-pregnan-3beta-ol-20-one; allopregnan-3beta-ol-20-one	C21 steroids (gluco/mineralocorticoids, progestogins) and derivatives [ST0203]	318.256	446.267	301.253	146.022	352.2	228.504
									LMST02030174	pregnan-21-ol	pregnan-21-ol	Pregnan-21-ol; pregnan-21-ol	C21 steroids (gluco/mineralocorticoids, progestogins) and derivatives [ST0203]	304.277	432.288	287.274	146.022	564	224.571
									LMST02030176	medroxyprogesterone	(6alpha)-17-hydroxy-6-methylpregn-4-ene-3,20-dione	17-Hydroxy-6alpha-methyl-pregn-4-ene-3,20-dione; 17-Hydroxy-6alpha-methylprogesterone; 17alpha-Hydroxy-6alpha-methylprogesterone; 6alpha-Methyl-17alpha-hydroxyprogesterone; 6alpha-Methyl-4-pregnen-17alpha-ol-3,20-dione; Medroxyprogesteron	C21 steroids (gluco/mineralocorticoids, progestogins) and derivatives [ST0203]	344.235	472.246	327.232	146.022	389.4	218.57
									LMST02030177	megestrol	17-hydroxypregna-4,6-diene-3,20-dione	17-Hydroxy-6-methylpregna-4,6-diene-3,20-dione; Megestrol	C21 steroids (gluco/mineralocorticoids, progestogins) and derivatives [ST0203]	328.204	456.215	311.201	146.022	345	211.833
									LMST02030178	6alpha-methylprednisolone	11beta,17,21-trihydroxy-6alpha-methylpregna-1,4-diene-3,20-dione	(6alpha,11beta)-11,17,21-trihydroxy-6-methylpregna-1,4-diene-3,20-dione; 1-dehydro-6alpha-methylhydrocortisone; 6alpha-methyl-11beta,17alpha,21-triol-1,4-pregnadiene-3,20-dione; Delta(1)-6alpha-methylhydrocortisone; Methylprednisolon	C21 steroids (gluco/mineralocorticoids, progestogins) and derivatives [ST0203]	374.209	712.263	466.199	146.022	368.947	251.668
									LMST02030179	prednisolone	11beta,17,21-trihydroxypregna-1,4-diene-3,20-dione	(11beta)-11,17,21-trihydroxypregna-1,4-diene-3,20-dione; 1,4-pregnadiene-11beta,17alpha,21-triol-3,20-dione; 1,4-pregnadiene-3,20-dione-11beta,17alpha,21-triol; 3,20-dioxo-11beta,17alpha,21-trihydroxy-1,4-pregnadiene; Delta(1)-dehydrocortisol; Delta(1)-dehydrohydrocortisone; Delta(1)-hydrocortisone; Prednisolone; hydroretrocortine; metacortandralone	C21 steroids (gluco/mineralocorticoids, progestogins) and derivatives [ST0203]	360.194	698.248	452.184	146.022	352.436	249.637
									LMST02030180	prednisone	17,21-dihydroxypregna-1,4-diene-3,11,20-trione	1,2-Dehydrocortisone; 1,4-Pregnadiene-17alpha,21-diol-3,11,20-trione; 17,21-Dihydroxypregna-1,4-diene-3,11,20-trione; Prednisone	C21 steroids (gluco/mineralocorticoids, progestogins) and derivatives [ST0203]	358.178	591.211	468.179	146.022	347.931	225.678
									LMST02030181	20-hydroxy-3-oxopregn-4-en-21-al	20-hydroxy-3-oxopregn-4-en-21-al	20-Hydroxy-3-oxopregn-4-en-21-al; 20-hydroxy-3-oxopregn-4-en-21-al	C21 steroids (gluco/mineralocorticoids, progestogins) and derivatives [ST0203]	330.219	458.231	313.217	146.022	399	209.161
									LMST02030183	(20S)-17,20-dihydroxypregn-4-en-3-one	(20S)-17,20-dihydroxypregn-4-en-3-one	17alpha,20alpha-Dihydroxypregn-4-en-3-one; 17alpha,20alpha-dihydroxypregn-4-en-3-one	C21 steroids (gluco/mineralocorticoids, progestogins) and derivatives [ST0203]	332.235	565.268	442.236	146.022	334.458	237.666
									LMST02030187		11b,21-Dihydroxy-3,20-oxo-5b-pregnan-18-al		C21 steroids (gluco/mineralocorticoids, progestogins) and derivatives [ST0203]	362.209	595.242	472.21	146.022	537.04	242.307
									LMST02030188		11b,21-Dihydroxy-5b-pregnane-3,20-dione		C21 steroids (gluco/mineralocorticoids, progestogins) and derivatives [ST0203]	348.23	581.263	458.231	146.022	327.419	228.53
									LMST02030189		11beta,20-Dihydroxy-3-oxopregn-4-en-21-oic acid		C21 steroids (gluco/mineralocorticoids, progestogins) and derivatives [ST0203]	376.225	609.258	486.226	146.022	527.547	239.416
									LMST02030190		11beta-Hydroxy-3,20-dioxopregn-4-en-21-oic acid		C21 steroids (gluco/mineralocorticoids, progestogins) and derivatives [ST0203]	374.209	502.221	357.207	146.022	552.6	238.512
									LMST02030192	11-Dehydrocorticosterone			C21 steroids (gluco/mineralocorticoids, progestogins) and derivatives [ST0203]	344.199	472.21	327.196	146.022	339	207.654
									LMST02030193	18-Hydroxycortisol			C21 steroids (gluco/mineralocorticoids, progestogins) and derivatives [ST0203]	378.204	821.28	452.184	146.022	466.879	265.973
									LMST02030194	18-Oxocortisol			C21 steroids (gluco/mineralocorticoids, progestogins) and derivatives [ST0203]	376.189	714.243	468.179	146.022	515.09	250.255
									LMST02030196		21-Hydroxy-5b-pregnane-3,11,20-trione		C21 steroids (gluco/mineralocorticoids, progestogins) and derivatives [ST0203]	346.214	474.226	329.212	146.022	343.8	215.511
									LMST02030197		3a,11b,21-Trihydroxy-20-oxo-5b-pregnan-18-al		C21 steroids (gluco/mineralocorticoids, progestogins) and derivatives [ST0203]	364.225	702.279	456.215	146.022	550.746	247.857
									LMST02030198		3a,20b-Pregnanediol		C21 steroids (gluco/mineralocorticoids, progestogins) and derivatives [ST0203]	320.272	553.304	430.272	146.022	351.056	228.948
									LMST02030199		3a,21-Dihydroxy-5b-pregnane-11,20-dione		C21 steroids (gluco/mineralocorticoids, progestogins) and derivatives [ST0203]	348.23	581.263	458.231	146.022	325.509	229.625
									LMST02030200	5a-Tetrahydrocortisol			C21 steroids (gluco/mineralocorticoids, progestogins) and derivatives [ST0203]	366.241	809.316	440.22	146.022	358.736	257.747
									LMST02030201	Ethyltestosterone			C21 steroids (gluco/mineralocorticoids, progestogins) and derivatives [ST0203]	316.24	444.251	299.238	146.022	430.8	219.119
									LMST02030204	Dihydrocortisol			C21 steroids (gluco/mineralocorticoids, progestogins) and derivatives [ST0203]	364.225	702.279	456.215	146.022	343.48	245.908
									LMST02030205	Pregn-5-ene-3beta,20alpha-diol	Pregn-5-en-3beta,20S-diol	delta5-pregnenediol	C21 steroids (gluco/mineralocorticoids, progestogins) and derivatives [ST0203]	318.256	551.288	428.257	146.022	315.672	245.683
									LMST02030206	Pregn-5-ene-3beta,20beta-diol	Pregn-5-en-3beta,20R-diol		C21 steroids (gluco/mineralocorticoids, progestogins) and derivatives [ST0203]	318.256	551.288	428.257	146.022	315.672	245.683
									LMST02030208		3beta,6alpha-dihydroxy-5alpha-pregn-9(11)-en-20-one		C21 steroids (gluco/mineralocorticoids, progestogins) and derivatives [ST0203]	332.235	565.268	442.236	146.022	342.053	241.036
									LMST02030209		18-hydroxypregna-1,4,20-trien-3-one		C21 steroids (gluco/mineralocorticoids, progestogins) and derivatives [ST0203]	312.209	440.22	295.206	146.022	413.4	225.281
									LMST02030210		pregna-5-20-dien-3beta-ol		C21 steroids (gluco/mineralocorticoids, progestogins) and derivatives [ST0203]	286.23	414.241	269.227	146.022	484.2	244.579
									LMST02030211	Asterogenol	5alpha-pregn-9(11)-en-3beta,6alpha,20R-triol		C21 steroids (gluco/mineralocorticoids, progestogins) and derivatives [ST0203]	334.251	672.305	426.241	146.022	320.668	242.696
									LMST02030212	Ptilosteroid A	5alpha-pregn-20-en-2beta,3beta,4beta,15beta,16beta-pentol 2-sulfate		C21 steroids (gluco/mineralocorticoids, progestogins) and derivatives [ST0203]	446.197	889.273	520.177	146.022	670.202	250.069
									LMST02030213	Ptilosteroid B	5alpha-pregn-20-en-2beta,3beta,4beta,16beta-tetrol 2-sulfate		C21 steroids (gluco/mineralocorticoids, progestogins) and derivatives [ST0203]	430.203	768.257	522.193	146.022	670.202	250.758
									LMST02030214	Ptilosteroid C	5alpha-pregn-20-en-2beta,3beta,4beta,15beta-tetrol 2-sulfate		C21 steroids (gluco/mineralocorticoids, progestogins) and derivatives [ST0203]	430.203	768.257	522.193	146.022	670.202	250.798
									LMST02030222	Insignin A	15R,16-epoxy-3beta,14beta,16beta-trihydroxy-15,16-secopregn-5-ene-20-one		C21 steroids (gluco/mineralocorticoids, progestogins) and derivatives [ST0203]	364.225	702.279	456.215	146.022	474.954	255.431
									LMST02030223	11beta,20-Dihydroxy-3-oxopregn-4-en-21-oic acid	11beta,20-Dihydroxy-3-oxopregn-4-en-21-oic acid		C21 steroids (gluco/mineralocorticoids, progestogins) and derivatives [ST0203]	362.209	595.242	472.21	146.022	446.694	226.947
									LMST02030224	20alpha-DHOPA	11beta,20R-dihydroxy-3-oxopregn-4-en-21-oic acid		C21 steroids (gluco/mineralocorticoids, progestogins) and derivatives [ST0203]	362.209	595.242	472.21	146.022	441.794	226.947
									LMST02030225	HDOPA	11beta-Hydroxy-3,20-dioxopregn-4-en-21-oic acid		C21 steroids (gluco/mineralocorticoids, progestogins) and derivatives [ST0203]	360.194	488.205	343.191	146.022	450	208.492
									LMST02030226	prednisolone-16alpha-carboxylic acid	11beta,17,21-trihydroxy-3,20-dioxopregna-1,4-diene-16alpha-carboxylic acid		C21 steroids (gluco/mineralocorticoids, progestogins) and derivatives [ST0203]	404.184	742.238	496.174	146.022	541.329	253.775
									LMST03010007	1alpha,25-dihydroxy-24-oxo-23-azavitamin D2 / 1alpha,25-dihydroxy-24-oxo-23-azaergocalciferol	(5Z,7E)-(1S,3R,24R)-23-aza-22-oxo-9,10-seco-5,7,10(19)-ergostatriene-1,3,25-triol		Vitamin D2 and derivatives [ST0301]	445.319	783.373	537.309	146.022	459.071	243.22
									LMST03010011	(24R)-24-fluoro-1alpha,25-dihydroxyvitamin D2 / (24R)-24-fluoro-1alpha,25-dihydroxyergocalciferol	(5Z,7E,22E)-(1S,3R,24R)-24-fluoro-9,10-seco-5,7,10(19),22-ergostatetraene-1,3,25-triol		Vitamin D2 and derivatives [ST0301]	446.32	784.374	538.31	146.022	670.202	243.226
									LMST03010012	(24S)-24-fluoro-1alpha,25-dihydroxyvitamin D2 / (24S)-24-fluoro-1alpha,25-dihydroxyergocalciferol	(5Z,7E,22E)-(1S,3R,24S)-24-fluoro-9,10-seco-5,7,10(19),22-ergostatetraene-1,3,25-triol		Vitamin D2 and derivatives [ST0301]	446.32	784.374	538.31	146.022	670.202	243.226
									LMST03010014	(5E)-vitamin D2 / 5,6-trans-vitamin D2 / (5E)-ergocalciferol / (5E)-ercalciol	(5E,7E,22E)-(3S)-9,10-seco-5,7,10(19),22-ergostatetraen-3-ol		Vitamin D2 and derivatives [ST0301]	396.339	524.35	379.337	146.022	709.2	240.574
									LMST03010015	previtamin D2 / preergocalciferol	(6Z,24E)-(3S)-9,10-seco-5(10),6,8,22-ergostatetraen-3-ol		Vitamin D2 and derivatives [ST0301]	396.339	524.35	379.337	146.022	743.4	240.824
									LMST03010016	tachysterol2	(6E,22E)-(3S)-9,10-seco-5(10),6,8,22-ergostatetraen-3-ol		Vitamin D2 and derivatives [ST0301]	396.339	524.35	379.337	146.022	743.4	240.824
									LMST03010017	isotachysterol2	(6E,22E)-(3S)-9,10-seco-5(10),6,8(14),22-ergostatetraen-3-ol		Vitamin D2 and derivatives [ST0301]	396.339	524.35	379.337	146.022	720	241.84
									LMST03010018	(5Z)-isovitamin D2 / 5,6-cis-isovitamin D2 / (5Z)-isoergocalciferol / 5,6-cis-isoergocalciferol	(5Z,7E,22E)-(3S)-9,10-seco-1(10),5,7,22-ergostatetraen-3-ol		Vitamin D2 and derivatives [ST0301]	396.339	524.35	379.337	146.022	747.6	240.685
									LMST03010019	(5E)-isovitamin D2 / (5E)-isoergocalciferol	(5E,7E,22E)-(3S)-9,10-seco-1(10),5,7,22-ergostatetraen 3-ol		Vitamin D2 and derivatives [ST0301]	396.339	524.35	379.337	146.022	747.6	240.685
									LMST03010028	1alpha-hydroxyvitamin D2 / 1alpha-hydroxyergocalciferol	(5Z,7E,22E)-(1S,3R)-9,10-seco-5,7,10(19),22-ergostatetraene-1,3-diol		Vitamin D2 and derivatives [ST0301]	412.334	645.367	522.335	146.022	534.055	241.765
									LMST03010029	24-hydroxyvitamin D2 / 24-hydroxyergocalciferol	(5Z,7E,22E)-(3S)-9,10-seco-5,7,10(19),22-ergostatetraene-3,24-diol		Vitamin D2 and derivatives [ST0301]	412.334	645.367	522.335	146.022	485.062	241.213
									LMST03010031	24-epi-25-hydroxyvitamin D2 / 24-epi-25-hydroxyergocalciferol	(5Z,7E,22E)-(3S,24R)-9,10-seco-5,7,10(19),22-ergostatetraene-3,25-diol		Vitamin D2 and derivatives [ST0301]	412.334	645.367	522.335	146.022	480.603	241.29
									LMST03010032	1alpha,25-dihydroxy-20-epivitamin D2 / 1alpha,25-dihydroxy-20-epiergocalciferol	(5Z,7E,22E)-(1S,3R,20S)-9,10-seco-5,7,10(19),22-ergostatetraene-1,3,25-triol		Vitamin D2 and derivatives [ST0301]	428.329	766.383	520.319	146.022	354.519	243.021
									LMST03010033	(22Z)-1alpha,25-dihydroxy-20-epivitamin D2 / (22Z)-1alpha,25-dihydroxy-20-epiergocalciferol	(5Z,7E,22Z)-(1S,3R,20S)-9,10-seco-5,7,10(19),22-ergostatetraene-1,3,25-triol		Vitamin D2 and derivatives [ST0301]	428.329	766.383	520.319	146.022	354.519	243.021
									LMST03010034	(6R)-vitamin D2 6,19-sulfur dioxide adduct / (6R)-ergocalciferol 6,19-sulfur dioxide adduct	(7E)-(3S,6R)-6,19-epithio-9,10-seco-5(10),7,22-ergostatrien-3-ol S,S-dioxide		Vitamin D2 and derivatives [ST0301]	460.301	588.312	443.298	146.022	670.2	243.589
									LMST03010035	(6S)-vitamin D2 6,19-sulfur dioxide adduct / (6S)-ergocalciferol 6,19-sulfur dioxide adduct	(7E)-(3S,6S)-6,19-epithio-9,10-seco-5(10),7,22-ergostatrien-3-ol S,S-dioxide		Vitamin D2 and derivatives [ST0301]	460.301	588.312	443.298	146.022	670.2	243.589
									LMST03010036	(6R)-6,19-epidioxy-6,19-dihydrovitamin D2 / (6R)-6,19-epidioxy-6,19-dihydroergocalciferol	(7E,22E)-(3S,6R)-6,19-epidioxy-9,10-seco-5(10),7,22-ergostatrien-3-ol		Vitamin D2 and derivatives [ST0301]	428.329	556.34	411.326	146.022	658.2	242.671
									LMST03010037	(6S)-6,19-epidioxy-6,19-dihydrovitamin D2 / (6S)-6,19-epidioxy-6,19-dihydroergocalciferol	(7E,22E)-(3S,6S)-6,19-epidioxy-9,10-seco-5(10),7,22-ergostatrien-3-ol		Vitamin D2 and derivatives [ST0301]	428.329	556.34	411.326	146.022	658.2	242.671
									LMST03010038		(7E,22E)-(3S,6R)-6-hydroperoxy-9,10-seco-4,7,10(19),22-ergostatetraen-3-ol		Vitamin D2 and derivatives [ST0301]	428.329	556.34	411.326	146.022	542.4	242.788
									LMST03010039		(7E,22E)-(3S,6S)-6-hydroperoxy-9,10-seco-4,7,10(19),22-ergostatetraen-3-ol		Vitamin D2 and derivatives [ST0301]	428.329	556.34	411.326	146.022	542.4	242.788
									LMST03010040	1alpha,25-dihydroxyvitamin D2 / 1alpha,,25-dihydroxyergocalciferol	(5Z,7E,22E)-(1S,3R)-9,10-seco-5,7,10(19),22-ergostatetraene-1,3,25-triol		Vitamin D2 and derivatives [ST0301]	428.329	766.383	520.319	146.022	372.191	243.021
									LMST03010041	1alpha,25-dihydroxy-24-epivitamin D2 / 1alpha,25-dihydroxy-24-epiergocalciferol	(5Z,7E,22E)-(1S,3R,24R)-9,10-seco-5,7,10(19),22-ergostatetraene-1,3,25-triol		Vitamin D2 and derivatives [ST0301]	428.329	766.383	520.319	146.022	354.519	243.021
									LMST03010042	5(E)-1alpha,25-dihydroxyvitamin D2 / 5(E)-1alpha,25-dihydroxyergocalciferol	(5E,7E,22E)-(1S,3R)-9,10-seco-5,7,10(19),22-ergostatetraene-1,3,25-triol		Vitamin D2 and derivatives [ST0301]	428.329	766.383	520.319	146.022	354.519	243.021
									LMST03010043	5(E)-1alpha,25-dihydroxy-24-epivitamin D2 / 5(E)-1alpha,25-dihydroxy-24-epiergocalciferol	(5E,7E,22E)-(1S,3R,24R)-9,10-seco-5,7,10(19),22-ergostatetraene-1,3,25-triol		Vitamin D2 and derivatives [ST0301]	428.329	766.383	520.319	146.022	354.519	243.021
									LMST03010044	1beta,25-dihydroxyvitamin D2 / 1beta,25-dihydroxyergocalciferol	(5Z,7E,22E)-(1R,3R)-9,10-seco-5,7,10(19),22-ergostatetraene-1,3,25-triol		Vitamin D2 and derivatives [ST0301]	428.329	766.383	520.319	146.022	354.519	243.021
									LMST03010045	1beta,25-dihydroxy-24-epivitamin D2 / 1beta,25-dihydroxy-24-epiergocalciferol	(5Z,7E,22E)-(1R,3R,24R)-9,10-seco-5,7,10(19),22-ergostatetraene-1,3,25-triol		Vitamin D2 and derivatives [ST0301]	428.329	766.383	520.319	146.022	354.519	243.021
									LMST03010046	5(E)-1beta,25-dihydroxyvitamin D2 / 1beta,25-dihydroxyergocalciferol	(5E,7E,22E)-(1R,3R)-9,10-seco-5,7,10(19),22-ergostatetraene-1,3,25-triol		Vitamin D2 and derivatives [ST0301]	428.329	766.383	520.319	146.022	354.519	243.021
									LMST03010047	5(E)-1beta,25-dihydroxy-24-epivitamin D2 / 5(E)-1beta,25-dihydroxy-24-epiergocalciferol	(5E,7E,22E)-(1R,3R,24R)-9,10-seco-5,7,10(19),22-ergostatetraene-1,3,25-triol		Vitamin D2 and derivatives [ST0301]	428.329	766.383	520.319	146.022	354.519	243.021
									LMST03010048	(24R)-24,25-dihydroxyvitamin D2 / (24R)-24,25-dihydroxyergocalciferol	(5Z,7E,22E)-(3S,24R)-9,10-seco-5,7,10(19),22-ergostatetraene-3,24,25-triol		Vitamin D2 and derivatives [ST0301]	428.329	766.383	520.319	146.022	569.351	242.612
									LMST03010049	24,25-dihydroxy-24-epivitamin D2 / 24,25-dihydroxy-24-epiergocalciferol	(5Z,7E,22E)-(3S,24S)-24-methyl-9,10-seco-5,7,10(19),22-cholestatetraene-3,24,25-triol		Vitamin D2 and derivatives [ST0301]	428.329	766.383	520.319	146.022	570.555	242.612
									LMST03010050	(24R)-24,26-dihydroxyvitamin D2 / (24R)-24,26-dihydroxyergocalciferol	(5Z,7E,22E)-(3S,24R)-9,10-seco-5,7,10(19),22-ergostatetraene-3,24,26-triol		Vitamin D2 and derivatives [ST0301]	428.329	766.383	520.319	146.022	365.536	243.373
									LMST03010051	(24R)-1alpha,24,25-trihydroxyvitamin D2 / (24R)-1alpha,24,25-trihydroxyergocalciferol	(5Z,7E,22E)-(1S,3R,24R)-9,10-seco-5,7,10(19),22-ergostatetraene-1,3,24,25-tetrol		Vitamin D2 and derivatives [ST0301]	444.324	887.399	518.303	146.022	511.557	243.949
									LMST03010052	(25S)-1alpha,25,26-trihydroxyvitamin D2 / (25S)-1alpha,25,26-trihydroxyergocalciferol	(5Z,7E,22E)-(1S,3R,25S)-9,10-seco-5,7,10(19),22-ergostatetraene-1,3,25,26-tetrol		Vitamin D2 and derivatives [ST0301]	444.324	887.399	518.303	146.022	319.47	244.109
									LMST03010053	1alpha,25,28-trihydroxyvitamin D2 / 1alpha,25,28-trihydroxyergocalciferol	(5Z,7E,22E)-(1S,3R)-9,10-seco-5,7,10(19),22-ergostatetraene-1,3,25,28-tetrol		Vitamin D2 and derivatives [ST0301]	444.324	887.399	518.303	146.022	378.924	244.468
									LMST03010054	(24R)-1alpha,24,25,26-tetrahydroxyvitamin D2 / (24R)-1alpha,24,25,26-tetrahydroxyergocalciferol	(5Z,7E,22E)-(1S,3R,24R,25)-9,10-seco-5,7,10(19),22-ergostatetraene-1,3,24,25,26-pentol		Vitamin D2 and derivatives [ST0301]	460.319	1008.42	516.288	146.022	480.583	244.618
									LMST03010055	1alpha,24,25,28-tetrahydroxyvitamin D2 / 1alpha,24,25,28-tetrahydroxyergocalciferol	(5Z,7E,22E)-(1S,3R)-9,10-seco-5,7,10(19),22-ergostatetraene-1,3,24,25,28-pentol		Vitamin D2 and derivatives [ST0301]	460.319	1008.42	516.288	146.022	486.133	244.636
									LMST03010057	3-epidihydrotachysterol2 / (5E)-(10S)-10,19-dihydro-3-epivitamin D2 / (5E)-(10S)-10,19-dihydro-3-epiergocalciferol	(5E,7E,22E)-(3R,10S)-9,10-seco-5,7,22-ergostatrien-3-ol		Vitamin D2 and derivatives [ST0301]	398.355	526.366	381.352	146.022	764.4	240.048
									LMST03010058	1alpha-hydroxy-24-methylvitamin D2 / 1alpha-hydroxy-24-methylergocalciferol	(5Z,7E)-(1S,3R)-24-methyl-9,10-seco-5,7,10(19),22-ergostatetraene-1,3-diol		Vitamin D2 and derivatives [ST0301]	426.35	659.382	536.351	146.022	549.558	242.337
									LMST03010059	1alpha,25-dihydroxy-24-methylvitamin D2 / 1alpha,25-dihydroxy-24-methylergocalciferol	(5Z,7E,22E)-(1S,3R)-24-methyl-9,10-seco-5,7,10(19),22-ergostatetraene-1,3,25-triol		Vitamin D2 and derivatives [ST0301]	442.345	780.399	534.335	146.022	586.703	243.429
									LMST03010062	(24S)-1alpha,24-dihydroxyvitamin D2 / (24S)-1alpha,24-dihydroxyergocalciferol	(5Z,7E,22E)-(1S,3R,24S)-9,10-seco-5,7,10(19),22-ergostatetraene-1,3,24-triol		Vitamin D2 and derivatives [ST0301]	428.329	766.383	520.319	146.022	356.78	242.821
									LMST03010065	26,27-Dihomo-1alpha-hydroxyvitamin D2	(5Z,7E,22E)-(1S,3R)-26,27-dihomo-9,10-seco-5,7,10(19),22-ergostatetraen-1,3-diol		Vitamin D2 and derivatives [ST0301]	440.365	673.398	550.366	146.022	617.592	242.223
									LMST03010066	26,27-Dihomo-1alpha-hydroxy-24-epivitamin D2	(5Z,7E,22E)-(1S,3R,24S)-24-methyl-26,27-dihomo-9,10-seco-5,7,10(19),22-ergostatetraen-1,3-diol		Vitamin D2 and derivatives [ST0301]	440.365	673.398	550.366	146.022	617.592	242.223
									LMST03010068	Suprasterol II	(5E,22E)-(3S,7R,13R,14S,17S,20S)-7,19-cyclo-8,19-cyclo-9,10-seco-5(10),22-ergostadien-3-ol		Vitamin D2 and derivatives [ST0301]	396.339	524.35	379.337	146.022	674.4	277.157
									LMST03010069	Doxercalciferol	(5Z,7E,22E)-(3S,5R,24S)-9,10-seco-5,7,10(19),22-ergostatetraen-3,24-diol		Vitamin D2 and derivatives [ST0301]	412.334	645.367	522.335	146.022	534.055	241.765
									LMST03020002	20-oxo-22,23,24,25,26,27-hexanorvitamin D3 / 20-oxo-22,23,24,25,26,27-hexanorcholecalciferol	(5Z,7E)-(3S)-3-dihydroxy-9,10-seco-5,7,10(19)-pregnatrien-20-one		Vitamin D3 and derivatives [ST0302]	314.225	442.236	297.222	146.022	403.2	243.087
									LMST03020003	1alpha-hydroxy-20-oxo-22,23,24,25,26,27-hexanorvitamin D3 / 1alpha-hydroxy-20-oxo-22,23,24,25,26,27-hexanorcholecalciferol	(5Z,7E)-(1S,3R)-1,3-dihydroxy-9,10-seco-5,7,10(19)-pregnatrien-20-one		Vitamin D3 and derivatives [ST0302]	330.219	563.252	440.22	146.022	330.563	243.25
									LMST03020004	1alpha,21-dihydroxy-20-oxo-22,23,24,25,26,27-hexanorvitamin D3 / 1alpha,21-dihydroxy-20-oxo-22,23,24,25,26,27-hexanorcholecalciferol	(5Z,7E)-(1S,3R)-1,3,21-trihydroxy-9,10-seco-5,7,10(19)-pregnatrien-20-one		Vitamin D3 and derivatives [ST0302]	346.214	684.269	438.204	146.022	341.27	243.785
									LMST03020005	1alpha,17alpha,21-trihydroxy-20-oxo-22,23,24,25,26,27-hexanorvitamin D3 / 1alpha,17alpha,21-trihydroxy-20-oxo-22,23,24,25,26,27-hexanorcholecalciferol	(5Z,7E)-(1S,3R,17R)-1,3,17,21-tetrahydroxy-9,10-seco-5,7,10(19)-pregnatrien-20-one		Vitamin D3 and derivatives [ST0302]	362.209	805.285	436.189	146.022	383.146	244.543
									LMST03020006	(20S)-1alpha,20-dihydroxy-22,23,24,25,26,27-hexanorvitamin D3 / (20S)-1alpha,20-dihydroxy-22,23,24,25,26,27-hexanorcholecalciferol	(5Z,7E)-(1S,3R,20S)-9,10-seco-5,7,10(19)-pregnatriene-1,3,20-triol		Vitamin D3 and derivatives [ST0302]	332.235	670.289	424.225	146.022	296.969	243.361
									LMST03020007	1alpha-hydroxy-22-oxo-23,24,25,26,27-pentanorvitamin D3 / 1alpha-hydroxy-22-oxo-23,24,25,26,27-pentanorcholecalciferol	(5Z,7E)-(1S,3R)-1,3-dihydroxy-9,10-seco-23,24-dinor-5,7,10(19)-cholatrien-22-one		Vitamin D3 and derivatives [ST0302]	344.235	577.268	454.236	146.022	474.698	243.63
									LMST03020008	(6RS)-22-oxo-23,24,25,26,27-pentanorvitamin D3 6,19-sulfur dioxide adduct / (6RS)-22-oxo-23,24,25,26,27-pentanorcholecalciferol 6,19-sulfur dioxide adduct	(7E)-(3S,6RS)-3-hydroxy-6,19-epithio-23,24-dinor-9,10-seco-5(10),7-choladien-22-al S,S-dioxide		Vitamin D3 and derivatives [ST0302]	392.202	520.213	375.199	146.022	670.2	244.15
									LMST03020009	1alpha-hydroxy-23,24,25,26,27-pentanorvitamin D3 / 1alpha-hydroxy-23,24,25,26,27-pentanorcholecalciferol	(5Z,7E)-(1S,3R)-23,24-dinor-9,10-seco-5,7,10(19)-cholatriene-1,3-diol		Vitamin D3 and derivatives [ST0302]	330.256	563.288	440.257	146.022	379.362	242.788
									LMST03020010	22-hydroxy-23,24,25,26,27-pentanorvitamin D3 / 22-hydroxy-23,24,25,26,27-pentanorcholecalciferol	(5Z,7E)-(3S)-23,24-dinor-9,10-seco-5,7,10(19)-cholatrien-3,22-diol		Vitamin D3 and derivatives [ST0302]	330.256	563.288	440.257	146.022	390.943	242.742
									LMST03020011	1alpha,22-dihydroxy-23,24,25,26,27-pentanorvitamin D3 / 1alpha,22-dihydroxy-23,24,25,26,27-pentanorcholecalciferol	(5Z,7E)-(1S,3R)-23,24-dinor-9,10-seco-5,7,10(19)-cholatriene-1,3,22-triol		Vitamin D3 and derivatives [ST0302]	346.251	684.305	438.241	146.022	367.399	243.481
									LMST03020012	(6RS)-22-hydroxy-23,24,25,26,27-pentanorvitamin D3 6,19-sulfur dioxide adduct / (6RS)-22-hydroxy-23,24,25,26,27-pentanorcholecalciferol 6,19-sulfur dioxide adduct	(7E)-(3S,6RS)-6,19-epithio-23,24-dinor-9,10-seco-5(10),7-choladiene-3,22-diol S,S-dioxide		Vitamin D3 and derivatives [ST0302]	394.218	627.25	504.219	146.022	670.202	243.785
									LMST03020013	1alpha-hydroxy-24,25,26,27-tetranorvitamin D3 23-carboxylic acid / calcitroic acid	(5Z,7E)-(1S,3R)-1,3-dihydroxy-24-nor- 9,10-seco-5,7,10(19)-cholatrien-23-oic acid		Vitamin D3 and derivatives [ST0302]	374.246	607.278	484.246	146.022	469.581	243.654
									LMST03020014	1alpha-hydroxy-24,25,26,27-tetranorvitamin D3 / 1alpha-hydroxy-24,25,26,27-tetranorcholecalciferol	(5Z,7E)-(1S,3R)-24-nor-9,10-seco-5,7,10(19)-cholatriene-1,3-diol		Vitamin D3 and derivatives [ST0302]	344.272	577.304	454.272	146.022	425.83	242.519
									LMST03020015	(22R)-22-hydroxy-24,25,26,27-tetranorvitamin D3 / (22R)-22-hydroxy-24,25,26,27-tetranorcholecalciferol	(5Z,7E)-(3S,22R)- 24-nor-9,10-seco-5,7,10(19)-cholatriene-3,22-diol		Vitamin D3 and derivatives [ST0302]	344.272	577.304	454.272	146.022	401.295	242.115
									LMST03020016	(22S)-22-hydroxy-24,25,26,27-tetranorvitamin D3 / (22S)-22-hydroxy-23,24,25,26,27-pentanorcholecalciferol	(5Z,7E)-(3S,22S)- 24-nor-9,10-seco-5,7,10(19)-cholatriene-3,22-diol		Vitamin D3 and derivatives [ST0302]	344.272	577.304	454.272	146.022	401.295	242.115
									LMST03020017	(5E)-(22R)-22-hydroxy-24,25,26,27-tetranorvitamin D3 / (5E)-(22R)-22-hydroxy-24,25,26,27-tetranorcholecalciferol	(5E,7E)-(3S,22R)- 24-nor-9,10-seco-5,7,10(19)-cholatriene-3,22-diol		Vitamin D3 and derivatives [ST0302]	344.272	577.304	454.272	146.022	401.295	242.115
									LMST03020018	(5E)-(22S)-22-hydroxy-24,25,26,27-tetranorvitamin D3 / (5E)-(22S)-22-hydroxy-24,25,26,27-tetranorcholecalciferol	(5E,7E)-(3S,22S)- 24-nor-9,10-seco-5,7,10(19)-cholatriene-3,22-diol		Vitamin D3 and derivatives [ST0302]	344.272	577.304	454.272	146.022	401.295	242.115
									LMST03020019	23-hydroxy-24,25,26,27-tetranorvitamin D3 / 23-hydroxy-24,25,26,27-tetranorcholecalciferol	(5Z,7E)-(3S)-24-nor-9,10-seco-5,7,10(19)-cholatriene-3,23-diol		Vitamin D3 and derivatives [ST0302]	344.272	577.304	454.272	146.022	391.842	242.932
									LMST03020020	1alpha,23-dihydroxy-24,25,26,27-tetranorvitamin D3 / 1alpha,23-dihydroxy-24,25,26,27-tetranorcholecalciferol	(5Z,7E)-(1S,3R)-24-nor-9,10-seco-5,7,10(19)-cholatriene-1,3,23-triol		Vitamin D3 and derivatives [ST0302]	360.266	698.321	452.257	146.022	333.925	243.647
									LMST03020021	cholacalcioic acid / 25,26,27-trinorvitamin D3 24-carboxylic acid / 25,26,27-trinorcholecalciferol 24-carboxylic acid	(5Z,7E)-(3S)-3-hydroxy-9,10-seco-5,7,10(19)-cholatrien-24-oic acid		Vitamin D3 and derivatives [ST0302]	372.266	500.278	355.264	146.022	486	243.422
									LMST03020022	1alpha-hydroxy-25,26,27-trinorvitamin D3 24-carboxylic acid	(5Z,7E)-(1S,3R)-1,3-dihydroxy-9,10-seco-5,7,10(19)-cholatrien-24-oic acid		Vitamin D3 and derivatives [ST0302]	388.261	621.294	498.262	146.022	472.166	243.785
									LMST03020023	1alpha,24-dihydroxy-25,26,27-trinorvitamin D3 / 1alpha,24-dihydroxy-25,26,27-trinorcholecalciferol	(5Z,7E)-(1S,3R)-9,10-seco-5,7,10(19)-cholatriene-1,3,24-triol		Vitamin D3 and derivatives [ST0302]	374.282	712.336	466.272	146.022	336.433	243.785
									LMST03020024	26,26,26-trifluoro-25-hydroxy-27-norvitamin D3 / 26,26,26-trifluoro-25-hydroxy-27-norcholecalciferol	(5Z,7E)-(3S)-26,26,26-trifluoro-27-nor-9,10-seco-5,7,10(19)-cholestatriene-3,25-diol		Vitamin D3 and derivatives [ST0302]	440.29	568.301	423.288	146.022	670.2	244.062
									LMST03020025	1alpha-hydroxy-26,27-dinorvitamin D3 25-carboxylic acid / 1alpha-hydroxy-26,27-dinorcholecalciferol 25-carboxylic acid	(5Z,7E)-(1S,3R)-1,3-dihydroxy-25-homo-9,10-seco-5,7,10(19)-cholatrien-25-oic acid		Vitamin D3 and derivatives [ST0302]	402.277	635.31	512.278	146.022	460.283	243.88
									LMST03020026	1alpha-hydroxy-21-nor-20-oxavitamin D3 / 1alpha-hydroxy-21-nor-20-oxacholecalciferol	(5Z,7E)-(1S,3R)-21-nor-20-oxa-9,10-seco-5,7,10(19)-cholestatriene-1,3-diol		Vitamin D3 and derivatives [ST0302]	388.298	621.33	498.298	146.022	370.253	243.27
									LMST03020027	1alpha,25-dihydroxy-23,24-dinorvitamin D3 / 1alpha,25-dihydroxy-23,24-dinorcholecalciferol	(5Z,7E)-(1S,3R)-23,24-dinor-9,10-seco-5,7,10(19)-cholestatriene-1,3,25-triol		Vitamin D3 and derivatives [ST0302]	388.298	726.352	480.288	146.022	294.368	242.939
									LMST03020028	1alpha,25-dihydroxy-26,27-dinorvitamin D3 / 1alpha,25-dihydroxy-26,27-dinorcholecalciferol	(5Z,7E)-(1S,3R)-26,27-dinor-9,10-seco-5,7,10(19)-cholestatriene-1,3,25-triol		Vitamin D3 and derivatives [ST0302]	388.298	726.352	480.288	146.022	326.913	243.887
									LMST03020029	1alpha,25-dihydroxy-21-nor-20-oxavitamin D3 / 1alpha,25-dihydroxy-21-nor-20-oxacholecalciferol	(5Z,7E)-(1S,3R)-21-nor-20-oxa-9,10-seco-5,7,10(19)-cholestatriene-1,3,25-triol		Vitamin D3 and derivatives [ST0302]	404.293	742.347	496.283	146.022	291.93	243.264
									LMST03020030	1alpha,25-dihydroxy-24-nor-22-oxavitamin D3 / 1alpha,25-dihydroxy-24-nor-22-oxacholecalciferol	(5Z,7E)-(1S,3R)-24-nor-22-oxa-9,10-seco-5,7,10(19)-cholestatriene-1,3,25-triol		Vitamin D3 and derivatives [ST0302]	404.293	742.347	496.283	146.022	313.274	242.87
									LMST03020031	1alpha-hydroxy-24-methylsulfonyl-25,26,27-trinorvitamin D3 / 1alpha-hydroxy-24-methylsulfonyl-25,26,27-trinorcholecalciferol	(5Z,7E)-(1S,3R)-24-methylsulfonyl-9,10-seco-5,7,10(19)-cholatriene-1,3-diol		Vitamin D3 and derivatives [ST0302]	436.265	669.297	546.265	146.022	670.202	243.609
									LMST03020032	1,25-dihydroxy-2,4-dinor-1,3-secovitamin D3 / 1,25-dihydroxy-2,4-dinor-1,3-secocholecalciferol	(5Z,7E)-A-dinor-(1,2)-(9,10)-diseco-5,7,10(19)-cholestatriene-1,2,25-triol		Vitamin D3 and derivatives [ST0302]	390.313	728.367	482.303	146.022	473.414	247.353
									LMST03020033	25,26-epoxy-1alpha-hydroxy-23,23,24,24-tetradehydro-19-norvitamin D3 / 25,26-epoxy-1alpha-hydroxy-23,23,24,24-tetradehydro-19-norcholecalciferol	(7E)-(1R,3R)-25,26-epoxy-19-nor-9,10-seco-5,7-cholestadien-23-yne-1,3-diol		Vitamin D3 and derivatives [ST0302]	398.282	631.315	508.283	146.022	268.664	244.687
									LMST03020034	(22E,24E)-1alpha,26-dihydroxy-22,23,24,25-tetradehydro-27-norvitamin D3 / (22E,24E)-1alpha,26-dihydroxy-22,23,24,25-tetradehydro-27-norcholecalciferol	(5Z,7E,22E,24E)-(1S,3R)-27-nor-9,10-seco-5,7,10(19),22,24-cholestapentaene-1,3,26-triol		Vitamin D3 and derivatives [ST0302]	398.282	736.336	490.272	146.022	344.818	243.815
									LMST03020035	(17E)-1alpha,25-dihydroxy-17,20-didehydro-21-norvitamin D3 / (17E)-1alpha,25-dihydroxy-17,20-didehydro-21-norcholecalciferol	(5Z,7E,17E)-(1S,3R)-21-nor-9,10-seco-5,7,10(19),17-cholestatetraene-1,3,25-triol		Vitamin D3 and derivatives [ST0302]	400.298	738.352	492.288	146.022	299.916	243.648
									LMST03020036	(17Z)-1alpha,25-dihydroxy-17,20-didehydro-21-norvitamin D3 / (17Z)-1alpha,25-dihydroxy-17,20-didehydro-21-norcholecalciferol	(5Z,7E,17Z)-(1S,3R)-21-nor-9,10-seco-5,7,10(19),17-cholestatetraene-1,3,25-triol		Vitamin D3 and derivatives [ST0302]	400.298	738.352	492.288	146.022	299.916	243.648
									LMST03020037	(24R,25S)-25,26-epoxy-1alpha,24-dihydroxy-27-norvitamin D3 / (24R,25S)-25,26-epoxy-1alpha,24-dihydroxy-27-norcholecalciferol	(5Z,7E)-(1S,3R,24R,25S)-25,26-epoxy-27-nor-9,10-seco-5,7,10(19)-cholestatriene-1,3,24-triol		Vitamin D3 and derivatives [ST0302]	416.293	754.347	508.283	146.022	349.022	244.676
									LMST03020038	(24S,25R)-25,26-epoxy-1alpha,24-dihydroxy-27-norvitamin D3 / (24S,25R)-25,26-epoxy-1alpha,24-dihydroxy-27-norcholecalciferol	(5Z,7E)-(1S,3R,24S,25R)-25,26-epoxy-27-nor-9,10-seco-5,7,10(19)-cholestatriene-1,3,24-triol		Vitamin D3 and derivatives [ST0302]	416.293	754.347	508.283	146.022	349.022	244.676
									LMST03020039	1alpha,25-dihydroxy-24-oxo-22-oxavitamin D3 / 1alpha,25-dihydroxy-24-oxo-22-oxacholecalciferol	(5Z,7E)-(1S,3R)-1,3,25-trihydroxy-22-oxa-9,10-seco-5,7,10(19)-cholestatrien-24-one		Vitamin D3 and derivatives [ST0302]	432.288	770.342	524.278	146.022	350.149	244.077
									LMST03020040	25-hydroxy-3-deoxy-2-oxavitamin D3 / 25-hydroxy-3-deoxy-2-oxacholecalciferol	(5Z,7E)-2-oxa-9,10-seco-5,7,10(19)-cholestatrien-25-ol		Vitamin D3 and derivatives [ST0302]	386.318	514.33	369.316	146.022	472.8	241.662
									LMST03020041	1alpha,25-dihydroxy-3-deoxy-3-thiavitamin D3 / 1alpha,25-dihydroxy-3-deoxy-3-thiacholecalciferol	(5E,7E)-(1R)-9,10-seco-3-thia-5,7,10(19)-cholestatriene-1,25-diol		Vitamin D3 and derivatives [ST0302]	418.291	651.323	528.291	146.022	670.202	242.093
									LMST03020042	1beta,25-dihydroxy-3-deoxy-3-thiavitamin D3 / 1beta,25-dihydroxy-3-deoxy-3-thiacholecalciferol	(5Z,7E)-(1S)-9,10-seco-3-thia-5,7,10(19)-cholestatriene-1,25-diol		Vitamin D3 and derivatives [ST0302]	418.291	651.323	528.291	146.022	670.202	242.093
									LMST03020043	(5Z)-1,25-dihydroxy-3-thiavitamin D3 / (5Z)-1,25-dihydroxy-3-thiacholecalciferol	(5Z,7E)-(1R)-9,10-seco-3-thia-5,7,10(19)-cholestatriene-1,25-diol		Vitamin D3 and derivatives [ST0302]	418.291	651.323	528.291	146.022	670.202	242.093
									LMST03020044	1alpha-hydroxy-22-oxavitamin D3 / 1alpha-hydroxy-22-oxacholecalciferol	(5Z,7E)-(1S,3R)-22-oxa-9,10-seco-5,7,10(19)-cholestatriene-1,3-diol		Vitamin D3 and derivatives [ST0302]	402.313	635.346	512.314	146.022	354.498	241.942
									LMST03020045	25-hydroxy-23-oxavitamin D3 / 25-hydroxy-23-oxacholecalciferol	(5Z,7E)-(3S)-23-oxa-9,10-seco-5,7,10(19)-cholestatriene-3,25-diol		Vitamin D3 and derivatives [ST0302]	402.313	635.346	512.314	146.022	385.429	241.678
									LMST03020046	1alpha,25-dihydroxy-24-norvitamin D3 / 1alpha,25-dihydroxy-24-norcholecalciferol	(5Z,7E)-(1S,3R)-24-nor-9,10-seco-5,7,10(19)-cholestatriene-1,3,25-triol		Vitamin D3 and derivatives [ST0302]	402.313	740.367	494.303	146.022	330.364	242.925
									LMST03020047	1alpha,25-dihydroxy-19-norprevitamin D3 / 1alpha,25-dihydroxy-19-norprecholecalciferol	(6Z)-(1S,3R)-19-nor-9,10-seco-5(10),6,8-cholestatriene-1,3,25-triol		Vitamin D3 and derivatives [ST0302]	402.313	740.367	494.303	146.022	278.273	242.911
									LMST03020048	1alpha,25-dihydroxy-21-norvitamin D3 / 1alpha,25-dihydroxy-21-norcholecalciferol	(5Z,7E)-(1S,3R)-21-nor-9,10-seco-5,7,10(19)-cholestatriene-1,3,25-triol		Vitamin D3 and derivatives [ST0302]	402.313	740.367	494.303	146.022	289.606	243.392
									LMST03020049	1alpha,25-dihydroxy-3-deoxy-3-thiavitamin D3 3-oxide / 1alpha,25-dihydroxy-3-deoxy-3-thiacholecalciferol 3-oxide	(5E,7E)-(1R,3R)-1,25-dihydroxy-9,10-seco-3-thia-5,7,10(19)-cholestatriene 3-oxide		Vitamin D3 and derivatives [ST0302]	434.285	667.318	544.286	146.022	670.202	242.58
									LMST03020050	(5E)-(3S)-1alpha,25-dihydroxy-3-deoxy-3-thiavitamin D3 3-oxide / (5E)-(3S)-1alpha,25-dihydroxy-3-deoxy-3-thiacholecalciferol 3-oxide	(5E,7E)-(1R,3S)-1,25-dihydroxy-9,10-seco-3-thia-5,7,10(19)-cholestatriene 3-oxide		Vitamin D3 and derivatives [ST0302]	434.285	667.318	544.286	146.022	670.202	242.58
									LMST03020051	(5Z)-1alpha,25-dihydroxy-3-deoxy-3-thiavitamin D3 3-oxide / (5Z)-1alpha,25-dihydroxy-3-deoxy-3-thiacholecalciferol 3-oxide	(5Z,7E)-(1R,3R)-1,25-dihydroxy-9,10-seco-3-thia-5,7,10(19)-cholestatriene 3-oxide		Vitamin D3 and derivatives [ST0302]	434.285	667.318	544.286	146.022	670.202	242.58
									LMST03020052	(5Z)-(3S)-1alpha,25-dihydroxy-3-deoxy-3-thiavitamin D3 3-oxide / (5Z)-(3S)-1alpha,25-dihydroxy-3-deoxy-3-thiacholecalciferol 3-oxide	(5Z,7E)-(1R,3S)-1,25-dihydroxy-9,10-seco-3-thia-5,7,10(19)-cholestatrien 3-oxide		Vitamin D3 and derivatives [ST0302]	434.285	667.318	544.286	146.022	670.202	242.58
									LMST03020053	1alpha,25-dihydroxy-22-thiavitamin D3 / 1alpha,25-dihydroxy-22-thiacholecalciferol	(5Z,7E)-(1S,3R)-9,10-seco-22-thia-5,7,10(19)-cholestatriene-1,3,25-triol		Vitamin D3 and derivatives [ST0302]	434.285	772.34	526.275	146.022	670.202	243.78
									LMST03020054	1alpha,25-dihydroxy-22-thia-20-epivitamin D3 / 1alpha,25-dihydroxy-22-thia-20-epicholecalciferol	(5Z,7E)-(1S,3R,20R)-9,10-seco-22-thia-5,7,10(19)-cholestatriene-1,3,25-triol		Vitamin D3 and derivatives [ST0302]	434.285	772.34	526.275	146.022	670.202	243.78
									LMST03020055	1alpha,25-dihydroxy-23-thiavitamin D3 / 1alpha,25-dihydroxy-23-thiacholecalciferol	(5Z,7E)-(1S,3R)-9,10-seco-23-thia-5,7,10(19)-cholestatriene-1,3,25-triol		Vitamin D3 and derivatives [ST0302]	434.285	772.34	526.275	146.022	670.202	243.177
									LMST03020056	(24R)-1alpha,24-dihydroxy-22-oxavitamin D3 / (24R)-1alpha,24-dihydroxy-22-oxacholecalciferol	(5Z,7E)-(1S,3R,24R)-22-oxa-9,10-seco-5,7,10(19)-cholestatriene-1,3,24-triol		Vitamin D3 and derivatives [ST0302]	418.308	756.362	510.298	146.022	341.806	242.696
									LMST03020057	(24R)-1alpha,24-dihydroxy-22-oxa-20-epivitamin D3 / (24R)-1alpha,24-dihydroxy-22-oxa-20-epicholecalciferol	(5Z,7E)-(1S,3R,20R,24R)-22-oxa-9,10-seco-5,7,10(19)-cholestatriene-1,3,24-triol		Vitamin D3 and derivatives [ST0302]	418.308	756.362	510.298	146.022	341.806	242.696
									LMST03020058	(24S)-1alpha,24-dihydroxy-22-oxavitamin D3 / (24S)-1alpha,24-dihydroxy-22-oxacholecalciferol	(5Z,7E)-(1S,3R,24S)-22-oxa-9,10-seco-5,7,10(19)-cholestatriene-1,3,24-triol		Vitamin D3 and derivatives [ST0302]	418.308	756.362	510.298	146.022	341.806	242.696
									LMST03020059	(24S)-1alpha,24-dihydroxy-22-oxa-20-epivitamin D3 / (24S)-1alpha,24-dihydroxy-22-oxa-20-epicholecalciferol	(5Z,7E)-(1S,3R,20R,24S)-22-oxa-9,10-seco-5,7,10(19)-cholestatriene-1,3,24-triol		Vitamin D3 and derivatives [ST0302]	418.308	756.362	510.298	146.022	341.806	242.696
									LMST03020060	1alpha,25-dihydroxy-22-oxavitamin D3 / 1alpha,25-dihydroxy-22-oxacholecalciferol	(5Z,7E)-(1S,3R)-22-oxa-9,10-seco-5,7,10(19)-cholestatriene-1,3,25-triol		Vitamin D3 and derivatives [ST0302]	418.308	756.362	510.298	146.022	389.465	244.318
									LMST03020061	1alpha,25-dihydroxy-22-oxa-20-epivitamin D3 / 1alpha,25-dihydroxy-22-oxa-20-epicholecalciferol	(5Z,7E)-(1S,3R,20R)-22-oxa-9,10-seco-5,7,10(19)-cholestatriene-1,3,25-triol		Vitamin D3 and derivatives [ST0302]	418.308	756.362	510.298	146.022	406.239	244.318
									LMST03020062	1beta,25-dihydroxy-22-oxavitamin D3 / 1beta,25-dihydroxy-22-oxacholecalciferol	(5Z,7E)-(1R,3R)-22-oxa-9,10-seco-5,7,10(19)-cholestatriene-1,3,25-triol		Vitamin D3 and derivatives [ST0302]	418.308	756.362	510.298	146.022	406.239	244.318
									LMST03020063	1alpha,25-dihydroxy-23-oxavitamin D3 / 1alpha,25-dihydroxy-23-oxacholecalciferol	(5Z,7E)-(1S,3R)-23-oxa-9,10-seco-5,7,10(19)-cholestatriene-1,3,25-triol		Vitamin D3 and derivatives [ST0302]	418.308	756.362	510.298	146.022	308.156	242.932
									LMST03020064	(20S)-1alpha,20,25-trihydroxy-24-norvitamin D3/(20S)-1alpha,20,25-trihydroxy-24-norcholecalciferol	(5Z,7E)-(1S,3R,20S)-24-nor-9,10-seco-5,7,10(19)-cholestatriene-1,3,20,25-tetrol		Vitamin D3 and derivatives [ST0302]	418.308	861.384	492.288	146.022	360.493	243.847
									LMST03020065	(24R)-1alpha,24,25-trihydroxy-22-oxavitamin D3 / (24R)-1alpha,24,25-trihydroxy-22-oxacholecalciferol	(5Z,7E)-(1S,3R,24R)-22-oxa-9,10-seco-5,7,10(19)-cholestatriene-1,3,24,25-tetrol		Vitamin D3 and derivatives [ST0302]	434.303	877.379	508.283	146.022	368.349	244.421
									LMST03020066	(24S)-1alpha,24,25-trihydroxy-22-oxavitamin D3 / (24S)-1alpha,24,25-trihydroxy-22-oxacholecalciferol	(5Z,7E)-(1S,3R,24S)-22-oxa-9,10-seco-5,7,10(19)-cholestatriene-1,3,24,25-tetrol		Vitamin D3 and derivatives [ST0302]	434.303	877.379	508.283	146.022	368.349	244.421
									LMST03020067	(25R)-1alpha,25,26-trihydroxy-22-oxavitamin D3 / (25R)-1alpha,25,26-trihydroxy-22-oxacholecalciferol	(5Z,7E)-(1S,3R,25R)-22-oxa-9,10-seco-5,7,10(19)-cholestatriene-1,3,25,26-tetrol		Vitamin D3 and derivatives [ST0302]	434.303	877.379	508.283	146.022	293.274	244.177
									LMST03020068	(25S)-1alpha,25,26-trihydroxy-22-oxavitamin D3 / (25S)-1alpha,25,26-trihydroxy-22-oxacholecalciferol	(5Z,7E)-(1S,3R,25S)-22-oxa-9,10-seco-5,7,10(19)-cholestatriene-1,3,25,26-tetrol		Vitamin D3 and derivatives [ST0302]	434.303	877.379	508.283	146.022	293.274	244.177
									LMST03020069	25-azavitamin D3 / 25-azacholecalciferol	(5Z,7E)-(3S)-25-aza-9,10-seco-5,7,10(19)-cholestatrien-3-ol		Vitamin D3 and derivatives [ST0302]	385.334	513.346	368.332	146.022	532.2	241.119
									LMST03020070	1alpha,25-dihydroxy-23-azavitamin D3 / 1alpha,25-dihydroxy-23-azacholecalciferol	(5Z,7E)-(1S,3R)-23-aza-9,10-seco-5,7,10(19)-cholestatriene-1,3,25-triol		Vitamin D3 and derivatives [ST0302]	417.324	755.378	509.314	146.022	299.702	242.99
									LMST03020071	1alpha-hydroxy-24-(dimethylphosphoryl)-25,26,27-trinorvitamin D3 / 1alpha-hydroxy-24-(dimethylphosphoryl)-25,26,27-trinorcholecalciferol	(5Z,7E)-(1S,3R)-24-(dimethylphosphoryl)-9,10-seco-5,7,10(19)-cholatriene-1,3-diol		Vitamin D3 and derivatives [ST0302]	434.295	667.328	544.296	146.022	670.202	243.918
									LMST03020072	24-(dimethoxyphosphoryl)-25,26,27-trinorvitamin D3 / 24-(dimethoxyphosphoryl)-25,26,27-trinorcholecalciferol	(5Z,7E)-(3S)-24-(dimethoxyphosphoryl)-9,10-seco-5,7,10(19)-cholatrien-3-ol		Vitamin D3 and derivatives [ST0302]	450.29	578.301	433.287	146.022	670.2	244.021
									LMST03020073	1alpha-hydroxy-24-(dimethoxyphosphoryl)-25,26,27-trinorvitamin D3 / 1alpha-hydroxy-24-(dimethoxyphosphoryl)-25,26,27-trinorcholecalciferol	(5Z,7E)-(1S,3R)-24-(dimethoxyphosphoryl)-9,10-seco-5,7,10(19)-cholatriene-1,3-diol		Vitamin D3 and derivatives [ST0302]	466.285	699.317	576.285	146.022	670.202	244.409
									LMST03020074	1alpha,25-dihydroxy-19-norvitamin D3 / 1alpha,25-dihydroxy-19-norcholecalciferol	(7E)-(1R,3R)-19-nor-9,10-seco-5,7-cholestadiene-1,3,25-triol		Vitamin D3 and derivatives [ST0302]	404.329	742.383	496.319	146.022	260.798	242.623
									LMST03020075	1,25-dihydroxy-2-nor-1,2-secovitamin D3 / 1,25-dihydroxy-2-nor-1,2-secocholecalciferol	(5Z,7E)-A-nor-(1,2)-(9,10)-diseco-5,7,10(19)-cholestatriene-1,3,25-triol		Vitamin D3 and derivatives [ST0302]	404.329	742.383	496.319	146.022	356.197	261.915
									LMST03020076	1alpha,26,26,26,27,27,27-heptafluoro-25-hydroxy-16,17,23,23,24,24-hexadehydrovitamin D3 / 1alpha,26,26,26,27,27,27-heptafluoro-25-hydroxy-16,17,23,23,24,24-hexadehydrocholecalciferol	(5Z,7E)-(1S,3R)-1,26,26,26,27,27,27-heptafluoro-9,10-seco-5,7,10(19),16-cholestatetraen-23-yne-3,25-diol		Vitamin D3 and derivatives [ST0302]	520.221	753.254	630.222	146.022	670.202	244.687
									LMST03020077	26,26,26,27,27,27-hexafluoro-25-hydroxy-16,17,23,23,24,24-hexadehydrovitamin D3 / 26,26,26,27,27,27-hexafluoro-25-hydroxy-16,17,23,23,24,24-hexadehydrocholecalciferol	(5Z,7E)-(3S)-26,26,26,27,27,27-hexafluoro-9,10-seco-5,7,10(19),16-cholestatetraen-23-yne-3,25-diol		Vitamin D3 and derivatives [ST0302]	502.231	735.263	612.231	146.022	670.202	244.687
									LMST03020078	26,26,26,27,27,27-hexafluoro-1alpha,25-dihydroxy-16,17,23,23,24,24-hexadehydrovitamin D3 / 26,26,26,27,27,27-hexafluoro-1alpha,25-dihydroxy-16,17,23,23,24,24-hexadehydrocholecalciferol	(5Z,7E)-(1S,3R)-26,26,26,27,27,27-hexafluoro-9,10-seco-5,7,10(19),16-cholestatetraen-23-yne-1,3,25-triol		Vitamin D3 and derivatives [ST0302]	518.226	856.28	610.216	146.022	670.202	244.687
									LMST03020079	26,26,26,27,27,27-hexafluoro-25-hydroxy-23,23,24,24-tetradehydrovitamin D3 / 26,26,26,27,27,27-hexafluoro-25-hydroxy-23,23,24,24-tetradehydrocholecalciferol	(5Z,7E)-(3S)-26,26,26,27,27,27-hexafluoro-9,10-seco-5,7,10(19)-cholestatrien-23-yne-3,25-diol		Vitamin D3 and derivatives [ST0302]	504.246	737.279	614.247	146.022	670.202	244.687
									LMST03020080	26,26,26,27,27,27-hexafluoro-1alpha,25-dihydroxy-23,23,24,24-tetradehydrovitamin D3 / 26,26,26,27,27,27-hexafluoro-1alpha,25-dihydroxy-23,23,24,24-tetradehydrocholecalciferol	(5Z,7E)-(1S,3R)-26,26,26,27,27,27-hexafluoro-9,10-seco-5,7,10(19)-cholestatrien-23-yne-1,3,25-triol		Vitamin D3 and derivatives [ST0302]	520.241	858.295	612.231	146.022	670.202	244.687
									LMST03020081	(22E)-26,26,26,27,27,27-hexafluoro-25-hydroxy-22,23-didehydrovitamin D3 / (22E)-26,26,26,27,27,27-hexafluoro-25-hydroxy-22,23-didehydrocholecalciferol	(5Z,7E,22E)-(3S)-26,26,26,27,27,27-hexafluoro-9,10-seco-5,7,10(19),22-cholestatetraene-3,25-diol		Vitamin D3 and derivatives [ST0302]	506.262	739.295	616.263	146.022	670.202	244.687
									LMST03020082	(22E)-26,26,26,27,27,27-hexafluoro-1alpha,25-dihydroxy-22,23-didehydrovitamin D3 / (22E)-26,26,26,27,27,27-hexafluoro-1alpha,25-dihydroxy-22,23-didehydrocholecalciferol	(5Z,7E,22E)-(1S,3R)-26,26,26,27,27,27-hexafluoro-9,10-seco-5,7,10(19),22-cholestatetraene-1,3,25-triol		Vitamin D3 and derivatives [ST0302]	522.257	860.311	614.247	146.022	670.202	244.687
									LMST03020083	(23E)-26,26,26,27,27,27-hexafluoro-1alpha,25-dihydroxy-23,24-didehydrovitamin D3 / (23E)-26,26,26,27,27,27-hexafluoro-1alpha,25-dihydroxy-23,24-didehydrocholecalciferol	(5Z,7E,23E)-(1S,3R)-26,26,26,27,27,27-hexafluoro-9,10-seco-5,7,10(19),23-cholestatetraene-1,3,25-triol		Vitamin D3 and derivatives [ST0302]	522.257	860.311	614.247	146.022	670.202	244.687
									LMST03020084	1alpha-fluoro-25-hydroxy-16,17,23,23,24,24-hexadehydrovitamin D3 / 1alpha-fluoro-25-hydroxy-16,17,23,23,24,24-hexadehydrocholecalciferol	(5Z,7E)-(1S,3R)-1-fluoro-9,10-seco-5,7,10(19),16-cholestatetraen-23-yne-3,25-diol		Vitamin D3 and derivatives [ST0302]	412.278	645.31	522.278	146.022	670.202	244.687
									LMST03020085	26,26,26,27,27,27-hexafluoro-1alphaa-hydroxyvitamin D3 / 26,26,26,27,27,27-hexafluoro-1alphaa-hydroxycholecalciferol	(5Z,7E)-(1S,3R)-26,26,26,27,27,27-hexafluoro-9,10-seco-5,7,10(19)-cholestatriene-1,3-diol		Vitamin D3 and derivatives [ST0302]	508.278	741.31	618.278	146.022	670.202	244.687
									LMST03020086	26,26,26,27,27,27-hexafluoro-25-hydroxyvitamin D3 / 26,26,26,27,27,27-hexafluoro-25-hydroxycholecalciferol	(5Z,7E)-(3S)-26,26,26,27,27,27-hexafluoro-9,10-seco-5,7,10(19)-cholestatriene-3,25-diol		Vitamin D3 and derivatives [ST0302]	508.278	741.31	618.278	146.022	670.202	244.687
									LMST03020087	6,19-epidioxy-26,26,26,27,27,27-hexafluoro-25-hydroxy-6,19-dihydrovitamin D3 / 6,19-epidioxy-26,26,26,27,27,27-hexafluoro-25-hydroxy-6,19-dihydrocholecalciferol	(7E)-(3S)-6,19-epidioxy-26,26,26,27,27,27-hexafluoro-9,10-seco-5(10),7-cholestadiene-3,25-diol		Vitamin D3 and derivatives [ST0302]	540.267	773.3	650.268	146.022	670.202	244.688
									LMST03020088	26,26,26,27,27,27-hexafluoro-1alpha,24-dihydroxyvitamin D3 / 26,26,26,27,27,27-hexafluoro-1alpha,24-dihydroxycholecalciferol	(5Z,7E)-(1S,3R)-26,26,26,27,27,27-hexafluoro-9,10-seco-5,7,10(19)-cholestatriene-1,3,24-triol		Vitamin D3 and derivatives [ST0302]	524.273	862.327	616.263	146.022	670.202	244.687
									LMST03020089	26,26,26,27,27,27-hexafluoro-1alpha,25-dihydroxyvitamin D3 / 26,26,26,27,27,27-hexafluoro-1alpha,25-dihydroxycholecalciferol	(5Z,7E)-(1S,3R)-26,26,26,27,27,27-hexafluoro-9,10-seco-5,7,10(19)-cholestatriene-1,3,25-triol		Vitamin D3 and derivatives [ST0302]	524.273	862.327	616.263	146.022	670.202	244.687
									LMST03020090	(23S)-26,26,26,27,27,27-hexafluoro-1alpha,23,25-trihydroxyvitamin D3 / (23S)-26,26,26,27,27,27-hexafluoro-1alpha,23,25-trihydroxycholecalciferol	(5Z,7E)-(1S,3R,23S)-26,26,26,27,27,27-hexafluoro-9,10-seco-5,7,10(19)-cholestatriene-1,3,23,25-tetrol		Vitamin D3 and derivatives [ST0302]	540.267	983.343	614.247	146.022	670.202	244.643
									LMST03020091	25-hydroxy-16,17,23,23,24,24-hexadehydrovitamin D3 / 25-hydroxy-16,17,23,23,24,24-hexadehydrocholecalciferol	(5Z,7E)-(3S)-9,10-seco-5,7,10(19),16-cholestatetraen-23-yne-3,25-diol		Vitamin D3 and derivatives [ST0302]	394.287	627.32	504.288	146.022	419.812	244.687
									LMST03020092	(22E)-1alpha-hydroxy-24-oxo-26,27-cyclo-22,23-didehydrovitamin D3 / (22E)-1alpha-hydroxy-24-oxo-26,27-cyclo-22,23-didehydrocholecalciferol	(5Z,7E,22E)-(1S,3R)-1,3-dihydroxy-26,27-cyclo-9,10-seco-5,7,10(19),22-cholestatetraen-24-one		Vitamin D3 and derivatives [ST0302]	410.282	643.315	520.283	146.022	409.2	244.674
									LMST03020093	24,25-epoxy-1alpha-hydroxy-22,22,23,23-tetradehydrovitamin D3 / 24,25-epoxy-1alpha-hydroxy-22,22,23,23-tetradehydrocholecalciferol	(5Z,7E)-(1S,3R)-24,25-epoxy-9,10-seco-5,7,10(19)-cholestatrien-22-yne-1,3-diol		Vitamin D3 and derivatives [ST0302]	410.282	643.315	520.283	146.022	354.687	244.687
									LMST03020094	25,26-epoxy-1alpha-hydroxy-23,23,24,24-tetradehydrovitamin D3 / 25,26-epoxy-1alpha-hydroxy-23,23,24,24-tetradehydrocholecalciferol	(5Z,7E)-(1S,3R)-25,26-epoxy-9,10-seco-5,7,10(19)-cholestatrien-23-yne-1,3-diol		Vitamin D3 and derivatives [ST0302]	410.282	643.315	520.283	146.022	323.087	244.687
									LMST03020095	25,26-epoxy-1alpha-hydroxy-23,23,24,24-tetradehydro-20-epivitamin D3 / 25,26-epoxy-1alpha-hydroxy-23,23,24,24-tetradehydro-20-epicholecalciferol	(5Z,7E)-(1S,3R,20S)-25,26-epoxy-9,10-seco-5,7,10(19)-cholestatrien-23-yne-1,3-diol		Vitamin D3 and derivatives [ST0302]	410.282	643.315	520.283	146.022	323.087	244.687
									LMST03020096	1alpha,25-dihydroxy-16,17,23,23,24,24-hexadehydrovitamin D3 / 1alpha,25-dihydroxy-16,17,23,23,24,24-hexadehydrocholecalciferol	(5Z,7E)-(1S,3R)-9,10-seco-5,7,10(19),16-cholestatetraen-23-yne-1,3,25-triol		Vitamin D3 and derivatives [ST0302]	410.282	748.336	502.272	146.022	324.741	244.687
									LMST03020098	(22E)-(25R)-26,26,26-trifluoro-1alpha,25-dihydroxy-22,23-didehydrovitamin D3 / (22E)-(25R)-26,26,26-trifluoro-1alpha,25-dihydroxy-22,23-didehydrocholecalciferol	(5Z,7E,22E)-(1S,3R,25R)-26,26,26-trifluoro-9,10-seco-5,7,10(19),22-cholestatetraene-1,3,25-triol		Vitamin D3 and derivatives [ST0302]	468.285	806.339	560.275	146.022	670.202	244.403
									LMST03020099	(22E)-(25S)-26,26,26-trifluoro-1alpha,25-dihydroxy-22,23-didehydrovitamin D3 / (22E)-(25S)-26,26,26-trifluoro-1alpha,25-dihydroxy-22,23-didehydrocholecalciferol	(5Z,7E,22E)-(1S,3R,25S)-26,26,26-trifluoro-9,10-seco-5,7,10(19),22-cholestatetraene-1,3,25-triol		Vitamin D3 and derivatives [ST0302]	468.285	806.339	560.275	146.022	670.202	244.403
									LMST03020100	25-hydroxy-16,17,23,24-tetradehydrovitamin D3 / 25-hydroxy-16,17,23,24-tetradehydrocholecalciferol	(5Z,7E,23E)-(3S)-9,10-seco-5,7,10(19),16,23-cholestapentaene-3,25-diol		Vitamin D3 and derivatives [ST0302]	396.303	629.336	506.303	146.022	400.527	242.334
									LMST03020101	(23Z)-25-hydroxy-16,17,23,24-tetradehydrovitamin D3 / (23Z)-25-hydroxy-16,17,23,24-tetradehydrocholecalciferol	(5Z,7E,23Z)-(3S)-9,10-seco-5,7,10(19),16,23-cholestapentaene-3,25-diol		Vitamin D3 and derivatives [ST0302]	396.303	629.336	506.303	146.022	415.526	242.334
									LMST03020102	25-hydroxy-23,23,24,24-tetradehydrovitamin D3 / 25-hydroxy-23,23,24,24-tetradehydrocholecalciferol	(5Z,7E)-(3S)-9,10-seco-5,7,10(19)-cholestatrien-23-yne-3,25-diol		Vitamin D3 and derivatives [ST0302]	396.303	629.336	506.303	146.022	447.877	244.687
									LMST03020103	1alpha-hydroxy-24-oxo-26,27-cyclovitamin D3 / 1alpha-hydroxy-24-oxo-26,27-cyclocholecalciferol	(5Z,7E)-(1S,3R)-1,3-dihydroxy-26,27-cyclo-9,10-seco-5,7,10(19)-cholestatrien-24-one		Vitamin D3 and derivatives [ST0302]	412.298	645.33	522.298	146.022	396.091	244.675
									LMST03020104	(22E)-25-hydroxy-24-oxo-22,23-didehydrovitamin D3 / (22E)-25-hydroxy-24-oxo-22,23-didehydrocholecalciferol	(5Z,7E,22E)-(3S)-3,25-dihydroxy-9,10-seco-5,7,10(19),22-cholestatetraen-24-one		Vitamin D3 and derivatives [ST0302]	412.298	645.33	522.298	146.022	377.512	241.961
									LMST03020105	(22E)-(24R)-1alpha,24-dihydroxy-26,27-cyclo-22,23-didehydrovitamin D3 / (22E)-(24R)-1alpha,24-dihydroxy-26,27-cyclo-22,23-didehydrocholecalciferol	(5Z,7E,22E)-(1S,3R,24R)-26,27-cyclo-9,10-seco-5,7,10(19),22-cholestatetraene-1,3,24-triol		Vitamin D3 and derivatives [ST0302]	412.298	750.352	504.288	146.022	373.968	244.676
									LMST03020106	(22E)-(24S)-1alpha,24-dihydroxy-26,27-cyclo-22,23-didehydrovitamin D3 / (22E)-(24S)-1alpha,24-dihydroxy-26,27-cyclo-22,23-didehydrocholecalciferol / Calcipotriol	(5Z,7E,22E)-(1S,3R,24S)-26,27-cyclo-9,10-seco-5,7,10(19),22-cholestatetraene-1,3,24-triol		Vitamin D3 and derivatives [ST0302]	412.298	750.352	504.288	146.022	373.968	244.676
									LMST03020107	(22E)-(24R)-1alpha,24-dihydroxy-26,27-cyclo-22,23-didehydro-20-epivitamin D3 / (22E)-(24R)-1alpha,24-dihydroxy-26,27-cyclo-22,23-didehydro-20-epicholecalciferol	(5Z,7E,22E)-(1S,3R,20S,24R)-26,27-cyclo-9,10-seco-5,7,10(19),22-cholestatetraene-1,3,24-triol		Vitamin D3 and derivatives [ST0302]	412.298	750.352	504.288	146.022	373.968	244.676
									LMST03020108	(22E)-(24S)-1alpha,24-dihydroxy-26,27-cyclo-22,23-didehydro-20-epivitamin D3 / (22E)-(24S)-1alpha,24-dihydroxy-26,27-cyclo-22,23-didehydro-20-epicholecalciferol	(5Z,7E,22E)-(1S,3R,20S,24S)-26,27-cyclo-9,10-seco-5,7,10(19),22-cholestatetraene-1,3,24-triol		Vitamin D3 and derivatives [ST0302]	412.298	750.352	504.288	146.022	373.968	244.676
									LMST03020109	(23E)-1alpha,25-dihydroxy-16,17,23,24-tetradehydrovitamin D3 / (23E)-1alpha,25-dihydroxy-16,17,23,24-tetradehydrocholecalciferol	(5Z,7E,23E)-(1S,3R)-9,10-seco-5,7,10(19),16,23-cholestapentaene-1,3,25-triol		Vitamin D3 and derivatives [ST0302]	412.298	750.352	504.288	146.022	322.895	243.448
									LMST03020110	(23Z)-1alpha,25-dihydroxy-16,17,23,24-tetradehydrovitamin D3 / (23Z)-1alpha,25-dihydroxy-16,17,23,24-tetradehydrocholecalciferol	(5Z,7E,23Z)-(1S,3R)-9,10-seco-5,7,10(19),16,23-cholestapentaene-1,3,25-triol		Vitamin D3 and derivatives [ST0302]	412.298	750.352	504.288	146.022	322.895	243.448
									LMST03020111	(23R)-1alpha,25-dihydroxy-22,23,23,24-tetradehydrovitamin D3 / (23R)-1alpha,25-dihydroxy-22,23,23,24-tetradehydrocholecalciferol	(5Z,7E)-(1S,3R,23R)-9,10-seco-5,7,10(19),22,23-cholestapentaene-1,3,25-triol		Vitamin D3 and derivatives [ST0302]	412.298	750.352	504.288	146.022	366.055	243.126
									LMST03020112	(23S)-1alpha,25-dihydroxy-22,23,23,24-tetradehydrovitamin D3 / (23S)-1alpha,25-dihydroxy-22,23,23,24-tetradehydrocholecalciferol	(5Z,7E)-(1S,3R,23S)-9,10-seco-5,7,10(19),22,23-cholestapentaene-1,3,25-triol		Vitamin D3 and derivatives [ST0302]	412.298	750.352	504.288	146.022	366.055	243.126
									LMST03020113	1alpha,25-dihydroxy-23,23,24,24-tetradehydrovitamin D3 / 1alpha,25-dihydroxy-23,23,24,24-tetradehydrocholecalciferol	(5Z,7E)-(1S,3R)-9,10-seco-5,7,10(19)-cholestatrien-23-yne-1,3,25-triol		Vitamin D3 and derivatives [ST0302]	412.298	750.352	504.288	146.022	306.531	244.687
									LMST03020114	(22E,24E)-1alpha,26a-dihydroxy-22,23,24,25-tetradehydro-26a-homo-27-norvitamin D3 / (22E,24E)-1alpha,26a-dihydroxy-22,23,24,25-tetradehydro-26a-homo-27-norcholecalciferol	(5Z,7E,22E,24E)-(1S,3R)-26a-homo-27-nor-9,10-seco-5,7,10(19),22,24-cholestapentaene-1,3,26a-triol		Vitamin D3 and derivatives [ST0302]	412.298	750.352	504.288	146.022	338.728	243.949
									LMST03020115	(23R,25R)-25-hydroxyvitamin D3 26,23-lactone / (23R,25R)-25-hydroxycholecalciferol 26,23-lactone	(5Z,7E)-(3S,23R,25R)-3,25-dihydroxy-9,10-seco-5,7,10(19)-cholestatrieno-26,23-lactone		Vitamin D3 and derivatives [ST0302]	428.293	661.325	538.293	146.022	556.747	244.673
									LMST03020116	(23S,25R)-25-hydroxyvitamin D3 26,23-lactone / (23S,25R)-25-hydroxycholecalciferol 26,23-lactone	(5Z,7E)-(3S,23S,25R)-3,25-dihydroxy-9,10-seco-5,7,10(19)-cholestatrieno-26,23-lactone		Vitamin D3 and derivatives [ST0302]	428.293	661.325	538.293	146.022	556.747	244.673
									LMST03020117	(23R,25S)-25-hydroxyvitamin D3 26,23-lactone / (23R,25S)-25-hydroxycholecalciferol 26,23-lactone	(5Z,7E)-(3S,23R,25S)-3,25-dihydroxy-9,10-seco-5,7,10(19)-cholestatrieno-26,23-lactone		Vitamin D3 and derivatives [ST0302]	428.293	661.325	538.293	146.022	556.747	244.673
									LMST03020118	(23S,25S)-25-hydroxyvitamin D3 26,23-lactone / (23S,25S)-25-hydroxycholecalciferol 26,23-lactone	(5Z,7E)-(3S,23S,25S)-3,25-dihydroxy-9,10-seco-5,7,10(19)-cholestatrieno-26,23-lactone		Vitamin D3 and derivatives [ST0302]	428.293	661.325	538.293	146.022	556.747	244.673
									LMST03020119	(22E)-(24R,25R)-25,26-epoxy-1alpha,24-dihydroxy-22,23-didehydrovitamin D3 / (22E)-(24R,25R)-25,26-epoxy-1alpha,24-dihydroxy-22,23-didehydrocholecalciferol	(5Z,7E,22E)-(1S,3R,24R,25R)-25,26-epoxy-9,10-seco-5,7,10(19),22-cholestatetraene-1,3,24-triol		Vitamin D3 and derivatives [ST0302]	428.293	766.347	520.283	146.022	279.094	244.676
									LMST03020120	(22E)-(24S,25S)-25,26-epoxy-1alpha,24-dihydroxy-22,23-didehydrovitamin D3 / (22E)-(24S,25S)-25,26-epoxy-1alpha,24-dihydroxy-22,23-didehydrocholecalciferol	(5Z,7E,22E)-(1S,3R,24S,25S)-25,26-epoxy-9,10-seco-5,7,10(19),22-cholestatetraene-1,3,24-triol		Vitamin D3 and derivatives [ST0302]	428.293	766.347	520.283	146.022	279.094	244.676
									LMST03020121	(23S,25R)-25-hydroxyvitamin D3 26,23-peroxylactone / (23S,25R)-25-hydroxycholecalciferol 26,23-peroxylactone	(5Z,7E)-(3S,23S,25R)-3,25-dihydroxy-9,10-seco-5,7,10(19)-cholestatrieno-26,23-peroxylactone		Vitamin D3 and derivatives [ST0302]	444.288	677.32	554.288	146.022	647.993	244.677
									LMST03020122	(23R,25R)-1alpha,25-dihydroxyvitamin D3 26,23-lactone / (23R,25R)-1alpha,25-dihydroxycholecalciferol 26,23-lactone	(5Z,7E)-(1S,3R,23R,25R)-1,3,25-trihydroxy-9,10-seco-5,7,10(19)-cholestatrieno-26,23-lactone		Vitamin D3 and derivatives [ST0302]	444.288	782.342	536.278	146.022	547.326	244.68
									LMST03020123	(23S,25R)-1alpha,25-dihydroxyvitamin D3 26,23-lactone / (23S,25R)-1alpha,25-dihydroxycholecalciferol 26,23-lactone	(5Z,7E)-(1S,3R,23S,25R)-1,3,25-trihydroxy-9,10-seco-5,7,10(19)-cholestatrieno-26,23-lactone		Vitamin D3 and derivatives [ST0302]	444.288	782.342	536.278	146.022	537.478	244.68
									LMST03020124	(23R,25S)-1alpha,25-dihydroxyvitamin D3 26,23-lactone / (23R,25S)-1alpha,25-dihydroxycholecalciferol 26,23-lactone	(5Z,7E)-(1S,3R,23R,25S)-1,3,25-trihydroxy-9,10-seco-5,7,10(19)-cholestatrieno-26,23-lactone		Vitamin D3 and derivatives [ST0302]	444.288	782.342	536.278	146.022	537.478	244.68
									LMST03020125	(23S,25S)-1alpha,25-dihydroxyvitamin D3 26,23-lactone / (23S,25S)-1alpha,25-dihydroxycholecalciferol 26,23-lactone	(5Z,7E)-(1S,3R,23S,25S)-1,3,25-trihydroxy-9,10-seco-5,7,10(19)-cholestatrieno-26,23-lactone		Vitamin D3 and derivatives [ST0302]	444.288	782.342	536.278	146.022	537.478	244.68
									LMST03020127	(20R,24R)-20-fluoro-1alpha,24-dihydroxy-26,27-cyclovitamin D3 / (20R,24R)-20-fluoro-1alpha,24-dihydroxy-26,27-cyclocholecalciferol	(5Z,7E)-(1S,3R,20R,24R)-20-fluoro-26,27-cyclo-9,10-seco-5,7,10(19)-cholestatriene-1,3,24-triol		Vitamin D3 and derivatives [ST0302]	432.304	770.358	524.294	146.022	670.202	244.675
									LMST03020128	(20S,24R)-20-fluoro-1alpha,24-dihydroxy-26,27-cyclovitamin D3 / (20S,24R)-20-fluoro-1alpha,24-dihydroxy-26,27-cyclocholecalciferol	(5Z,7E)-(1S,3R,20S,24R)-20-fluoro-26,27-cyclo-9,10-seco-5,7,10(19)-cholestatriene-1,3,24-triol		Vitamin D3 and derivatives [ST0302]	432.304	770.358	524.294	146.022	670.202	244.675
									LMST03020129	(20R,24S)-20-fluoro-1alpha,24-dihydroxy-26,27-cyclovitamin D3 / (20R,24S)-20-fluoro-1alpha,24-dihydroxy-26,27-cyclocholecalciferol	(5Z,7E)-(1S,3R,20R,24S)-20-fluoro-26,27-cyclo-9,10-seco-5,7,10(19)-cholestatriene-1,3,24-triol		Vitamin D3 and derivatives [ST0302]	432.304	770.358	524.294	146.022	670.202	244.675
									LMST03020130	(20S,24S)-20-fluoro-1alpha,24-dihydroxy-26,27-cyclovitamin D3 / (20S,24S)-20-fluoro-1alpha,24-dihydroxy-26,27-cyclocholecalciferol	(5Z,7E)-(1S,3R,20S,24S)-20-fluoro-26,27-cyclo-9,10-seco-5,7,10(19)-cholestatriene-1,3,24-triol		Vitamin D3 and derivatives [ST0302]	432.304	770.358	524.294	146.022	670.202	244.675
									LMST03020131	26,26,26-trifluoro-25-hydroxyvitamin D3 / 26,26,26-trifluoro-25-hydroxycholecalciferol	(5Z,7E)-(3S)-26,26,26-trifluoro-9,10-seco-5,7,10(19)-cholestatriene-3,25-diol		Vitamin D3 and derivatives [ST0302]	454.306	687.338	564.307	146.022	670.202	243.917
									LMST03020132	(25R)-26,26,26-trifluoro-1alpha,25-dihydroxyvitamin D3 / (25R)-26,26,26-trifluoro-1alpha,25-dihydroxycholecalciferol	(5Z,7E)-(1S,3R,25R)-26,26,26-trifluoro-9,10-seco-5,7,10(19)-cholestatriene-1,3,25-triol		Vitamin D3 and derivatives [ST0302]	470.301	808.355	562.291	146.022	670.202	244.369
									LMST03020133	(25S)-26,26,26-trifluoro-1alpha,25-dihydroxyvitamin D3 / (25S)-26,26,26-trifluoro-1alpha,25-dihydroxycholecalciferol	(5Z,7E)-(1S,3R,25S)-26,26,26-trifluoro-9,10-seco-5,7,10(19)-cholestatriene-1,3,25-triol		Vitamin D3 and derivatives [ST0302]	470.301	808.355	562.291	146.022	670.202	244.369
									LMST03020134	4,4-difluorovitamin D3 / 4,4-difluorocholecalciferol	(5E,7E)-(3S)-4,4-difluoro-9,10-seco-5,7,10(19)-cholestatrien-3-ol		Vitamin D3 and derivatives [ST0302]	420.32	548.332	403.318	146.022	670.2	241.267
									LMST03020135	(5Z)-4,4-difluorovitamin D3 / (5Z)-4,4-difluorocholecalciferol	(5Z,7E)-(3S)-4,4-difluoro-9,10-seco-5,7,10(19)-cholestatrien-3-ol		Vitamin D3 and derivatives [ST0302]	420.32	548.332	403.318	146.022	670.2	241.267
									LMST03020136	1alpha,25-difluorovitamin D3 / 1alpha,25-difluorocholecalciferol	(5Z,7E)-(1S,3R)-1,25-difluoro-9,10-seco-5,7,10(19)-cholestatrien-3-ol		Vitamin D3 and derivatives [ST0302]	420.32	548.332	403.318	146.022	670.2	242.324
									LMST03020137	24,24-difluoro-1alpha-hydroxyvitamin D3 / 24,24-difluoro-1alpha-hydroxycholecalciferol	(5Z,7E)-(1S,3R)-24,24-difluoro-9,10-seco-5,7,10(19)-cholestatriene-1,3-diol		Vitamin D3 and derivatives [ST0302]	436.315	669.348	546.316	146.022	670.202	242.657
									LMST03020138	4,4-difluoro-1alpha-hydroxyvitamin D3 / 4,4-difluoro-1alpha-hydroxycholecalciferol	(5E,7E)-(1S,3S)-4,4-difluoro-9,10-seco-5,7,10(19)-cholestatriene-1,3-diol		Vitamin D3 and derivatives [ST0302]	436.315	669.348	546.316	146.022	670.202	243.861
									LMST03020139	(5Z)-4,4-difluoro-1alpha--hydroxyvitamin D3 / (5Z)-4,4-difluoro-1alpha--hydroxycholecalciferol	(5Z,7E)-(1S,3S)-4,4-difluoro-9,10-seco-5,7,10(19)-cholestatriene-1,3-diol		Vitamin D3 and derivatives [ST0302]	436.315	669.348	546.316	146.022	670.202	243.861
									LMST03020140	23,23-difluoro-25-hydroxyvitamin D3 / 23,23-difluoro-25-hydroxycholecalciferol	(5Z,7E)-(3S)-23,23-difluoro-9,10-seco-5,7,10(19)-cholestatriene-3,25-diol		Vitamin D3 and derivatives [ST0302]	436.315	564.327	419.313	146.022	670.2	243.095
									LMST03020141	24,24-difluoro-25-hydroxyvitamin D3 / 24,24-difluoro-25-hydroxycholecalciferol	(5Z,7E)-(3S)-24,24-difluoro-9,10-seco-5,7,10(19)-cholestatriene-3,25-diol		Vitamin D3 and derivatives [ST0302]	436.315	669.348	546.316	146.022	670.202	242.17
									LMST03020142	4,4-difluoro-1alpha,25-dihydroxyvitamin D3 / 4,4-difluoro-1alpha,25-dihydroxycholecalciferol	(5E,7E)-(1S,3S)-4,4-difluoro-9,10-seco-5,7,10(19)-cholestatriene-1,3,25-triol		Vitamin D3 and derivatives [ST0302]	452.31	790.364	544.3	146.022	670.202	244.27
									LMST03020143	(5Z)-4,4-difluoro-1alpha,25-dihydroxyvitamin D3 / (5Z)-4,4-difluoro-1alpha,25-dihydroxycholecalciferol	(5Z,7E)-(1S,3S)-4,4-difluoro-9,10-seco-5,7,10(19)-cholestatriene-1,3,25-triol		Vitamin D3 and derivatives [ST0302]	452.31	790.364	544.3	146.022	670.202	244.27
									LMST03020144	23,23-difluoro-1alpha,25-dihydroxyvitamin D3 / 23,23-difluoro-1alpha,25-dihydroxycholecalciferol	(5Z,7E)-(1S,3R)-23,23-difluoro-9,10-seco-5,7,10(19)-cholestatriene-1,3,25-triol		Vitamin D3 and derivatives [ST0302]	452.31	790.364	544.3	146.022	670.202	244.324
									LMST03020145	24,24-difluoro-1alpha,25-dihydroxyvitamin D3 / 24,24-difluoro-1alpha,25-dihydroxycholecalciferol	(5Z,7E)-(1S,3R)-24,24-difluoro-9,10-seco-5,7,10(19)-cholestatriene-1,3,25-triol		Vitamin D3 and derivatives [ST0302]	452.31	790.364	544.3	146.022	670.202	243.5
									LMST03020146	(6RS)-6,19-epidioxy-24,24-difluoro-25-hydroxy-6,19-dihydrovitamin D3 / (6RS)-6,19-epidioxy-24,24-difluoro-25-hydroxy-6,19-dihydrocholecalciferol	(7E)-(3S, 6RS)-6,19-epidioxy-24,24-difluoro-9,10-seco-5(10),7-cholestadiene-3,25-diol		Vitamin D3 and derivatives [ST0302]	468.305	701.338	578.306	146.022	670.202	243.486
									LMST03020147	24,25-didehydrovitamin D3 / 24,25-didehydrocholecalciferol	(5Z,7E)-(3S)-9,10-seco-5,7,10(19),24-cholestatetraen-3-ol		Vitamin D3 and derivatives [ST0302]	382.324	510.335	365.321	146.022	664.2	241.909
									LMST03020148	(22E)-1alpha-hydroxy-22,23-didehydrovitamin D3 / (22E)-1alpha-hydroxy-22,23-didehydrocholecalciferol	(5Z,7E,22E)-(1S,3R)-9,10-seco-5,7,10(19),22-cholestatetraene-1,3-diol		Vitamin D3 and derivatives [ST0302]	398.318	631.351	508.319	146.022	498.329	241.95
									LMST03020149	(22E)-1beta-hydroxy-22,23-didehydrovitamin D3 / (22E)-1beta-hydroxy-22,23-didehydrocholecalciferol	(5Z,7E,22E)-(1R,3R)-9,10-seco-5,7,10(19),22-cholestatetraene-1,3-diol		Vitamin D3 and derivatives [ST0302]	398.318	631.351	508.319	146.022	498.329	241.95
									LMST03020150	(22Z)-1alpha-hydroxy-22,23-didehydrovitamin D3 / (22Z)-1alpha-hydroxy-22,23-didehydrocholecalciferol	(5Z,7E,22Z)-(1S,3R)-9,10-seco-5,7,10(19),22-cholestatetraene-1,3-diol		Vitamin D3 and derivatives [ST0302]	398.318	631.351	508.319	146.022	498.329	241.95
									LMST03020151	(22Z)-1beta-hydroxy-22,23-didehydrovitamin D3 / (22Z)-1beta-hydroxy-22,23-didehydrocholecalciferol	(5Z,7E,22Z)-(1R,3R)-9,10-seco-5,7,10(19),22-cholestatetraene-1,3-diol		Vitamin D3 and derivatives [ST0302]	398.318	631.351	508.319	146.022	512.407	241.95
									LMST03020153	1alpha-hydroxy-24,25-didehydrovitamin D3 / 1alpha-hydroxy-24,25-didehydrocholecalciferol	(5Z,7E)-(1S,3R)-9,10-seco-5,7,10(19),24-cholestatetraene-1,3-diol		Vitamin D3 and derivatives [ST0302]	398.318	631.351	508.319	146.022	512.766	242.708
									LMST03020154	1alpha,25-dihydroxy-9,11-didehydro-3-deoxyvitamin D3 / 1alpha,25-dihydroxy-9,11-didehydro-3-deoxycholecalciferol	(5Z,7E)-(1S)-9,10-seco-5,7,10(19),9(11)-cholestatetraene-1,25-diol		Vitamin D3 and derivatives [ST0302]	398.318	631.351	508.319	146.022	441.414	241.567
									LMST03020155	25-hydroxy-16,17-didehydrovitamin D3 / 25-hydroxy-16,17-didehydrocholecalciferol	(5Z,7E)-(3S)-9,10-seco-5,7,10(19),16-cholestatetraene-3,25-diol		Vitamin D3 and derivatives [ST0302]	398.318	631.351	508.319	146.022	409.147	242.338
									LMST03020156	23,24-didehydro-25-hydroxyvitamin D3 / 23,24-didehydro-25-hydroxycholecalciferol	(5Z,7E,23E)-(3S)-9,10-seco-5,7,10(19),23-cholestatetraene-3,25-diol		Vitamin D3 and derivatives [ST0302]	398.318	631.351	508.319	146.022	430.715	241.488
									LMST03020157	calicoferol E	(8S)-3-hydroxy-9,10-seco-1,3,5(10)-cholestatrien-9-one		Vitamin D3 and derivatives [ST0302]	398.318	526.33	381.316	146.022	596.4	241.073
									LMST03020158	1-oxoprevitamin D3 / 1-oxoprecholecalciferol	(6Z)-(3R)-3-hydroxy-9,10-seco-5(10),6,8-cholestatriene-1-one		Vitamin D3 and derivatives [ST0302]	398.318	526.33	381.316	146.022	577.8	242.667
									LMST03020159	1alpha-hydroxy-22-oxovitamin D3 / 1alpha-hydroxy-22-oxocholecalciferol	(5Z,7E)-(1S,3R)-1,3-dihydroxy-9,10-seco-5,7,10(19)-cholestatrien-22-one		Vitamin D3 and derivatives [ST0302]	414.313	647.346	524.314	146.022	384.404	242.443
									LMST03020160	24,25-epoxy-1alpha-hydroxyvitamin D3 / 24,25-epoxy-1alpha-hydroxycholecalciferol	(5Z,7E)-(1S,3R)-24,25-epoxy-9,10-seco-5,7,10(19)-cholestatriene-1,3-diol		Vitamin D3 and derivatives [ST0302]	414.313	647.346	524.314	146.022	367.618	244.667
									LMST03020161	25,26-epoxy-1alpha-hydroxyvitamin D3 / 25,26-epoxy-1alpha-hydroxycholecalciferol	(5Z,7E)-(1S,3R)-25,26-epoxy-9,10-seco-5,7,10(19)-cholestatriene-1,3-diol		Vitamin D3 and derivatives [ST0302]	414.313	647.346	524.314	146.022	340.612	244.67
									LMST03020162	24,25-epoxy-1alpha-hydroxy-23,23-dimethyl-26,27-dinorvitamin D3 / 24,25-epoxy-1alpha-hydroxy-23,23-dimethyl-26,27-dinorcholecalciferol	(5Z,7E)-(1S,3R)-24,25-epoxy-23,23-dimethyl-26,27-dinor-9,10-seco-5,7,10(19)-cholestatriene-1,3-diol		Vitamin D3 and derivatives [ST0302]	414.313	647.346	524.314	146.022	408.961	244.666
									LMST03020163	25-hydroxy-23-oxovitamin D3 / 25-hydroxy-23-oxocholecalciferol	(5Z,7E)-(3S)-3,25-dihydroxy-9,10-seco-5,7,10(19)-cholestatrien-23-one		Vitamin D3 and derivatives [ST0302]	414.313	647.346	524.314	146.022	372.597	242.769
									LMST03020164	25-hydroxy-24-oxovitamin D3 / 25-hydroxy-24-oxocholecalciferol	(5Z,7E)-(3S)-3,25-dihydroxy-9,10-seco-5,7,10(19)-cholestatrien-24-one		Vitamin D3 and derivatives [ST0302]	414.313	647.346	524.314	146.022	371.479	241.971
									LMST03020165	25-hydroxy-1-oxo-3-epiprevitamin D3 / 25-hydroxy-1-oxo-3-epiprecholecalciferol	(6Z)-(3S)-3,25-dihydroxy-9,10-seco-5(10),6,8-cholestatrien-1-one		Vitamin D3 and derivatives [ST0302]	414.313	647.346	524.314	146.022	335.337	243.101
									LMST03020166		(6E)-(8S)-8,25-dihydroxy-9,10-seco-4,6,10(19)-cholestatrien-3-one		Vitamin D3 and derivatives [ST0302]	414.313	647.346	524.314	146.022	332.759	242.939
									LMST03020167	(23S)-1alpha,23-dihydroxy-25,26-didehydrovitamin D3 / (23S)-1alpha,23-dihydroxy-25,26-didehydrocholecalciferol	(5Z,7E)-(1S,3R,23S)-9,10-seco-5,7,10(19),25-cholestatetraene-1,3,23-triol		Vitamin D3 and derivatives [ST0302]	414.313	752.367	506.303	146.022	476.59	243.355
									LMST03020168	(22E)-(24R)-1alpha,24-dihydroxy-22,23-didehydrovitamin D3 / (22E)-(24R)-1alpha,24-dihydroxy-22,23-didehydrocholecalciferol	(5Z,7E,22E)-(1S,3R,24R)-9,10-seco-5,7,10(19),22-cholestatetraene-1,3,24-triol		Vitamin D3 and derivatives [ST0302]	414.313	752.367	506.303	146.022	357.525	242.821
									LMST03020169	(22E)-(24S)-1alpha,24-dihydroxy-22,23-didehydrovitamin D3 / (22E)-(24S)-1alpha,24-dihydroxy-22,23-didehydrocholecalciferol	(5Z,7E,22E)-(1S,3R,24S)-9,10-seco-5,7,10(19),22-cholestatetraene-1,3,24-triol		Vitamin D3 and derivatives [ST0302]	414.313	752.367	506.303	146.022	357.525	242.821
									LMST03020170	1alpha,25-dihydroxy-9,11-didehydrovitamin D3 / 1alpha,25-dihydroxy-9,11-didehydrocholecalciferol	(5Z,7E)-(1S,3R)-9,10-seco-5,7,9(11),10(19)-cholestatetraene-1,3,25-triol		Vitamin D3 and derivatives [ST0302]	414.313	752.367	506.303	146.022	324.871	243.087
									LMST03020171	1alpha,25-dihydroxy-16,17-didehydrovitamin D3 / 1alpha,25-dihydroxy-16,17-didehydrocholecalciferol	(5Z,7E)-(1S,3R)-9,10-seco-5,7,10(19),16-cholestatetraene-1,3,25-triol		Vitamin D3 and derivatives [ST0302]	414.313	752.367	506.303	146.022	296.35	243.451
									LMST03020172	1alpha,25-dihydroxy-22,23-didehydrovitamin D3 / 1alpha,25-dihydroxy-22,23-didehydrocholecalciferol	(5Z,7E,22E)-(1S,3R)-9,10-seco-5,7,10(19),22-cholestatetraene-1,3,25-triol		Vitamin D3 and derivatives [ST0302]	414.313	752.367	506.303	146.022	335.596	243.161
									LMST03020173	(23E)-1alpha,25-dihydroxy-23,24-didehydrovitamin D3 / (23E)-1alpha,25-dihydroxy-23,24-didehydrocholecalciferol	(5Z,7E,23E)-(1S,3R)-9,10-seco-5,7,10(19),23-cholestatetraene-1,3,25-triol		Vitamin D3 and derivatives [ST0302]	414.313	752.367	506.303	146.022	328.413	242.971
									LMST03020174	1alpha,25-dihydroxy-6,7-didehydroprevitamin D3 / 1alpha,25-dihydroxy-6,7-didehydroprecholecalciferol	(1S,3R)-9,10-seco-5(10),8-cholestadien-6-yne-1,3,25-triol		Vitamin D3 and derivatives [ST0302]	414.313	752.367	506.303	146.022	298.993	244.687
									LMST03020175	1beta,25-dihydroxy-6,7-didehydro-3-epiprevitamin D3 / 1beta,25-dihydroxy-6,7-didehydro-3-epiprecholecalciferol	(1R,3S)-9,10-seco-5(10),8-cholestadien-6-yne-1,3,25-triol		Vitamin D3 and derivatives [ST0302]	414.313	752.367	506.303	146.022	298.993	244.687
									LMST03020176	(17S,20S)-1alpha,25-dihydroxy-17,20-methano-21-norvitamin D3 / (17S,20S)-1alpha,25-dihydroxy-17,20-methano-21-norcholecalciferol	(5Z,7E)-(1S,3R,17S,20S)-17,20-methano-21-nor-9,10-seco-5,7,10(19)-cholestatriene-1,3,25-triol		Vitamin D3 and derivatives [ST0302]	414.313	752.367	506.303	146.022	421.702	243.668
									LMST03020177	(17S,20R)-1alpha,25-dihydroxy-17,20-methano-21-norvitamin D3 / (17S,20R)-1alpha,25-dihydroxy-17,20-methano-21-norcholecalciferol	(5Z,7E)-(1S,3R,17S,20R)-17,20-methano-21-nor-9,10-seco-5,7,10(19)-cholestatriene-1,3,25-triol		Vitamin D3 and derivatives [ST0302]	414.313	752.367	506.303	146.022	421.702	243.668
									LMST03020178	(22E)-(24R)-24,25-dihydroxy-22,23-didehydrovitamin D3 / (22E)-(24R)-24,25-dihydroxy-22,23-didehydrocholecalciferol	(5Z,7E,22E)-(3S,24R)-9,10-seco-5,7,10(19),22-cholestatetraene-3,24,25-triol		Vitamin D3 and derivatives [ST0302]	414.313	752.367	506.303	146.022	359.126	242.538
									LMST03020179	(22E)-(24S)-24,25-dihydroxy-22,23-didehydrovitamin D3 / (22E)-(24S)-24,25-dihydroxy-22,23-didehydrocholecalciferol	(5Z,7E,22E)-(3S,24S)-9,10-seco-5,7,10(19),22-cholestatetraene-3,24,25-triol		Vitamin D3 and derivatives [ST0302]	414.313	752.367	506.303	146.022	359.126	242.538
									LMST03020180	calicoferol B	(8S,16S)-3,16-dihydroxy-9,10-seco-1,3,5(10)-cholestatrien-9-one		Vitamin D3 and derivatives [ST0302]	414.313	647.346	524.314	146.022	459.896	241.917
									LMST03020181	(24R,25R)-25,26-epoxy-1alpha,24-dihydroxyvitamin D3 / (24R,25R)-25,26-epoxy-1alpha,24-dihydroxycholecalciferol	(5Z,7E)-(1S,3R,24R,25R)-25,26-epoxy-9,10-seco-5,7,10(19)-cholestatriene-1,3,24-triol		Vitamin D3 and derivatives [ST0302]	430.308	768.362	522.298	146.022	277.874	244.675
									LMST03020182	(24R,25S)-25,26-epoxy-1alpha,24-dihydroxyvitamin D3 / (24R,25S)-25,26-epoxy-1alpha,24-dihydroxycholecalciferol	(5Z,7E)-(1S,3R,24R,25S)-25,26-epoxy-9,10-seco-5,7,10(19)-cholestatriene-1,3,24-triol		Vitamin D3 and derivatives [ST0302]	430.308	768.362	522.298	146.022	297.374	244.675
									LMST03020183	(24S,25R)-25,26-epoxy-1alpha,24-dihydroxyvitamin D3 / (24S,25R)-25,26-epoxy-1alpha,24-dihydroxycholecalciferol	(5Z,7E)-(1S,3R,24S,25R)-25,26-epoxy-9,10-seco-5,7,10(19)-cholestatriene-1,3,24-triol		Vitamin D3 and derivatives [ST0302]	430.308	768.362	522.298	146.022	297.374	244.675
									LMST03020184	(24S,25S)-25,26-epoxy-1alpha,24-dihydroxyvitamin D3 / (24S,25S)-25,26-epoxy-1alpha,24-dihydroxycholecalciferol	(5Z,7E)-(1S,3R,24S,25S)-25,26-epoxy-9,10-seco-5,7,10(19)-cholestatriene-1,3,24-triol		Vitamin D3 and derivatives [ST0302]	430.308	768.362	522.298	146.022	277.874	244.675
									LMST03020185	1alpha,25-dihydroxy-18-oxovitamin D3 / 1alpha,25-dihydroxy-18-oxocholecalciferol	(5Z,7E)-(1S,3R)-1,3,25-trihydroxy-9,10-seco-5,7,10(19)-cholestatrien-18-al		Vitamin D3 and derivatives [ST0302]	430.308	768.362	522.298	146.022	458.597	243.769
									LMST03020186	1alpha,25-dihydroxy-24-oxovitamin D3 / 1alpha,25-dihydroxy-24-oxocholecalciferol	(5Z,7E)-(1S,3R)-1,3,25-trihydroxy-9,10-seco-5,7,10(19)-cholestatrien-24-one		Vitamin D3 and derivatives [ST0302]	430.308	768.362	522.298	146.022	286.069	243.325
									LMST03020187	(23S)-23,25-dihydroxy-24-oxovitamin D3 / (23S)-23,25-dihydroxy-24-oxocholecalciferol	(5Z,7E)-(3S,23S)-3,23,25-trihydroxy-9,10-seco-5,7,10(19)-cholestatrien-24-one		Vitamin D3 and derivatives [ST0302]	430.308	663.341	540.309	146.022	325.757	242.512
									LMST03020188	(23S,25R)-25-hydroxyvitamin D3 26,23-lactol / (23S,25R)-25-hydroxycholecalciferol 26,23-lactol	(5Z,7E)-(3S,23S,25R)-3,25-dihydroxy-9,10-seco-5,7,10(19)-cholestatrieno-26,23-lactol		Vitamin D3 and derivatives [ST0302]	430.308	768.362	522.298	146.022	487.876	244.674
									LMST03020189	(22E)-(24R)-1alpha,24,25-trihydroxy-22,23-didehydrovitamin D3 / (22E)-(24R)-1alpha,24,25-trihydroxy-22,23-didehydrocholecalciferol	(5Z,7E,22E)-(1S,3R,24R)-9,10-seco-5,7,10(19),22-cholestatetraene-1,3,24,25-tetrol		Vitamin D3 and derivatives [ST0302]	430.308	873.384	504.288	146.022	299.345	243.908
									LMST03020190	(22E)-(24S)-1alpha,24,25-trihydroxy-22,23-didehydrovitamin D3 / (22E)-(24S)-1alpha,24,25-trihydroxy-22,23-didehydrocholecalciferol	(5Z,7E,22E)-(1S,3R,24S)-9,10-seco-5,7,10(19),22-cholestatetraene-1,3,24,25-tetrol		Vitamin D3 and derivatives [ST0302]	430.308	873.384	504.288	146.022	299.345	243.908
									LMST03020191	(22E)-(25R)-1alpha,25,26-trihydroxy-22,23-didehydrovitamin D3 / (22E)-(25R)-1alpha,25,26-trihydroxy-22,23-didehydrocholecalciferol	(5Z,7E,22E)-(1S,3R,25R)-9,10-seco-5,7,10(19),22-cholestatetraene-1,3,25,26-tetrol		Vitamin D3 and derivatives [ST0302]	430.308	873.384	504.288	146.022	298.705	244.256
									LMST03020192	(22E)-(25S)-1alpha,25,26-trihydroxy-22,23-didehydrovitamin D3 / (22E)-(25S)-1alpha,25,26-trihydroxy-22,23-didehydrocholecalciferol	(5Z,7E,22E)-(1S,3R,25S)-9,10-seco-5,7,10(19),22-cholestatetraene-1,3,25,26-tetrol		Vitamin D3 and derivatives [ST0302]	430.308	873.384	504.288	146.022	307.029	244.256
									LMST03020193	(23S,25R)-1alpha,25-dihydroxyvitamin D3 26,23-lactol / (23S,25R)-1alpha,25-dihydroxycholecalciferol 26,23-lactol	(5Z,7E)-(1S,3R,23S,25R)-1,3,25-trihydroxy-9,10-seco- 5,7,10,(19)-cholestatrieno-26,23-lactol		Vitamin D3 and derivatives [ST0302]	446.303	889.379	520.283	146.022	476.442	244.682
									LMST03020194	(23R)-1alpha,23,25-trihydroxy-24-oxovitamin D3 / (23R)-1alpha,23,25-trihydroxy-24-oxocholecalciferol	(5Z,7E)-(1S,3R,23R)-1,3,23,25-tetrahydroxy-9-10-seco-5,7,10(19)-cholestatrien-24-one		Vitamin D3 and derivatives [ST0302]	446.303	889.379	520.283	146.022	369.808	244.298
									LMST03020195	(23S)-1alpha,23,25-trihydroxy-24-oxovitamin D3 / (23S)-1alpha,23,25-trihydroxy-24-oxocholecalciferol	(5Z,7E)-(1S,3R,23S)-1,3,23,25-tetrahydroxy-9-10-seco-5,7,10(19)-cholestatrien-24-one		Vitamin D3 and derivatives [ST0302]	446.303	889.379	520.283	146.022	369.808	244.298
									LMST03020196	2alpha-chloro-1beta,25-dihydroxyvitamin D3 / 2alpha-chloro-1beta,25-dihydroxycholecalciferol	(5Z,7E)-(1S,2S,3R)-2-chloro-9,10-seco-5,7,10(19)-cholestatriene-1,3,25-triol		Vitamin D3 and derivatives [ST0302]	450.29	788.344	542.28	146.022	670.202	243.459
									LMST03020197	6-fluorovitamin D3 / 6-fluorocholecalciferol	(5E,7E)-(3S)-6-fluoro-9,10-seco-5,7,10(19)-cholestatrien-3-ol		Vitamin D3 and derivatives [ST0302]	402.33	530.341	385.327	146.022	670.2	242.01
									LMST03020198	(10Z)-19-fluorovitamin D3 / (10Z)-19-fluorocholecalciferol	(5Z,7E,10Z)-(3S)-19-fluoro-9,10-seco-5,7,10(19)-cholestatrien-3-ol		Vitamin D3 and derivatives [ST0302]	402.33	530.341	385.327	146.022	670.2	242.43
									LMST03020199	(10E)-19-fluorovitamin D3 / (10E)-19-fluorocholecalciferol	(5Z,7E,10E)-(3S)-19-fluoro-9,10-seco-5,7,10(19)-cholestatrien-3-ol		Vitamin D3 and derivatives [ST0302]	402.33	530.341	385.327	146.022	670.2	242.43
									LMST03020200	(5E,10Z)-19-fluorovitamin D3 / (5E,10Z)-19-fluorocholecalciferol	(5E,7E,10Z)-(3S)-19-fluoro-9,10-seco-5,7,10(19)-cholestatrien-3-ol		Vitamin D3 and derivatives [ST0302]	402.33	530.341	385.327	146.022	670.2	242.43
									LMST03020201	(5E,10E)-19-fluorovitamin D3 / (5E,10E)-19-fluorocholecalciferol	(5E,7E,10E)-(3S)-19-fluoro-9,10-seco-5,7,10(19)-cholestatrien-3-ol		Vitamin D3 and derivatives [ST0302]	402.33	530.341	385.327	146.022	670.2	242.43
									LMST03020202	22-fluorovitamin D3 / 22-fluorocholecalciferol	(5Z,7E)-(3S)-22-fluoro-9,10-seco-5,7,10(19)-cholestatrien-3-ol		Vitamin D3 and derivatives [ST0302]	402.33	530.341	385.327	146.022	670.2	240.951
									LMST03020203	(5Z,10Z)-19-fluoro-1alpha-hydroxyvitamin-D3 / (5Z,10Z)-19-fluoro-1alpha-hydroxycholecalciferol	(5Z,7E,10Z)-(1S,3R)-19-fluoro-9,10-seco-5,7,10(19)-cholestatriene-1,3-diol		Vitamin D3 and derivatives [ST0302]	418.325	651.357	528.325	146.022	670.202	243.835
									LMST03020204	(5Z,10E)-19-fluoro-1alpha-hydroxyvitamin-D3 / (5Z,10E)-19-fluoro-1alpha-hydroxycholecalciferol	(5Z,7E,10E)-(1S,3R)-19-fluoro-9,10-seco-5,7,10(19)-cholestatriene-1,3-diol		Vitamin D3 and derivatives [ST0302]	418.325	651.357	528.325	146.022	670.202	243.835
									LMST03020205	(5E,10Z)-19-fluoro-1alpha-hydroxyvitamin-D3 / (5E,10Z)-19-fluoro-1alpha-hydroxycholecalciferol	(5E,7E,10Z)-(1S,3R)-19-fluoro-9,10-seco-5,7,10(19)-cholestatriene-1,3-diol		Vitamin D3 and derivatives [ST0302]	418.325	651.357	528.325	146.022	670.202	243.835
									LMST03020206	(5E,10E)-19-fluoro-1alpha-hydroxyvitamin-D3 / (5E,10E)-19-fluoro-1alpha-hydroxycholecalciferol	(5E,7E,10E)-(1S,3R)-19-fluoro-9,10-seco-5,7,10(19)-cholestatriene-1,3-diol		Vitamin D3 and derivatives [ST0302]	418.325	651.357	528.325	146.022	670.202	243.835
									LMST03020207	25-fluoro-1alpha-hydroxyvitamin D3 / 25-fluoro-1alpha-hydroxycholecalciferol	(5Z,7E)-(1S,3R)-25-fluoro-9,10-seco-5,7,10(19)-cholestatriene-1,3-diol		Vitamin D3 and derivatives [ST0302]	418.325	651.357	528.325	146.022	670.202	242.647
									LMST03020208	(24R)-25-fluoro-24-hydroxyvitamin D3 / (24R)-25-fluoro-24-hydroxycholecalciferol	(5Z,7E)-(3S,24R)-25-fluoro-9,10-seco-5,7,10(19)-cholestatriene-3,24-diol		Vitamin D3 and derivatives [ST0302]	418.325	651.357	528.325	146.022	670.202	241.887
									LMST03020209	1alpha-fluoro-25-hydrovitamin D3 / 1alpha-fluoro-25-hydrocholecalciferol	(5Z,7E)-(1S,3R)-3-fluoro-9,10-seco-5,7,10(19)-cholestatriene-3,25-diol		Vitamin D3 and derivatives [ST0302]	418.325	651.357	528.325	146.022	670.202	242.763
									LMST03020210	24-fluoro-25-hydroxyvitamin D3 / 24-fluoro-25-hydroxycholecalciferol	(5Z,7E)-(3S)-24-fluoro-9,10-seco-5,7,10(19)-cholestatriene-3,25-diol		Vitamin D3 and derivatives [ST0302]	418.325	651.357	528.325	146.022	670.202	241.782
									LMST03020211	(24R)-25-fluoro-1alpha,24-dihydroxyvitamin D3 / (24R)-25-fluoro-1alpha,24-dihydroxycholecalciferol	(5Z,7E)-(1S,3R,24R)-25-fluoro-9,10-seco-5,7,10(19)-cholestatriene-1,3,24-triol		Vitamin D3 and derivatives [ST0302]	434.32	772.374	526.31	146.022	670.202	243.291
									LMST03020212	(10Z)-19-fluoro-1alpha,25-dihydroxyvitamin D3 / (10Z)-19-fluoro-1alpha,25-dihydroxycholecalciferol	(5Z,7E,10Z)-(1S,3R)-19-fluoro-9,10-seco-5,7,10(19)-cholestatriene-1,3,25-triol		Vitamin D3 and derivatives [ST0302]	434.32	772.374	526.31	146.022	670.202	244.189
									LMST03020213	(10E)-19-fluoro-1alpha,25-dihydroxyvitamin D3 / (10E)-19-fluoro-1alpha,25-dihydroxycholecalciferol	(5Z,7E,10E)-(1S,3R)-19-fluoro-9,10-seco-5,7,10(19)-cholestatriene-1,3,25-triol		Vitamin D3 and derivatives [ST0302]	434.32	772.374	526.31	146.022	670.202	244.189
									LMST03020214	(5E,10Z)-19-fluoro-1alpha,25-dihydroxyvitamin D3 / (5E,10Z)-19-fluoro-1alpha,25-dihydroxycholecalciferol	(5E,7E,10Z)-(1S,3R)-19-fluoro-9,10-seco-5,7,10(19)-cholestatriene-1,3,25-triol		Vitamin D3 and derivatives [ST0302]	434.32	772.374	526.31	146.022	670.202	244.189
									LMST03020215	(5E,10E)-19-fluoro-1alpha,25-dihydroxyvitamin D3 / (5E,10E)-19-fluoro-1alpha,25-dihydroxycholecalciferol	(5E,7E,10E)-(1S,3R)-19-fluoro-9,10-seco-5,7,10(19)-cholestatriene-1,3,25-triol		Vitamin D3 and derivatives [ST0302]	434.32	772.374	526.31	146.022	670.202	244.189
									LMST03020216	24R-fluoro-1alpha,25-dihydroxyvitamin D3 / 24R-fluoro-1alpha,25-dihydroxycholecalciferol	(5Z,7E)-(1S,3R,24R)-24-fluoro-9,10-seco-5,7,10(19)-cholestatriene-1,3,25-triol		Vitamin D3 and derivatives [ST0302]	434.32	772.374	526.31	146.022	670.202	243.237
									LMST03020217	1alpha-hydroxy-3-deoxyvitamin D3 / 1alpha-hydroxy-3-deoxycholecalciferol	(5Z,7E)-(1S)-9,10-seco-5,7,10(19)-cholestatrien-1-ol		Vitamin D3 and derivatives [ST0302]	384.339	512.35	367.337	146.022	679.2	241.039
									LMST03020219	3-epivitamin D3 / 3-epicholecalciferol	(5Z,7E)-(3R)-9,10-seco-5,7,10(19)-cholestatrien-3-ol		Vitamin D3 and derivatives [ST0302]	384.339	512.35	367.337	146.022	685.8	240.938
									LMST03020220	(5E)-vitamin D3 / (5E)-cholecalciferol / (5E)-calciol	(5E,7E)-(3S)-9,10-seco-5,7,10(19)-cholestatrien-3-ol		Vitamin D3 and derivatives [ST0302]	384.339	512.35	367.337	146.022	685.8	240.938
									LMST03020221	(5E)-3-epivitamin D3 / (5E)-3-epicholecalciferol	(5E,7E)-(3R)-9,10-seco-5,7,10(19)-cholestatrien-3-ol		Vitamin D3 and derivatives [ST0302]	384.339	512.35	367.337	146.022	685.8	240.938
									LMST03020222	previtamin D3 / precholecalciferol / (6Z)-tacalciol	(6Z)-(3S)-9,10-seco-5(10),6,8-cholestatrien-3-ol		Vitamin D3 and derivatives [ST0302]	384.339	512.35	367.337	146.022	722.4	241.178
									LMST03020223	tachysterol3	(6E)-(3S)-9,10-seco-5(10),6,8-cholestatrien-3-ol		Vitamin D3 and derivatives [ST0302]	384.339	512.35	367.337	146.022	729.6	241.178
									LMST03020224	isotachysterol3	(6E)-(3S)-9,10-seco-5(10),6,8(14)-cholestatrien-3-ol		Vitamin D3 and derivatives [ST0302]	384.339	512.35	367.337	146.022	703.2	242.093
									LMST03020225	(5E)-isovitamin D3 / (5E)-isocholecalciferol	(5E,7E)-(3S)-9,10-seco-1(10),5,7-cholestatrien-3-ol		Vitamin D3 and derivatives [ST0302]	384.339	512.35	367.337	146.022	726.6	241.051
									LMST03020226	toxisterol3 D1	(5Z)-(3S)-9,10-seco-5,8,10(19)-cholestatrien-3-ol		Vitamin D3 and derivatives [ST0302]	384.339	512.35	367.337	146.022	691.8	241.242
									LMST03020227	toxisterol3 E1	(3S,6R,9R)-9(10-6)abeo-5(10),7-cholestadien-3-ol		Vitamin D3 and derivatives [ST0302]	384.339	512.35	367.337	146.022	757.8	242.061
									LMST03020228		(3S,6S)-9,10-seco-5(10),6,7-cholestatrien-3-ol		Vitamin D3 and derivatives [ST0302]	384.339	512.35	367.337	146.022	775.2	241.126
									LMST03020229		(3S,6R)-9,10-seco-5(10),6,7-cholestatrien-3-ol		Vitamin D3 and derivatives [ST0302]	384.339	512.35	367.337	146.022	775.2	241.126
									LMST03020230		(7E)-(3S,6S)-6,19-cyclo-9,10-seco-5(10),7-cholestadien-3-ol		Vitamin D3 and derivatives [ST0302]	384.339	512.35	367.337	146.022	756.6	241.844
									LMST03020232	1alpha-hydroxy-3-epivitamin D3 / 1alpha-hydroxy-3-epicholecalciferol	(5Z,7E)-(1S,3S)-9,10-seco-5,7,10(19)-cholestatriene-1,3-diol		Vitamin D3 and derivatives [ST0302]	400.334	633.367	510.335	146.022	510.786	242
									LMST03020233	(5E)-1alpha-hydroxyvitamin D3 / (5E)-1alpha-hydroxycholecalciferol	(5E,7E)-(1S,3R)-9,10-seco-5,7,10(19)-cholestatriene-1,3-diol		Vitamin D3 and derivatives [ST0302]	400.334	633.367	510.335	146.022	524.532	242
									LMST03020234	(5E)-1alpha-hydroxy-3-epivitamin D3 / (5E)-1alpha-hydroxy-3-epicholecalciferol	(5E,7E)-(1S,3S)-9,10-seco-5,7,10(19)-cholestatriene-1,3-diol		Vitamin D3 and derivatives [ST0302]	400.334	633.367	510.335	146.022	524.532	242
									LMST03020235	1beta-hydroxyvitamin D3 / 1beta-hydroxycholecalciferol	(5Z,7E)-(1R,3R)-9,10-seco-5,7,10(19)-cholestatriene-1,3-diol		Vitamin D3 and derivatives [ST0302]	400.334	633.367	510.335	146.022	510.786	242
									LMST03020236	1beta-hydroxy-3-epivitamin D3 / 1beta-hydroxy-3-epicholecalciferol	(5Z,7E)-(1R,3S)-9,10-seco-5,7,10(19)-cholestatriene-1,3-diol		Vitamin D3 and derivatives [ST0302]	400.334	633.367	510.335	146.022	510.786	242
									LMST03020237	(5E)-1beta-hydroxyvitamin D3 / (5E)-1beta-hydroxycholecalciferol	(5E,7E)-(1R,3R)-9,10-seco-5,7,10(19)-cholestatriene-1,3-diol		Vitamin D3 and derivatives [ST0302]	400.334	633.367	510.335	146.022	510.786	242
									LMST03020238	(5E)-1beta-hydroxy-3-epivitamin D3 / (5E)-1beta-hydroxy-3-epicholecalciferol	(5E,7E)-(1R,3S)-9,10-seco-5,7,10(19)-cholestatriene-1,3-diol		Vitamin D3 and derivatives [ST0302]	400.334	633.367	510.335	146.022	510.786	242
									LMST03020239	2alpha-hydroxyvitamin D3 / 2alpha-hydroxycholecalciferol	(5Z,7E)-(2R,3R)-9,10-seco-5,7,10(19)-cholestatriene-2,3-diol		Vitamin D3 and derivatives [ST0302]	400.334	633.367	510.335	146.022	564.372	241.435
									LMST03020240	2beta-hydroxyvitamin D3 / 2beta-hydroxycholecalciferol	(5Z,7E)-(2S,3R)-9,10-seco-5,7,10(19)-cholestatriene-2,3-diol		Vitamin D3 and derivatives [ST0302]	400.334	633.367	510.335	146.022	564.372	241.435
									LMST03020241	1alpha,25-dihydroxy-3-deoxyvitamin D3 / 1alpha,25-dihydroxy-3-deoxycholecalciferol	(5Z,7E)-(1S)-9,10-seco-5,7,10(19)-cholestatriene-1,25-diol		Vitamin D3 and derivatives [ST0302]	400.334	633.367	510.335	146.022	441.205	241.575
									LMST03020242	astrogorgiadiol B	(8S,9R)-9,10-seco-1,3,5(10)-cholestatriene-3,9-diol		Vitamin D3 and derivatives [ST0302]	400.334	633.367	510.335	146.022	612	240.982
									LMST03020243	(22S)-22-hydroxyvitamin D3 / (22S)-22-hydroxycholecalciferol	(5Z,7E)-(3S,22S)-9,10-seco-5,7,10(19)-cholestatriene-3,22-diol		Vitamin D3 and derivatives [ST0302]	400.334	633.367	510.335	146.022	500.645	241.366
									LMST03020244	(24R)-24-hydroxyvitamin D3 / (24R)-24-hydroxycholecalciferol	(5Z,7E)-(3S,24R)-9,10-seco-5,7,10(19)-cholestatriene-3,24-diol		Vitamin D3 and derivatives [ST0302]	400.334	633.367	510.335	146.022	495.056	241.35
									LMST03020245	(24S)-24-hydroxyvitamin D3 / (24S)-24-hydroxycholecalciferol	(5Z,7E)-(3S,24S)-9,10-seco-5,7,10(19)-cholestatriene-3,24-diol		Vitamin D3 and derivatives [ST0302]	400.334	633.367	510.335	146.022	484.276	241.35
									LMST03020247	25-hydroxy-14-epivitamin D3 / 25-hydroxy-14-epicholecalciferol	(5Z,7E)-(3S)-9,10-seco-5,7,10(19)-cholestatriene-3,25-diol		Vitamin D3 and derivatives [ST0302]	400.334	633.367	510.335	146.022	439.694	241.532
									LMST03020248	(6R)-6,19-epidioxy-6,19-dihydrovitamin D3 / (6R)-6,19-epidioxy-6,19-dihydrocholecalciferol	(7E)-(3S,6R)-6,19-epidioxy-9,10-seco-5(10),7-cholestadien-3-ol		Vitamin D3 and derivatives [ST0302]	416.329	544.34	399.326	146.022	655.8	242.832
									LMST03020249	(6S)-6,19-epidioxy-6,19-dihydrovitamin D3 / (6S)-6,19-epidioxy-6,19-dihydrocholecalciferol	(7E)-(3S,6S)-6,19-epidioxy-9,10-seco-5(10),7-cholestadien-3-ol		Vitamin D3 and derivatives [ST0302]	416.329	544.34	399.326	146.022	655.8	242.832
									LMST03020250	(6R)-vitamin D3 6,19-sulfur dioxide adduct / (6R)-cholecalciferol 6,19-sulfur dioxide adduct	(7E)-(3S,6R)-6,19-epithio-9,10-seco-5(10),7-cholestadien-3-ol S,S-dioxide		Vitamin D3 and derivatives [ST0302]	448.301	576.312	431.298	146.022	670.2	243.673
									LMST03020251	(6S)-vitamin D3 6,19-sulfur dioxide adduct / (6S)-cholecalciferol 6,19-sulfur dioxide adduct	(7E)-(3S,6S)-6,19-epithio-9,10-seco-5(10),7-cholestadien-3-ol S,S-dioxide		Vitamin D3 and derivatives [ST0302]	448.301	576.312	431.298	146.022	670.2	243.673
									LMST03020252		(7E)-(3S,6R)-6-hydroperoxy-9,10-seco-4,7,10(19)-cholestatrien-3-ol		Vitamin D3 and derivatives [ST0302]	416.329	544.34	399.326	146.022	522.6	242.884
									LMST03020253		(7E)-(3S,6S)-6-hydroperoxy-9,10-seco-4,7,10(19)-cholestatrien-3-ol		Vitamin D3 and derivatives [ST0302]	416.329	544.34	399.326	146.022	522.6	242.884
									LMST03020254	1alpha,18-dihydroxyvitamin D3 / 1alpha,18-dihydroxycholecalciferol	(5Z,7E)-(1S,3R)-9,10-seco-5,7,10(19)-cholestatriene-1,3,18-triol		Vitamin D3 and derivatives [ST0302]	416.329	754.383	508.319	146.022	414.464	243.448
									LMST03020255	22-ethyl-1alpha,22-dihydroxy-25,26,27-trinorvitamin D3 / 22-ethyl-1alpha,22-dihydroxy-25,26,27-trinorcholecalciferol	(5Z,7E)-(1S,3R)-22-ethyl-9,10-seco-5,7,10(19)-cholatriene-1,3,22-triol		Vitamin D3 and derivatives [ST0302]	402.313	740.367	494.303	146.022	297.674	243.006
									LMST03020256	(24R)-1alpha,24-dihydroxyvitamin D3 / (24R)-1alpha,24-dihydroxycholecalciferol	(5Z,7E)-(1S,3R,24R)-9,10-seco-5,7,10(19)-cholestatriene-1,3,24-triol		Vitamin D3 and derivatives [ST0302]	416.329	754.383	508.319	146.022	363.935	242.922
									LMST03020257	(24S)-1alpha,24-dihydroxyvitamin D3 / (24S)-1alpha,24-dihydroxycholecalciferol	(5Z,7E)-(1S,3R,24S)-9,10-seco-5,7,10(19)-cholestatriene-1,3,24-triol		Vitamin D3 and derivatives [ST0302]	416.329	754.383	508.319	146.022	363.935	242.922
									LMST03020259	1alpha,25-dihydroxy-3-epivitamin D3 / 1alpha,25-dihydroxy-3-epicholecalciferol	(5Z,7E)-(1S,3S)-9,10-seco-5,7,10(19)-cholestatriene-1,3,25-triol		Vitamin D3 and derivatives [ST0302]	416.329	754.383	508.319	146.022	321.689	243.041
									LMST03020260	1alpha,25-dihydroxy-14-epivitamin D3 / 1alpha,25-dihydroxy-14-epicholecalciferol	(5Z,7E)-(1S,3R,14R)-9,10-seco-5,7,10(19)-cholestatriene-1,3,25-triol		Vitamin D3 and derivatives [ST0302]	416.329	754.383	508.319	146.022	321.689	243.041
									LMST03020261	1alpha,25-dihydroxy-14-epiprevitamin D3 / 1alpha,25-dihydroxy-14-epiprecholecalciferol	(6Z)-(1S,3R,14R)-9,10-seco-5(10),6,8-cholestatriene-1,3,25-triol		Vitamin D3 and derivatives [ST0302]	416.329	754.383	508.319	146.022	292.875	243.326
									LMST03020262	1alpha,25-dihydroxy-20-epivitamin D3 / 1alpha,25-dihydroxy-20-epicholecalciferol	(5Z,7E)-(1S,3R,20S)-9,10-seco-5,7,10(19)-cholestatriene-1,3,25-triol		Vitamin D3 and derivatives [ST0302]	416.329	754.383	508.319	146.022	321.689	243.041
									LMST03020263	1alpha,25-dihydroxy-24a-homo-22-thiavitamin D3 / 1alpha,25-dihydroxy-24a-homo-22-thiacholecalciferol	(5Z,7E)-(1S,3R)-24a-homo-9,10-seco-22-thia-5,7,10(19)-cholestatriene-1,3,25-triol		Vitamin D3 and derivatives [ST0302]	448.301	786.355	540.291	146.022	670.202	243.064
									LMST03020264	1alpha,25-dihydroxy-24a-homo-22-thia-20-epivitamin D3 / 1alpha,25-dihydroxy-24a-homo-22-thia-20-epicholecalciferol	(5Z,7E)-(1S,3R,20R)-24a-homo-9,10-seco-22-thia-5,7,10(19)-cholestatriene-1,3,25-triol		Vitamin D3 and derivatives [ST0302]	448.301	786.355	540.291	146.022	670.202	243.064
									LMST03020265	(5E)-1alpha,25-dihydroxyvitamin D3 / (5E)-1alpha,25-dihydroxycholecalciferol	(5E,7E)-(1S,3R)-9,10-seco-5,7,10(19)-cholestatriene-1,3,25-triol		Vitamin D3 and derivatives [ST0302]	416.329	754.383	508.319	146.022	321.689	243.041
									LMST03020266	1beta,25-dihydroxyvitamin D3 / 1beta,25-dihydroxycholecalciferol	(5Z,7E)-(1R,3R)-9,10-seco-5,7,10(19)-cholestatriene-1,3,25-triol		Vitamin D3 and derivatives [ST0302]	416.329	754.383	508.319	146.022	321.689	243.041
									LMST03020267	1beta,25-dihydroxy-3-epivitamin D3 / 1beta,25-dihydroxy-3-epicholecalciferol	(5Z,7E)-(1R,3S)-9,10-seco-5,7,10(19)-cholestatriene-1,3,25-triol		Vitamin D3 and derivatives [ST0302]	416.329	754.383	508.319	146.022	321.689	243.041
									LMST03020268	18,25-dihydroxyvitamin D3 / 18,25-dihydroxycholecalciferol	(5Z,7E)-(3S)-9,10-seco-5,7,10(19)-cholestatriene-3,18,25-triol		Vitamin D3 and derivatives [ST0302]	416.329	754.383	508.319	146.022	308.03	242.965
									LMST03020269	(22R)-22,25-dihydroxyvitamin D3 / (22R)-22,25-dihydroxycholecalciferol	(5Z,7E)-(3S,22R)-9,10-seco-5,7,10(19)-cholestatriene-3,22,25-triol		Vitamin D3 and derivatives [ST0302]	416.329	754.383	508.319	146.022	354.989	242.794
									LMST03020270	(22S)-22,25-dihydroxyvitamin D3 / (22S)-22,25-dihydroxycholecalciferol	(5Z,7E)-(3S,22S)-9,10-seco-5,7,10(19)-cholestatriene-3,22,25-triol		Vitamin D3 and derivatives [ST0302]	416.329	754.383	508.319	146.022	354.989	242.794
									LMST03020271	(23R)-23,25-dihydroxyvitamin D3 / (23R)-23,25-dihydroxycholecalciferol	(5Z,7E)-(3S,23R)-9,10-seco-5,7,10(19)-cholestatriene-3,23,25-triol		Vitamin D3 and derivatives [ST0302]	416.329	754.383	508.319	146.022	332.983	243.026
									LMST03020272	(23S)-23,25-dihydroxyvitamin D3 / (23S)-23,25-dihydroxycholecalciferol	(5Z,7E)-(3S,23S)-9,10-seco-5,7,10(19)-cholestatriene-3,23,25-triol		Vitamin D3 and derivatives [ST0302]	416.329	754.383	508.319	146.022	332.983	243.026
									LMST03020273	(24R)-24,25-dihydroxyvitamin D3 / (24R)-24,25-dihydroxycholecalciferol	(5Z,7E)-(3S,24R)-9,10-seco-5,7,10(19)-cholestatriene-3,24,25-triol		Vitamin D3 and derivatives [ST0302]	416.329	754.383	508.319	146.022	367.412	242.525
									LMST03020274	(24S)-24,25-dihydroxyvitamin D3 / (24S)-24,25-dihydroxycholecalciferol	(5Z,7E)-(3S,24S)-9,10-seco-5,7,10(19)-cholestatriene-3,24,25-triol		Vitamin D3 and derivatives [ST0302]	416.329	754.383	508.319	146.022	367.412	242.525
									LMST03020275	(25R)-25,26-dihydroxyvitamin D3 / (25R)-25,26-dihydroxycholecalciferol	(5Z,7E)-(3S,25R)-9,10-seco-5,7,10(19)-cholestatriene-3,25,26-triol		Vitamin D3 and derivatives [ST0302]	416.329	754.383	508.319	146.022	358.843	243.331
									LMST03020276	(25S)-25,26-dihydroxyvitamin D3 / (25S)-25,26-dihydroxycholecalciferol	(5Z,7E)-(3S,25S)-9,10-seco-5,7,10(19)-cholestatriene-3,25,26-triol		Vitamin D3 and derivatives [ST0302]	416.329	754.383	508.319	146.022	358.843	243.331
									LMST03020277	(6R)-6,19-epidioxy-1alpha-hydroxy-6,19-dihydrovitamin D3 / (6R)-6,19-epidioxy-1alpha-hydroxy-6,19-dihydrocholecalciferol	(7E)-(1S,3R,6R)-6,19-epidioxy-9,10-seco-5(10),7-cholestadiene-1,3-diol		Vitamin D3 and derivatives [ST0302]	432.324	665.357	542.325	146.022	637.759	243.314
									LMST03020278	(6S)-6,19-epidioxy-1alpha-hydroxy-6,19-dihydrovitamin D3 / (6S)-6,19-epidioxy-1alpha-hydroxy-6,19-dihydrocholecalciferol	(7E)-(1S,3R,6S)-6,19-epidioxy-9,10-seco-5(10),7-cholestadiene-1,3-diol		Vitamin D3 and derivatives [ST0302]	432.324	665.357	542.325	146.022	637.759	243.314
									LMST03020279	(6R)-25-hydroxyvitamin D3 6,19-sulfur dioxide adduct / (6R)-25-hydroxycholecalciferol 6,19-sulfur dioxide adduct	(7E)-(3S,6R)-6,19-epithio-9,10-seco-5(10),7-cholestadiene-3,25-diol S,S-dioxide		Vitamin D3 and derivatives [ST0302]	464.296	697.329	574.297	146.022	670.202	243.987
									LMST03020280	(6S)-25-hydroxyvitamin D3 6,19-sulfur dioxide adduct / (6S)-25-hydroxycholecalciferol 6,19-sulfur dioxide adduct	(7E)-(3S,6S)-6,19-epithio-9,10-seco-5(10),7-cholestadiene-3,25-diol S,S-dioxide		Vitamin D3 and derivatives [ST0302]	464.296	697.329	574.297	146.022	670.202	243.987
									LMST03020281	(6R)-6,19-epidioxy-25-hydroxy-6,19-dihydrovitamin D3 / (6R)-6,19-epidioxy-25-hydroxy-6,19-dihydrocholecalciferol	(7E)-(3S,6R)-6,19-epidioxy-9,10-seco-5(10),7-cholestadiene-3,25-diol		Vitamin D3 and derivatives [ST0302]	432.324	665.357	542.325	146.022	637.705	243.186
									LMST03020282	(6S)-6,19-epidioxy-25-hydroxy-6,19-dihydrovitamin D3 / (6S)-6,19-epidioxy-25-hydroxy-6,19-dihydrocholecalciferol	(7E)-(3S,6S)-6,19-epidioxy-9,10-seco-5(10),7-cholestadiene-3,25-diol		Vitamin D3 and derivatives [ST0302]	432.324	665.357	542.325	146.022	637.705	243.186
									LMST03020283	1alpha,25-dihydroxy-24a-homo-22-oxavitamin D3 / 1alpha,25-dihydroxy-24a-homo-22-oxacholecalciferol	(5Z,7E)-(1S,3R)-24a-homo-22-oxa-9,10-seco-5,7,10(19)-cholestatriene-1,3,25-triol		Vitamin D3 and derivatives [ST0302]	432.324	770.378	524.314	146.022	340.45	243.103
									LMST03020284	1alpha,25-dihydroxy-24a-homo-22-oxa-20-epivitamin D3 / 1alpha,25-dihydroxy-24a-homo-22-oxa-20-epicholecalciferol	(5Z,7E)-(1S,3R,20R)-24a-homo-22-oxa-9,10-seco-5,7,10(19)-cholestatrien-1,3,25-triol		Vitamin D3 and derivatives [ST0302]	432.324	770.378	524.314	146.022	340.45	243.103
									LMST03020285	1alpha,25-dihydroxy-10,19-methano-23-oxavitamin D3 / 1alpha,25-dihydroxy-10,19-methano-23-oxacholecalciferol	(5Z,7E)-(1S,3R)-10,19-methano-23-oxa-9,10-seco-5,7-cholestadiene-1,3,25-triol		Vitamin D3 and derivatives [ST0302]	432.324	770.378	524.314	146.022	307.45	242.964
									LMST03020286	1alpha,2,25-trihydroxyvitamin D3 / 1alpha,2,25-trihydroxycholecalciferol	(5Z,7E)-(1,2,3R)-9,10-seco-5,7,10(19)-cholestatriene-1,2,3,25-tetrol		Vitamin D3 and derivatives [ST0302]	432.324	875.399	506.303	146.022	344.146	244.014
									LMST03020287	1alpha,11alpha,25-trihydroxyvitamin D3 / 1alpha,11alpha,25-trihydroxycholecalciferol	(5Z,7E)-(1S,3R,11S)-9,10-seco-5,7,10(19)-cholestatriene-1,3,11,25-tetrol		Vitamin D3 and derivatives [ST0302]	432.324	875.399	506.303	146.022	316.465	243.947
									LMST03020288	1alpha,11beta,25-trihydroxyvitamin D3 / 1alpha,11beta,25-trihydroxycholecalciferol	(5Z,7E)-(1S,3R,11R)-9,10-seco-5,7,10(19)-cholestatriene-1,3,11,25-tetrol		Vitamin D3 and derivatives [ST0302]	432.324	875.399	506.303	146.022	316.465	243.947
									LMST03020289	1alpha,18,25-trihydroxyvitamin D3 / 1alpha,18,25-trihydroxycholecalciferol	(5Z,7E)-(1S,3R)-9,10-seco-5,7,10(19)-cholestatriene-1,3,18,25-tetrol		Vitamin D3 and derivatives [ST0302]	432.324	875.399	506.303	146.022	325.106	244.149
									LMST03020290	(20S)-1alpha,20,25-trihydroxyvitamin D3 / (20S)-1alpha,20,25-trihydroxycholecalciferol	(5Z,7E)-(1S,3R,20S)-9,10-seco-5,7,10(19)-cholestatriene-1,3,20,25-tetrol		Vitamin D3 and derivatives [ST0302]	432.324	875.399	506.303	146.022	341.197	244.15
									LMST03020291	(22R)-1alpha,22,25-trihydroxy-20-epivitamin D3 / (22R)-1alpha,22,25-trihydroxy-20-epicholecalciferol	(5Z,7E)-(1S,3R,20R,22R)-9,10-seco-5,7,10(19)-cholestatriene-1,3,22,25-tetrol		Vitamin D3 and derivatives [ST0302]	432.324	875.399	506.303	146.022	318.32	243.642
									LMST03020292	(23S)-1alpha,23,25-trihydroxyvitamin D3 / (23S)-1alpha,23,25-trihydroxycholecalciferol	(5Z,7E)-(1S,3R,23S)-9,10-seco-5,7,10( 19)-cholestatriene-1,3,23,25-tetrol		Vitamin D3 and derivatives [ST0302]	432.324	875.399	506.303	146.022	343.586	244.231
									LMST03020294	(24S)-1alpha,24,25-trihydroxyvitamin D3 / (24S)-1alpha,24,25-trihydroxycholecalciferol	(5Z,7E)-(1S,3R,24S)-9,10-seco-5,7,10(19)-cholestatriene-1,3,24,25-tetrol		Vitamin D3 and derivatives [ST0302]	432.324	875.399	506.303	146.022	309.578	243.882
									LMST03020295	(5E)-(25R)-1alpha,25,26-trihydroxyvitamin D3 / (5E)-(25R)-1alpha,25,26-trihydroxycholecalciferol	(5E,7E)-(1S,3R,25R)-9,10-seco-5,7,10(19)-cholestatriene-1,3,25,26-tetrol		Vitamin D3 and derivatives [ST0302]	432.324	875.399	506.303	146.022	309.284	244.217
									LMST03020296	(25S)-1alpha,25,26-trihydroxyvitamin D3 / (25S)-1alpha,25S,26-trihydroxycholecalciferol	(5Z,7E)-(1S,3R,25S)-9,10-seco-5,7,10(19)-cholestatriene-1,3,25,26-tetrol		Vitamin D3 and derivatives [ST0302]	432.324	875.399	506.303	146.022	301.977	244.217
									LMST03020297	22,24,25-trihydroxyvitamin D3 / 22,24,25-trihydroxycholecalciferol	(5Z,7E)-(3S)-9,10-seco-5,7,10(19)-cholestatriene-3,22,24,25-tetrol		Vitamin D3 and derivatives [ST0302]	432.324	875.399	506.303	146.022	294.138	243.621
									LMST03020298	(23S)-23,24,25-trihydroxyvitamin D3 / (23S)-23,24,25-trihydroxycholecalciferol	(5Z,7E)-(3S,23S)-9,10-seco-5,7,10(19)-cholestatriene-3,23,24,25-tetrol		Vitamin D3 and derivatives [ST0302]	432.324	875.399	506.303	146.022	326.045	243.886
									LMST03020299	(23S,25R)-23,25,26-trihydroxyvitamin D3 / (23S,25R)-23,25,26-trihydroxycholecalciferol	(5Z,7E)-(3S,23S,25R)-9,10-seco-5,7,10(19)-cholestatriene-3,23,25,26-tetrol		Vitamin D3 and derivatives [ST0302]	432.324	875.399	506.303	146.022	337.066	244.048
									LMST03020300	24,25,26-trihydroxyvitamin D3 / 24,25,26-trihydroxycholecalciferol	(5Z,7E)-(3S)-9,10-seco-5,7,10(19)-cholestatriene-3,24,25,26-tetrol		Vitamin D3 and derivatives [ST0302]	432.324	875.399	506.303	146.022	336.121	244.243
									LMST03020301	(24R)-6,19-epidioxy-1alpha,24-dihydroxy-6,19-dihydrovitamin D3 / (24R)-6,19-epidioxy-1alpha,24-di hydroxy-6,19-dihydrocholecalciferol	(7E)-(1S,3R,24R)-6,19-epidioxy-9,10-seco-5(10),7-cholestadiene-1,3,24-triol		Vitamin D3 and derivatives [ST0302]	448.319	786.373	540.309	146.022	634.537	243.934
									LMST03020302	(6R)-6,19-epidioxy-1alpha,25-dihydroxy-6,19-dihydrovitamin D3 / (6R)-6,19-epidioxy-1alpha,25-dihydroxy-6,19-dihydrocholecalciferol	(7E)-(1S,3R)-6,19-epidioxy-9,10-seco-5(10),7-cholestadiene-1,3,25-triol		Vitamin D3 and derivatives [ST0302]	448.319	786.373	540.309	146.022	625.593	243.9
									LMST03020303	(6R)-1alpha,25-dihydroxyvitamin D3 6,19-sulfur dioxide adduct / (6R)-1alpha,25-dihydroxycholecalciferol 6,19-sulfur dioxide adduct	(7E)-(1S,3R,6R)-6,19-epithio-9,10-seco-5(10),7-cholestadiene-1,3,25-triol S,S-dioxide		Vitamin D3 and derivatives [ST0302]	480.291	818.345	572.281	146.022	670.202	244.526
									LMST03020304	(6S)-1alpha,25-dihydroxyvitamin D3 6,19-sulfur dioxide adduct / (6S)-1alpha,25-dihydroxycholecalciferol 6,19-sulfur dioxide adduct	(7E)-(1S,3R,6S)-6,19-epithio-9,10-seco-5(10),7-cholestadiene-1,3,25-triol S,S-dioxide		Vitamin D3 and derivatives [ST0302]	480.291	818.345	572.281	146.022	670.202	244.526
									LMST03020305	(6RS,24R)-24,25-dihydroxyvitamin D3 6,19-sulfur dioxide adduct / (6RS,24R)-24,25-dihydroxycholecalciferol 6,19-sulfur dioxide adduct	(7E)-(3S,6RS,24R)-6,19-epithio-9,10-seco-5(10),7-cholestadiene-3,24,25-triol S,S-dioxide		Vitamin D3 and derivatives [ST0302]	480.291	818.345	572.281	146.022	670.202	244.375
									LMST03020306	(23S,25R)-1alpha,23,25,26-tetrahydroxyvitamin D3 / (23S,25R)-1alpha,23,25,26-tetrahydroxycholecalciferol	(5Z,7E)-(1S,3R,23S,25R)-9,10-seco-5,7,10(19)-cholestatriene-1,3,23,25,26-pentol		Vitamin D3 and derivatives [ST0302]	448.319	996.416	504.288	146.022	372.113	244.496
									LMST03020307	dihydrotachysterol3 / (5E)-(10S)-10,19-dihydrovitamin D3 / (5E)-(10S)-10,19-dihydrocholecalciferol	(5E,7E)-(3S,10S)-9,10-seco-5,7-cholestatrien-3-ol		Vitamin D3 and derivatives [ST0302]	386.355	514.366	369.352	146.022	736.8	240.426
									LMST03020308	toxisterol3 R1 / 6,19-dihydrovitamin D3 / 6,19-dihydrocholecalciferol	(7E)-(3S)-9,10-seco-5(10),7-cholestadien-3-ol		Vitamin D3 and derivatives [ST0302]	386.355	514.366	369.352	146.022	726.6	240.904
									LMST03020309	1-methyl-1,25-dihydroxy-4-nor-2,3-secovitamin D3 / 1-methyl-1,25-dihydroxy-4-nor-2,3-secocholecalciferol	(5E,7E)-1-methyl-A-nor-(2,3)-(9,10)-diseco-5,7,10(19)-cholestatriene-1,3,25-triol		Vitamin D3 and derivatives [ST0302]	418.345	756.399	510.335	146.022	485.222	246.477
									LMST03020310	1alpha-hydroxy-22-(3-hydroxyphenyl)-23,24,25,26,27-pentanorvitamin D3 / 1alpha-hydroxy-22-(3-hydroxyphenyl)-23,24,25,26,27-pentanorcholecalciferol	(5Z,7E)-(1S,3R)-22-(3-hydroxyphenyl)-23,24-dinor-9,10-seco-5,7,10(19)-cholatriene-1,3-diol		Vitamin D3 and derivatives [ST0302]	422.282	760.336	514.272	146.022	451.734	244.681
									LMST03020311	1alpha-hydroxy-22-(4-hydroxyphenyl)-23,24,25,26,27-pentanorvitamin D3 / 1alpha-hydroxy-22-(4-hydroxyphenyl)-23,24,25,26,27-pentanorcholecalciferol	(5Z,7E)-(1S,3R)-22-(4-hydroxyphenyl)-23,24-dinor-9,10-seco-5,7,10(19)-cholatriene-1,3-diol		Vitamin D3 and derivatives [ST0302]	422.282	760.336	514.272	146.022	466.724	244.682
									LMST03020312	(22E,24E,26E)-1alpha,26b-dihydroxy-22,23,24,25,26,26a-hexadehydro-26a,26b-dihomo-27-norvitamin D3 / (22E,24E,26E)-1alpha,26b-dihydroxy-22,23,24,25,26,26a-hexadehydro-26a,26b-dihomo-27-norcholecalciferol	(5Z,7E,22E,24E,26E)-(1S,3R)-26a,26b-dihomo-27-nor-9,10-seco-5,7,10(19),22,24,26(26a)-cholestahexaene-1,3,26b-triol		Vitamin D3 and derivatives [ST0302]	424.298	762.352	516.288	146.022	369.277	243.984
									LMST03020313	calicoferol D	(22E)-(8S)-3-hydroxy-22-methyl-9,10-seco-1,3,5(10),22-cholestatetraen-9-one		Vitamin D3 and derivatives [ST0302]	410.318	538.33	393.316	146.022	611.4	241.192
									LMST03020314	(22E,24E)-1alpha,25-dihydroxy-22,23,24,24a-tetradehydro-24a-homovitamin D3 / (22E,24E)-1alpha,25-dihydroxy-22,23,24,24a-tetradehydro-24a-homocholecalciferol	(5Z,7E,22E,24E)-(1S,3R)-24a-homo-9,10-seco-5,7,10(19),22,24-cholestapentaene-1,3,25-triol		Vitamin D3 and derivatives [ST0302]	426.313	764.367	518.303	146.022	352.549	243.013
									LMST03020315	(22S)-1alpha,22,25-trihydroxy-23,24-tetradehydro-24a-homo-20-epivitamin D3 / (22S)-1alpha,22,25-trihydroxy-23,24-tetradehydro-24a-homo-20-epicholecalciferol	(5Z,7E)-(1S,3R,20R,22S)-24a-homo-9,10-seco-5,7,10(19)-cholestatrien-23-yne-1,3,22,25-tetrol		Vitamin D3 and derivatives [ST0302]	442.308	885.384	516.288	146.022	369.761	244.687
									LMST03020316	24,24-difluoro-1alpha,25-dihydroxy-24a-homovitamin D3 / 24,24-difluoro-1alpha,25-dihydroxy-24a-homocholecalciferol	(5Z,7E)-(1S,3R)-24,24-difluoro-24a-homo-9,10-seco-5,7,10(19)-cholestatrien-1,3,25-triol		Vitamin D3 and derivatives [ST0302]	466.326	804.38	558.316	146.022	670.202	244.334
									LMST03020317	(22E)-(25R)-25-hydroxy-26-methyl-22,23-didehydrovitamin D3 / (22E)-(25R)-25-hydroxy-26-methyl-22,23-didehydrocholecalciferol	(5Z,7E,22E)-(3S,25R)-26-methyl-9,10-seco-5,7,10(19),22-cholestatetraene-3,25-diol		Vitamin D3 and derivatives [ST0302]	412.334	645.367	522.335	146.022	457.454	241.742
									LMST03020318	(22E)-(25S)-25-hydroxy-26-methyl-22,23-didehydrovitamin D3 / (22E)-(25S)-25-hydroxy-26-methyl-22,23-didehydrocholecalciferol	(5Z,7E,22E)-(3S,25S)-26-methyl-9,10-seco-5,7,10(19),22-cholestatetraene-3,25-diol		Vitamin D3 and derivatives [ST0302]	412.334	645.367	522.335	146.022	457.454	241.742
									LMST03020319	25-hydroxy-24-methyl-23,24-didehydrovitamin D3 / 25-hydroxy-24-methyl-23,24-didehydrocholecalciferol	(5Z,7E,23E)-(3S)-9,10-seco-5,7,10(19),23-ergostatetraene-3,25-diol		Vitamin D3 and derivatives [ST0302]	412.334	645.367	522.335	146.022	473.653	242.077
									LMST03020320	(22E)-1alpha,25-dihydroxy-26-methyl-22,23-didehydrovitamin D3 / (22E)-1alpha,25-dihydroxy-26-methyl-22,23-didehydrocholecalciferol	(5Z,7E,22E)-(1S,3R)-26-methyl-9,10-seco-5,7,10(19),22-cholestatetraene-1,3,25-triol		Vitamin D3 and derivatives [ST0302]	428.329	766.383	520.319	146.022	341.885	243.284
									LMST03020321	1alpha,25-dihydroxy-18-methylidenevitamin D3 / 1alpha,25-dihydroxy-18-methylidenecholecalciferol	(5Z,7E)-(1S,3R)-18-methylidene-9,10-seco-5,7,10(19)-cholestatriene-1,3,25-triol		Vitamin D3 and derivatives [ST0302]	428.329	766.383	520.319	146.022	464.842	243.152
									LMST03020322	(22E)-1alpha,25-dihydroxy-22,23-didehydro-24a-homovitamin D3 / (22E)-1alpha,25-dihydroxy-22,23-didehydro-24a-homocholecalciferol	(5Z,7E,22E)-(1S,3R)-24a-homo-9,10-seco-5,7,10(19),22-cholestatetraene-1,3,25-triol		Vitamin D3 and derivatives [ST0302]	428.329	766.383	520.319	146.022	351.534	243.117
									LMST03020323	(22E)-(25R)-1alpha,25-dihydroxy-26-methyl-22,23-didehydrovitamin D3 / (22E)-(25R)-1alpha,25-dihydroxy-26-methyl-22,23-didehydrocholecalciferol	(5Z,7E,22E)-(1S,3R,25R)-26-methyl-9,10-seco-5,7,10(19),22-cholestatetraene-1,3,25-triol		Vitamin D3 and derivatives [ST0302]	428.329	766.383	520.319	146.022	341.885	243.284
									LMST03020324	(22E)-(25S)-1alpha,25-dihydroxy-26-methyl-22,23-didehydrovitamin D3 / (22E)-(25S)-1alpha,25-dihydroxy-26-methyl-22,23-didehydrocholecalciferol	(5Z,7E,22E)-(1S,3R,25S)-26-methyl-9,10-seco-5,7,10(19),22-cholestatetraene-1,3,25-triol		Vitamin D3 and derivatives [ST0302]	428.329	766.383	520.319	146.022	355.57	243.284
									LMST03020326	1alpha,25-dihydroxy-26,27-dimethyl-20,21-didehydro-23-oxavitamin D3 / 1alpha,25-dihydroxy-26,27-dimethyl-20,21-didehydro-23-oxacholecalciferol	(5Z,7E)-(1S,3R)-26,27-dimethyl-23-oxa-9,10-seco-5,7,10(19),20-cholestatetraene-1,3,25-triol		Vitamin D3 and derivatives [ST0302]	446.34	784.394	538.33	146.022	312.492	243.153
									LMST03020327	11alpha-(chloromethyl)-1alpha,25-dihydroxyvitamin D3 / 11alpha-(chloromethyl)-1alpha,25-dihydroxycholecalciferol	(5Z,7E)-(1S,3R,11S)-11-(chloromethyl)-9,10-seco-5,7,10(19)-cholestatriene-1,3,25-triol		Vitamin D3 and derivatives [ST0302]	464.306	802.36	556.296	146.022	670.202	243.687
									LMST03020328	(24R)-25-fluoro-1alpha,24-dihydroxy-24-methylvitamin D3 / (24R)-25-fluoro-1alpha,24-dihydroxy-24-methylcholecalciferol	(5Z,7E)-(1S,3R,24R)-25-fluoro-24-methyl-9,10-seco-5,7,10(19)-cholestatrien-1,3,24-triol		Vitamin D3 and derivatives [ST0302]	448.335	786.389	540.325	146.022	670.202	243.195
									LMST03020329	11alpha-(fluoromethyl)-1alpha,25-dihydroxyvitamin D3 / 11alpha-(fluoromethyl)-1alpha,25-dihydroxycholecalciferol	(5Z,7E)-(1S,3R,11S)-11-(fluoromethyl)-9,10-seco-5,7,10(19)-cholestatriene-1,3,25-triol		Vitamin D3 and derivatives [ST0302]	448.335	786.389	540.325	146.022	670.202	244.074
									LMST03020330	1alpha-hydroxy-25-methoxyvitamin D3 / 1alpha-hydroxy-25-methoxycholecalciferol	(5Z,7E)-(1S,3R)-25-methoxy-9,10-seco-5,7,10(19)-cholestatriene-1,3-diol		Vitamin D3 and derivatives [ST0302]	430.345	663.377	540.345	146.022	406.296	242.15
									LMST03020331	6-methylvitamin D3 / 6-methylcholecalciferol	(5Z,7E)-(3S)-6-methyl-9,10-seco-5,7,10(19)-cholestatrien-3-ol		Vitamin D3 and derivatives [ST0302]	398.355	526.366	381.352	146.022	730.2	241.836
									LMST03020333	6-methylprevitamin D3 / 6-methylprecholecalciferol	(6E)-(3S)-6-methyl-9,10-seco-5(10),6,8-cholestatrien-3-ol		Vitamin D3 and derivatives [ST0302]	398.355	526.366	381.352	146.022	766.2	242.076
									LMST03020334	(10E)-19-methylvitamin D3 / (10E)-19-methylcholecalciferol	(5Z,7E,10E)-(3S)-19-methyl-9,10-seco-5,7,10(19)-cholestatrien-3-ol		Vitamin D3 and derivatives [ST0302]	398.355	526.366	381.352	146.022	787.2	241.114
									LMST03020335	(5E,10E)-19-methylvitamin D3 / (5E,10E)-19-methylcholecalciferol	(5E,7E,10E)-(3S)-19-methyl-9,10-seco-5,7,10(19)-cholestatrien-3-ol		Vitamin D3 and derivatives [ST0302]	398.355	526.366	381.352	146.022	787.2	241.114
									LMST03020336	1alpha,25-dihydroxy-3alpha-methyl-3-deoxyvitamin D3 /1alpha,25-dihydroxy-3alpha-methyl-3-deoxycholecalciferol	(5Z,7E)-(1S,3S)-3-methyl-9,10-seco-5,7,10(19)-cholestatriene-1,25-diol		Vitamin D3 and derivatives [ST0302]	414.35	647.382	524.351	146.022	496.965	241.399
									LMST03020337	(6R)-6-methylvitamin D3 6,19-sulfur dioxide adduct / (6R)-6-methylcholecalciferol 6,19-sulfur dioxide adduct	(7E)-(3S,6R)-6-methyl-6,19-epithio-9,10-seco-5(10),7-cholestadien-3-ol S,S-dioxide		Vitamin D3 and derivatives [ST0302]	462.317	590.328	445.314	146.022	670.2	243.829
									LMST03020338	(6S)-6-methylvitamin D3 6,19-sulfur dioxide adduct / (6S)-6-methylcholecalciferol 6,19-sulfur dioxide adduct	(7E)-(3S,6S)-6-methyl-6,19-epithio-9,10-seco-5(10),7-cholestadien-3-ol S,S-dioxide		Vitamin D3 and derivatives [ST0302]	462.317	590.328	445.314	146.022	670.2	243.829
									LMST03020339	25-methyl-1alpha,26-dihydroxyvitamin D3 / 25-methyl-1alpha,26-dihydroxycholecalciferol	(5Z,7E)-(1S,3R)-25-methyl-9,10-seco-5,7,10(19)-cholestatriene-1,3,26-triol		Vitamin D3 and derivatives [ST0302]	430.345	768.399	522.335	146.022	351.805	243.333
									LMST03020340	(1R)-25-hydroxy-1-(hydroxymethyl)vitamin D3 / (1R)-25-hydroxy-1-(hydroxymethyl)cholecalciferol	(5Z,7E)-(1R,3R)-1-(hydroxymethyl)-9,10-seco-5,7,10,(19)-cholestatriene-3,25-diol		Vitamin D3 and derivatives [ST0302]	430.345	768.399	522.335	146.022	428.669	243.321
									LMST03020341	(1S)-25-hydroxy-1-(hydroxymethyl)vitamin D3 / (1S)-25-hydroxy-1-(hydroxymethyl)cholecalciferol	(5Z,7E)-(1S,3S)-1-(hydroxymethyl)-9,10-seco-5,7,10(19)-cholestatriene-3,25-diol		Vitamin D3 and derivatives [ST0302]	430.345	768.399	522.335	146.022	428.669	243.321
									LMST03020342	(22R)-25-hydroxy-22-methoxyvitamin D3 / (22R)-25-hydroxy-22-methoxycholecalciferol	(5Z,7E)-(3S,22R)-22-methoxy-9,10-seco-5,7,10(19)-cholestatriene-3,25-diol		Vitamin D3 and derivatives [ST0302]	430.345	663.377	540.345	146.022	420.339	242.113
									LMST03020343	(22S)-25-hydroxy-22-methoxyvitamin D3 / (22S)-25-hydroxy-22-methoxycholecalciferol	(5Z,7E)-(3S,22S)-22-methoxy-9,10-seco-5,7,10(19)-cholestatriene-3,25-diol		Vitamin D3 and derivatives [ST0302]	430.345	663.377	540.345	146.022	420.339	242.113
									LMST03020344	25-hydroxy-3,3-dimethyl-3-deoxy-A-homo-2,4-dioxavitamin D3 / 25-hydroxy-3,3-dimethyl-3-deoxy-A-homo-2,4-dioxacholecalciferol	(5Z,7E)-3,3-dimethyl-A-homo-2,4-dioxa-9,10-seco-5,7,10(19)-cholestatrien-25-ol		Vitamin D3 and derivatives [ST0302]	430.345	558.356	413.342	146.022	556.8	242.158
									LMST03020345	1alpha,25-dihydroxy-1beta-methylvitamin D3 / 1alpha,25-dihydroxy-1beta-methylcholecalciferol	(5Z,7E)-(1S,3R)-1-methyl-9,10-seco-5,7,10(19)-cholestatriene-1,3,25-triol		Vitamin D3 and derivatives [ST0302]	430.345	768.399	522.335	146.022	368.617	243.191
									LMST03020346	1beta,25-dihydroxy-1alpha-methylvitamin D3 / 1beta,25-dihydroxy-1alpha-methylcholecalciferol	(5Z,7E)-(1R,3R)-1-methyl-9,10-seco-5,7,10(19)-cholestatriene-1,3,25-triol		Vitamin D3 and derivatives [ST0302]	430.345	768.399	522.335	146.022	384.402	243.191
									LMST03020347	1alpha,25-dihydroxy-8(14)a-homovitamin D3 / 1alpha,25-dihydroxy-8(14)a-homocholecalciferol	(5Z,7E)-(1S,3R)-8(14)a-homo-9,10-seco-5,7,10(19)-cholestatriene-1,3,25-triol		Vitamin D3 and derivatives [ST0302]	430.345	768.399	522.335	146.022	379.801	243.181
									LMST03020348	2beta-methyl-1alpha,25-dihydroxyvitamin D3 / 2beta-methyl-1alpha,25-dihydroxycholecalciferol	(5Z,7E)-(1S,2R,3R)-2-methyl-9,10-seco-5,7,10(19)-cholestatriene-1,3,25-triol		Vitamin D3 and derivatives [ST0302]	430.345	768.399	522.335	146.022	351.057	243.179
									LMST03020349	2alpha-methyl-3-epi-1alpha,25-dihydroxyvitamin D3 / 2alpha-methyl-3-epi-1alpha,25-dihydroxycholecalciferol	(5Z,7E)-(1S,2S,3S)-2-methyl-9,10-seco-5,7,10(19)-cholestatriene-1,3,25-triol		Vitamin D3 and derivatives [ST0302]	430.345	768.399	522.335	146.022	351.057	243.179
									LMST03020350	2beta-methyl-3-epi-1alpha,25-dihydroxyvitamin D3 / 2beta-methyl-3-epi-1alpha,25-dihydroxycholecalciferol	(5Z,7E)-(1S,2R,3S)-2-methyl-9,10-seco-5,7,10(19)-cholestatriene-1,3,25-triol		Vitamin D3 and derivatives [ST0302]	430.345	768.399	522.335	146.022	351.057	243.179
									LMST03020351	2alpha-methyl-1beta,25-dihydroxyvitamin D3 / 2alpha-methyl-1beta,25-dihydroxycholecalciferol	(5Z,7E)-(1R,2S,3R)-2-methyl-9,10-seco-5,7,10(19)-cholestatriene-1,3,25-triol		Vitamin D3 and derivatives [ST0302]	430.345	768.399	522.335	146.022	351.057	243.179
									LMST03020352	2beta-methyl-1beta,25-dihydroxyvitamin D3 / 2beta-methyl-1beta,25-dihydroxycholecalciferol	(5Z,7E)-(1R,2R,3R)-2-methyl-9,10-seco-5,7,10(19)-cholestatriene-1,3,25-triol		Vitamin D3 and derivatives [ST0302]	430.345	768.399	522.335	146.022	351.057	243.179
									LMST03020353	2alpha-methyl-3-epi-1beta,25-dihydroxyvitamin D3 / 2alpha-methyl-3-epi-1beta,25-dihydroxycholecalciferol	(5Z,7E)-(1R,2S,3S)-2-methyl-9,10-seco-5,7,10(19)-cholestatriene-1,3,25-triol		Vitamin D3 and derivatives [ST0302]	430.345	768.399	522.335	146.022	351.057	243.179
									LMST03020354	2beta-methyl-3-epi-1beta,25-dihydroxyvitamin D3 / 2beta-methyl-3-epi-1beta,25-dihydroxycholecalciferol	(5Z,7E)-(1R,2R,3S)-2-methyl-9,10-seco-5,7,10(19)-cholestatriene-1,3,25-triol		Vitamin D3 and derivatives [ST0302]	430.345	768.399	522.335	146.022	351.057	243.179
									LMST03020355	2alpha-methyl-20-epi-1alpha,25-dihydroxyvitamin D3 / 2alpha-methyl-20-epi-1alpha,25-dihydroxycholecalciferol	(5Z,7E)-(1S,2S,3R,20S)-2-methyl-9,10-seco-5,7,10(19)-cholestatriene-1,3,25-triol		Vitamin D3 and derivatives [ST0302]	430.345	768.399	522.335	146.022	351.057	243.179
									LMST03020356	2beta-methyl-20-epi-1alpha,25-dihydroxyvitamin D3 / 2beta-methyl-20-epi-1alpha,25-dihydroxycholecalciferol	(5Z,7E)-(1S,2R,3R,20S)-2-methyl-9,10-seco-5,7,10(19)-cholestatriene-1,3,25-triol		Vitamin D3 and derivatives [ST0302]	430.345	768.399	522.335	146.022	368.276	243.179
									LMST03020357	2alpha-methyl-3-epi-20-epi-1alpha,25-dihydroxyvitamin D3 / 2alpha-methyl-3-epi-20-epi-1alpha,25-dihydroxycholecalciferol	(5Z,7E)-(1S,2S,3S,20S)-2-methyl-9,10-seco-5,7,10(19)-cholestatriene-1,3,25-triol		Vitamin D3 and derivatives [ST0302]	430.345	768.399	522.335	146.022	368.276	243.179
									LMST03020358	2beta-methyl-3-epi-20-epi-1alpha,25-dihydroxyvitamin D3 / 2beta-methyl-3-epi-20-epi-1alpha,25-dihydroxycholecalciferol	(5Z,7E)-(1S,2R,3S,20S)-2-methyl-9,10-seco-5,7,10(19)-cholestatriene-1,3,25-triol		Vitamin D3 and derivatives [ST0302]	430.345	768.399	522.335	146.022	351.057	243.179
									LMST03020359	2alpha-methyl-20-epi-1beta,25-dihydroxyvitamin D3 / 2alpha-methyl-20-epi-1beta,25-dihydroxycholecalciferol	(5Z,7E)-(1R,2S,3R,20S)-2-methyl-9,10-seco-5,7,10(19)-cholestatriene-1,3,25-triol		Vitamin D3 and derivatives [ST0302]	430.345	768.399	522.335	146.022	351.057	243.179
									LMST03020360	2beta-methyl-20-epi-1beta,25-dihydroxyvitamin D3 / 2beta-methyl-20-epi-1beta,25-dihydroxycholecalciferol	(5Z,7E)-(1R,2R,3R,20S)-2-methyl-9,10-seco-5,7,10(19)-cholestatriene-1,3,25-triol		Vitamin D3 and derivatives [ST0302]	430.345	768.399	522.335	146.022	351.057	243.179
									LMST03020361	2alpha-methyl-3-epi-20-epi-1beta,25-dihydroxyvitamin D3 / 2alpha-methyl-3-epi-20-epi-1beta,25-dihydroxycholecalciferol	(5Z,7E)-(1R,2S,3S,20S)-2-methyl-9,10-seco-5,7,10(19)-cholestatriene-1,3,25-triol		Vitamin D3 and derivatives [ST0302]	430.345	768.399	522.335	146.022	351.057	243.179
									LMST03020362	2beta-methyl-3-epi-20-epi-1beta,25-dihydroxyvitamin D3 / 2beta-methyl-3-epi-20-epi-1beta,25-dihydroxycholecalciferol	(5Z,7E)-(1R,2R,3S,20S)-2-methyl-9,10-seco-5,7,10(19)-cholestatriene-1,3,25-triol		Vitamin D3 and derivatives [ST0302]	430.345	768.399	522.335	146.022	351.057	243.179
									LMST03020363	1alpha,25-dihydroxy-11alpha-methylvitamin D3 / 1alpha,25-dihydroxy-11alpha-methylcholecalciferol	(5Z,7E)-(1S,3R,11S)-11-methyl-9,10-seco-5,7,10(19)-cholestatriene-1,3,25-triol		Vitamin D3 and derivatives [ST0302]	430.345	768.399	522.335	146.022	362.768	243.063
									LMST03020364	1alpha,25-dihydroxy-11beta-methylvitamin D3 / 1alpha,25-dihydroxy-11beta-methylcholecalciferol	(5Z,7E)-(1S,3R,11R)-11-methyl-9,10-seco-5,7,10(19)-cholestatriene-1,3,25-triol		Vitamin D3 and derivatives [ST0302]	430.345	768.399	522.335	146.022	362.768	243.063
									LMST03020365	1alpha,25-dihydroxy-18-methylvitamin D3 / 1alpha,25-dihydroxy-18-methylcholecalciferol	(5Z,7E)-(1S,3R)-18-methyl-9,10-seco-5,7,10(19)-cholestatriene-1,3,25-triol		Vitamin D3 and derivatives [ST0302]	430.345	768.399	522.335	146.022	352.344	243.17
									LMST03020366	1alpha,25-dihydroxy-24a-homovitamin D3 / 1alpha,25-dihydroxy-24a-homocholecalciferol	(5Z,7E)-(1S,3R)-24a-homo-9,10-seco-5,7,10(19)-cholestatriene-1,3,25-triol		Vitamin D3 and derivatives [ST0302]	430.345	768.399	522.335	146.022	371.913	243.125
									LMST03020367	(24R)-1alpha,25-dihydroxy-24-methylvitamin D3 /(24R)-1alpha,25-dihydroxy-24-methylcholecalciferol	(5Z,7E)-(1S,3R,24R)-24-methyl-9,10-seco-5,7,10(19)-cholestatriene-1,3,25-triol		Vitamin D3 and derivatives [ST0302]	430.345	768.399	522.335	146.022	378.806	242.893
									LMST03020368	1alpha,25-dihydroxy-24a-homo-20-epivitamin D3 / 1alpha,25-dihydroxy-24a-homo-20-epicholecalciferol	(5Z,7E)-(1S,3R,20S)-24a-homo-9,10-seco-5,7,10(19)-cholestatrien-1,3,25-triol		Vitamin D3 and derivatives [ST0302]	430.345	768.399	522.335	146.022	358.74	243.125
									LMST03020369	1alpha,25-dihydroxy-24a,24b-didihomo-22-thia-20-epivitamin D3 / 1alpha,25-dihydroxy-24a,24b-didihomo-22-thia-20-epicholecalciferol	(5Z,7E)-(1S,3R,20R)-24a,24b-dihomo-9,10-seco-22-thia-5,7,10(19)-cholestatriene-1,3,25-triol		Vitamin D3 and derivatives [ST0302]	462.317	800.371	554.307	146.022	670.202	243.474
									LMST03020370	1alpha,25-dihydroxy-24a,24b-dihomo-22-thiavitamin D3 / 1alpha,25-dihydroxy-24a,24b-dihomo-22-thiacholecalciferol	(5Z,7E)-(1S,3R)-24a,24b-dihomo-9,10-seco-22-thia-5,7,10(19)-cholestatriene-1,3,25-triol		Vitamin D3 and derivatives [ST0302]	462.317	800.371	554.307	146.022	670.202	243.474
									LMST03020371	1alpha,25-dihydroxy-26-methylvitamin D3 / 1alpha,25-dihydroxy-26-methylcholecalciferol	(5Z,7E)-(1S,3R)-26-methyl-9,10-seco-5,7,10(19)-cholestatriene-1,3,25-triol		Vitamin D3 and derivatives [ST0302]	430.345	768.399	522.335	146.022	348.178	243.174
									LMST03020373	1alpha,25-dihydroxy-26,27-dimethyl-22-thiavitamin D3 / 1alpha,25-dihydroxy-26,27-dimethyl-22-thiacholecalciferol	(5Z,7E)-(1S,3R)-26,27-dimethyl-9,10-seco-22-thia-5,7,10(19)-cholestatriene-1,3,25-triol		Vitamin D3 and derivatives [ST0302]	462.317	800.371	554.307	146.022	670.202	243.936
									LMST03020374	1alpha,25-dihydroxy-26,27-dimethyl-22-thia-20-epivitamin D3 / 1alpha,25-dihydroxy-26,27-dimethyl-22-thia-20-epicholecalciferol	(5Z,7E)-(1S,3R,20R)-26,27-dimethyl-9,10-seco-22-thia-5,7,10(19)-cholestatriene-1,3,25-triol		Vitamin D3 and derivatives [ST0302]	462.317	800.371	554.307	146.022	670.202	243.936
									LMST03020375	(24R)-1alpha,24-dihydroxy-26,27-dimethyl-22-oxavitamin D3 / (24R)-1alpha,24-dihydroxy-26,27-dimethyl-22-oxacholecalciferol	(5Z,7E)-(1S,3R,24R)-26,27-dimethyl-22-oxa-9,10-seco-5,7,10(19)-cholestatriene-1,3,24-triol		Vitamin D3 and derivatives [ST0302]	446.34	784.394	538.33	146.022	377.812	242.934
									LMST03020376	(24S)-1alpha,24-dihydroxy-26,27-dimethyl-22-oxavitamin D3 / (24S)-1alpha,24-dihydroxy-26,27-dimethyl-22-oxacholecalciferol	(5Z,7E)-(1S,3R,24S)-26,27-dimethyl-22-oxa-9,10-seco-5,7,10(19)-cholestatriene-1,3,24-triol		Vitamin D3 and derivatives [ST0302]	446.34	784.394	538.33	146.022	377.812	242.934
									LMST03020377	1alpha,25-dihydroxy-11alpha-methoxyvitamin D3 / 1alpha,25-dihydroxy-11alpha-methoxycholecalciferol	(5Z,7E)-(1S,3R,11S)-11-methoxy-9,10-seco-5,7,10(19)-cholestatriene-1,3,25-triol		Vitamin D3 and derivatives [ST0302]	446.34	784.394	538.33	146.022	304.183	243.167
									LMST03020378	1alpha,25-dihydroxy-11alpha-(hydroxymethyl)vitamin D3 / 1alpha,25-dihydroxy-11alpha-(hydroxymethyl)cholecalciferol	(5Z,7E)-(1S,3R,11S)-11-(hydroxymethyl)-9,10-seco-5,7,10(19)-cholestatriene-1,3,25-triol		Vitamin D3 and derivatives [ST0302]	446.34	889.415	520.319	146.022	332.281	244.239
									LMST03020379	1alpha,25-dihydroxy-11beta-methoxyvitamin D3 / 1alpha,25-dihydroxy-11beta-methoxycholecalciferol	(5Z,7E)-(1S,3R,11R)-11-methoxy-9,10-seco-5,7,10(19)-cholestatriene-1,3,25-triol		Vitamin D3 and derivatives [ST0302]	446.34	784.394	538.33	146.022	286.881	243.167
									LMST03020380	(20S)-1alpha,25-dihydroxy-20-methoxyvitamin D3 / (20S)-1alpha,25-dihydroxy-20-methoxycholecalciferol	(5Z,7E)-(1S,3R,20S)-20-methoxy-9,10-seco-5,7,10(19)-cholestatriene-1,3,25-triol		Vitamin D3 and derivatives [ST0302]	446.34	784.394	538.33	146.022	294.595	243.47
									LMST03020381	1alpha,25-dihydroxy-24a,24b-dihomo-22-oxavitamin D3 / 1alpha,25-dihydroxy-24a,24b-dihomo-22-oxacholecalciferol	(5Z,7E)-(1S,3R)-24a,24b-dihomo-22-oxa-9,10-seco-5,7,10(19)-cholestatriene-1,3,25-triol		Vitamin D3 and derivatives [ST0302]	446.34	784.394	538.33	146.022	259.394	243.308
									LMST03020382	1alpha,25-dihydroxy-24a,24b-dihomo-22-oxa-20-epivitamin D3 / 1alpha,25-dihydroxy-24a,24b-dihomo-22-oxa-20-epicholecalciferol	(5Z,7E)-(1S,3R,20R)-24a,24b-dihomo-22-oxa-9,10-seco-5,7,10(19) -cholestatrien-1,3,25-triol		Vitamin D3 and derivatives [ST0302]	446.34	784.394	538.33	146.022	259.394	243.308
									LMST03020383	1alpha,25-dihydroxy-26,27-dimethyl-22-oxavitamin D3 / 1alpha,25-dihydroxy-26,27-dimethyl-22-oxacholecalciferol	(5Z,7E)-(1S,3R)-26,27-dimethyl-22-oxa-9,10-seco-5,7,10(19)-cholestatriene-1,3,25-triol		Vitamin D3 and derivatives [ST0302]	446.34	784.394	538.33	146.022	392.344	244.401
									LMST03020384	1alpha,25-dihydroxy-24a,24b-dihomo-23-oxavitamin D3 / 1alpha,25-dihydroxy-24a,24b-dihomo-23-oxacholecalciferol	(5Z,7E)-(1S,3R)-24a,24b-dihomo-23-oxa-9,10-seco-5,7,10(19)-cholestatriene-1,3,25-triol		Vitamin D3 and derivatives [ST0302]	446.34	784.394	538.33	146.022	281.225	243.059
									LMST03020385	1alpha,25-dihydroxy-24a,24b-dihomo-23-oxa-20-epivitamin D3 / 1alpha,25-dihydroxy-24a,24b-dihomo-23-oxa-20-epicholecalciferol	(5Z,7E)-(1S,3R,20R)-24a,24b-dihomo-23-oxa-9,10-seco-5,7,10(19)-cholestatriene-1,3,25-triol		Vitamin D3 and derivatives [ST0302]	446.34	784.394	538.33	146.022	281.225	243.059
									LMST03020387	(20S)-1alpha,20,25-trihydroxy-24a-homovitamin D3 / (20S)-1alpha,20,25-trihydroxy-24a-homocholecalciferol	(5Z,7E)-(1S,3R,20S)-24a-homo-9,10-seco-5,7,10(19)-cholestatriene-1,3,20,25-tetrol		Vitamin D3 and derivatives [ST0302]	446.34	784.394	538.33	146.022	362.232	243.601
									LMST03020388	(23R)-1alpha,23,25-trihydroxyvitamin D3 / (23R)-1alpha,23,25-trihydroxycholecalciferol	(5Z,7E)-(1S,3R,23R)-9,10-seco-5,7,10(19)-cholestatriene-1,3,23,25-tetrol		Vitamin D3 and derivatives [ST0302]	432.324	875.399	506.303	146.022	359.156	244.231
									LMST03020389	(23R)-1alpha,23,25-trihydroxy-23-methylvitamin D3 / (23R)-1alpha,23,25-trihydroxy-23-methylcholecalciferol	(5Z,7E)-(1S,3R,23R)-23-methyl-9,10-seco-5,7,10(19)-cholestatrien-1,3,23,25-tetrol		Vitamin D3 and derivatives [ST0302]	446.34	889.415	520.319	146.022	408.58	244.228
									LMST03020390	1alpha-hydroxy-22-(3-methylphenyl)-23,24,25,26,27-pentanorvitamin D3 / 1alpha-hydroxy-22-(3-methylphenyl)-23,24,25,26,27-pentanorcholecalciferol	(5Z,7E)-(1S,3R)-22-(3-methylphenyl)-23,24-dinor-9,10-seco-5,7,10(19)-cholatriene-1,3-diol		Vitamin D3 and derivatives [ST0302]	420.303	653.336	530.303	146.022	573.511	244.681
									LMST03020391	(17Z)-1alpha,25-dihydroxy-26,27-dimethyl-17,20,22,22,23,23-hexadehydrovitamin D3 / (17Z)-1alpha,25-dihydroxy-26,27-dimethyl-17,20,22,22,23,23-hexadehydrocholecalciferol	(5Z,7E,17Z)-(1S,3R)-26,27-dimethyl-9,10-seco-5,7,10(19),17(20)-cholestatetraen-22-yne-1,3,25-triol		Vitamin D3 and derivatives [ST0302]	438.313	776.367	530.303	146.022	330.573	244.687
									LMST03020392	1alpha,25-dihydroxy-26,27-dimethyl-20,21,22,22,23,23-hexadehydrovitamin D3 / 1alpha,25-dihydroxy-26,27-dimethyl-20,21,22,22,23,23-hexadehydrocholecalciferol	(5Z,7E)-(1S,3R)-26,27-dimethyl-9,10-seco-5,7,10(19),20-cholestatetraen-22-yne-1,3,25-triol		Vitamin D3 and derivatives [ST0302]	438.313	776.367	530.303	146.022	470.619	244.687
									LMST03020393	24a,24b-epoxy-23-tetradehydro-24a,24b-dihomo-1alpha,25-dihydroxyvitamin D3 / 24a,24b-epoxy-23-tetradehydro-24a,24b-dihomo-1alpha,25-dihydroxycholecalciferol	(5Z,7E)-(1S,3R)-24a,24b-dihomo-24a,24b-epoxy-9,10-seco-5,7,10(19)-cholestatriene-23-yne-1,3,25-triol		Vitamin D3 and derivatives [ST0302]	454.308	792.362	546.298	146.022	354.113	244.687
									LMST03020394	11alpha-ethynyl-1alpha,25-dihydroxyvitamin D3 / 11alpha-ethynyl-1alpha,25-dihydroxycholecalciferol	(5Z,7E)-(1S,3R,11S)-11-ethynyl-9,10-seco-5,7,10(19)-cholestatriene-1,3,25-triol		Vitamin D3 and derivatives [ST0302]	440.329	778.383	532.319	146.022	372.956	244.659
									LMST03020395	(22E,24E)-1alpha,25-dihydroxy-22,23,24,24a-tetradehydro-24a,24b-dihomovitamin D3 / (22E,24E)-1alpha,25-dihydroxy-22,23,24,24a-tetradehydro-24a,24b-dihomocholecalciferol	(5Z,7E,22E,24E)-(1S,3R)-24a,24b-dihomo-9,10-seco-5,7,10(19),22,24-cholestapentaene-1,3,25-triol		Vitamin D3 and derivatives [ST0302]	440.329	778.383	532.319	146.022	336.471	243.187
									LMST03020396	1alpha,25-dihydroxy-26,27-dimethyl-22,22,23,23-tetradehydrovitamin D3 / 1alpha,25-dihydroxy-26,27-dimethyl-22,22,23,23-tetradehydro-cholecalciferol	(5Z,7E)-(1S,3R)-26,27-dimethyl-9,10-seco-5,7,10(19)-cholestatrien-22-yne-1,3,25-triol		Vitamin D3 and derivatives [ST0302]	440.329	778.383	532.319	146.022	362.175	244.687
									LMST03020397	1alpha,25-dihydroxy-26,27-dimethyl-22,22,23,23-tetradehydro-20-epivitamin D3 / 1alpha,25-dihydroxy-26,27-dimethyl-22,22,23,23-tetradehydro-20-epicholecalciferol	(5Z,7E)-(1S,3R,20R)-26,27-dimethyl-9,10-seco-5,7,10(19)-cholestatrien-22-yne-1,3,25-triol		Vitamin D3 and derivatives [ST0302]	440.329	778.383	532.319	146.022	362.175	244.687
									LMST03020398	(22S)-1alpha,22,25-trihydroxy-26,27-dimethyl-23,23,24,24-tetradehydrovitamin D3 / (22S)-1alpha,22,25-trihydroxy-26,27-dimethyl-23,23,24,24-tetradehydrocholecalciferol	(5Z,7E)-(1S,3R,22S)-26,27-dimethyl-9,10-seco-5,7,10(19)-cholestatrien-23-yne-1,3,22,25-tetrol		Vitamin D3 and derivatives [ST0302]	456.324	899.399	530.303	146.022	329.076	244.687
									LMST03020399	(22R)-1alpha,22,25-trihydroxy-23,24-tetradehydro-24a,24b-dihomo-20-epivitamin D3 / (22R)-1alpha,22,25-trihydroxy-23,24-tetradehydro-24a,24b-dihomo-20-epicholecalciferol	(5Z,7E)-(1S,3R,20R,22R)-24a,24b-dihomo-9,10-seco-5,7,10(19)-cholestatrien-23-yne-1,3,22,25-tetrol		Vitamin D3 and derivatives [ST0302]	456.324	899.399	530.303	146.022	329.076	244.687
									LMST03020400	(22S)-1alpha,22,25-trihydroxy-23,24-tetradehydro-24a,24b-dihomo-20-epivitamin D3 / (22S)-1alpha,22,25-trihydroxy-23,24-tetradehydro-24a,24b-dihomo-20-epicholecalciferol	(5Z,7E)-(1S,3R,20R,22S)-24a,24b-dihomo-9,10-seco-5,7,10(19)-cholestatrien-23-yne-1,3,22,25-tetrol		Vitamin D3 and derivatives [ST0302]	456.324	899.399	530.303	146.022	302.751	244.687
									LMST03020401	(22R)-1alpha,22,25-trihydroxy-26,27-dimethyl-23,24-tetradehydro-20-epivitamin D3 / (22R)-1alpha,22,25-trihydroxy-26,27-dimethyl-23,24-tetradehydro-20-epicholecalciferol	(5Z,7E)-(1S,3R,20R,22R)-26,27-dimethyl-9,10-seco-5,7,10(19)-cholestatrien-23-yne-1,3,22,25-tetrol		Vitamin D3 and derivatives [ST0302]	456.324	899.399	530.303	146.022	302.751	244.687
									LMST03020403	24,24-difluoro-1alpha,25-dihydroxy-26,27-dimethylvitamin D3 / 24,24-difluoro-1alpha,25-dihydroxy-26,27-dimethylcholecalciferol	(5Z,7E)-(1S,3R)-24,24-difluoro-26,27-dimethyl-9,10-seco-5,7,10(19)-cholestatrien-1,3,25-triol		Vitamin D3 and derivatives [ST0302]	480.342	818.396	572.332	146.022	670.202	243.59
									LMST03020404	18-acetoxy-vitamin D3 / 18-acetoxy-cholecalciferol	(5Z,7E)-(3S)-18-acetoxy-9,10-seco-5,7,10(19)-cholestatrien-3-ol		Vitamin D3 and derivatives [ST0302]	442.345	570.356	425.342	146.022	579	243.381
									LMST03020405	1alpha,25-dihydroxy-11alpha-vinylvitamin D3 / 1alpha,25-dihydroxy-11alpha-vinylcholecalciferol	(5Z,7E)-(1S,3R,11S)-11-vinyl-9,10-seco-5,7,10(19)-cholestatriene-1,3,25-triol		Vitamin D3 and derivatives [ST0302]	442.345	780.399	534.335	146.022	491.924	243.29
									LMST03020406	(22E)-1alpha,25-dihydroxy-26,27-dimethyl-22,23-didehydrovitamin D3 / (22E)-1alpha,25-dihydroxy-26,27-dimethyl-22,23-didehydrocholecalciferol	(5Z,7E,22E)-(1S,3R)-26,27-dimethyl-9,10-seco-5,7,10(19),22-cholestatetraene-1,3,25-triol		Vitamin D3 and derivatives [ST0302]	442.345	780.399	534.335	146.022	359.18	243.397
									LMST03020407	1alpha,25-dihydroxy-22,23-didehydro-24a,24b-dihomovitamin D3 /1alpha,25-dihydroxy-22,23-didehydro-24a,24b-dihomocholecalciferol	(5Z,7E,22E)-(1S,3R)-24a,24b-dihomo-9,10-seco-5,7,10(19),22-cholestatetraene-1,3,25-triol		Vitamin D3 and derivatives [ST0302]	442.345	780.399	534.335	146.022	341.824	243.098
									LMST03020408	1alpha,25-dihydroxy-26,27-ethanovitamin D3 / 1alpha,25-dihydroxy-26,27-ethanocholecalciferol	(5Z,7E)-(1S,3R)-26,27-ethano-9,10-seco-5,7,10(19)-cholestatriene-1,3,25-triol		Vitamin D3 and derivatives [ST0302]	442.345	780.399	534.335	146.022	486.547	244.678
									LMST03020409	18-acetoxy-1alpha-hydroxyvitamin D3 / 18-acetoxy-1alpha-hydroxycholecalciferol	(5Z,7E)-(1S,3R)-18-acetoxy-9,10-seco-5,7,10(19)-cholestatriene-1,3-diol		Vitamin D3 and derivatives [ST0302]	458.34	691.372	568.34	146.022	529.209	244.071
									LMST03020410	18-acetoxy-25-hydroxyvitamin D3 / 18-acetoxy-25-hydroxycholecalciferol	(5Z,7E)-(3S)-18-acetoxy-9,10-seco-5,7,10(19)-cholestatriene-3,25-diol		Vitamin D3 and derivatives [ST0302]	458.34	691.372	568.34	146.022	471.121	243.681
									LMST03020411	1alpha,25-dihydroxy-11alpha-[(1R)-oxiranyl]vitamin D3 / 1alpha,25-dihydroxy-11alpha-[(1R)-oxiranyl]cholecalciferol	(5Z,7E)-(1S,3R,11S)-11-[(1R)-oxiranyl]-9,10-seco-5,7,10(19)-cholestatriene-1,3,25-triol		Vitamin D3 and derivatives [ST0302]	458.34	796.394	550.33	146.022	340.936	244.68
									LMST03020412	1alpha,25-dihydroxy-11alpha-[(1S)-oxiranyl]vitamin D3 / 1alpha,25-dihydroxy-11alpha-[(1S)-oxiranyl]cholecalciferol	(5Z,7E)-(1S,3R,11S)-11-[(1S)-oxiranyl]-9,10-seco-5,7,10(19)-cholestatriene-1,3,25-triol		Vitamin D3 and derivatives [ST0302]	458.34	796.394	550.33	146.022	340.936	244.68
									LMST03020413	1alpha,25-dihydroxy-26,27-dimethyl-20,21-methano-23-oxavitamin D3 / 1alpha,25-dihydroxy-26,27-dimethyl-20,21-methano-23-oxacholecalciferol	(5Z,7E)-(1S,3R)-26,27-dimethyl-20,21-methano-23-oxa-9,10-seco-5,7,10(19)-cholestatriene-1,3,25-triol		Vitamin D3 and derivatives [ST0302]	458.34	796.394	550.33	146.022	323.493	244.678
									LMST03020414	18-acetoxy-1alpha,25-dihydroxyvitamin D3 / 18-acetoxy-1alpha,25-dihydroxycholecalciferol	(5Z,7E)-(1S,3R)-18-acetoxy-9,10-seco-5,7,10(19)-cholestatriene-1,3,25-triol		Vitamin D3 and derivatives [ST0302]	474.335	812.389	566.325	146.022	457.028	244.388
									LMST03020415	1alpha-hydroxy-26,27-dimethylvitamin D3 / 1alpha-hydroxy-26,27-dimethylcholecalciferol	(5Z,7E)-(1S,3R)-26,27-dimethyl-9,10-seco-5,7,10(19)-cholestatriene-1,3-diol		Vitamin D3 and derivatives [ST0302]	428.365	661.398	538.366	146.022	583.052	242.338
									LMST03020416	25-hydroxy-26,27-dimethylvitamin D3 / 25-hydroxy-26,27-dimethylcholecalciferol	(5Z,7E)-(3S)-26,27-dimethyl-9,10-seco-5,7,10(19)-cholestatriene-3,25-diol		Vitamin D3 and derivatives [ST0302]	428.365	661.398	538.366	146.022	493.535	241.79
									LMST03020417	(6S)-6,19-ethano-25-hydroxy-6,19-dihydrovitamin D3 / (6S)-6,19-ethano-25-hydroxy-6,19-dihydrocholecalciferol	(7E)-(3S,6S)-6,19-ethano-9,10-seco-5(10),7-cholestadiene-3,25-diol		Vitamin D3 and derivatives [ST0302]	428.365	661.398	538.366	146.022	596.922	242.991
									LMST03020418	(6R)-6,19-ethano-25-hydroxy-6,19-dihydrovitamin D3 / (6R)-6,19-ethano-25-hydroxy-6,19-dihydrocholecalciferol	(7E)-(3S,6R)-6,19-ethano-9,10-seco-5(10),7-cholestadiene-3,25-diol		Vitamin D3 and derivatives [ST0302]	428.365	661.398	538.366	146.022	596.922	242.991
									LMST03020419	11alpha-ethyl-1alpha,25-dihydroxyvitamin D3 / 11alpha-ethyl-1alpha,25-dihydroxycholecalciferol	(5Z,7E)-(1S,3R,11S)-11-ethyl-9,10-seco-5,7,10(19)-cholestatriene-1,3,25-triol		Vitamin D3 and derivatives [ST0302]	444.36	782.414	536.35	146.022	410.07	243.309
									LMST03020420	1alpha,25-dihydroxy-26,27-dimethylvitamin D3 / 1alpha,25-dihydroxy-26,27-dimethylcholecalciferol	(5Z,7E)-(1S,3R)-26,27-dimethyl-9,10-seco-5,7,10(19)-cholestatriene-1,3,25-triol		Vitamin D3 and derivatives [ST0302]	444.36	782.414	536.35	146.022	378.837	243.296
									LMST03020421	1alpha,25-dihydroxy-24a,24b-dihomovitamin D3 / 1alpha,25-dihydroxy-24a,24b-dihomocholecalciferol	(5Z,7E)-(1S,3R)-24a,24b-dihomo-9,10-seco-5,7,10(19)-cholestatriene-1,3,25-triol		Vitamin D3 and derivatives [ST0302]	444.36	782.414	536.35	146.022	355.107	243.273
									LMST03020422	1alpha,25-dihydroxy-24a,24b-dihomo-20-epivitamin D3 / 1alpha,25-dihydroxy-24a,24b-dihomo-20-epicholecalciferol	(5Z,7E)-(1S,3R,20S)-24a,24b-dihomo-9,10-seco-5,7,10(19)-cholestatriene-1,3,25-triol		Vitamin D3 and derivatives [ST0302]	444.36	782.414	536.35	146.022	355.107	243.273
									LMST03020423	1alpha,25-dihydroxy-24a-homo-26,27-dimethyl-22-thiavitamin D3 / 1alpha,25-dihydroxy-24a-homo-26,27-dimethyl-22-thiacholecalciferol	(5Z,7E)-(1S,3R)-26,27-dimethyl-24a-homo-9,10-seco-22-thia-5,7,10(19)-cholestatriene-1,3,25-triol		Vitamin D3 and derivatives [ST0302]	476.332	814.386	568.322	146.022	670.202	243.345
									LMST03020424	1alpha,25-dihydroxy-26,27-dimethyl-24a-homo-22-thia-20-epivitamin D3 / 1alpha,25-dihydroxy-26,27-dimethyl-24a-homo-22-thia-20-epicholecalciferol	(5Z,7E)-(1S,3R,20R)-26,27-dimethyl-24a-homo-9,10-seco-22-thia-5,7,10(19)-cholestatriene-1,3,25-triol		Vitamin D3 and derivatives [ST0302]	476.332	814.386	568.322	146.022	670.202	243.345
									LMST03020425	1alpha,25-dihydroxy-24a,24b,24c-trihomo-22-thiavitamin D3 / 1alpha,25-dihydroxy-24a,24b,24c-trihomo-22-thiacholecalciferol	(5Z,7E)-(1S,3R)-24a,24b,24c-trihomo-9,10-seco-22-thia-5,7,10(19)-cholestatriene-1,3,25-triol		Vitamin D3 and derivatives [ST0302]	476.332	814.386	568.322	146.022	670.202	243.614
									LMST03020426	1alpha,25-dihydroxy-24a,24b,24c-trihomo-22-thia-20-epivitamin D3 / 1alpha,25-dihydroxy-24a,24b,24c-trihomo-22-thia-20-epicholecalciferol	(5Z,7E)-(1S,3R,20R)-24a,24b,24c-trihomo-9,10-seco-22-thia-5,7,10(19)-cholestatriene-1,3,25-triol		Vitamin D3 and derivatives [ST0302]	476.332	814.386	568.322	146.022	670.202	243.614
									LMST03020427	1alpha-hydroxy-2beta-(2-hydroxyethoxy)vitamin D3 / 1alpha-hydroxy-2beta-(2-hydroxyethoxy)cholecalciferol	(5Z,7E)-(1R,2R,3R)-2-(2-hydroxyethoxy)-9,10-seco-5,7,10(19)-cholestatriene-1,3-diol		Vitamin D3 and derivatives [ST0302]	460.355	798.409	552.345	146.022	617.717	244.051
									LMST03020428	(20S)-1alpha,25-dihydroxy-20-methoxy-24a-homovitamin D3 / (20S)-1alpha,25-dihydroxy-20-methoxy-24a-homocholecalciferol	(5Z,7E)-(1S,3R,20S)-20-methoxy-24a-homo-9,10-seco-5,7,10(19)-cholestatriene-1,3,25-triol		Vitamin D3 and derivatives [ST0302]	460.355	798.409	552.345	146.022	321.782	243.541
									LMST03020429	1alpha,25-dihydroxy-24a,24b,24c-trihomo-22-oxavitamin D3 / 1alpha,25-dihydroxy-24a,24b,24c-trihomo-22-oxacholecalciferol	(5Z,7E)-(1S,3R)-24a,24b,24c-trihomo-22-oxa-9,10-seco-5,7,10(19)-cholestatriene-1,3,25-triol		Vitamin D3 and derivatives [ST0302]	460.355	798.409	552.345	146.022	294.459	243.503
									LMST03020430	1alpha,25-dihydroxy-26,27-dimethyl-24a-homo-22-oxavitamin D3 / 1alpha,25-dihydroxy-26,27-dimethyl-24a-homo-22-oxacholecalciferol	(5Z,7E)-(1S,3R)-26,27-dimethyl-24a-homo-22-oxa-9,10-seco-5,7,10(19)-cholestatrien-1,3,25-triol		Vitamin D3 and derivatives [ST0302]	460.355	798.409	552.345	146.022	297.038	243.362
									LMST03020431	1alpha,25-dihydroxy-20,26,27-trimethyl-23-oxavitamin D3 / 1alpha,25-dihydroxy-20,26,27-trimethyl-23-oxacholecalciferol	(5Z,7E)-(1S,3R)-20,26,27-trimethyl-23-oxa-9,10-seco-5,7,10(19)-cholestatriene-1,3,25-triol		Vitamin D3 and derivatives [ST0302]	460.355	798.409	552.345	146.022	325.194	243.53
									LMST03020432	1alpha,25-dihydroxy-26,27-dimethyl-24a-homo-22-oxa-20-epivitamin D3 / 1alpha,25-dihydroxy-26,27-dimethyl-24a-homo-22-oxa-20-epicholecalciferol	(5Z,7E)-(1S,3R,20R)-26,27-dimethyl-24a-homo-22-oxa-9,10-seco-5,7,10(19)-cholestatriene-1,3,25-triol		Vitamin D3 and derivatives [ST0302]	460.355	798.409	552.345	146.022	293.756	243.362
									LMST03020433	1alpha,25-dihydroxy-11alpha-(2-hydroxyethyl)vitamin D3 / 1alpha,25-dihydroxy-11alpha-(2-hydroxyethyl)cholecalciferol	(5Z,7E)-(1S,3R,11S)-11-(2-hydroxyethyl)-9,10-seco-5,7,10(19)-cholestatriene-1,3,25-triol		Vitamin D3 and derivatives [ST0302]	460.355	903.431	534.335	146.022	331.139	244.354
									LMST03020434	1alpha,25-dihydroxy-11beta-(2-hydroxyethyl)vitamin D3 / 1alpha,25-dihydroxy-11beta-(2-hydroxyethyl)cholecalciferol	(5Z,7E)-(1S,3R,11R)-11-(2-hydroxyethyl)-9,10-seco-5,7,10(19)-cholestatriene-1,3,25-triol		Vitamin D3 and derivatives [ST0302]	460.355	903.431	534.335	146.022	331.139	244.354
									LMST03020435	(22R)-1alpha,22,25-trihydroxy-24a,24b-dihomo-20-epivitamin D3 / (22R)-1alpha,22,25-trihydroxy-24a,24b-dihomo-20-epicholecalciferol	(5Z,7E)-(1S,3R,20R,22R)-24a,24b-dihomo-9,10-seco-5,7,10(19)-cholestatriene-1,3,22,25-tetrol		Vitamin D3 and derivatives [ST0302]	460.355	903.431	534.335	146.022	313.598	244.158
									LMST03020436	(20S)-1alpha,20,25-trihydroxy-24a,24b-dihomovitamin D3 / (20S)-1alpha,20,25-trihydroxy-24a,24b-dihomocholecalciferol	(5Z,7E)-(1S,3R,20S)-24a,24b-dihomo-9,10-seco-5,7,10(19)-cholestatriene-1,3,20,25-tetrol		Vitamin D3 and derivatives [ST0302]	460.355	903.431	534.335	146.022	320.628	244.218
									LMST03020437	(20S)-14alpha,20,25-trihydroxy-26,27-dimethylvitamin D3 / (20S)-1alpha,20,25-trihydroxy-26,27-dimethylcholecalciferol	(5Z,7E)-(1S,3R,20S)-26,27-dimethyl-9,10-seco-5,7,10(19)-cholestatriene-1,3,20,25-tetrol		Vitamin D3 and derivatives [ST0302]	460.355	903.431	534.335	146.022	296.695	244.272
									LMST03020438	(22R)-1alpha,22,25-trihydroxy-26,27-dimethyl-20-epivitamin D3 / (22R)-1alpha,22,25-trihydroxy-26,27-dimethyl-20-epicholecalciferol	(5Z,7E)-(1S,3R,20R,22R)-26,27-dimethyl-9,10-seco-5,7,10(19)-cholestatriene-1,3,22,25-tetrol		Vitamin D3 and derivatives [ST0302]	460.355	903.431	534.335	146.022	319.027	243.917
									LMST03020439	(22S)-1alpha,22,25-trihydroxy-26,27-dimethylvitamin D3 / (22S)-1alpha,22,25-trihydroxy-26,27-dimethylcholecalciferol	(5Z,7E)-(1S,3R,22S)-26,27-dimethyl-9,10-seco-5,7,10(19)-cholestatriene-1,3,22,25-tetrol		Vitamin D3 and derivatives [ST0302]	460.355	903.431	534.335	146.022	324.966	243.917
									LMST03020440	1alpha,25-dihydroxy-2beta-(2-hydroxyethoxy)vitamin D3 / 1alpha,25-dihydroxy-2beta-(2-hydroxyethoxy)cholecalciferol	(5Z,7E)-(1R,2R,3R)-2-(2-hydroxyethoxy)-9,10-seco-5,7,10(19)-cholestatriene-1,3,25-triol		Vitamin D3 and derivatives [ST0302]	476.35	919.426	550.33	146.022	559.064	244.484
									LMST03020441	toxisterol3 B1/ (5E)-(10R)-10-ethoxy-10,19-dihydrovitamin D3 / (5E)-(10R)-10-ethoxy-10,19-dihydrocholecalciferol	(5E,7E)-(3S,10R)-10-ethoxy-9,10-seco-5,7-cholestadien-3-ol		Vitamin D3 and derivatives [ST0302]	430.381	558.392	413.378	146.022	660	242.05
									LMST03020442	toxisterol3 B2 / (5E)-(10S)-10-ethoxy-10,19-dihydrovitamin D3 / (5E)-(10S)-10-ethoxy-10,19-dihydrocholecalciferol	(5E,7E)-(3S,10S)-10-ethoxy-9,10-seco-5,7-cholestadien-3-ol		Vitamin D3 and derivatives [ST0302]	430.381	558.392	413.378	146.022	660	242.05
									LMST03020443	toxisterol3 B3 / (10R)-10-ethoxy-10,19-dihydrovitamin D3 / (10R)-10-ethoxy-10,19-dihydrocholecalciferol	(5Z,7E)-(3S,10R)-10-ethoxy-9,10-seco-5,7-cholestadien-3-ol		Vitamin D3 and derivatives [ST0302]	430.381	558.392	413.378	146.022	660	242.05
									LMST03020444	(17E)-1alpha,25-dihydroxy-26,27-dimethyl-17,20,22,22,23,23-hexadehydro-24a-homovitamin D3 / (17E)-1alpha,25-dihydroxy-26,27-dimethyl-17,20,22,22,23,23-hexadehydro-24a-homocholecalciferol	(5Z,7E,17E)-(1S,3R)-26,27-dimethyl-24a-homo-9,10-seco-5,7,10(19),17(20)-cholestatetraen-22-yne-1,3,25-triol		Vitamin D3 and derivatives [ST0302]	452.329	790.383	544.319	146.022	320.854	244.687
									LMST03020445	(17Z)-1alpha,25-dihydroxy-26,27-dimethyl-17,20,22,22,23,23-hexadehydro-24a-homovitamin D3 / (17Z)-1alpha,25-dihydroxy-26,27-dimethyl-17,20,22,22,23,23-hexadehydro-24a-homocholecalciferol	(5Z,7E,17Z)-(1S,3R)-26,27-dimethyl-24a-homo-9,10-seco-5,7,10(19),17(20)-cholestatetraen-22-yne-1,3,25-triol		Vitamin D3 and derivatives [ST0302]	452.329	790.383	544.319	146.022	320.854	244.687
									LMST03020446	1alpha,25-dihydroxy-26,27-dimethyl-20,21,22,22,23,23-hexadehydro-24a-homovitamin D3 / 1alpha,25-dihydroxy-26,27-dimethyl-20,21,22,22,23,23-hexadehydro-24a-homocholecalciferol	(5Z,7E)-(1S,3R)-26,27-dimethyl-24a-homo-9,10-seco-5,7,10(19),20-cholestatetraen-22-yne-1,3,25-triol		Vitamin D3 and derivatives [ST0302]	452.329	790.383	544.319	146.022	466.109	244.687
									LMST03020447	(22E,24E,24bE)-1alpha,25-dihydroxy-22,23,24,24a,24b,24c-hexadehydro-24a,24b,24c-trihomovitamin D3 / (22E,24E,24bE)-1alpha,25-dihydroxy-22,23,24,24a,24b,24c-hexadehydro-24a,24b,24c-trihomocholecalciferol	(5Z,7E,22E,24E,24bE)-(1S,3R)-24a,24b,24c-trihomo-9,10-seco-5,7,10(19),22,24,24b-cholestahexaene-1,3,25-triol		Vitamin D3 and derivatives [ST0302]	452.329	790.383	544.319	146.022	364.714	243.35
									LMST03020448	1alpha,25-dihydroxy-11-(3-hydroxy-1-propynyl)-9,11-didehydrovitamin D3 / 1alpha,25-dihydroxy-11-(3-hydroxy-1-propynyl)-9,11-didehydrocholecalciferol	(5Z,7E)-(1S,3R)-11-(3-hydroxy-1-propynyl)-9,10-seco-5,7,9(11),10(19)-cholestatetraene-1,3,25-triol		Vitamin D3 and derivatives [ST0302]	468.324	911.399	542.303	146.022	361.785	244.687
									LMST03020449	(22E,24E)-1alpha,25-dihydroxy-26,27-dimethyl-22,23,24,24a-tetradehydro-24a-homovitamin D3 / (22E,24E)-1alpha,25-dihydroxy-26,27-dimethyl-22,23,24,24a-tetradehydro-24a-homocholecalciferol	(5Z,7E,22E,24E)-(1S,3R)-26,27-dimethyl-24a-homo-9,10-seco-5,7,10(19),22,24-cholestapentaene-1,3,25-triol		Vitamin D3 and derivatives [ST0302]	454.345	792.399	546.335	146.022	349.67	243.308
									LMST03020450	1alpha,25-dihydroxy-26,27-dimethyl-22,22,23,23-tetradehydro-24a-homovitamin D3 / 1alpha,25-dihydroxy-26,27-dimethyl-22,22,23,23-tetradehydro-24a-homocholecalciferol	(5Z,7E)-(1S,3R)-26,27-dimethyl-24a-homo-9,10-seco-5,7,10(19)-cholestatrien-22-yne-1,3,25-triol		Vitamin D3 and derivatives [ST0302]	454.345	792.399	546.335	146.022	352.487	244.687
									LMST03020451	1alpha,25-dihydroxy-26,27-dimethyl-22,22,23,23-tetradehydro-24a-homo-20-epivitamin D3 / 1alpha,25-dihydroxy-26,27-dimethyl-22,22,23,23-tetradehydro-24a-homo-20-epicholecalciferol	(5Z,7E)-(1S,3R,20R)-26,27-dimethyl-24a-homo-9,10-seco-5,7,10(19)-cholestatrien-22-yne-1,3,25-triol		Vitamin D3 and derivatives [ST0302]	454.345	792.399	546.335	146.022	341.68	244.687
									LMST03020452	(22R)-1alpha,25-dihydroxy-22-methoxy-26,27-dimethyl-23,23,24,24-tetradehydrovitamin D3 / (22R)-1alpha,25-dihydroxy-22-methoxy-26,27-dimethyl-23,23,24,24-tetradehydrocholecalciferol	(5Z,7E)-(1S,3R,22R)-22-methoxy-26,27-dimethyl-9,10-seco-5,7,10(19)-cholestatrien-23-yne-1,3,25-triol		Vitamin D3 and derivatives [ST0302]	470.34	808.394	562.33	146.022	375.286	244.687
									LMST03020453	(22S)-1alpha,25-dihydroxy-22-methoxy-26,27-dimethyl-23,24-tetradehydro-20-epivitamin D3 / (22S)-1alpha,25-dihydroxy-22-methoxy-26,27-dimethyl-23,24-tetradehydro-20-epicholecalciferol	(5Z,7E)-(1S,3R,20R,22S)-26,27-dimethyl-22-methoxy-9,10-seco-5,7,10(19)-cholestatrien-23-yne-1,3,25-triol		Vitamin D3 and derivatives [ST0302]	470.34	808.394	562.33	146.022	375.286	244.687
									LMST03020454	(22R)-1alpha,22,25-trihydroxy-26,27-dimethyl-23,24-tetradehydro-24a-homo-20-epivitamin D3 / (22R)-1alpha,22,25-trihydroxy-26,27-dimethyl-23,24-tetradehydro-24a-homo-20-epicholecalciferol	(5Z,7E)-(1S,3R,20R,22R)-26,27-dimethyl-24a-homo-9,10-seco-5,7,10(19)-cholestatrien-23-yne-1,3,22,25-tetrol		Vitamin D3 and derivatives [ST0302]	470.34	913.415	544.319	146.022	336.773	244.687
									LMST03020455	(22S)-1alpha,22,25-trihydroxy-26,27-dimethyl-23,23,24,24-tetradehydro-24a-homovitamin D3 / (22S)-1alpha,22,25-trihydroxy-26,27-dimethyl-23,23,24,24-tetradehydro-24a-homocholecalciferol	(5Z,7E)-(1S,3R,22S)-26,27-dimethyl-24a-homo-9,10-seco-5,7,10(19)-cholestatrien-23-yne-1,3,22,25-tetrol		Vitamin D3 and derivatives [ST0302]	470.34	913.415	544.319	146.022	336.773	244.687
									LMST03020456	(22S)-1alpha,22,25-trihydroxy-26,27-dimethyl-23,24-tetradehydro-24a-homo-20-epivitamin D3 / (22S)-1alpha,22,25-trihydroxy-26,27-dimethyl-23,24-tetradehydro-24a-homo-20-epicholecalciferol	(5Z,7E)-(1S,3R,20R,22S)-26,27-dimethyl-24a-homo-9,10-seco-5,7,10(19)-cholestatrien-23-yne-1,3,22,25-tetrol		Vitamin D3 and derivatives [ST0302]	470.34	913.415	544.319	146.022	336.773	244.687
									LMST03020457	24,24-difluoro-1alpha,25-dihydroxy-26,27-dimethyl-24a-homovitamin D3 / 24,24-difluoro-1alpha,25-dihydroxy-26,27-dimethyl-24a-homocholecalciferol	(5Z,7E)-(1S,3R)-24,24-difluoro-26,27-dimethyl-24a-homo-9,10-seco-5,7,10(19)-cholestatriene-1,3,25-triol		Vitamin D3 and derivatives [ST0302]	494.357	832.411	586.347	146.022	670.202	244.421
									LMST03020458	1alpha,25-dihydroxy-22,23-didehydro-24a,24b,24c-trihomovitamin D3 /1alpha,25-dihydroxy-22,23-didehydro-24a,24b,24c-trihomocholecalciferol	(5Z,7E,22E)-(1S,3R)-24a,24b,24c-trihomo-9,10-seco-5,7,10(19),22-cholestatetraene-1,3,25-triol		Vitamin D3 and derivatives [ST0302]	456.36	794.414	548.35	146.022	379.258	243.404
									LMST03020459	(22E)-1alpha,25-dihydroxy-26,27-dimethyl-22,23-didehydro-24a-homovitamin D3 / (22E)-1alpha,25-dihydroxy-26,27-dimethyl-22,23-didehydro-24a-homocholecalciferol	(5Z,7E,22E)-(1S,3R)-26,27-dimethyl-24a-homo-9,10-seco-5,7,10(19),22-cholestatetraene-1,3,25-triol		Vitamin D3 and derivatives [ST0302]	456.36	794.414	548.35	146.022	362.866	243.402
									LMST03020460	(22E)-1alpha,25-dihydroxy-26,27-dimethyl-22,23-didehydro-24a-homo-20-epivitamin D3 / (22E)-1alpha,25-dihydroxy-26,27-dimethyl-22,23-didehydro-24a-homo-20-epicholecalciferol	(5Z,7E,22E)-(1S,3R,20S)-26,27-dimethyl-24a-homo-9,10-seco-5,7,10(19),22-cholestatetraene-1,3,25-triol		Vitamin D3 and derivatives [ST0302]	456.36	794.414	548.35	146.022	362.866	243.402
									LMST03020461	(22Z)-1alpha,25-dihydroxy-26,27-dimethyl-22,23-didehydro-24a-homo-20-epivitamin D3 / (22Z)-1alpha,25-dihydroxy-26,27-dimethyl-22,23-didehydro-24a-homo-20-epicholecalciferol	(5Z,7E,22Z)-(1S,3R,20S)-26,27-dimethyl-24a-homo-9,10-seco-5,7,10(19),22-cholestatetraene-1,3,25-triol		Vitamin D3 and derivatives [ST0302]	456.36	794.414	548.35	146.022	352.775	243.402
									LMST03020462	26,27-diethyl-1alpha,25-dihydroxy-20,21-didehydro-23-oxavitamin D3 / 26,27-diethyl-1alpha,25-dihydroxy-20,21-didehydro-23-oxacholecalciferol	(5Z,7E)-(1S,3R)-26,27-diethyl-23-oxa-9,10-seco-5,7,10(19),20-cholestatetraene-1,3,25-triol		Vitamin D3 and derivatives [ST0302]	472.355	810.409	564.345	146.022	442.748	243.735
									LMST03020463	1alpha,25-dihydroxy-24a,24b,24c-trihomovitamin D3 / 1alpha,25-dihydroxy-24a,24b,24c-trihomocholecalciferol	(5Z,7E)-(1S,3R)-24a,24b,24c-trihomo-9,10-seco-5,7,10(19)-cholestatrien-1,3,25-triol		Vitamin D3 and derivatives [ST0302]	458.376	796.43	550.366	146.022	389.197	243.415
									LMST03020464	1alpha,25-dihydroxy-26,27-dimethyl-24a-homovitamin D3 / 1alpha,25-dihydroxy-26,27-dimethyl-24a-homocholecalciferol	(5Z,7E)-(1S,3R)-26,27-dimethyl-24a-homo-9,10-seco-5,7,10(19)-cholestatrien-1,3,25-triol		Vitamin D3 and derivatives [ST0302]	458.376	796.43	550.366	146.022	364.81	243.406
									LMST03020465	1alpha,25-dihydroxy-26,27-dimethyl-24a-homo-20-epivitamin D3 / 1alpha,25-dihydroxy-26,27-dimethyl-24a-homo-20-epicholecalciferol	(5Z,7E)-(1S,3R,20S)-26,27-dimethyl-24a-homo-9,10-seco-5,7,10(19)-cholestatriene-1,3,25-triol		Vitamin D3 and derivatives [ST0302]	458.376	796.43	550.366	146.022	364.81	243.406
									LMST03020466	26,27-diethyl-1alpha,25-dihydroxy-22-thiavitamin D3 / 26,27-diethyl-1alpha,25-dihydroxy-22-thiacholecalciferol	(5Z,7E)-(1S,3R)-26,27-diethyl-9,10-seco-22-thia-5,7,10(19)-cholestatriene-1,3,25-triol		Vitamin D3 and derivatives [ST0302]	490.348	828.402	582.338	146.022	670.202	244.106
									LMST03020467	26,27-diethyl-1alpha,25-dihydroxy-22-thia-20-epivitamin D3 / 26,27-diethyl-1alpha,25-dihydroxy-22-thia-20-epicholecalciferol	(5Z,7E)-(1S,3R,20R)-26,27-diethyl-9,10-seco-22-thia-5,7,10(19)-cholestatriene-1,3,25-triol		Vitamin D3 and derivatives [ST0302]	490.348	828.402	582.338	146.022	670.202	244.106
									LMST03020468	1alpha-hydroxy-2beta-(3-hydroxypropoxy)vitamin D3 / 1alpha-hydroxy-2beta-(3-hydroxypropoxy)cholecalciferol	(5Z,7E)-(1R,2R,3R)-2-(3-hydroxypropoxy)-9,10-seco-5,7,10(19)-cholestatriene-1,3-diol		Vitamin D3 and derivatives [ST0302]	474.371	812.425	566.361	146.022	541.139	244.644
									LMST03020469	1alpha,25-dihydroxy-2beta-(3-hydroxypropyl)vitamin D3 / 1alpha,25-dihydroxy-2beta-(3-hydroxypropyl)cholecalciferol	(5Z,7E)-(1S,2R,3R)-2-(3-hydroxypropyl)-9,10-seco-5,7,10(19)-cholestatriene-1,3,25-triol		Vitamin D3 and derivatives [ST0302]	474.371	812.425	566.361	146.022	546.846	244.644
									LMST03020470	26,27-diethyl-1alpha,25-dihydroxy-22-oxavitamin D3 / 26,27-diethyl-1alpha,25-dihydroxy-22-oxacholecalciferol	(5Z,7E)-(1S,3R)-26,27-diethyl-22-oxa-9,10-seco-5,7,10(19)-cholestatriene-1,3,25-triol		Vitamin D3 and derivatives [ST0302]	474.371	812.425	566.361	146.022	410.551	244.47
									LMST03020471	26,27-diethyl-1alpha,25-dihydroxy-23-oxavitamin D3 / 26,27-diethyl-1alpha,25-dihydroxy-23-oxacholecalciferol	(5Z,7E)-(1S,3R)-26,27-diethyl-23-oxa-9,10-seco-5,7,10(19)-cholestatriene-1,3,25-triol		Vitamin D3 and derivatives [ST0302]	474.371	812.425	566.361	146.022	332.976	243.465
									LMST03020472	(20S)-1alpha,25-dihydroxy-20-methoxy-26,27-dimethylvitamin D3 / (20S)-1alpha,25-dihydroxy-20-methoxy-26,27-dimethylcholecalciferol	(5Z,7E)-(1S,3R,20S)-20-methoxy-26,27-dimethyl-9,10-seco-5,7,10(19)-cholestatriene-1,3,25-triol		Vitamin D3 and derivatives [ST0302]	474.371	812.425	566.361	146.022	297.214	243.635
									LMST03020473	1alpha,25-dihydroxy-26,27-dimethyl-24a,24b-dihomo-22-oxa-20-epivitamin D3 / 1alpha,25-dihydroxy-26,27-dimethyl-24a,24b-dihomo-22-oxa-20-epicholecalciferol	(5Z,7E)-(1S,3R,20R)-26,27-dimethyl-24a,24b-dihomo-22-oxa-9,10-seco-5,7,10(19)-cholestatrien-1,3,25-triol		Vitamin D3 and derivatives [ST0302]	474.371	812.425	566.361	146.022	297.345	243.572
									LMST03020474	(22R)-1alpha,22,25-trihydroxy-26,27-dimethyl-24a-homo-20-epivitamin D3 / (22R)-1alpha,22,25-trihydroxy-26,27-dimethyl-24a-homo-20-epicholecalciferol	(5Z,7E)-(1S,3R,20R,22R)-26,27-dimethyl-24a-homo-9,10-seco-5,7,10(19)-cholestatriene-1,3,22,25-tetrol		Vitamin D3 and derivatives [ST0302]	474.371	917.446	548.35	146.022	323.532	244.262
									LMST03020475	(20S)-1alpha,20,25-trihydroxy-26,27-dimethyl-24a-homovitamin D3 / (20S)-1alpha,20,25-trihydroxy-26,27-dimethyl-24a-homocholecalciferol	(5Z,7E)-(1S,3R,20S)-26,27-dimethyl-24a-homo-9,10-seco-5,7,10(19)-cholestatriene-1,3,20,25-tetrol		Vitamin D3 and derivatives [ST0302]	460.355	903.431	534.335	146.022	295.562	244.202
									LMST03020476	(22S)-1alpha,22,25-trihydroxy-26,27-dimethyl-24a-homovitamin D3 / (22S)-1alpha,22,25-trihydroxy-26,27-dimethyl-24a-homocholecalciferol	(5Z,7E)-(1S,3R,22S)-26,27-dimethyl-24a-homo-9,10-seco-5,7,10(19)-cholestatriene-1,3,22,25-tetrol		Vitamin D3 and derivatives [ST0302]	474.371	917.446	548.35	146.022	323.532	244.262
									LMST03020477	1alpha,25-dihydroxy-2beta-(3-hydroxypropoxy)vitamin D3 / 1alpha,25-dihydroxy-2beta-(3-hydroxypropoxy)cholecalciferol	(5Z,7E)-(1R,2R,3R)-2-(3-hydroxypropoxy)-9,10-seco-5,7,10(19)-cholestatriene-1,3,25-triol		Vitamin D3 and derivatives [ST0302]	490.366	933.441	564.345	146.022	477.403	244.688
									LMST03020478	1beta,25-dihydroxy-2beta-(3-hydroxypropoxy)vitamin D3 / 1beta,25-dihydroxy-2beta-(3-hydroxypropoxy)cholecalciferol	(5Z,7E)-(1S,2R,3R)-2-(3-hydroxypropoxy)-9,10-seco-5,7,10(19)-cholestatriene-1,3,25-triol		Vitamin D3 and derivatives [ST0302]	490.366	933.441	564.345	146.022	477.403	244.688
									LMST03020479	1alpha-hydroxy-22-[3-(1-hydroxy-1-methylethyl)phenyl]-23,24,25,26,27-pentanorvitamin D3 / 1alpha-hydroxy-22-[3-(1-hydroxy-1-methylethyl)phenyl]-23,24,25,26,27-pentanorcholecalciferol	(5Z,7E)-(1S,3R)-22-[3-(1-hydroxy-1-methylethyl)phenyl]-23,24-dinor-9,10-seco-5,7,10(19)-cholatriene-1,3-diol		Vitamin D3 and derivatives [ST0302]	464.329	802.383	556.319	146.022	484.154	244.684
									LMST03020480	(17Z)-1alpha,25-dihydroxy-26,27-dimethyl-17,20,22,22,23,23-hexadehydro-24a,24b-dihomovitamin D3 / (17Z)-1alpha,25-dihydroxy-26,27-dimethyl-17,20,22,22,23,23-hexadehydro-24a,24b-dihomocholecalciferol	(5Z,7E,17Z)-(1S,3R)-26,27-dimethyl-24a,24b-dihomo-9,10-seco-5,7,10(19),17(20)-cholestatetraen-22-yne-1,3,25-triol		Vitamin D3 and derivatives [ST0302]	466.345	804.399	558.335	146.022	352.166	244.687
									LMST03020481	1alpha,25-dihydroxy-(26,26)-(27,27)-diethanovitamin D3 / 1alpha,25-dihydroxy-(26,26)-(27,27)-diethanocholecalciferol	(5Z,7E)-(1S,3R)-(26,26)-(27,27)-diethano-9,10-seco-5,7,10(19)-cholestatriene-1,3,25-triol		Vitamin D3 and derivatives [ST0302]	468.36	806.414	560.35	146.022	476.174	244.687
									LMST03020482	(22E,24E)-1alpha,25-dihydroxy-26,27-dimethyl-22,23,24,24a-tetradehydro-24a,24b-dihomovitamin D3 / (22E,24E)-1alpha,25-dihydroxy-26,27-dimethyl-22,23,24,24a-tetradehydro-24a,24b-dihomocholecalciferol	(5Z,7E,22E,24E)-(1S,3R)-26,27-dimethyl-24a,24b-dihomo-9,10-seco-5,7,10(19),22,24-cholestapentaene-1,3,25-triol		Vitamin D3 and derivatives [ST0302]	468.36	806.414	560.35	146.022	377.4	243.481
									LMST03020483	1alpha,25-dihydroxy-26,27-dimethyl-22,22,23,23-tetradehydro-24a,24b-dihomovitamin D3 / 1alpha,25-dihydroxy-26,27-dimethyl-22,22,23,23-tetradehydro-24a,24b-dihomocholecalciferol	(5Z,7E)-(1S,3R)-26,27-dimethyl-24a,24b-dihomo-9,10-seco-5,7,10(19)-cholestatrien-22-yne-1,3,25-triol		Vitamin D3 and derivatives [ST0302]	468.36	806.414	560.35	146.022	369.537	244.687
									LMST03020484	1alpha,25-dihydroxy-26,27-dimethyl-22,22,23,23-tetradehydro-24a,24b-dihomo-20-epivitamin D3 / 1alpha,25-dihydroxy-26,27-dimethyl-22,22,23,23-tetradehydro-24a,24b-dihomo-20-epicholecalciferol	(5Z,7E)-(1S,3R,20R)-26,27-dimethyl-24a,24b-dihomo-9,10-seco-5,7,10(19)-cholestatrien-22-yne-1,3,25-triol		Vitamin D3 and derivatives [ST0302]	468.36	806.414	560.35	146.022	369.537	244.687
									LMST03020485	(22R)-1alpha,25-dihydroxy-22-methoxy-26,27-dimethyl-23,23,24,24-tetradehydro-24a-homovitamin D3 / (22R)-1alpha,25-dihydroxy-22-methoxy-26,27-dimethyl-23,23,24,24-tetradehydro-24a-homocholecalciferol	(5Z,7E)-(1S,3R,22R)-22-methoxy-26,27-dimethyl-24a-homo-9,10-seco-5,7,10(19)-cholestatrien-23-yne-1,3,25-triol		Vitamin D3 and derivatives [ST0302]	484.355	822.409	576.345	146.022	330.776	244.687
									LMST03020486	(22S)-1alpha,25-dihydroxy-22-methoxy-26,27-dimethyl-23,24-tetradehydro-24a-homo-20-epivitamin D3 / (22S)-1alpha,25-dihydroxy-22-methoxy-26,27-dimethyl-23,24-tetradehydro-24a-homo-20-epicholecalciferol	(5Z,7E)-(1S,3R,20R,22S)-26,27-dimethyl-22-methoxy-24a-homo-9,10-seco-5,7,10(19)-cholestatrien-23-yne-1,3,25-triol		Vitamin D3 and derivatives [ST0302]	484.355	822.409	576.345	146.022	330.776	244.687
									LMST03020487	(22S)-1alpha,25-dihydroxy-22-ethoxy-26,27-dimethyl-23,24-tetradehydro-20-epivitamin D3 / (22S)-1alpha,25-dihydroxy-22-ethoxy-26,27-dimethyl-23,24-tetradehydro-20-epicholecalciferol	(5Z,7E)-(1S,3R,20R,22S)-26,27-dimethyl-22-ethoxy-9,10-seco-5,7,10(19)-cholestatrien-23-yne-1,3,25-triol		Vitamin D3 and derivatives [ST0302]	484.355	822.409	576.345	146.022	399.119	244.687
									LMST03020488	(22R)-1alpha,22,25-trihydroxy-26,27-dimethyl-23,23,24,24-tetradehydro-24a,24b-dihomovitamin D3 / (22R)-1alpha,22,25-trihydroxy-26,27-dimethyl-23,23,24,24-tetradehydro-24a,24b-dihomocholecalciferol	(5Z,7E)-(1S,3R,22R)-26,27-dimethyl-24a,24b-dihomo-9,10-seco-5,7,10(19)-cholestatrien-23-yne-1,3,22,25-tetrol		Vitamin D3 and derivatives [ST0302]	484.355	927.431	558.335	146.022	336.91	244.687
									LMST03020489	(22S)-1alpha,22,25-trihydroxy-26,27-dimethyl-23,23,24,24-tetradehydro-24a,24b-dihomovitamin D3 / (22S)-1alpha,22,25-trihydroxy-26,27-dimethyl-23,23,24,24-tetradehydro-24a,24b-dihomocholecalciferol	(5Z,7E)-(1S,3R,22S)-26,27-dimethyl-24a,24b-dihomo-9,10-seco-5,7,10(19)-cholestatrien-23-yne-1,3,22,25-tetrol		Vitamin D3 and derivatives [ST0302]	484.355	927.431	558.335	146.022	337.728	244.687
									LMST03020490	(22S)-1alpha,22,25-trihydroxy-26,27-dimethyl-23,24-tetradehydro-24a,24b-dihomo-20-epivitamin D3 / (22S)-1alpha,22,25-trihydroxy-26,27-dimethyl-23,24-tetradehydro-24a,24b-dihomo-20-epicholecalciferol	(5Z,7E)-(1S,3R,20R,22S)-26,27-dimethyl-24a,24b-dihomo-9,10-seco-5,7,10(19)-cholestatrien-23-yne-1,3,22,25-tetrol		Vitamin D3 and derivatives [ST0302]	484.355	927.431	558.335	146.022	337.728	244.687
									LMST03020491	(22R)-1alpha,22,25-trihydroxy-26,27-dimethyl-23,24-tetradehydro-24a,24b-dihomo-20-epivitamin D3 / (22R)-1alpha,22,25-trihydroxy-26,27-dimethyl-23,24-tetradehydro-24a,24b-dihomo-20-epicholecalciferol	(5Z,7E)-(1S,3R,20R,22R)-26,27-dimethyl-24a,24b-dihomo-9,10-seco-5,7,10(19)-cholestatrien-23-yne-1,3,22,25-tetrol		Vitamin D3 and derivatives [ST0302]	484.355	927.431	558.335	146.022	336.91	244.687
									LMST03020493	(10E)-19-(3-carboxylpropyl)vitamin D3 / (10E)-19-(3-carboxylpropyl)cholecalciferol	(5Z,7E,10E)-(3S)-19-(3-carboxylpropyl)-9,10-seco-5,7,10(19)-cholestatrien-3-ol		Vitamin D3 and derivatives [ST0302]	470.376	598.387	453.373	146.022	517.2	243.928
									LMST03020494	(5E,10E)-19-(3-carboxylpropyl)vitamin D3 / (5E,10E)-19-(3-carboxylpropyl)cholecalciferol	(5E,7E,10E)-(3S)-19-(3-carboxylpropyl)-9,10-seco-5,7,10(19)-cholestatrien-3-ol		Vitamin D3 and derivatives [ST0302]	470.376	598.387	453.373	146.022	517.2	243.928
									LMST03020495	26,27-diethyl-1alpha,25-dihydroxy-20,21-methano-23-oxavitamin D3 / 26,27-diethyl-1alpha,25-dihydroxy-20,21-methano-23-oxacholecalciferol	(5Z,7E)-(1S,3R)-26,27-diethyl-20,21-methano-23-oxa-9,10-seco-5,7,10(19)-cholestatriene-1,3,25-triol		Vitamin D3 and derivatives [ST0302]	486.371	824.425	578.361	146.022	351.664	244.68
									LMST03020496	1beta-butyl-1alpha,25-dihydroxyvitamin D3 / 1beta-butyl-1alpha,25-dihydroxycholecalciferol	(5Z,7E)-(1S,3R)-1-butyl-9,10-seco-5,7,10(19)-cholestatriene-1,3,25-triol		Vitamin D3 and derivatives [ST0302]	472.392	810.446	564.382	146.022	426.279	243.527
									LMST03020497	1alpha-butyl-1beta,25-dihydroxyvitamin D3 / 1alpha-butyl-1beta,25-dihydroxycholecalciferol	(5Z,7E)-(1R,3R)-1-butyl-9,10-seco-5,7,10(19)-cholestatriene-1,3,25-triol		Vitamin D3 and derivatives [ST0302]	472.392	810.446	564.382	146.022	426.279	243.527
									LMST03020498	26,27-diethyl-1alpha,25-dihydroxyvitamin D3 / 26,27-diethyl-1alpha,25-dihydroxycholecalciferol	(5Z,7E)-(1S,3R)-26,27-diethyl-9,10-seco-5,7,10(19)-cholestatriene-1,3,25-triol		Vitamin D3 and derivatives [ST0302]	472.392	810.446	564.382	146.022	395.174	243.598
									LMST03020499	1alpha,25-dihydroxy-26,27-dimethyl-24a,24b-dihomovitamin D3 / 1alpha,25-dihydroxy-26,27-dimethyl-24a,24b-dihomocholecalciferol	(5Z,7E)-(1S,3R)-26,27-dimethyl-24a,24b-dihomo-9,10-seco-5,7,10(19)-cholestatrien-1,3,25-triol		Vitamin D3 and derivatives [ST0302]	472.392	810.446	564.382	146.022	406.342	243.557
									LMST03020500	1alpha-hydroxy-2beta-(4-hydroxybutoxy)vitamin D3 / 1alpha-hydroxy-2beta-(4-hydroxybutoxy)cholecalciferol	(5Z,7E)-(1R,2R,3R)-2-(4-hydroxybutoxy)-9,10-seco-5,7,10(19)-cholestatriene-1,3-diol		Vitamin D3 and derivatives [ST0302]	488.387	826.441	580.377	146.022	575.408	244.496
									LMST03020501	1alpha,25-dihydroxy-2beta-(4-hydroxybutyl)vitamin D3 / 1alpha,25-dihydroxy-2beta-(4-hydroxybutyl)cholecalciferol	(5Z,7E)-(1S,2R,3R)-2-(4-hydroxybutyl)-9,10-seco-5,7,10(19)-cholestatriene-1,3,25-triol		Vitamin D3 and derivatives [ST0302]	488.387	931.462	562.366	146.022	394.79	244.598
									LMST03020502	(20S)-1alpha,25-dihydroxy-20-methoxy-26,27-dimethyl-24a-homovitamin D3 / (20S)-1alpha,25-dihydroxy-20-methoxy-26,27-dimethyl-24a-homocholecalciferol	(5Z,7E)-(1S,3R,20S)-20-methoxy-26,27-dimethyl-24a-homo-9,10-seco-5,7,10(19)-cholestatriene-1,3,25-triol		Vitamin D3 and derivatives [ST0302]	488.387	826.441	580.377	146.022	290.04	243.76
									LMST03020503	26,27-diethyl-1alpha,25-dihydroxy-24a-homo-22-oxa-20-epivitamin D3 / 26,27-diethyl-1alpha,25-dihydroxy-24a-homo-22-oxa-20-epicholecalciferol	(5Z,7E)-(1S,3R,20R)-26,27-diethyl-24a-homo-22-oxa-9,10-seco-5,7,10(19)-cholestatriene-1,3,25-triol		Vitamin D3 and derivatives [ST0302]	488.387	826.441	580.377	146.022	348.958	243.624
									LMST03020504	(22S)-1alpha,22,25-trihydroxy-26,27-dimethyl-24a,24b-dihomovitamin D3 / (22S)-1alpha,22,25-trihydroxy-26,27-dimethyl-24a,24b-dihomocholecalciferol	(5Z,7E)-(1S,3R,22S)-26,27-dimethyl-24a,24b-dihomo-9,10-seco-5,7,10(19)-cholestatriene-1,3,22,25-tetrol		Vitamin D3 and derivatives [ST0302]	488.387	931.462	562.366	146.022	351.265	244.323
									LMST03020505	(20S)-1alpha,25-dihydroxy-20-ethoxy-26,27-dimethylvitamin D3 / (20S)-1alpha,25-dihydroxy-20-ethoxy-26,27-dimethylcholecalciferol	(5Z,7E)-(1S,3R,20S)-20-ethoxy-26,27-dimethyl-9,10-seco-5,7,10(19)-cholestatriene-1,3,25-triol		Vitamin D3 and derivatives [ST0302]	488.387	826.441	580.377	146.022	316.229	243.775
									LMST03020506	(20S)-1alpha,20,25-trihydroxy-26,27-diethylvitamin D3 / (20S)-1alpha,20,25-trihydroxy-26,27-diethylcholecalciferol	(5Z,7E)-(1S,3R,20S)-26,27-diethyl-9,10-seco-5,7,10(19)-cholestatriene-1,3,20,25-tetrol		Vitamin D3 and derivatives [ST0302]	488.387	931.462	562.366	146.022	312.271	244.418
									LMST03020507	(22R)-1alpha,22,25-trihydroxy-26,27-dimethyl-24a,24b-dihomo-20-epivitamin D3 / (22R)-1alpha,22,25-trihydroxy-26,27-dimethyl-24a,24b-dihomo-20-epicholecalciferol	(5Z,7E)-(1S,3R,20R,22R)-26,27-dimethyl-24a,24b-dihomo-9,10-seco-5,7,10(19)-cholestatriene-1,3,22,25-tetrol		Vitamin D3 and derivatives [ST0302]	488.387	931.462	562.366	146.022	351.265	244.323
									LMST03020508	1alpha,25-dihydroxy-2beta-(4-hydroxybutoxy)vitamin D3 / 1alpha,25-dihydroxy-2beta-(4-hydroxybutoxy)cholecalciferol	(5Z,7E)-(1R,2R,3R)-2-(4-hydroxybutoxy)-9,10-seco-5,7,10(19)-cholestatriene-1,3,25-triol		Vitamin D3 and derivatives [ST0302]	504.381	947.457	578.361	146.022	527.316	244.632
									LMST03020509	1alpha,25-dihydroxy-2beta-butoxyvitamin D3 / 1alpha,25-dihydroxy-2beta-butoxycholecalciferol	(5Z,7E)-(1R,2R,3R)-2-butoxy-9,10-seco-5,7,10(19)-cholestatriene-1,3,25-triol		Vitamin D3 and derivatives [ST0302]	488.387	826.441	580.377	146.022	485.425	243.532
									LMST03020510	1alpha-hydroxy-23-[3-(1-hydroxy-1-methylethyl)phenyl]-22,22,23,23-tetradehydro-24,25,26,27-tetranorvitamin D3 / 1alpha-hydroxy-23-[3-(1-hydroxy-1-methylethyl)phenyl]-22,22,23,23-tetradehydro-24,25,26,27-tetranorcholecalciferol	(5Z,7E)-(1S,3R)-23-[3-(1-hydroxy-1-methylethyl)phenyl]-24-nor-9,10-seco-5,7,10(19)-cholatrien-22-yne-1,3-diol		Vitamin D3 and derivatives [ST0302]	474.313	812.367	566.303	146.022	473.674	244.687
									LMST03020511	11-(3-acetoxy-1-propynyl)-1alpha,25-dihydroxy-9,11-didehydrovitamin D3 / 11-(3-acetoxy-1-propynyl)-1alpha,25-dihydroxy-9,11-didehydrocholecalciferol	(5Z,7E)-(1S,3R)-11-(3-acetoxy-1-propynyl)-9,10-seco-5,7,9(11),10(19)-cholestatetraene-1,3,25-triol		Vitamin D3 and derivatives [ST0302]	510.335	848.389	602.325	146.022	509.562	244.687
									LMST03020512	(22E,24E,24bE)-1alpha,25-dihydroxy-26,27-dimethyl-22,23,24,24a,24b,24c-hexadehydro-24a,24b,24c-trihomovitamin D3 / (22E,24E,24bE)-1alpha,25-dihydroxy-26,27-dimethyl-22,23,24,24a,24b,24c-hexadehydro-24a,24b,24c-trihomocholecalciferol	(5Z,7E,22E,24E,24bE)-(1S,3R)-26,27-dimethyl-24a,24b,24c-trihomo-9,10-seco-5,7,10(19),22,24,24b-cholestahexaene-1,3,25-triol		Vitamin D3 and derivatives [ST0302]	480.36	818.414	572.35	146.022	367.65	243.634
									LMST03020513	(22E,24E)-1alpha,25-dihydroxy-26,27-diethyl-22,23,24,24a-tetradehydro-24a-homovitamin D3 / (22E,24E)-1alpha,25-dihydroxy-26,27-diethyl-22,23,24,24a-tetradehydro-24a-homocholecalciferol	(5Z,7E,22E,24E)-(1S,3R)-26,27-diethyl-24a-homo-9,10-seco-5,7,10(19),22,24-cholestapentaene-1,3,25-triol		Vitamin D3 and derivatives [ST0302]	482.376	820.43	574.366	146.022	405.119	243.613
									LMST03020514	1alpha,25-dihydroxy-26,27-dimethyl-22,22,23,23-tetradehydro-24a,24b,24c-trihomo-20-epivitamin D3 / 1alpha,25-dihydroxy-26,27-dimethyl-22,22,23,23-tetradehydro-24a,24b,24c-trihomo-20-epicholecalciferol	(5Z,7E)-(1S,3R,20R)-26,27-dimethyl-24a,24b,24c-trihomo-9,10-seco-5,7,10(19)-cholestatrien-22-yne-1,3,25-triol		Vitamin D3 and derivatives [ST0302]	482.376	820.43	574.366	146.022	375.206	244.687
									LMST03020515	(22S)-1alpha,25-dihydroxy-22-ethoxy-26,27-dimethyl-23,24-tetradehydro-24a-homo-20-epivitamin D3 / (22S)-1alpha,25-dihydroxy-22-ethoxy-26,27-dimethyl-23,24-tetradehydro-24a-homo-20-epicholecalciferol	(5Z,7E)-(1S,3R,20R,22S)-26,27-dimethyl-22-ethoxy-24a-homo-9,10-seco-5,7,10(19)-cholestatrien-23-yne-1,3,25-triol		Vitamin D3 and derivatives [ST0302]	498.371	836.425	590.361	146.022	361.343	244.687
									LMST03020516	(22R)-1alpha,22,25-trihydroxy-26,27-dimethyl-23,24-tetradehydro-24a,24b,24c-trihomo-20-epivitamin D3 / (22R)-1alpha,22,25-trihydroxy-26,27-dimethyl-23,24-tetradehydro-24a,24b,24c-trihomo-20-epicholecalciferol	(5Z,7E)-(1S,3R,20R,22R)-26,27-dimethyl-24a,24b,24c-trihomo-9,10-seco-5,7,10(19)-cholestatrien-23-yne-1,3,22,25-tetrol		Vitamin D3 and derivatives [ST0302]	498.371	941.446	572.35	146.022	333.025	244.687
									LMST03020517	(22R)-1alpha,22,25-trihydroxy-26,27-dimethyl-23,23,24,24-tetradehydro-24a,24b,24c-trihomovitamin D3 / (22R)-1alpha,22,25-trihydroxy-26,27-dimethyl-23,23,24,24-tetradehydro-24a,24b,24c-trihomocholecalciferol	(5Z,7E)-(1S,3R,22R)-26,27-dimethyl-24a,24b,24c-trihomo-9,10-seco-5,7,10(19)-cholestatrien-23-yne-1,3,22,25-tetrol		Vitamin D3 and derivatives [ST0302]	498.371	941.446	572.35	146.022	333.025	244.687
									LMST03020518	(22S)-1alpha,22,25-trihydroxy-26,27-dimethyl-23,24-tetradehydro-24a,24b,24c-trihomo-20-epivitamin D3 / (22S)-1alpha,22,25-trihydroxy-26,27-dimethyl-23,24-tetradehydro-24a,24b,24c-trihomo-20-epicholecalciferol	(5Z,7E)-(1S,3R,20R,22S)-26,27-dimethyl-24a,24b,24c-trihomo-9,10-seco-5,7,10(19)-cholestatrien-23-yne-1,3,22,25-tetrol		Vitamin D3 and derivatives [ST0302]	498.371	941.446	572.35	146.022	333.025	244.687
									LMST03020519	(22S)-1alpha,22,25-trihydroxy-26,27-dimethyl-23,23,24,24-tetradehydro-24a,24b,24c-trihomovitamin D3 / (22S)-1alpha,22,25-trihydroxy-26,27-dimethyl-23,23,24,24-tetradehydro-24a,24b,24c-trihomocholecalciferol	(5Z,7E)-(1S,3R,22S)-26,27-dimethyl-24a,24b,24c-trihomo-9,10-seco-5,7,10(19)-cholestatrien-23-yne-1,3,22,25-tetrol		Vitamin D3 and derivatives [ST0302]	498.371	941.446	572.35	146.022	327.079	244.687
									LMST03020520	1alpha,25-dihydroxy-2beta-pentylvitamin D3 / 1alpha,25-dihydroxy-2beta-pentylcholecalciferol	(5Z,7E)-(1S,2R,3R)-2-pentyl-9,10-seco-5,7,10(19)-cholestatriene-1,3,25-triol		Vitamin D3 and derivatives [ST0302]	486.407	824.461	578.397	146.022	481.536	243.857
									LMST03020521	1alpha,25-dihydroxy-26,27-diethyl-24a-homovitamin D3 / 1alpha,25-dihydroxy-26,27-diethyl-24a-homocholecalciferol	(5Z,7E)-(1S,3R)-26,27-diethyl-24a-homo-9,10-seco-5,7,10(19)-cholestatriene-1,3,25-triol		Vitamin D3 and derivatives [ST0302]	486.407	824.461	578.397	146.022	422.365	243.695
									LMST03020522	1alpha-hydroxy-2beta-(5-hydroxypentoxy)vitamin D3 / 1alpha-hydroxy-2beta-(5-hydroxypentoxy)cholecalciferol	(5Z,7E)-(1R,2R,3R)-2-(5-hydroxypentoxy)-9,10-seco-5,7,10(19)-cholestatriene-1,3-diol		Vitamin D3 and derivatives [ST0302]	502.402	840.456	594.392	146.022	569.739	244.285
									LMST03020523	1alpha,25-dihydroxy-2beta-(5-hydroxypentyl)vitamin D3 / 1alpha,25-dihydroxy-2beta-(5-hydroxypentyl)cholecalciferol	(5Z,7E)-(1S,2R,3R)-2-(5-hydroxypentyl)-9,10-seco-5,7,10(19)-cholestatriene-1,3,25-triol		Vitamin D3 and derivatives [ST0302]	502.402	945.478	576.382	146.022	388.047	244.598
									LMST03020524	(20S)-1alpha,25-dihydroxy-20-methoxy-26,27-diethylvitamin D3 / (20S)-1alpha,25-dihydroxy-20-methoxy-26,27-diethylcholecalciferol	(5Z,7E)-(1S,3R,20S)-20-methoxy-26,27-diethyl-9,10-seco-5,7,10(19)-cholestatriene-1,3,25-triol		Vitamin D3 and derivatives [ST0302]	502.402	840.456	594.392	146.022	317.302	243.891
									LMST03020525	(20S)-1alpha,25-dihydroxy-20-ethoxy-26,27-dimethyl-24a-homovitamin D3 / (20S)-1alpha,25-dihydroxy-20-ethoxy-26,27-dimethyl-24a-homocholecalciferol	(5Z,7E)-(1S,3R,20S)-20-ethoxy-26,27-dimethyl-24a-homo-9,10-seco-5,7,10(19)-cholestatriene-1,3,25-triol		Vitamin D3 and derivatives [ST0302]	502.402	840.456	594.392	146.022	306.855	243.886
									LMST03020526	26,27-diethyl-1alpha,25-dihydroxy-24a,24b-dihomo-23-oxa-20-epivitamin D3 / 26,27-diethyl-1alpha,25-dihydroxy-24a,24b-dihomo-23-oxa-20-epicholecalciferol	(5Z,7E)-(1S,3R,20R)-26,27-diethyl-24a,24b-dihomo-23-oxa-9,10-seco-5,7,10(19)-cholestatriene-1,3,25-triol		Vitamin D3 and derivatives [ST0302]	502.402	840.456	594.392	146.022	338.454	243.67
									LMST03020527	1alpha,25-dihydroxy-2beta-(5-hydroxypentoxy)vitamin D3 / 1alpha,25-dihydroxy-2beta-(5-hydroxypentoxy)cholecalciferol	(5Z,7E)-(1R,2R,3R)-2-(5-hydroxypentoxy)-9,10-seco-5,7,10(19)-cholestatriene-1,3,25-triol		Vitamin D3 and derivatives [ST0302]	518.397	961.473	592.377	146.022	485.817	244.588
									LMST03020528	1alpha,25-dihydroxy-11alpha-phenylvitamin D3 / 1alpha,25-dihydroxy-11alpha-phenylcholecalciferol	(5Z,7E)-(1S,3R,11S)-11-phenyl-9,10-seco-5,7,10(19)-cholestatriene-1,3,25-triol		Vitamin D3 and derivatives [ST0302]	492.36	830.414	584.35	146.022	533.046	244.686
									LMST03020529	1alpha,25-dihydroxy-11beta-phenylvitamin D3 / 1alpha,25-dihydroxy-11beta-phenylcholecalciferol	(5Z,7E)-(1S,3R,11R)-11-phenyl-9,10-seco-5,7,10(19)-cholestatriene-1,3,25-triol		Vitamin D3 and derivatives [ST0302]	492.36	830.414	584.35	146.022	544.745	244.686
									LMST03020531	1alpha,25-dihydroxy-26,27-dipropylvitamin D3 / 1alpha,25-dihydroxy-26,27-dipropylcholecalciferol	(5Z,7E)-(1S,3R)-26,27-dipropyl-9,10-seco-5,7,10(19)-cholestatriene-1,3,25-triol		Vitamin D3 and derivatives [ST0302]	500.423	838.477	592.413	146.022	443.897	243.886
									LMST03020532	1alpha,25-dihydroxy-26,26, 26,27,27,27-hexamethylvitamin D3 / 1alpha,25-dihydroxy-26,26,26,27,27,27-hexamethylcholecalciferol	(5Z,7E)-(1S,3R)-26,26, 26,27,27,27-hexamethyl-9,10-seco-5,7,10(19)-cholestatriene-1,3,25-triol		Vitamin D3 and derivatives [ST0302]	500.423	838.477	592.413	146.022	700.227	244.398
									LMST03020533	26,27-diethyl-1alpha,25-dihydroxy-24a,24b-dihomovitamin D3 / 26,27-diethyl-1alpha,25-dihydroxy-24a,24b-dihomocholecalciferol	(5Z,7E)-(1S,3R)-26,27-diethyl-24a,24b-dihomo-9,10-seco-5,7,10(19)-cholestatriene-1,3,25-triol		Vitamin D3 and derivatives [ST0302]	500.423	838.477	592.413	146.022	425.737	243.843
									LMST03020534	1alpha,25-dihydroxy-2beta-(6-hydroxyhexyl)vitamin D3 / 1alpha,25-dihydroxy-2beta-(6-hydroxyhexyl)cholecalciferol	(5Z,7E)-(1S,2R,3R)-2-(6-hydroxyhexyl)-9,10-seco-5,7,10(19)-cholestatriene-1,3,25-triol		Vitamin D3 and derivatives [ST0302]	516.418	959.493	590.397	146.022	416.061	244.629
									LMST03020535	1alpha,25-dihydroxy-11-(4-hydroxymethylphenyl)-9,11-didehydrovitamin D3 / 1alpha,25-dihydroxy-11-(4-hydroxymethylphenyl)-9,11-didehydrocholecalciferol	(5Z,7E)-(1S,3R)-11-(4-hydroxymethylphenyl)-9,10-seco-5,7,9(11),10(19)-cholestatetraene-1,3,25-triol		Vitamin D3 and derivatives [ST0302]	520.355	963.431	594.335	146.022	503.824	244.687
									LMST03020536	(6R)-vitamin D3 6,19-(4-phenyl-1,2,4-triazoline-3,5-dione) adduct / (6R)-cholecalciferol 6,19-(4-phenyl-1,2,4-triazoline-3,5-dione) adduct	(7E)-(3S,6R)-9,10-seco-5,7,10(19)-cholestatrien-3-ol 6,19-(4-phenyl-1,2,4-triazoline-3,5-dione) adduct		Vitamin D3 and derivatives [ST0302]	559.377	687.389	542.375	146.022	654	244.687
									LMST03020537	(6S)-vitamin D3 6,19-(4-phenyl-1,2,4-triazoline-3,5-dione) adduct / (6S)-cholecalciferol 6,19-(4-phenyl-1,2,4-triazoline-3,5-dione) adduct	(7E)-(3S,6S)-9,10-seco-5,7,10(19)-cholestatrien-3-ol 6,19-(4-phenyl-1,2,4-triazoline-3,5-dionne) adduct		Vitamin D3 and derivatives [ST0302]	559.377	687.389	542.375	146.022	654	244.687
									LMST03020538	11alpha-(4-dimethylaminophenyl)-1alpha,25-dihydroxyvitamin D3 / 11alpha-(4-dimethylaminophenyl)-1alpha,25-dihydroxycholecalciferol	(5Z,7E)-(1S,3R,11S)-11-(4-dimethylaminophenyl)-9,10-seco-5,7,10(19)-cholestatriene-1,3,25-triol		Vitamin D3 and derivatives [ST0302]	535.403	873.457	627.393	146.022	550.806	244.687
									LMST03020539	11-(4-acetoxymethylphenyl)-1alpha,25-dihydroxy-9,11-didehydrovitamin D3 / 11-(4-acetoxymethylphenyl)-1alpha,25-dihydroxy-9,11-didehydrocholecalciferol	(5Z,7E)-(1S,3R)-11-(4-acetoxymethylphenyl)-9,10-seco-5,7,9(11),10(19)-cholestatetraene-1,3,25-triol		Vitamin D3 and derivatives [ST0302]	562.366	900.42	654.356	146.022	581.072	244.687
									LMST03020540	2alpha-methyl-1alpha,25-dihydroxyvitamin D3 / 2alpha-methyl-1alpha,25-dihydroxycholecalciferol	(5Z,7E)-(1S,2S,3R)-2-methyl-9,10-seco-5,7,10(19)-cholestatriene-1,3,25-triol		Vitamin D3 and derivatives [ST0302]	430.345	768.399	522.335	146.022	368.276	243.179
									LMST03020541	(6R)-vitamin D3 6,19-[4-{2-(6,7-dimethoxy-4-methyl-3-oxo-3,4-dihydroquinoxalinyl)ethyl}-1,2,4-triazoline-3,5-dione] adduct / (6R)-cholecalciferol 6,19-[4-{2-(6,7-dimethoxy-4-methyl-3-oxo-3,4-dihydroquinoxalinyl)ethyl}-1,2,4-triazoline-3,5-dione] adduct	(7E)-(3S,6R)-9,10-seco-5,7,10(19)-cholestatrien-3-ol 6,19-[4-{2-(6,7-dimethoxy-4-methyl-3-oxo-3,4-dihydroquinoxalinyl)ethyl}-1,2,4-triazoline-3,5-dione] adduct		Vitamin D3 and derivatives [ST0302]	729.447	857.458	712.444	146.022	663.6	244.687
									LMST03020542	(6S)-vitamin D3 6,19-[4-{2-(6,7-dimethoxy-4-methyl-3-oxo-3,4-dihydroquinoxalinyl)ethyl}-1,2,4-triazoline-3,5-dione] adduct / (6S)-cholecalciferol 6,19-[4-{2-(6,7-dimethoxy-4-methyl-3-oxo-3,4-dihydroquinoxalinyl)ethyl}-1,2,4-triazoline-3,5-dione] adduct	(7E)-(3S,6S)-9,10-seco-5,7,10(19)-cholestatrien-3-ol 6,19-[4-{2-(6,7-dimethoxy-4-methyl-3-oxo-3,4-dihydroquinoxalinyl)ethyl}-1,2,4-triazoline-3,5-dione] adduct		Vitamin D3 and derivatives [ST0302]	729.447	857.458	712.444	146.022	664.2	244.687
									LMST03020543	1alpha,25-dihydroxy-25,25-diphenyl-26,27-dinorvitamin D3 / 1alpha,25-dihydroxy-25,25-diphenyl-26,27-dinorcholecalciferol	(5Z,7E)-(1S,3R)-25,25-diphenyl-26,27-dinor-9,10-seco-5,7,10(19)-cholestatriene-1,3,25-triol		Vitamin D3 and derivatives [ST0302]	540.36	878.414	632.35	146.022	590.717	244.687
									LMST03020544	1alpha,25-dihydroxy-26,27-dimethyl-22,23-didehydro-24a,24b-dihomo-19-norvitamin D3 / 1alpha,25-dihydroxy-26,27-dimethyl-22,23-didehydro-24a,24b-dihomo-19-norcholecalciferol	(7E,22E)-(1R,3R)-26,27-dimethyl-24a,24b-dihomo-19-nor-9,10-seco-5,7,22-cholestatriene-1,3,25-triol		Vitamin D3 and derivatives [ST0302]	458.376	796.43	550.366	146.022	346.176	243.143
									LMST03020545	1alpha,25-dihydroxy-26,26,26,27,27,27-hexafluoro-16,17,23,23,24,24-hexadehydro-19-norvitamin D3 / 1alpha,25-dihydroxy-26,26,26,27,27,27-hexafluoro-16,17,23,23,24,24-hexadehydro-19-norcholecalciferol	(7E)-(1R,3R)-26,26,26,27,27,27-hexafluoro-19-nor-9,10-seco-5,7,16-cholestatrien-23-yne-1,3,25-triol		Vitamin D3 and derivatives [ST0302]	506.226	844.28	598.216	146.022	670.202	244.687
									LMST03020546	1alpha,25-dihydroxy-19-nor-22-oxavitamin D3 / 1alpha,25-dihydroxy-19-nor-22-oxacholecalciferol	(7E)-(1R,3R)-19-nor-22-oxa-9,10-seco-5,7-cholestadiene-1,3,25-triol		Vitamin D3 and derivatives [ST0302]	406.308	744.362	498.298	146.022	309.747	244.121
									LMST03020547	1alpha,2alpha,25-trihydroxy-19-norvitamin D3 / 1alpha,2alpha,25-trihydroxy-19-norcholecalciferolcholecalciferol	(7E)-(1R,2S,3R)-19-nor-9,10-seco-5,7-cholestadiene-1,2,3,25-tetrol		Vitamin D3 and derivatives [ST0302]	420.324	863.399	494.303	146.022	301.529	243.769
									LMST03020548	1alpha,2beta,25-trihydroxy-19-norvitamin D3 / 1alpha,2beta,25-trihydroxy-19-norcholecalciferol	(7E)-(1R,2R,3R)-19-nor-9,10-seco-5,7-cholestadiene-1,2,3,25-tetrol		Vitamin D3 and derivatives [ST0302]	420.324	863.399	494.303	146.022	301.529	243.769
									LMST03020549	1alpha,25-dihydroxy-2alpha-(3-hydroxypropoxy)-19-norvitamin D3 / 1alpha,25-dihydroxy-2alpha-(3-hydroxypropoxy)-19-norcholecalciferol	(7E)-(1R,2S,3R)-2-(3-hydroxypropoxy)-19-nor-9,10-seco-5,7-cholestadiene-1,3,25-triol		Vitamin D3 and derivatives [ST0302]	478.366	921.441	552.345	146.022	440.519	244.688
									LMST03020550	1alpha,25-dihydroxy-2beta-(3-hydroxypropoxy)-19-norvitamin D3 / 1alpha,25-dihydroxy-2beta-(3-hydroxypropoxy)-19-norcholecalciferol	(7E)-(1R,2R,3R)-2-(3-hydroxypropoxy)-19-nor-9,10-seco-5,7-cholestadiene-1,3,25-triol		Vitamin D3 and derivatives [ST0302]	478.366	921.441	552.345	146.022	442.796	244.688
									LMST03020551	2alpha-(benzyloxy)-1alpha,25-dihydroxy-19-norvitamin D3 / 2alpha-(benzyloxy)-1alpha,25-dihydroxy-19-norcholecalciferol	(7E)-(1R,2S,3R)-2-(benzyloxy)-19-nor-9,10-seco-5,7-cholestadiene-1,3,25-triol		Vitamin D3 and derivatives [ST0302]	510.371	848.425	602.361	146.022	545.667	244.682
									LMST03020552	1alpha,25-dihydroxy-2-methylene-19-norvitamin D3 / 1alpha,25-dihydroxy-2-methylene-19-norcholecalciferol	(7E)-(1R,3R)-2-methylene-19-nor-9,10-seco-5,7-cholestadiene-1,3,25-triol		Vitamin D3 and derivatives [ST0302]	416.329	754.383	508.319	146.022	322.845	242.907
									LMST03020553	1alpha,25-dihydroxy-2alpha-methyl-19-norvitamin D3 / 1alpha,25-dihydroxy-2alpha-methyl-19-norcholecalciferol	(7E)-(1R,2S,3R)-2-methyl-19-nor-9,10-seco-5,7-cholestadiene-1,3,25-triol		Vitamin D3 and derivatives [ST0302]	418.345	756.399	510.335	146.022	296.404	242.74
									LMST03020554	1alpha,25-dihydroxy-2beta-methyl-19-norvitamin D3 / 1alpha,25-dihydroxy-2beta-methyl-19-norcholecalciferol	(7E)-(1R,2R,3R)-2-methyl-19-nor-9,10-seco-5,7-cholestadiene-1,3,25-triol		Vitamin D3 and derivatives [ST0302]	418.345	756.399	510.335	146.022	296.404	242.74
									LMST03020555	1alpha,25-dihydroxy-2alpha-hydroxymethyl-19-norvitamin D3 / 1alpha,25-dihydroxy-2alpha-hydroxymethyl-19-norcholecalciferolcholecalciferol	(7E)-(1R,2S,3R)-2-hydroxymethyl-19-nor-9,10-seco-5,7-cholestadiene-1,3,25-triol		Vitamin D3 and derivatives [ST0302]	434.34	877.415	508.319	146.022	401.595	244.503
									LMST03020556	1alpha,25-dihydroxy-2beta-hydroxymethyl-19-norvitamin D3 / 1alpha,25-dihydroxy-2beta-hydroxymethyl-19-norcholecalciferol	(7E)-(1R,2R,3R)-2-hydroxymethyl-19-nor-9,10-seco-5,7-cholestadiene-1,3,25-triol		Vitamin D3 and derivatives [ST0302]	434.34	877.415	508.319	146.022	401.595	244.503
									LMST03020557	1alpha,25-dihydroxy-2-methylene-19-nor-20-epivitamin D3 / 1alpha,25-dihydroxy-2-methylene-19-nor-20-epicholecalciferol	(7E)-(1R,3R,20S)-2-methylene-19-nor-9,10-seco-5,7-cholestadiene-1,3,25-triol		Vitamin D3 and derivatives [ST0302]	416.329	754.383	508.319	146.022	322.845	242.907
									LMST03020558	1alpha,25-dihydroxy-2alpha-methyl-19-nor-20-epivitamin D3 / 1alpha,25-dihydroxy-2alpha-methyl-19-nor-20-epicholecalciferol	(7E)-(1R,2S,3R,20S)-2-methyl-19-nor-9,10-seco-5,7-cholestadiene-1,3,25-triol		Vitamin D3 and derivatives [ST0302]	418.345	756.399	510.335	146.022	296.404	242.74
									LMST03020559	1alpha,25-dihydroxy-2beta-methyl-19-nor-20-epivitamin D3 / 1alpha,25-dihydroxy-2beta-methyl-19-nor-20-epicholecalciferol	(7E)-(1R,2R,3R,20S)-2-methyl-19-nor-9,10-seco-5,7-cholestadiene-1,3,25-triol		Vitamin D3 and derivatives [ST0302]	418.345	756.399	510.335	146.022	296.404	242.74
									LMST03020560	1alpha,25-dihydroxy-2alpha-hydroxymethyl-19-nor-20-epivitamin D3 / 1alpha,25-dihydroxy-2alpha-hydroxymethyl-19-nor-20-epicholecalciferol	(7E)-(1R,2S,3R,20S)-2-hydroxymethyl-19-nor-9,10-seco-5,7-cholestadiene-1,3,25-triol		Vitamin D3 and derivatives [ST0302]	434.34	877.415	508.319	146.022	416.22	244.503
									LMST03020561	1alpha,25-dihydroxy-2beta-hydroxymethyl-19-nor-20-epivitamin D3 / 1alpha,25-dihydroxy-2beta-hydroxymethyl-19-nor-20-epicholecalciferol	(7E)-(1R,2R,3R,20S)-2-hydroxymethyl-19-nor-9,10-seco-5,7-cholestadiene-1,3,25-triol		Vitamin D3 and derivatives [ST0302]	434.34	877.415	508.319	146.022	416.22	244.503
									LMST03020562	1alpha,25-dihydroxy-3-deoxy-19-norvitamin D3 / 1alpha,25-dihydroxy-3-deoxy-19-norcholecalciferol	(7E)-(1S)-19-nor-9,10-seco-5,7-cholestadiene-1,25-diol		Vitamin D3 and derivatives [ST0302]	388.334	621.367	498.335	146.022	399.976	241.464
									LMST03020563	1beta,25-dihydroxy-3-deoxy-19-norvitamin D3 / 1beta,25-dihydroxy-3-deoxy-19-norcholecalciferol	(7E)-(1R)-19-nor-9,10-seco-5,7-cholestadiene-1,25-diol		Vitamin D3 and derivatives [ST0302]	388.334	621.367	498.335	146.022	399.976	241.464
									LMST03020564	25-dihydroxy-19-nor-3-epivitamin D3 / 25-dihydroxy-19-nor-3-epicholecalciferol	(7E)-(3R)-19-nor-9,10-seco-5,7-cholestadiene-3,25-diol		Vitamin D3 and derivatives [ST0302]	388.334	621.367	498.335	146.022	399.976	241.464
									LMST03020565	25-dihydroxy-19-norvitamin D3 / 25-dihydroxy-19-norcholecalciferol	(7E)-(3S)-19-nor-9,10-seco-5,7-cholestadiene-3,25-diol		Vitamin D3 and derivatives [ST0302]	388.334	621.367	498.335	146.022	399.976	241.464
									LMST03020566	1alpha,25-dihydroxy-3-deoxy-19-nor-22-oxavitamin D3 / 1alpha,25-dihydroxy-3-deoxy-19-nor-22-oxacholecalciferol	(7E)-(1S)-19-nor-22-oxa-9,10-seco-5,7-cholestadiene-1,25-diol		Vitamin D3 and derivatives [ST0302]	390.313	623.346	500.314	146.022	263.979	243.197
									LMST03020567	1beta,25-dihydroxy-3-deoxy-19-nor-22-oxavitamin D3 / 1beta,25-dihydroxy-3-deoxy-19-nor-22-oxacholecalciferol	(7E)-(1R)-19-nor-22-oxa-9,10-seco-5,7-cholestadiene-1,25-diol		Vitamin D3 and derivatives [ST0302]	390.313	623.346	500.314	146.022	263.979	243.197
									LMST03020568	25-dihydroxy-19-nor-22-oxa-3-epivitamin D3 / 25-dihydroxy-19-nor-22-oxa-3-epicholecalciferol	(7E)-(3R)-19-nor-22-oxa-9,10-seco-5,7-cholestadiene-3,25-diol		Vitamin D3 and derivatives [ST0302]	390.313	623.346	500.314	146.022	263.979	243.197
									LMST03020569	25-dihydroxy-19-nor-22-oxavitamin D3 / 25-dihydroxy-19-nor-22-oxacholecalciferol	(7E)-(3S)-19-nor-22-oxa-9,10-seco-5,7-cholestadiene-3,25-diol		Vitamin D3 and derivatives [ST0302]	390.313	623.346	500.314	146.022	263.979	243.197
									LMST03020570	24alpha,25-dihydroxy-1alpha-hydroxymethyl-26,27-dimethyl-24a-homo-22-oxavitamin D3 / 24alpha,25-dihydroxy-1alpha-hydroxymethyl-26,27-dimethyl-24a-homo-22-oxacholecalciferol	(5Z,7E)-(1S,3S,24aS)-1-hydroxymethyl-26,27-dimethyl-24a-homo-22-oxa-9,10-seco-5,7,10(19)-cholestatriene-3,24a,25-triol		Vitamin D3 and derivatives [ST0302]	490.366	933.441	564.345	146.022	372.33	244.228
									LMST03020571	24alpha,25-dihydroxy-1beta-hydroxymethyl-26,27-dimethyl-24a-homo-22-oxa-3-epivitamin D3 / 24alpha,25-dihydroxy-1beta-hydroxymethyl-26,27-dimethyl-24a-homo-22-oxa-3-epicholecalciferol	(5Z,7E)-(1R,3R,24aS)-1-hydroxymethyl-26,27-dimethyl-24a-homo-22-oxa-9,10-seco-5,7,10(19)-cholestatriene-3,24a,25-triol		Vitamin D3 and derivatives [ST0302]	490.366	933.441	564.345	146.022	372.33	244.228
									LMST03020572	1alpha-(2-fluoroethyl)-25-hydroxy-26,27-dimethyl-24a-homo-22-oxavitamin D3 / 1alpha-(2-fluoroethyl)-25-hydroxy-26,27-dimethyl-24a-homo-22-oxacholecalciferol	(5Z,7E)-(1R,3S)-1-(2-fluoroethyl)-26,27-dimethyl-24a-homo-22-oxa-9,10-seco-5,7,10(19)-cholestatriene-3,25-diol		Vitamin D3 and derivatives [ST0302]	490.382	723.415	600.383	146.022	670.202	244.14
									LMST03020573	1beta-(2-fluoroethyl)-25-hydroxy-26,27-dimethyl-24a-homo-22-oxa-3-epivitamin D3 / 1beta-(2-fluoroethyl)-25-hydroxy-26,27-dimethyl-24a-homo-22-oxa-3-epicholecalciferol	(5Z,7E)-(1S,3R)-1-(2-fluoroethyl)-26,27-dimethyl-24a-homo-22-oxa-9,10-seco-5,7,10(19)-cholestatriene-3,25-diol		Vitamin D3 and derivatives [ST0302]	490.382	723.415	600.383	146.022	670.202	244.14
									LMST03020574	25-hydroxy-1alpha-hydroxymethyl-26,27-dimethyl-24a-homo-22,23,24,24a-tetradehydrovitamin D3 / 25-hydroxy-1alpha-hydroxymethyl-26,27-dimethyl-24a-homo-22,23,24,24a-tetradehydrocholecalciferol	(5Z,7E,22E,24E)-(1S,3S)-1-hydroxymethyl-26,27-dimethyl-24a-homo-9,10-seco-5,7,10(19),22,24-cholestapentaene-3,25-diol		Vitamin D3 and derivatives [ST0302]	468.36	806.414	560.35	146.022	456.496	243.713
									LMST03020575	25-hydroxy-1beta-hydroxymethyl-26,27-dimethyl-24a-homo-22,23,24,24a-tetradehydro-3-epivitamin D3 / 25-hydroxy-1beta-hydroxymethyl-26,27-dimethyl-24a-homo-22,23,24,24a-tetradehydro-3-epicholecalciferol	(5Z,7E,22E,24E)-(1R,3R)-1-hydroxymethyl-26,27-dimethyl-24a-homo-9,10-seco-5,7,10(19),22,24-cholestapentaene-3,25-diol		Vitamin D3 and derivatives [ST0302]	468.36	806.414	560.35	146.022	456.496	243.713
									LMST03020576	25-hydroxy-1alpha-hydroxymethyl-23,23,24,24-tetradehydrovitamin D3 / 25-hydroxy-1alpha-hydroxymethyl-23,23,24,24-tetradehydrocholecalciferol	(5Z,7E)-(1S,3S)-1-hydroxymethyl-9,10-seco-5,7,10(19)-cholestatrien-23-yne-3,25-diol		Vitamin D3 and derivatives [ST0302]	426.313	764.367	518.303	146.022	434.554	244.687
									LMST03020577	25-hydroxy-1beta-hydroxymethyl-23,23,24,24-tetradehydro-3-epivitamin D3 / 25-hydroxy-1beta-hydroxymethyl-23,23,24,24-tetradehydro-3-epicholecalciferol	(5Z,7E)-(1R,3R)-1-hydroxymethyl-9,10-seco-5,7,10(19)-cholestatrien-23-yne-3,25-diol		Vitamin D3 and derivatives [ST0302]	426.313	764.367	518.303	146.022	434.554	244.687
									LMST03020578	25-hydroxy-1alpha-hydroxymethyl-16,17-didehydrovitamin D3 / 25-hydroxy-1alpha-hydroxymethyl-16,17-didehydrocholecalciferol	(5Z,7E)-(1S,3S)-1-hydroxymethyl-9,10-seco-5,7,10(19),16-cholestatetraene-3,25-diol		Vitamin D3 and derivatives [ST0302]	428.329	766.383	520.319	146.022	409.371	243.685
									LMST03020579	25-hydroxy-1beta-hydroxymethyl-16,17-didehydro-3-epivitamin D3 / 25-hydroxy-1beta-hydroxymethyl-16,17-didehydro-3-epicholecalciferol	(5Z,7E)-(1R,3R)-1-hydroxymethyl-9,10-seco-5,7,10(19),16-cholestatetraene-3,25-diol		Vitamin D3 and derivatives [ST0302]	428.329	766.383	520.319	146.022	409.371	243.685
									LMST03020580	25-hydroxy-1alpha-hydroxymethyl-26,27-dimethyl-16,17-didehydrovitamin D3 / 25-hydroxy-1alpha-hydroxymethyl-26,27-dimethyl-16,17-didehydrocholecalciferol	(5Z,7E)-(1S,3S)-1-hydroxymethyl-26,27-dimethyl-9,10-seco-5,7,10(19),16-cholestatetraene-3,25-diol		Vitamin D3 and derivatives [ST0302]	456.36	794.414	548.35	146.022	421.15	243.868
									LMST03020581	25-hydroxy-1beta-hydroxymethyl-26,27-dimethyl-16,17-didehydro-3-epivitamin D3 / 25-hydroxy-1beta-hydroxymethyl-26,27-dimethyl-16,17-didehydro-3-epicholecalciferol	(5Z,7E)-(1R,3R)-1-hydroxymethyl-26,27-dimethyl-9,10-seco-5,7,10(19),16-cholestatetraene-3,25-diol		Vitamin D3 and derivatives [ST0302]	456.36	794.414	548.35	146.022	421.15	243.868
									LMST03020582	(20S)-1alpha,25-dihydroxy-20-phenyl-16,17-didehydro-21-norvitamin D3 / (20S)-1alpha,25-dihydroxy-20-phenyl-16,17-didehydro-21-norcholecalciferol	(5Z,7E)-(1S,3R,20S)-20-phenyl-21-nor-9,10-seco-5,7,10(19),16-cholestatetraene-1,3,25-triol		Vitamin D3 and derivatives [ST0302]	476.329	814.383	568.319	146.022	451.19	244.685
									LMST03020583	(20S)-20-cyclopropyl-1alpha,25-dihydroxy-16,17-didehydro-21-norvitamin D3 / (20S)-20-cyclopropyl-1alpha,25-dihydroxy-16,17-didehydro-21-norcholecalciferol	(5Z,7E,)-(1S,3R,20S)-20-cyclopropyl-21-nor-9,10-seco-5,7,10(19),16-cholestatetraene-1,3,25-triol		Vitamin D3 and derivatives [ST0302]	440.329	778.383	532.319	146.022	377.742	244.681
									LMST03020584	(20S)-20-butyl-1alpha,25-dihydroxy-16,17-didehydro-21-norvitamin D3 / (20S)-20-butyl-1alpha,25-dihydroxy-16,17-didehydro-21-norcholecalciferol	(5Z,7E,)-(1S,3R,20S)-20-butyl-21-nor-9,10-seco-5,7,10(19),16-cholestatetraene-1,3,25-triol		Vitamin D3 and derivatives [ST0302]	456.36	794.414	548.35	146.022	370.005	243.844
									LMST03020585	(20R)-1alpha,25-dihydroxy-20-phenyl-16,17-didehydro-21-norvitamin D3 / (20R)-1alpha,25-dihydroxy-20-phenyl-16,17-didehydro-21-norcholecalciferol	(5Z,7E)-(1S,3R,20R)-20-phenyl-21-nor-9,10-seco-5,7,10(19),16-cholestatetraene-1,3,25-triol		Vitamin D3 and derivatives [ST0302]	476.329	814.383	568.319	146.022	451.19	244.685
									LMST03020586	1alpha-hydroxy-18-(4-hydroxy-4-methylpentyloxy)-23,24,25,26,27-pentanorvitamin D3 / 1alpha-hydroxy-18-(4-hydroxy-4-methylpentyloxy)-23,24,25,26,27-pentanorcholecalciferol	(5Z,7E)-(1S,3R)-18-(4-hydroxy-4-methylpentyloxy)-23,24-dinor-9,10-seco-5,7,10(19)-cholatriene-1,3-diol		Vitamin D3 and derivatives [ST0302]	446.34	784.394	538.33	146.022	266.736	243.036
									LMST03020587	1alpha-hydroxy-18-(4-hydroxy-4-ethylhexyloxy)-23,24,25,26,27-pentanorvitamin D3 / 1alpha-hydroxy-18-(4-hydroxy-4-ethylhexyloxy)-23,24,25,26,27-pentanorcholecalciferol	(5Z,7E)-(1S,3R)-18-(4-hydroxy-4-ethylhexyloxy)-23,24-dinor-9,10-seco-5,7,10(19)-cholatriene-1,3-diol		Vitamin D3 and derivatives [ST0302]	474.371	812.425	566.361	146.022	312.851	243.379
									LMST03020588	1alpha-hydroxy-18-(5-hydroxy-5-methylhexyloxy)-23,24,25,26,27-pentanorvitamin D3 / 1alpha-hydroxy-18-(5-hydroxy-5-methylhexyloxy)-23,24,25,26,27-pentanorcholecalciferol	(5Z,7E)-(1S,3R)-18-(5-hydroxy-5-methylhexyloxy)-23,24-dinor-9,10-seco-5,7,10(19)-cholatriene-1,3-diol		Vitamin D3 and derivatives [ST0302]	460.355	798.409	552.345	146.022	319.037	243.878
									LMST03020589	1alpha-hydroxy-18-[m-(1-hydroxy-1-methylethyl)-benzyloxy]-23,24,25,26,27-pentanorvitamin D3 / 1alpha-hydroxy-18-[m-(1-hydroxy-1-methylethyl)-benzyloxy]-23,24,25,26,27-pentanorcholecalciferol	(5Z,7E)-(1S,3R)-18-[m-(1-hydroxy-1-methylethyl)-benzyloxy]-23,24-dinor-9,10-seco-5,7,10(19)-cholatriene-1,3-diol		Vitamin D3 and derivatives [ST0302]	494.34	832.394	586.33	146.022	442.738	244.686
									LMST03020590	1alpha-hydroxy-18-[m-(1-hydroxy-1-ethylpropyl)-benzyloxy]-23,24,25,26,27-pentanorvitamin D3 / 1alpha-hydroxy-18-[m-(1-hydroxy-1-ethylpropyl)-benzyloxy]-23,24,25,26,27-pentanorcholecalciferol	(5Z,7E)-(1S,3R)-18-[m-(1-hydroxy-1-ethylpropyl)-benzyloxy]-23,24-dinor-9,10-seco-5,7,10(19)-cholatriene-1,3-diol		Vitamin D3 and derivatives [ST0302]	522.371	860.425	614.361	146.022	497.112	244.687
									LMST03020591	1alpha-hydroxy-18-(4-hydroxy-4-methyl-2-pentynyloxy)-23,24,25,26,27-pentanorvitamin D3 / 1alpha-hydroxy-18-(4-hydroxy-4-methyl-2-pentynyloxy)-23,24,25,26,27-pentanorcholecalciferol	(5Z,7E)-(1S,3R)-18-(4-hydroxy-4-methyl-2-pentynyloxy)-23,24-dinor-9,10-seco-5,7,10(19)-cholatriene-1,3-diol		Vitamin D3 and derivatives [ST0302]	442.308	780.362	534.298	146.022	341.663	244.687
									LMST03020592	1alpha-hydroxy-18-(4-hydroxy-4-ethyl-2-hexynyloxy)-23,24,25,26,27-pentanorvitamin D3 / 1alpha-hydroxy-18-(4-hydroxy-4-ethyl-2-hexynyloxy)-23,24,25,26,27-pentanorcholecalciferol	(5Z,7E)-(1S,3R)-18-(4-hydroxy-4-ethyl-2-hexynyloxy)-23,24-dinor-9,10-seco-5,7,10(19)-cholatriene-1,3-diol		Vitamin D3 and derivatives [ST0302]	470.34	808.394	562.33	146.022	342.983	244.687
									LMST03020593	1alpha-hydroxy-18-(5-hydroxy-5-methyl-2-hexynyloxy)-23,24,25,26,27-pentanorvitamin D3 / 1alpha-hydroxy-18-(5-hydroxy-5-methyl-2-hexynyloxy)-23,24,25,26,27-pentanorcholecalciferol	(5Z,7E)-(1S,3R)-18-(5-hydroxy-5-methyl-2-hexynyloxy)-23,24-dinor-9,10-seco-5,7,10(19)-cholatriene-1,3-diol		Vitamin D3 and derivatives [ST0302]	456.324	794.378	548.314	146.022	337.414	244.687
									LMST03020594	1alpha-hydroxy-18-(5-hydroxy-5-methyl-3-hexynyloxy)-23,24,25,26,27-pentanorvitamin D3 / 1alpha-hydroxy-18-(5-hydroxy-5-methyl-3-hexynyloxy)-23,24,25,26,27-pentanorcholecalciferol	(5Z,7E)-(1S,3R)-18-(5-hydroxy-5-methyl-3-hexynyloxy)-23,24-dinor-9,10-seco-5,7,10(19)-cholatriene-1,3-diol		Vitamin D3 and derivatives [ST0302]	456.324	794.378	548.314	146.022	385.127	244.687
									LMST03020595	(24E)-1alpha,25-dihydroxy-24,24a-didehydro-24a,24b-dihomovitamin D3 /(24E)-1alpha,25-dihydroxy-24,24a-didehydro-24a,24b-dihomocholecalciferol	(5Z,7E,24E)-(1S,3R)-24a,24b-dihomo-9,10-seco-5,7,10(19),24-cholestatetraene-1,3,25-triol		Vitamin D3 and derivatives [ST0302]	442.345	780.399	534.335	146.022	352.609	243.412
									LMST03020596	(24aE)-1alpha,25-dihydroxy-24a,24b-didehydro-24a,24b-dihomovitamin D3 /(24aE)-1alpha,25-dihydroxy-24a,24b-didehydro-24a,24b-dihomocholecalciferol	(5Z,7E,24aE)-(1S,3R)-24a,24b-dihomo-9,10-seco-5,7,10(19),24a-cholestatetraene-1,3,25-triol		Vitamin D3 and derivatives [ST0302]	442.345	780.399	534.335	146.022	344.049	243.208
									LMST03020597	(10S)-1alpha,19,25-trihydroxy-10,19-dihydrovitamin D3 / (10S)-1alpha,19,25-trihydroxy-10,19-dihydrocholecalciferol	(5Z,7E)-(1S,3R,10S)-9,10-seco-5,7-cholestadiene-1,3,19,25-tetrol		Vitamin D3 and derivatives [ST0302]	434.34	877.415	508.319	146.022	341.675	244.317
									LMST03020598	(10R)-1alpha,19,25-trihydroxy-10,19-dihydrovitamin D3 / (10R)-1alpha,19,25-trihydroxy-10,19-dihydrocholecalciferol	(5Z,7E)-(1S,3R,10R)-9,10-seco-5,7-cholestadiene-1,3,19,25-tetrol		Vitamin D3 and derivatives [ST0302]	434.34	877.415	508.319	146.022	341.675	244.317
									LMST03020599	(23S)-1alpha-hydroxy-25,27-didehydrovitamin D3 26,23-lactone	(5Z,7E)-(1S,3R,23S)-1,3-dihydroxy-9,10-seco-5,7,10(19),25(27)-cholestatetraeno-26,23-lactone		Vitamin D3 and derivatives [ST0302]	426.277	659.31	536.278	146.022	621.34	244.679
									LMST03020600	(23R)-1alpha-hydroxy-25,27-didehydrovitamin D3 26,23-lactone	(5Z,7E)-(1S,3R,23R)-1,3-dihydroxy-9,10-seco-5,7,10(19),25(27)-cholestatetraeno-26,23-lactone		Vitamin D3 and derivatives [ST0302]	426.277	659.31	536.278	146.022	626.287	244.679
									LMST03020601	2beta-chloro-1alpha,25-dihydroxyvitamin D3	(5Z,7E)-(1R,2R,3R)-2-chloro-9,10-seco-5,7,10(19)-cholestatriene-1,3,25-triol		Vitamin D3 and derivatives [ST0302]	450.29	788.344	542.28	146.022	670.202	243.459
									LMST03020602	2beta-fluoro-1alpha,25-dihydroxyvitamin D3	(5Z,7E)-(1R,2R,3R)-2-fluoro-9,10-seco-5,7,10(19)-cholestatriene-1,3,25-triol		Vitamin D3 and derivatives [ST0302]	434.32	772.374	526.31	146.022	670.202	243.557
									LMST03020603	2beta-methoxy-1alpha,25-dihydroxyvitamin D3	(5Z,7E)-(1R,2R,3R)-2-methoxy-9,10-seco-5,7,10(19)-cholestatriene-1,3,25-triol		Vitamin D3 and derivatives [ST0302]	446.34	784.394	538.33	146.022	441.05	243.072
									LMST03020604	1alpha-hydroxy-20-oxo-19,22,23,24,25,26,27-heptanorvitamin D3 / 1alpha-hydroxy-20-oxo-19,22,23,24,25,26,27-heptanorcholecalciferol	(7E)-(1R,3R)-1,3-dihydroxy-19-nor-9,10-seco-5,7-pregnadien-20-one		Vitamin D3 and derivatives [ST0302]	318.219	551.252	428.22	146.022	272.578	243.108
									LMST03020605	calicoferol A	(22E)-(8S)-3-hydroxy-9,10-seco-1,3,5(10),22-cholestatetraen-9-one		Vitamin D3 and derivatives [ST0302]	396.303	524.314	379.3	146.022	583.2	241.098
									LMST03020608	1,25-Dihydroxy-24-oxo-16-ene-vitamin D3	(5Z,7E,16Z)-(1S,3R)-24-oxo-9,10-seco-5,7,10(19),16-cholestatetraen-1,3,25-triol		Vitamin D3 and derivatives [ST0302]	428.293	766.347	520.283	146.022	297.93	243.529
									LMST03020609	1alpha,25-Dihydroxy-16-ene-19-nor-24-oxovitamin D3	(5Z,7E,16Z)-(1R,3R)-19-nor-24-oxo-9,10-seco-5,7,16-cholestatrien-1,3,25-triol		Vitamin D3 and derivatives [ST0302]	416.293	754.347	508.283	146.022	247.839	243.016
									LMST03020612	25-Hydroxyvitamin D3-bromoacetate	(5Z,7E)-(3S)-3-(2-bromo-acetoxy)-9,10-seco-5,7,10(19)-cholestatrien-25-ol		Vitamin D3 and derivatives [ST0302]	520.255	648.266	503.252	146.022	670.2	242.285
									LMST03020613	1alpha,25-Dihydroxy-21-(3-hydroxy-3-methylbutyl)vitamin D(3)	(5Z,7E)-(1R,3S)-21-(3-hydroxy-3-methyl-butyl)-9,10-seco-5,7,10(19)-cholestatrien-1,3,25-triol		Vitamin D3 and derivatives [ST0302]	502.402	945.478	576.382	146.022	433.3	244.393
									LMST03020614	GS 1500	(5Z,7E)-(1S,3R)-23-aza-23-[3-(1-hydroxy-1-methylethyl)-phenyl]-24,25,26,27-tetranor-9,10-seco-5,7,10(19)-cholestatriene-1,3-diol		Vitamin D3 and derivatives [ST0302]	496.301	834.355	588.291	146.022	670.202	244.681
									LMST03020615	C-9,11,21-Trisnor-17-methyl-1alpha,25-dihydroxyvitamin D3	(7E)-(1R,3R)-9,11,21-trinor-9,10-seco-5,7-cholestadien-1,3,25-triol		Vitamin D3 and derivatives [ST0302]	378.313	716.367	470.303	146.022	382.661	244.442
									LMST03020616	2alpha-Fluoro-19-nor-22-oxa-1alpha,25-dihydroxyvitamin D3	(5E,7E)-(1R,2S,3R)-2-fluoro-22-oxa-19-nor-9,10-seco-5,7-cholestadien-1,3,25-triol		Vitamin D3 and derivatives [ST0302]	424.299	762.353	516.289	146.022	670.202	244.363
									LMST03020619	3-Deoxy-25-hydroxyvitamin D3	(5Z,7E)-9,10-seco-5,7,10(19)-cholestatrien-25-ol		Vitamin D3 and derivatives [ST0302]	384.339	512.35	367.337	146.022	610.2	241.41
									LMST03020620	1,25-Dihydroxy-20S-21-(3-hydroxy-3-methylbutyl)-23-yne-26,27-hexafluorovitamin D3	(5Z,7E)-(1S,3R,20S)-21-(3-hydroxy-3-methyl-butyl)-23-yne-26,26,26,27,27,27-hexafluoro-9,10-seco-5,7,10(19)-cholestatrien-1,3,25-triol		Vitamin D3 and derivatives [ST0302]	606.314	1049.39	680.294	146.022	670.202	244.687
									LMST03020621	ZK 159222	(5Z,7E,22E)-(1S,3R,24R)-25-carbobutoxy-26,26-cyclo-9,10-seco-5,7,10(19),22-cholestatetraene-1,3,24-triol		Vitamin D3 and derivatives [ST0302]	512.35	850.404	604.34	146.022	629.246	244.687
									LMST03020622	ZK 168281	(5Z,7E,22E)-(1S,3R,24R)-25-(carboethoxy-methylene)-26,26-cyclo-9,10-seco-5,7,10(19),22-cholestatetraene-1,3,24-triol		Vitamin D3 and derivatives [ST0302]	510.335	848.389	602.325	146.022	490.261	244.684
									LMST03020623	24a,24b-Dihomo-9,10-secocholesta-5,7,10(19),24a-tetraen-1alpha,3,25-triol	(5Z,7E,24aE)-(1S,3R)-24a,24b-dihomo-9,10-seco-5,7,10(19),24a-cholestatrien-1,3,25-triol		Vitamin D3 and derivatives [ST0302]	440.329	778.383	532.319	146.022	326.679	243.553
									LMST03020624	25-Hydroxy[26,27-methyl]vitamin D3 3beta-(1,2-epoxypropyl)ether	(5Z,7E)-25-hydroxy-9,10-seco-5,7,10(19)-cholestatrien 3R-(1,2-epoxy-propyl)ether		Vitamin D3 and derivatives [ST0302]	442.345	570.356	425.342	146.022	547.2	244.662
									LMST03020625	18-(3-Hydroxy-3-methylbutyl)-20-methyl-9,10-secopregna-5,7,10(19),20-tetraene-1,3-diol	(5Z,7E)-(1S,3R)-18-(3-hydroxy-3-methyl-butyl)-20-methyl-9,10-seco-5,7,10(19),20-pregnatetraen-1,3-diol		Vitamin D3 and derivatives [ST0302]	414.313	752.367	506.303	146.022	452.074	243.572
									LMST03020626	1alpha,25-Dihydroxy-2alpha-(3-hydroxypropyl)vitamin D3	(5Z,7E)-(1S,2S,3R)-2-(3-hydroxy-propyl)-9,10-seco-5,7,10(19)-cholestatrien-1,3,25-triol		Vitamin D3 and derivatives [ST0302]	474.371	917.446	548.35	146.022	380.585	244.586
									LMST03020627	2alpha-(3-Hydroxypropyl)-1alpha,25-dihydroxy-19-norvitamin D3	(5Z,7E)-(1R,2R,3R)-3-(hydroxy-propyl)-19-nor-9,10-seco-5,7-cholestadien-1,3,25-triol		Vitamin D3 and derivatives [ST0302]	462.371	905.446	536.35	146.022	323.612	244.522
									LMST03020628	1alpha,25-Dihydroxy-2E-ethylidene-19-norvitamin D3	(2E,5E,7E)-(1R,3R)-2-ethylidene-19-nor-9,10-seco-5,7-cholestadien-1,3,25-triol		Vitamin D3 and derivatives [ST0302]	430.345	768.399	522.335	146.022	313.689	242.882
									LMST03020629	1alpha,25-Dihydroxy-2Z-ethylidene-19-norvitamin D3	(2Z,5E,7E)-(1R,3R)-2-ethylidene-19-nor-9,10-seco-5,7-cholestadien-1,3,25-triol		Vitamin D3 and derivatives [ST0302]	430.345	768.399	522.335	146.022	313.689	242.882
									LMST03020630	(20R)-24-Hydroxy-19-norgeminivitamin D3	(7E)-(1S,3R,20R)-20-(3R,4-dihydroxy-4-methy-propyl)-19-nor-9,10-seco-5,7-cholestadien-1,3,25-triol		Vitamin D3 and derivatives [ST0302]	506.397	1054.49	562.366	146.022	400.597	244.662
									LMST03020631	(20R)-24-Hydroxygeminivitamin D3	(5Z,7E)-(1S,3R,20R)-20-(3R,4-dihydroxy-4-methy-propyl)-9,10-seco-5,7,10(19)-cholestatrien-1,3,25-triol		Vitamin D3 and derivatives [ST0302]	518.397	1066.49	574.366	146.022	437.236	244.674
									LMST03020632	(20S)-24-Hydroxy-19-norgeminivitamin D3	(7E)-(1S,3R,20S)-20-(3R,4-dihydroxy-4-methy-propyl)-19-nor-9,10-seco-5,7-cholestadien-1,3,25-triol		Vitamin D3 and derivatives [ST0302]	506.397	1054.49	562.366	146.022	399.411	244.662
									LMST03020633	(20S)-24-Hydroxygeminivitamin D3	(5Z,7E)-(1S,3R,20S)-20-(3R,4-dihydroxy-4-methy-propyl)-9,10-seco-5,7,10(19)-cholestatrien-1,3,25-triol		Vitamin D3 and derivatives [ST0302]	518.397	1066.49	574.366	146.022	436.981	244.674
									LMST03020636	20(17->12beta)-abeo-1alpha,25-dihydroxy-24-dihomo-21-norvitamin D3	(5Z,7E)-(1S,3R,12R)-21-nor-24a,24b-dihomo-9,10-seco-20(17->12beta)-abeo-5,7,10(19)-cholestatriene-1,3,25-triol		Vitamin D3 and derivatives [ST0302]	430.345	768.399	522.335	146.022	318.132	243.545
									LMST03020638	1alpha,24-Dihydroxy-22-ene-24-cyclopropylvitamin D3	(5Z,7E,22E)-(1S,3R)-24-cyclopropyl-9,10-seco-5,7,10(19),22-cholestatetraene-1,3,24-triol		Vitamin D3 and derivatives [ST0302]	454.345	792.399	546.335	146.022	397.522	244.675
									LMST03020639	16-Dehydroepicalcitriol	(5Z,7E,16Z)-(1S,3R)-9,10-seco-5,7,10(19),16-cholestatetraene-1,3,25-triol		Vitamin D3 and derivatives [ST0302]	414.313	752.367	506.303	146.022	296.35	243.451
									LMST03020640	VD 2716	(7E,16Z)-(1S,3R)-23-thia-24,24b-clycobenzyl-19-nor-24a,24b-dihomo-9,10-seco-5,7,16-cholestatriene-1,3,25-triol		Vitamin D3 and derivatives [ST0302]	482.285	820.34	574.275	146.022	670.202	244.681
									LMST03020641	VD 2656	(7E,16Z)-(1S,3R,20R)-23-thia-24,24b-benzyl-19-nor-24a,24b-dihomo-9,10-seco-5,7,16-cholestatriene-1,3,25-triol		Vitamin D3 and derivatives [ST0302]	482.285	820.34	574.275	146.022	670.202	244.681
									LMST03020642	EB 1129	(5Z,7E,22E,24E)-(1S,3R)-26,27-dimethyl-24a-homo-9,10-seco-5,7,10(19),22,24-cholestapentaene-1,3,25-triol		Vitamin D3 and derivatives [ST0302]	454.345	792.399	546.335	146.022	349.67	243.308
									LMST03020643	VD 2728	(5Z,7E,16Z,22E,24E)-(1S,3R)-26,27-dimethyl-24a-homo-9,10-seco-5,7,10(19),22,24-cholestahexaene-1,3,25-triol		Vitamin D3 and derivatives [ST0302]	452.329	790.383	544.319	146.022	324.801	243.648
									LMST03020644	VD 2736	(5Z,7E,16Z,22E,24E)-(1S,3R,20S)-26,27-dimethyl-24a-homo-9,10-seco-5,7,10(19),22,24-cholestahexaene-1,3,25-triol		Vitamin D3 and derivatives [ST0302]	452.329	790.383	544.319	146.022	315.293	243.648
									LMST03020645	19-Nor-14,20-bisepi-23-yne-1,25 dihydroxyvitamin D3	(7E)-(1R,3R,14R,20R)-23-yne-19-nor-9,10-seco-5,7-cholestadiene-1,3,25-triol		Vitamin D3 and derivatives [ST0302]	400.298	738.352	492.288	146.022	248.485	244.687
									LMST03020646	25-Hydroxy-3-epivitamin D3	(5Z,7E)-(3R)-9,10-seco-5,7,10(19)-cholestatriene-3,25-diol		Vitamin D3 and derivatives [ST0302]	400.334	633.367	510.335	146.022	439.694	241.532
									LMST03020647	24,24-Difluoro-1,25,26-trihydroxyvitamin D3	(7E)-(1R,3R)-24,24-difluoro-19-nor-9,10-seco-5,7-cholestadiene-1,3,25,26-tetrol		Vitamin D3 and derivatives [ST0302]	456.305	899.381	530.285	146.022	670.202	244.612
									LMST03020648	3-epi-vitamin D3	(5Z,7E)-(3R)-9,10-seco-5,7,10(19)-cholestatrien-3-ol		Vitamin D3 and derivatives [ST0302]	384.339	512.35	367.337	146.022	685.8	240.938
									LMST03020649	19-Nor-14-epi-23-yne-1,25 dihydroxyvitamin D3	(7E)-(1R,3R,14R)-19-nor-23-yne-9,10-seco-5,7-cholestadiene-1,3,25-triol		Vitamin D3 and derivatives [ST0302]	400.298	738.352	492.288	146.022	248.485	244.687
									LMST03020650	1alpha-Hydroxy-2-methylene-19-nor-(20S)-bishomopregnacalciferol	(7E)-(1R,3R,20S)-2-methylene-19,nor-20-dihomo-9,10-seco-5,7-pregnadien-1,3-diol		Vitamin D3 and derivatives [ST0302]	344.272	577.304	454.272	146.022	375.671	242.468
									LMST03020651	1alpha,25-Dihydroxyvitamin D3 25-trimethylsilyl ether	(5Z,7E)-(1S,3R)-9,10-seco-5,7,10(19)-cholestatrien-1,3-ol 25-trimethyl-silyl ether		Vitamin D3 and derivatives [ST0302]	488.369	721.401	598.369	146.022	670.202	243.453
[truncated: 655 more rows]

## Sheet: Figure 3b
Figure 3b
[truncated: 44 more rows]

## Sheet: Figure 3c
Figure 3c
[truncated: 44 more rows]

## Sheet: Figure 3d
Figure 3d
[truncated: 3 more rows]

## Sheet: Figure 4a
Figure 4a
[truncated: 22 more rows]

## Sheet: Figure 4b
Figure 4b
[truncated: 179 more rows]

[truncated: 47 more sheets: Figure 4c, Figure 4d, Figure 4e, Figure 4f, Figure 4g, Figure 4h, Figure 5b, Figure 5c, Figure 5d, Figure 5e, Figure 5f, Figure 5g, Figure 5h, Figure 6b, Figure 6c, Figure 6d, Figure 6e, Figure 6f, Supplementary Figure 1a, Supplementary Figure 1b …]
